# Supplementary material for: Genetic epidemiology of dengue viruses in phase III trials of the CYD tetravalent dengue vaccine and implications for efficacy
Source: eLife. 2017 Sep 5;6:e24196. doi: 10.7554/eLife.24196 (PMC5584992; doi:10.7554/eLife.24196)
Supplement: Figure 1—source data 1. [file elife-24196-fig1-data1.fasta]

>DV1/CYD15/BRAZIL/122/2013
TTCCATTTGACTACACGAGGGGGAGAGCCACACATGATAGTCAGCAAGCAGGAAAGAGGAAAGTCACTCTTGTTTAAGACCTCTGTAGGTGTCAACATGTGCACTCTATTGGCGATGGATTTGGGAGAGTTATGTGAGGACACAATGACCTACAAATGCCCCCGGATCACTGAGGCGGAACCAGATGATGTTGACTGCTGGTGCAATGCCACAGACACATGGGTGACCTATGGGACGTGTTCTCAAACCGGCGAACACCGACGAGACAAACGTTCCGTCGCACTGGCCCCACACGTGGGACTTGGTCTAGAAACAAGAACTGAAACGTGGATGTCATCTGAAGGCGCCTGGAAACAAATACAAAAAGTGGAGACTTGGGCTTTGCGACACCCAGGATTCACGGTGATAGCCCTTTTCTTGGCACATGCCATAGGAACATCCATCACCCAGAAAGGGATCATTTTCATTTTGCTGATGCTGGTAACACCATCAATGGCCATGCGATGCGTGGGAATAGGCAATAGAGACTTCGTTGAAGGACTGTCAGGAGCAACGTGGGTGGACGTGGTACTGGAGCACGGAAGCTGCGTCACCACCATGGCAAAAAACAAACCAACATTGGACATTGAACTCTTGAAAACGGAGGTCACGAACCCTGCCGTCCTGCGCAAACTGTGCATTGAAGCTAAAATATCAAACACCACCACCGACTCAAGATGTCCAACACAAGGAGAAGCCACACTGGTGGAAGAACAAGACGCGAACTTTGTGTGTCGACGGACGTTCGTGGACAGAGGCTGGGGCAATGGCTGCGGACTATTTGGAAAAGGAAGTCTACTGACGTGTGCTAAGTTCAAGTGTGTGACAAAACTAGAAGGAAAGATAGTTCAATATGAAAACTTAAAATATTCAGTGATAGTCACTGTCCACACTGGGGACCAGCACCAGGTAGGAAACGAGACTACAGAACATGGAACAATTGCAACCATAACACCTCAAGCTCCTACGTCGGAAATACAGCTGACCGACTACGGAGCCCTCACATTGGACTGCTCACCTAGAACTGGGCTGGACTTTAATGAGATGGTGCTACTGACAATGAAAGAAAAATCATGGCTTGTCCACAAACAATGGTTTCTAGACTTACCACTGCCTTGGACTTCGGGAGCTTCAACATCCCAAGAGACTTGGAACAGACAAGATTTGCTGGTCACATTCAAGACAGCTCATGCAAAGAAACAGGAAGTAGTCGTGCTGGGATCACAGGAAGGAGCAATGCACACTGCGCTGACTGGGGCGACAGAAATCCAGACGTCAGGAACGACAACAATTTTTGCGGGACACCTGAAATGTAGACTAAAAATGGACAAACTGACTTTAAAAGGGATGTCATATGTGATGTGCACAGGCTCATTTAAGCTAGAGAAGGAAGTGGCTGAGACCCAGCATGGAACTGTTTTAGTGCAGGTTAAATACGAAGGAACAGATGCACCATGCAAGATCCCTTTTTTGACCCAAGATGAGAAAGGAGTGACCCAGAATGGGAGATTGATAACAGCTAATCCTATAGTTACTGATAAAGAAAAACCAGTCAACATTGAGACAGAACCACCTTTTGGTGAGAGCTACATCGTGGTAGGGGCAGGTGAAAAAGCTTTGAAACTAAGCTGGTTCAAGAAAGGAAGCAGCATAGGGAAAATGTTCGAAGCAACCGCCCGAGGAGCACGAAGGATGGCCATCCTGGGAGACACTGCATGGGACTTCGGCTCTATAGGAGGATTGTTCACGTCTGTGGGAAAATTGATACACCAGGTTTTTGGAACTGCATATGGGGTTCTGTTCAGCGGTGTTTCTTGGACCATGAAAATAGGAATAGGGATTCTGCTGACATGGTTGGGATTAAATTCAAGGAGCACGTCACTTTCAATGACGTGCATTGCAGTTGGCATGGTCACACTGTACCTAGGAGTCATGGTTCAAGCG
>DV1/CYD15/BRAZIL/123/2013
TTCCATTTGACTACACGAGGGGGAGAGCCACACATGATAGTCAGCAAGCAGGAGAGAGGAAAGTCACTCTTGTTTAAGACCTCTGTAGGTGTCAACATGTGCACTCTATTGGCGATGGATTTGGGAGAGTTATGTGAGGACACAATGACCTACAAATGCCCCCGGATCACTGAGGCGGAACCAGATGATGTTGACTGCTGGTGCAATGCCACAGACACATGGGTGACCTATGGGACGTGTTCTCAAACCGGCGAACACCGACGAGACAAACGTTCCGTCGCGCTGGCCCCACACGTGGGACTTGGTCTAGAAACAAGAACTGAAACGTGGATGTCATCTGAAGGCGCCTGGAAACAAATACAAAAAGTGGAGACTTGGGCTTTGCGACACCCAGGATTCACGGTGATAGCCCTTTTCTTGGCACATGCCATAGGAACATCCATCACCCAGAAAGGGATCATTTTCATTTTGCTGATGCTGGTAACACCATCAATGGCCATGCGATGCGTGGGAATAGGCAATAGAGACTTCGTTGAAGGACTGTCAGGAGCAACGTGGGTGGACGTGGTACTGGAGCATGGAAGCTGCGTCACCACCATGGCAAAAAACAAACCAACATTGGACATTGAACTCTTGAAAACGGAGGTCACGAACCCTGCCGTCCTGCGCAAACTGTGCATCGAAGCTAAAATATCAAACACCACCACCGATTCAAGGTGTCCAACACAAGGAGAAGCTACACTGGTGGAAGAACAAGACGCGAACTTTGTGTGTCGACGGACGTTCGTGGACAGAGGCTGGGGTAATGGTTGCGGACTATTTGGAAAAGGAAGTCTACTGACGTGTGCTAAGTTCAAGTGTGTGACAAAACTAGAAGGAAAGATAGTTCAATATGAAAACTTAAAATATTCAGTGATAGTCACTGTCCACACTGGGGACCAGCACCAGGTAGGAAACGAGACCACAGAACATGGAACAATTGCAACCATAACACCTCAAGCTCCTACGTCGGAAATACAGCTGACCGACTACGGAGCCCTCACATTGGACTGCTCACCTAGAACTGGGCTGGACTTTAATGAGATGGTGCTACTGACAATGAAAGAAAAATCATGGCTTGTCCATAAGCAATGGTTTCTAGACTTACCACTGCCTTGGACTTCGGGAGCTTCAACATCCCAAGAGACTTGGAACAGACAAGATTTGCTGGTCACATTCAAGACAGCTCATGCAAAGAAACAGGAAGTAGTCGTGCTGGGATCACAGGAAGGAGCAATGCACACTGCGCTGACTGGGGCGACAGAAATCCAGACGTCAGGAACGACAACAATTTTCGCGGGACACCTGAAATGTAGACTAAAAATGGACAAACTGACTTTAAAAGGGATGTCATATGTGATGTGCACAGGCTCATTTAAGCTAGAGAAGGAAGTGGCTGAGACCCAGCATGGAACTGTTTTAGTGCAGGTTAAATACGAAGGAACAGATGCACCATGCAAGATCCCTTTTTTGACCCAAGATGAGAAAGGAGTGACCCAGAATGGGAGATTGATAACAGCTAATCCTATAGTTACTGATAAAGAAAAACCAGTCAACATTGAGACAGAACCACCTTTTGGTGAGAGCTACATCGTGGTAGGGGCAGGTGAAAAAGCTTTGAAACTAAGCTGGTTCAAGAAAGGAAGCAGCATAGGGAAAATGTTTGAAGCAACCGCCCGAGGAGCACGAAGGATGGCCATCCTGGGAGACACTGCATGGGACTTCGGCTCTATAGGAGGATTGTTCACGTCTGTGGGAAAATTGATACACCAGGTTTTTGGAACTGCATATGGGGTTCTGTTCAGCGGTGTTTCTTGGACCATGAAAATAGGAATAGGGATTCTGCTGACATGGTTGGGATTAAATTCAAGGAGCACGTCACTTTCAATGACGTGCATTGCAGTTGGTATGGTCACACTGTACCTAGGAGTCATGGTTCAAGCG
>DV1/CYD15/BRAZIL/124/2012
TTCCATTTGACTACACGAGGGGGAGAGCCACACATGATAGTCAGCAAGCAGGAAAGAGGAAAGTCACTCTTGTTTAAGACCTCTGTAGGTGTCAACATGTGCACTCTATTGGCGATGGATTTGGGAGAGTTATGTGAGGACACAATGACCTACAAATGCCCCCGGATCACTGAGGCGGAACCAGATGATGTTGACTGCTGGTGCAATGCCACAGACACATGGGTGACCTATGGGACGTGTTCTCAAACCGGCGAACACCGACGAGACAAACGTTCCGTCGCACTGGCCCCACACGTGGGACTTGGTCTAGAAACAAGAACCGAAACGTGGATGTCATCTGAAGGCGCCTGGAAACAAATACAAAAAGTGGAGACTTGGGCTTTGCGACACCCAGGATTCACGGTGATAGCCCTTTTCTTGGCACATGCCATAGGAACATCCATCACCCAGAAAGGGATCATTTTCATTTTGCTGATGCTGGTAACACCATCAATGGCCATGCGATGCGTGGGAATAGGCAATAGAGACTTCGTTGAAGGACTATCAGGAGCAACGTGGGTGGACGTGGTACTGGAGCATGGAAGCTGCGTCACCACCATGGCAAAAAACAAACCAACATTGGACATTGAACTCTTGAAAACGGAGGTCACGAACCCTGCCGTCCTGCGCAAACTGTGCATTGAAGCTAAAATATCAAACACCACCACCGATTCAAGATGTCCAACACAAGGAGAAGCTACACTGGTGGAAGAACAAGACGCGAACTTTGTGTGTCGACGGACGTTCGTGGACAGAGGCTGGGGTAATGGTTGCGGACTATTTGGAAAAGGAAGTCTACTGACGTGTGCTAAGTTCAAGTGTGTGACAAAACTAGAAGGAAAGATAGTTCAATATGAAAACTTAAAATATTCAGTGATAGTCACTGTCCACACTGGGGACCAGCACCAGGTAGGAAACGAGACCACAGAACATGGAACAATTGCAACCATAACACCTCAAGCTCCTACGTCGGAAATACAGCTGACCGACTACGGAGCCCTCACATTGGACTGCTCACCTAGAACTGGGCTGGACTTTAATGAGATGGTGCTACTGACAATGAAAGAAAAATCATGGCTTGTCCACAAGCAATGGTTTCTAGACTTACCACTGCCTTGGACTTCGGGAGCTTCAACATCCCAAGAGACTTGGAACAGACAAGATTTGCTGGTCACATTCAAGACAGCTCATGCAAAGAAACAGGAAGTAGTCGTGCTGGGATCACAGGAAGGAGCAATGCACACTGCGCTGACTGGGGCGACAGAAATCCAGACGTCAGGAACGACAACAATTTTTGCGGGACACCTGAAATGTAGACTAAAAATGGACAAACTGACTTTAAAAGGGATGTCATATGTGATGTGCACAGGCTCATTCAAGCTAGAGAAGGAAGTGGCTGAGACCCAGCATGGAACTGTTTTAGTGCAGGTTAAATACGAAGGAACAGATGCACCATGCAAGATCCCTTTTTTGACCCAAGATGAGAAAGGAGTGACCCAGAATGGGAGATTGATAACAGCTAATCCTATAGTTACTGATAAAGAAAAACCAGTCAACATTGAGACAGAACCACCTTTTGGTGAGAGCTACATCGTGGTAGGGGCAGGTGAAAAAGCTTTGAAACTAAGCTGGTTCAAGAAAGGAAGCAGCATAGGGAAAATGTTTGAAGCAACCGCCCGAGGAGCACGAAGGATGGCCATCCTGGGAGACACTGCATGGGACTTCGGCTCTATAGGAGGATTGTTCACGTCTGTGGGAAAATTGATACACCAGGTTTTTGGAACTGCATATGGGGTTTTGTTCAGCGGTGTTTCTTGGACCATGAAAATAGGAATAGGGATTCTGCTGACATGGTTGGGATTAAATTCAAGGAGCACGTCACTTTCAATGACGTGCATTGCAGTTGGCATGGTCACACTGTACCTAGGAGTCATGGTTCAAGCG
>DV1/CYD15/BRAZIL/125/2012
TTTCATTTGACCACACGAGGGGGAGAGCCACACATGATAGTTAGTAAGCAGGAAAGAGGAAAGTCACTCTTGTTTAAGACCTCTGCGGGCGTCAATATGTGCACCCTCATTGCGATGGACTTGGGAGAGTTATGTGAGGACACAATGACCTACAAATGCCCCCGGATCACTGAGGCGGAACCAGATGACGTTGACTGCTGGTGCAATGCCACAGACACATGGGTGACCTATGGGACGTGTTCTCAAACCGGCGAACACCGACGAGAGAAACGTTCCGTGGCACTGGCCCCACACGTGGGACTTGGTCTAGAAACAAGAACCGAAACATGGATGTCCTCTGAAGGCGCCTGGAAACAAATACAAAGAGTGGAAACTTGGGCTTTGAGACACCCAGGATTCACGGTGATAGCTTTTTTTTTAGCGCATGCTATAGGAACATCCATCACTCAAAAAGGGATCATTTTCATCTTGCTGATGCTGGTGACACCATCAATGGCCATGCGATGCGTGGGAATAGGCAACAGAGACTTCGTTGAAGGACTGTCAGGAGCAACGTGGGTGGACGTGGTATTGGAGCATGGAAGCTGCGTCACCACCATGGCAAAAAATAAACCAACATTGGACATTGAACTCTTGAAGACGGAGGTCACGAACCCTGCCGTCTTGCGCAAACTGTGCATTGAAGCTAAAATATCAAACACCACCACCGATTCAAGATGTCCAACACAAGGAGAGGCTACACTGGTGGAAGAACAAGACGCGAACTTTGTGTGTCGCCGAACGTTTGTGGACAGAGGCTGGGGTAATGGCTGTGGACTATTCGGAAAGGGAAGTCTATTGACGTGTGCCAAGTTCAAGTGTGTGACAAAACTAGAGGGAAAGATAGTTCAATATGAAAACTTAAAATATTCAGTGATAGTCACTGTCCACACTGGGGACCAGCACCAGGTGGGAAACGAGACCACAGAACATGGAACAATTGCAACCATAACACCTCAAGCTCCCACGTCGGAAATACAGCTGACTGACTACGGAGCCCTCACACTGGACTGCTCACCTAGAACAGGGCTGGACTTTAATGAGATGGTGCTATTGACAATGAAAGAAAAATCATGGCTTGTCCACAAACAATGGTTTCTAGACTTACCACTGCCATGGACTTCGGGGGCTTCAACATCTCAAGAGACCTGGAACAGACAAGATTTGCTGGTCACATTCAAGACAGCTCATGCAAAGAAACAGGAAGTAGTCGTACTGGGATCACAGGAAGGAGCAATGCACACAGCGTTGACTGGGGCGACAGAAATCCAGACGTCAGGAACGACAACAATCTTCGCAGGACACCTGAAATGCAGACTAAAAATGGATAAACTGACCTTAAAGGGGATGTCATATGTGATGTGCACAGGCTCATTTAAGCTAGAGAAGGAAGTGGCTGAGACCCAGCATGGAACTGTCCTAGTGCAAGTCAAATATGAAGGAACAGACGCGCCATGCAAGATCCCCTTCTCGACCCAAGATGAGAAAGGAGTGACCCAGAATGGGAGATTGATAACAGCCAATCCCATAGTTACTGACAAAGAAAAACCAGTCAACATTGAGACAGAACCACCTTTTGGTGAGAGCTACATCGTGGTAGGGGCAGGCGAAAAAGCTTTGAAACTAAGCTGGTTCAAGAGAGGAAGCAGCATAGGGAAAATGTTCGAAGCAACCGCCCGAGGAGCACGAAGGATGGCTATCCTGGGAGACACCGCATGGGACTTCGGTTCTATAGGAGGAGTGTTTACATCTGTGGGAAAATTGGTACATCAGGTTTTTGGAACCGCATATGGGGTTCTGTTTAGCGGTGTTTCTTGGACCATGAAAATAGGAATAGGGATTCTGCTGACATGGTTGGGATTAAATTCAAGGAGCACGTCACTTTCGATGACGTGCATTGCAGTTGGCATGGTCACACTGTACCTAGGAGTCATGGTTCAAGCG
>DV1/CYD15/BRAZIL/145/2013
TTTCATTTGACCACACGAGGGGGAGAGCCACACATGATAGTTAGTAAGCAGGAAAGAGGAAAGTCACTCTTGTTTAAGACCTCTGCGGGCGTCAATATGTGCACACTATTGGCGATGGATTTGGGAGAGTTATGTGAGGACACAATGACCTACAAATGCCCCCGGATCACTGAGGCGGAACCAGATGACGTTGACTGCTGGTGCAATGCCACAGACACATGGGTGACCTATGGGACGTGTTCTCAAACCGGCGAACACCGACGAGAGAAACGTTCCGTGGCACTGGCCCCACACGTGGGACTTGGTCTAGAAACAAGAACCGAAACATGGATGTCCTCTGAAGGCGCCTGGAAACAAATACAAAGAGTGGAAACTTGGGCTTTGAGACACCCAGGATTCACGGTGATAGCTTTTTTTTTAGCGCATGCTATAGGAACATCCATCACTCAAAAAGGGATCATTTTCATCTTGCTGATGCTGGTGACACCATCAATGGCCATGCGATGCGTGGGAATAGGCAACAGAGACTTCGTTGAAGGACTGTCAGGAGCAACGTGGGTGGACGTGGTATTGGAGCATGGAAGCTGCGTCACCACCATGGCAAAAAATAAACCAACATTGGACATTGAACTCTTGAAGACGGAGGTCACGAACCCTGCCGTCTTGCGCAAACTGTGCATTGAAGCTAAAATATCAAACACCACCACCGATTCAAGATGTCCAACACAAGGAGAGGCTACACTGGTGGAAGAACAAGACGCGAACTTTGTGTGTCGCCGAACGTTTGTGGACAGAGGCTGGGGTAATGGCTGTGGACTATTCGGAAAGGGAAGTCTATTGACGTGTGCCAAGTTCAAGTGTGTGACAAAACTAGAGGGAAAGATAGTTCAATATGAAAACTTAAAATATTCAGTGATAGTCACTGTCCACACTGGGGACCAGCACCAGGTGGGAAACGAGACCACAGAACATGGAACAATTGCAACCATAACACCTCAAGCTCCCACGTCGGAAATACAGCTGACTGACTACGGAGCCCTCACACTGGACTGCTCACCTAGAACAGGGCTGGACTTTAATGAGATGGTGCTATTGACAATGAAAGAAAAATCATGGCTTGTCCACAAACAATGGTTTCTAGACTTACCACTGCCATGGACTTCGGGGGCTTCAACATCTCAAGAGACCTGGAACAGACAAGATTTGCTGGTCACATTCAAGACAGCTCATGCAAAGAAACAGGAAGTAGTCGTACTGGGATCACAGGAAGGAGCAATGCACACAGCGTTGACTGGGGCGACAGAAATCCAGACGTCAGGAACGACAACAATCTTCGCAGGACACCTGAAATGCAGACTAAAAATGGATAAACTGACCTTAAAGGGGATGTCATATGTGATGTGCACAGGCTCATTTAAGCTAGAGAAGGAAGTGGCTGAGACCCAGCATGGAACTGTCCTAGTGCAAGTCAAATATGAAGGAACAGACGCGCCATGCAAGATCCCCTTCTCGACCCAAGATGAGAAAGGAGTGACCCAGAATGGGAGATTGATAACAGCCAATCCCATAGTTACTGACAAAGAAAAACCAGTCAACATTGAGACAGAACCACCTTTTGGTGAGAGCTACATCGTGGTAGGGGCAGGCGAAAAAGCTTTGAAACTAAGCTGGTTCAAGAGAGGAAGCAGCATAGGGAAAATGTTCGAAGCAACCGCCCGAGGAGCACGAAGGATGGCTATCCTGGGAGACACCGCATGGGACTTCGGTTCTATAGGAGGAGTGTTTACATCTGTGGGAAAATTGGTACATCAGGTTTTTGGAACCGCATATGGGGTTCTGTTTAGCGGTGTTTCTTGGACCATGAAAATAGGAATAGGGATTCTGCTGACATGGTTGGGATTAAATTCAAGGAGCACGTCACTTTCGATGACGTGCATTGCAGTTGGCATGGTCACACTGTACCTAGGAGTCATGGTTCAAGCG
>DV1/CYD15/BRAZIL/146/2013
TTCCATTTGACCACACGAGGGGGAGAGCCACACATGATAGTTAGTAAGCAGGAAAGAGGAAAGTCACTCTTGTTTAAGACCTCTGCAGGTGTCAATATGTGCACACTATTGGCGATGGATTTGGGAGAGTTATGTGAGGACACAATGACCTACAAATGCCCCCGGATCACTGAGGCGGAACCAGATGACGTTGACTGCTGGTGCAATGCCACAGACACATGGGTGACCTATGGGACGTGTTCTCAAACCGGCGAACACCGACGAGAGAAACGTTCCGTGGCACTGGCCCCACACGTGGGACTTGGTCTAGAAACAAGAACCGAAACATGGATGTCCTCTGAAGGCGCCTGGAAACAAATACAAAGAGTGGAAACTTGGGCTTTGAGACACCCAGGATTCACGGTGATAGCTTTTTTTTTAGCGCATGCTATAGGAACATCCATCACTCAAAAAGGGATCATTTTCATCTTGCTGATGCTGGTGACACCATCAATGGCCATGCGATGCGTGGGAATAGGCAACAGAGACTTCGTTGAAGGACTGTCAGGAGCAACGTGGGTGGACGTGGTATTGGAGCATGGAAGCTGCGTCACCACCATGGCAAAAAATAAACCAACATTGGACATTGAACTCTTGAAGACGGAGGTCACGAACCCTGCCGTCTTGCGCAAACTGTGCATTGAAGCTAAAATATCAAACACCACCACCGATTCAAGATGTCCAACACAAGGAGAGGCTACACTGGTGGAAGAACAAGACGCGAACTTTGTGTGTCGCCGAACGTTTGTGGACAGAGGCTGGGGTAATGGCTGTGGACTATTCGGAAAGGGAAGTCTATTGACGTGTGCCAAGTTCAAGTGTGTGACAAAACTAGAGGGAAAGATAGTTCAATATGAAAACTTAAAATATTCAGTGATAGTCACTGTCCACACTGGGGACCAGCACCAGGTGGGAAACGAGACCACAGAACATGGAACAATTGCAACCATAACACCTCAAGCTCCCACGTCGGAAATACAGCTGACTGACTACGGAGCCCTCACACTGGACTGCTCACCTAGAACAGGGCTGGACTTTAATGAGATGGTGCTATTGACAATGAAAGAAAAATCATGGCTTGTCCACAAACAATGGTTTCTAGACTTACCACTGCCATGGACTTCGGGGGCTTCAACATCTCAAGAGACCTGGAACAGACAAGATTTGCTGGTCACATTCAAGACAGCTCATGCAAAGAAACAGGAAGTAGTCGTACTGGGATCACAGGAAGGAGCAATGCACACAGCGTTGACTGGGGCGACAGAAATCCAGACGTCAGGAACGACAACAATCTTCGCAGGACACCTGAAATGCAGACTAAAAATGGATAAACTGACCTTAAAGGGGATGTCATATGTGATGTGCACAGGCTCATTTAAGCTAGAGAAGGAAGTGGCTGAGACCCAGCATGGAACTGTCCTAGTGCAAGTCAAATATGAAGGAACAGACGCGCCATGCAAGATCCCCTTCTCGACCCAAGATGAGAAAGGAGTGACCCAGAATGGGAGATTGATAACAGCCAATCCCATAGTTACTGACAAAGAAAAACCAGTCAACATTGAGACAGAACCACCTTTTGGTGAGAGCTACATCGTGGTAGGGGCAGGCGAAAAAGCTTTGAAACTAAGCTGGTTCAAGAGAGGAAGCAGCATAGGGAAAATGTTCGAAGCAACCGCCCGAGGAGCACGAAGGATGGCTATCCTGGGAGACACCGCATGGGACTTCGGTTCTATAGGAGGAGTGTTTACATCTGTGGGAAAATTGGTACATCAGGTTTTTGGAACCGCATATGGGGTTCTGTTTAGCGGTGTTTCTTGGACCATGAAAATAGGAATAGGGATTCTGCTGACATGGTTGGGATTAAATTCAAGGAGCACGTCACTTTCGATGACGTGCATTGCAGTTGGCATGGTCACACTGTACCTAGGAGTCATGGTTCAAGCG
>DV1/CYD15/BRAZIL/147/2012
TTTCATTTGACCACACGAGGGGGAGAGCCACACATGATAGTTAGTAAGCAGGAAAGAGGAAAGTCACTCCTGTTTAAGACCTCTGCGGGCGTCAATATGTGCACCCTCATTGCGATGGACTTGGGAGAGTTATGTGAGGACACAATGACCTACAAATGCCCCCGGATCACTGAGGCGGAACCAGATGACGTTGACTGCTGGTGCAATGCCACAGACACATGGGTGACCTATGGGACGTGTTCTCAAACCGGCGAACACCGACGAGAGAAACGTTCCGTGGCACTGGCCCCACACGTGGGACTTGGTCTAGAAACAAGAACCGAAACATGGATGTCCTCTGAAGGCGCCTGGAAACAAATACAAAGAGTGGAAACTTGGGCTTTGAGACACCCAGGATTCACGGTGATAGCTTTTTTTTTAGCGCATGCTATAGGAACATCCATCACTCAAAAAGGGATCATTTTCATCTTGCTGATGCTGGTGACACCATCAATGGCCATGCGATGCGTGGGAATAGGCAACAGAGACTTCGTTGAAGGACTGTCAGGAGCAACGTGGGTGGACGTGGTATTGGAGCATGGAAGCTGCGTCACCACCATGGCCAAAAATAAACCAACATTGGACATTGAACTCTTGAAGACGGAGGTCACGAACCCTGCCGTCTTGCGCAAACTGTGCATTGAAGCCAAAATATCAAACACCACCACCGATTCAAGATGTCCAACACAAGGAGAGGCTACACTGGTGGAAGAACAAGACGCGAACTTTGTGTGTCGCCGAACGTTTGTGGACAGAGGCTGGGGTAATGGCTGTGGACTATTCGGAAAGGGAAGTCTATTGACGTGTGCCAAGTTCAAGTGTGTGACAAAACTAGAGGGAAAGATAGTTCAATATGAAAACTTAAAATATTCAGTGATAGTCACTGTCCACACTGGGGACCAGCACCAGGTGGGAAACGAGACCACAGAACATGGAACAATTGCAACCATAACACCTCAAGCTCCCACGTCGGAAATACAGCTGACTGACTACGGAGCCCTCACACTGGACTGCTCACCTAGAACAGGGCTGGACTTTAATGAGATGGTGCTATTGACAATGAAAGAAAAATCATGGCTTGTCCACAAACAATGGTTTCTAGACTTACCACTGCCATGGACTTCGGGGGCTTCAACATCTCAAGAGACCTGGAACAGACAAGATTTGCTGGTCACATTCAAGACAGCTCATGCAAAGAAACAGGAAGTAGTCGTACTGGGATCACAGGAAGGAGCAATGCACACAGCGTTGACTGGGGCGACAGAAATCCAGACGTCAGGAACGACAACAATCTTCGCAGGACACCTGAAATGCAGACTAAAAATGGATAAACTGACCTTAAAGGGGATGTCATATGTGATGTGCACAGGCTCATTTAAGCTAGAGAAGGAAGTGGCTGAGACCCAGCATGGAACTGTCCTAGTGCAGGTCAAATATGAAGGAACAGACGCGCCATGCAAGATCCCTTTCTCGACCCAAGATGAGAAAGGAGTGACCCAGAATGGGAGATTGATAACAGCCAATCCCATAGTTACTGACAAAGAAAAACCAGTCAACATTGAGACAGAACCACCTTTTGGTGAGAGCTACATCGTGGTAGGGGCAGGCGAAAAAGCTTTGAAACTAAGCTGGTTCAAGAGAGGAAGCAGCATAGGGAAAATGTTCGAAGCAACCGCCCGAGGAGCACGAAGGATGGCTATCCTAGGAGACACCGCATGGGACTTCGGTTCTATAGGAGGAGTGTTTACATCTGTGGGAAAATTGGTACATCAGGTTTTTGGAACCGCATATGGGGTTCTGTTTAGCGGTGTTTCTTGGACCATGAAAATAGGAATAGGGATTCTGCTGACATGGTTGGGATTAAATTCAAGGAGCACGTCACTTTCGATGACGTGCATTGCAGTTGGCATGGTCACACTGTACCTAGGAGTCATGGTTCAAGCG
>DV1/CYD15/BRAZIL/148/2013
TTCCATTTGACTACACGAGGGGGAGAGCCACACATGATAGTCAGCAAGCAGGAAAGAGGAAAGTCACTCTTGTTTAAGACCTCTGTAGGTGTCAACATGTGCACACTATTGGCGATGGATTTGGGAGAGTTATGTGAGGACACAATGACCTACAAATGCCCCCGGATCACTGAGGCGGAACCAGATGATGTTGACTGCTGGTGCAATGCCACAGACACATGGGTGACCTATGGGACGTGCTCTCAAACCGGCGAACACCGACGAGACAAACGTTCCGTCGCACTGGCCCCACACGTGGGACTTGGTCTAGAAACAAGAACTGAAACGTGGATGTCATCTGAAGGCGCCTGGAAACAAATACAAAAAGTGGAGACTTGGGCTTTGCGACACCCAGGATTCACGGTGATAGCCCTTTTCTTGGCACATGCCATAGGAACATCCATCACCCAGAAAGGGATCATTTTCATTTTGCTGATGCTGGTAACACCATCAATGGCCATGCGATGCGTGGGAATAGGCAATAGAGACTTCGTTGAAGGACTGTCAGGAGCAACGTGGGTGGACGTGGTACTGGAGCATGGAAGCTGCGTCACCACCATGGCAAAAAACAAACCAACATTGGACATTGAACTCTTGAAAACGGAGGTCACGAACCCTGCCGTCCTGCGCAAACTGTGCATTGAAGCTAAAATATCAAACACCACCACCGATTCAAGATGTCCAACACAAGGAGAAGCCACACTGGTGGAAGAACAAGACGCGAACTTTGTGTGTCGACGGACGTTCGTGGACAGAGGCTGGGGTAATGGCTGCGGACTATTTGGAAAAGGAAGTCTACTGACGTGTGCTAAGTTCAAGTGTGTGACAAAACTAGAAGGAAAGATAGTTCAATATGAAAACTTAAAATATTCAGTGATAGTCACTGTCCACACTGGGGACCAGCACCAGGTAGGAAACGAGACTACAGAACATGGAACAATTGCAACCATAACACCTCAAGCTCCTATGTCGGAAATACAGCTGACCGACTACGGAGCCCTCACATTGGACTGCTCACCTAGAACTGGGCTGGACTTTAATGAGATGGTGCTACTGACAATGAAAGAAAAATCATGGCTTGTCCACAAACAATGGTTTCTAGACTTACCACTGCCTTGGACTTCGGGAGCTTCAACATCCCAAGAGACTTGGAACAGACAAGATTTGCTGGTCACATTCAAGACAGCTCATGCAAAGAAACAGGAAGTAGTCGTGCTGGGATCACAGGAAGGAGCAATGCACACTGCGCTGACTGGGGCGACAGAAATCCAGACGTCAGGAACGACAACAATTTTTGCGGGACACCTGAAATGTAGACTAAAAATGGACAAACTGACTTTAAAAGGGATGTCATATGTGATGTGCACAGGCTCATTTAAGCTAGAGAAGGAAGTGGCTGAGACCCAGCATGGAACTGTTTTAGTGCAGGTTAAATACGAAGGAACAGATGCACCATGCAAGATCCCTTTTTTGACCCAAGATGAGAAAGGAGTGACCCAGAATGGGAGATTGATAACAGCTAATCCTATAGTTACTGATAAAGAAAAACCAGTCAACATTGAGACAGAACCACCTTTTGGTGAGAGCTACATCGTGGTAGGGGCAGGTGAAAAAGCTTTGAAACTAAGCTGGTTCAAGAAAGGAAGCAGCATAGGGAAAATGTTCGAAGCAACCGCCCGAGGAGCACGAAGGATGGCCATCCTGGGAGACACTGCATGGGACTTCGGTTCTATAGGAGGATTGTTCACGTCTGTGGGAAAATTGATGCACCAGGTTTTTGGAACTGCATATGGGGTTCTGTTCAGCGGTGTTTCTTGGACCATGAAAATAGGAATAGGGATTCTGCTGACATGGTTGGGATTAAATTCAAGGAGCACGTCACTTTCAATGACGTGCATTGCAGTTGGCATGGTCACACTGTACCTAGGAGTCATGGTTCAAGCG
>DV1/CYD15/BRAZIL/149/2013
TTCCATTTGACTACACGAGGGGGAGAGCCACACATGATAGTCAGCAAGCAGGAGAGAGGAAAGTCACTCTTGTTTAAGACCTCTGTAGGTGTCAACATGTGCACTCTATTGGCGATGGATTTGGGAGAGTTATGTGAGGACACAATGACCTACAAATGCCCCCGGATCACTGAGGCGGAACCAGATGATGTTGACTGCTGGTGCAATGCCACAGACACATGGGTGACCTATGGGACGTGTTCTCAAACCGGCGAACACCGACGAGACAAACGTTCCGTCGCGCTGGCCCCACACGTGGGACTTGGTCTAGAAACAAGAACTGAAACGTGGATGTCATCTGAAGGCGCCTGGAAACAAATACAAAAAGTGGAGACTTGGGCTTTGCGACACCCAGGATTCACGGTGATAGCCCTTTTCTTGGCACATGCCATAGGAACATCCATCACCCAGAAAGGGATCATTTTCATTTTGCTGATGCTGGTAACACCATCAATGGCCATGCGATGCGTGGGAATAGGCAATAGAGACTTCGTTGAAGGACTGTCAGGAGCAACGTGGGTGGACGTGGTACTGGAGCATGGAAGCTGCGTCACCACCATGGCAAAAAACAAACCAACATTGGACATTGAACTCTTGAAAACGGAGGTCACGAACCCTGCCGTCCTGCGCAAACTGTGCATCGAAGCTAAAATATCAAACACCACCACCGATTCAAGGTGTCCAACACAAGGAGAAGCTACACTGGTGGAAGAACAAGACGCGAACTTTGTGTGTCGACGGACGTTCGTGGACAGAGGCTGGGGTAATGGTTGCGGACTATTTGGAAAAGGAAGTCTACTGACGTGTGCTAAGTTCAAGTGTGTGACAAAACTAGAAGGAAAGATAGTTCAATATGAAAACTTAAAATATTCAGTGATAGTCACTGTCCACACTGGGGACCAGCACCAGGTAGGAAACGAGACCACAGAACATGGAACAATTGCAACCATAACACCTCAAGCTCCTACGTCGGAAATACAGCTGACCGACTACGGAGCCCTCACATTGGACTGCTCACCTAGAACTGGGCTGGACTTTAATGAGATGGTGCTACTGACAATGAAAGAAAAATCATGGCTTGTCCATAAGCAATGGTTTCTAGACTTACCACTGCCTTGGACTTCGGGAGCTTCAACATCCCAAGAGACTTGGAACAGACAAGATTTGCTGGTCACATTCAAGACAGCTCATGCAAAGAAACAGGAAGTAGTCGTGCTGGGATCACAGGAAGGAGCAATGCACACTGCGCTGACTGGGGCGACAGAAATCCAGACGTCAGGAACGACAACAATTTTCGCGGGACACCTGAAATGTAGACTAAAAATGGACAAACTGACTTTAAAAGGGATGTCATATGTGATGTGCACAGGCTCATTTAAGCTAGAGAAGGAAGTGGCTGAGACCCAGCATGGAACTGTTTTAGTGCAGGTTAAATACGAAGGAACAGATGCACCATGCAAGATCCCTTTTTTGACCCAAGATGAGAAAGGAGTGACCCAGAATGGGAGATTGATAACAGCTAATCCTATAGTTACTGATAAAGAAAAACCAGTCAACATTGAGACAGAACCACCTTTTGGTGAGAGCTACATCGTGGTAGGGGCAGGTGAAAAAGCTTTGAAACTAAGCTGGTTCAAGAAAGGAAGCAGCATAGGGAAAATGTTTGAAGCAACCGCCCGAGGAGCACGAAGGATGGCCATCCTGGGAGACACTGCATGGGACTTCGGCTCTATAGGAGGATTGTTCACGTCTGTGGGAAAATTGATACACCAGGTTTTTGGAACTGCATATGGGGTTCTGTTCAGCGGTGTTTCTTGGACCATGAAAATAGGAATAGGGATTCTGCTGACATGGTTGGGATTAAATTCAAGGAGCACGTCACTTTCAATGACGTGCATTGCAGTTGGTATGGTCACACTGTACCTAGGAGTCATGGTTCAAGCG
>DV1/CYD15/BRAZIL/150/2012
TTCCATTTGACTACACGAGGGGGAGAGCCACATATGATAGTCAGCAAGCAGGAAAGAGGAAAGTCACTCTTGTTTAAGACCTCTGTAGGTGTCAACATGTGCACTCTCATTGCGATGGATTTGGGAGAGTTATGTGAGGACACAATGACCTATAAATGCCCCCGGATCACTGAGGTGGAACCAGATGATGTTGACTGCTGGTGCAATGCCACAGACACATGGGTGACCTATGGGACGTGTTCTCAAACCGGCGAACACCGACGAGACAAACGTTCCGTCGCACTGGCCCCACACGTGGGACTTGGTCTAGAAACAAGAACTGAAACGTGGATGTCATCTGAAGGCGCCTGGAAACAAATACAAAAAGTGGAGACTTGGGCTTTGCGACACCCAGGATTCACGGTGATAGCCCTTTTCTTGGCACATGCCATAGGAACATCCATCACCCAGAAAGGGATCATTTTCATTTTGCTGATGCTGGTAACACCATCAATGGCCATGCGATGCGTGGGAATAGGCAATAGAGACTTCGTTGAAGGACTGTCAGGAGCAACGTGGGTGGACGTGGTACTGGAGCATGGAAGCTGCGTCACCACCATGGCAAAAAACAAACCAACATTGGACATTGAACTCTTGAAAACGGAGGTCACGAACCCTGCCGTCCTGCGCAAACTGTGCATTGAAGCTAAAATATCAAACACCACCACCGATTCAAGATGTCCAACACAAGGAGAAGCCACACTGGTGGAAGAACAAGACGCGAACTTTGTGTGTCGACGGACGCTCGTGGACAGAGGCTGGGGTAATGGCTGCGGACTATTTGGAAAAGGAAGTCTACTGACGTGTGCTAAGTTCAAGTGTGTGACAAAACTAGAAGGAAAGATAGTTCAATATGAAAACTTAAAATATTCAGTGATAGTCACTGTCCACACTGGGGACCAGCACCAGGTAGGAAACGAGACTACAGAACATGGAACAATTGCAACCATAACACCTCAAGCTCCTACGTCGGAAATACAGCTGACCGACTACGGAGCCCTCACATTGGACTGCTCACCTAGAACTGGGCTGGACTTTAATGAGATGGTGCTACTGACAATGAAAGAAAAATCATGGCTTGTCCACAAACAATGGTTTCTAGACTTACCACTGCCTTGGACTTCGGGAGCTTCAACATCCCAAGAGACTTGGAACAGACAAGATTTGCTGGTCACATTCAAGACAGCTCATGCAAAGAAACAGGAAGTAGTCGTGCTGGGATCACAGGAAGGAGCAATGCACACTGCGCTGACTGGGGCGACAGAAATCCAGACGTCAGGAACGACAACAATTTTTGCGGGACACCTGAAATGTAGACTAAAAATGGACAAACTGACTTTAAAAGGGATGTCATATGTGATGTGCACAGACTCATTTAAGCTAGAGAAGGAAGTGGCTGAGACCCAGCATGGAACTGTTTTAGTGCAGGTTAAATACGAAGGAACAGATGCACCATGCAAGATCCCTTTTTTAACCCAAGATGAGAAAGGAGTGACCCAGAATGGGAGATTGATAACAGCTAATCCTATAGTTACTGATAAAGAAAAACCAGTCAACATTGAGACAGAACCACCTTTTGGTGAGAGCTACATCGTGGTAGGGGCAGGTGAAAAAGCTTTGAAACTAAGCTGGTTCAAGAAAGGAAGCAGCATAGGGAAAATGTTCGAAGCAACCGCCCGAGGAGCACGAAGGATGGCCATCCTGGGAGACACTGCATGGGACTTCGGCTCTATAGGAGGATTGTTCACGTCCGTGGGAAAATTGATACACCAGGTTTTTGGAACTGCATATGGGGTCCTGTTCAGCGGTGTCTCTTGGACCATGAAAATAGGAATAGGGATTCTGCTGACATGGTTGGGATTAAATTCAAGGAGCACGTCACTTTCAATGACGTGCATTGCAGTTGGCATGGTCACACTGTACCTAGGAGTCATGGTTCAAGCG
>DV1/CYD15/BRAZIL/151/2012
TTCCATTTGACTACACGAGGGGGAGAGCCACATATGATAGTCAGCAAGCAGGAAAGAGGAAAGTCACTCTTGTTTAAGACCTCTGTAGGTGTCAACATGTGCACTCTCATTGCGATGGATTTGGGAGAGTTATGTGAGGACACAATGACCTATAAATGCCCCCGGATCACTGAGGTGGAACCAGATGATGTTGACTGCTGGTGCAATGCCACAGACACATGGGTGACCTATGGGACGTGTTCTCAAACCGGCGAACACCGACGAGACAAACGTTCCGTCGCACTGGCCCCACACGTGGGACTTGGTCTAGAAACAAGAACTGAAACGTGGATGTCATCTGAAGGCGCCTGGAAACAAATACAAAAAGTGGAGACTTGGGCTTTGCGACACCCAGGATTCACGGTGATAGCCCTTTTCTTGGCACATGCCATAGGAACATCCATCACCCAGAAAGGGATCATTTTCATTTTGCTGATGCTGGTAACACCATCAATGGCCATGCGATGCGTGGGAATAGGCAATAGAGACTTCGTTGAAGGACTGTCAGGAGCGACGTGGGTGGACGTGGTACTGGAGCATGGAAGCTGCGTCACCACCATGGCAAAAAACAAACCAACATTGGACATTGAACTCTTGAAAACGGAGGTCACGAACCCTGCCGTCCTGCGCAAACTGTGCATTGAAGCTAAAATATCAAACACCACCACCGATTCAAGATGTCCGACACAAGGAGAAGCCACACTGGTGGAAGAACAAGACGCGAACTTTGTGTGTCGACGGACGTTCGTGGACAGAGGCTGGGGTAATGGCTGCGGACTATTTGGAAAAGGAAGTCTACTGACGTGTGCTAAGTTCAAGTGTGTGACAAAACTAGAAGGAAAGATAGTTCAATATGAAAACTTAAAATATTCAGTGATAGTCACTGTCCACACTGGGGACCAGCACCAGGTAGGAAACGAGACTACAGAACATGGAACAATTGCAACCATAACACCTCAAGCTCCTACGTCGGAAATACAGCTGACCGACTACGGAGCCCTCACATTGGACTGCTCACCTAGAACTGGGCTGGACTTTAATGAGATGGTGCTACTGACAATGAAAGAAAAATCATGGCTTGTCCACAAACAATGGTTTCTAGACTTACCACTGCCTTGGACTTCGGGAGCTTCAACATCCCAAGAGACCTGGAACAGACAAGATTTGCTGGTCACATTCAAGACAGCTCATGCAAAGAAACAGGAAGTAGTCGTGCTGGGATCACAGGAAGGAGCAATGCACACTGCGCTGACTGGGGCTACAGAAATCCAGACGTCAGGAACGACAACAATTTTTGCGGGACACCTGAAATGTAGACTAAAAATGGACAAACTGACTTTAAAAGGGATGTCATATGTGATGTGCACAGGCTCATTTAAGCTAGAGAAGGAAGTGGCTGAGACCCAGCATGGAACTGTTTTAGTGCAGGTTAAATACGAAGGAACAGATGCACCATGCAAGATCCCTTTTTTGACCCAAGATGAGAAAGGAGTGACCCAGAATGGGAGATTGATAACAGCTAATCCTATAGTTACTGATAAAGAAAAACCAGTCAACATTGAGACAGAACCACCTTTTGGTGAGAGCTACATCGTGGTAGGGGCAGGTGAAAAAGCTTTGAAACTAAGCTGGTTCAAGAAAGGAAGCAGCATAGGGAAAATGTTCGAAGCAACCGCCCGAGGAGCACGAAGGATGGCCATCCTGGGAGACACTGCATGGGACTTCGGCTCTATAGGAGGATTGTTCACGTCCGTGGGAAAATTGATACACCAGGTTTTTGGAACTGCATATGGGGTTCTGTTCAGCGGTGTCTCTTGGACCATGAAAATAGGAATAGGGATTCTGCTGACATGGTTGGGATTAAATTCAAGGAGCACGTCACTTTCAATGACGTGCATTGCAGTTGGCATGGTCACACTGTACCTAGGAGTCATGGTTCAAGCG
>DV1/CYD15/BRAZIL/152/2012
TTTCATTTGACCACACGAGGGGGAGAGCCACACATGATAGTTAGTAAGCAGGAAAGAGGAAAGTCACTCTTGTTTAAGACCTCTGCGGGCGTCAATATGTGCACACTATTGGCGATGGATTTGGGAGAGTTATGTGAGGACACAATGACCTACAAATGCCCCCGGATCACTGAGGCGGAACCAGATGACGTTGACTGCTGGTGCAATGCCACAGACACATGGGTGACCTATGGGACGTGTTCTCAAACCGGCGAACACCGACGAGAGAAACGTTCCGTGGCACTGGCCCCACACGTGGGACTTGGTCTAGAAACAAGAACCGAAACATGGATGTCCTCTGAAGGCGCCTGGAAACAAATACAAAGAGTGGAAACTTGGGCTTTGAGACACCCAGGATTCACGGTGATAGCTTTTTTTTTAGCGCATGCTATAGGAACATCCATCACTCAAAAAGGGATCATTTTCATCTTGCTGATGCTGGTGACACCATCAATGGCCATGCGATGCGTGGGAATAGGCAACAGAGACTTCGTTGAAGGACTGTCAGGAGCAACGTGGGTGGACGTGGTATTGGAGCATGGAAGCTGCGTCACCACCATGGCAAAAAATAAACCAACATTGGACATTGAACTCTTGAAGACGGAGGTCACGAACCCTGCCGTCTTGCGCAAACTGTGCATTGAAGCTAAAATATCAAACACCACCACCGATTCAAGATGTCCAACACAAGGAGAGGCTACACTGGTGGAAGAACAAGACGCGAACTTTGTGTGTCGCCGAACGTTTGTGGACAGAGGCTGGGGTAATGGCTGTGGACTATTCGGAAAGGGAAGTCTATTGACGTGTGCCAAGTTCAAGTGTGTGACAAAACTAGAGGGAAAGATAGTTCAATATGAAAACTTAAAATATTCAGTGATAGTCACTGTCCACACTGGGGACCAGCACCAGGTGGGAAACGAGACCACAGAACATGGAACAATTGCAACCATAACACCTCAAGCTCCCACGTCGGAAATACAGCTGACTGACTACGGAGCCCTCACACTGGACTGCTCACCTAGAACAGGGCTGGACTTTAATGAGATGGTGCTATTGACAATGAAAGAAAAATCATGGCTTGTCCACAAACAATGGTTTCTAGACTTACCACTGCCATGGACTTCGGGGGCTTCAACATCTCAAGAGACCTGGAACAGACAAGATTTGCTGGTCACATTCAAGACAGCTCATGCAAAGAAACAGGAAGTAGTCGTACTGGGATCACAGGAAGGAGCAATGCACACAGCGTTGACTGGGGCGACAGAAATCCAGACGTCAGGAACGACAACAATCTTCGCAGGACACCTGAAATGCAGACTAAAAATGGATAAACTGACCTTAAAGGGGATGTCATATGTGATGTGCACAGGCTCATTTAAGCTAGAGAAGGAAGTGGCTGAGACCCAGCATGGAACTGTCCTAGTGCAAGTCAAATATGAAGGAACAGACGCGCCATGCAAGATCCCCTTCTCGACCCAAGATGAGAAAGGAGTGACCCAGAATGGGAGATTGATAACAGCCAATCCCATAGTTACTGACAAAGAAAAACCAGTCAACATTGAGACAGAACCACCTTTTGGTGAGAGCTACATCGTGGTAGGGGCAGGCGAAAAAGCTTTGAAACTAAGCTGGTTCAAGAGAGGAAGCAGCATAGGGAAAATGTTCGAAGCAACCGCCCGAGGAGCACGAAGGATGGCTATCCTGGGAGACACCGCATGGGACTTCGGTTCTATAGGAGGAGTGTTTACATCTGTGGGAAAATTGGTACATCAGGTTTTTGGAACCGCATATGGGGTTCTGTTTAGCGGTGTTTCTTGGACCATGAAAATAGGAATAGGGATTCTGCTGACATGGTTGGGATTAAATTCAAGGAGCACGTCACTTTCGATGACGTGCATTGCAGTTGGCATGGTCACACTGTACCTAGGAGTCATGGTTCAAGCG
>DV1/CYD15/BRAZIL/349/2012
TTTCATTTGACCACACGAGGGGGAGAGCCACACATGATAGTTAGTAAGCAGGAAAGAGGAAAGTCACTCTTGTTTAAGACCTCTGCGGGCGTCAATATGTGCACCCTCATTGCGATGGACTTGGGAGAGTTATGTGAGGACACAATGACCTACAAATGCCCCCGGATCACTGAGGCGGAACCAGATGACGTTGACTGCTGGTGCAATGCCACAGACACATGGGTGACCTATGGGACGTGTTCTCAAACCGGCGAACACCGACGAGAGAAACGTTCCGTGGCACTGGCCCCACACGTGGGACTTGGTCTAGAAACAAGAACCGAAACATGGATGTCCTCTGAAGGCGCCTGGAAACAAATACAAAGAGTGGAAACTTGGGCTTTGAGACACCCAGGATTCACGGTGATAGCTTTTTTTTTAGCGCATGCTATAGGAACATCCATCACTCAAAAAGGGATCATTTTCATCTTGCTGATGCTGGTGACACCATCAATGGCCATGCGATGCGTGGGAATAGGCAACAGAGACTTCGTTGAAGGACTGTCAGGAGCAACGTGGGTGGACGTGGTATTGGAGCATGGAAGCTGCGTCACCACCATGGCAAAAAATAAACCAACATTGGACATTGAACTCTTGAAGACGGAGGTCACGAACCCTGCCGTCTTGCGCAAACTGTGCATTGAAGCTAAAATATCAAACACCACCACCGATTCAAGATGTCCAACACAAGGAGAGGCTACACTGGTGGAAGAACAAGACGCGAACTTTGTGTGTCGCCGAACGTTTGTGGACAGAGGCTGGGGTAATGGCTGTGGACTATTCGGAAAGGGAAGTCTATTGACGTGTGCCAAGTTCAAGTGTGTGACAAAACTAGAGGGAAAGATAGTTCAATATGAAAACTTAAAATATTCAGTGATAGTCACTGTCCACACTGGGGACCAGCACCAGGTGGGAAACGAGACCACAGAACATGGAACAATTGCAACTATAACACCTCAAGCTCCCACGTCGGAAATACAGCTGACTGACTACGGAGCCCTCACACTGGACTGCTCACCTAGAACAGGGCTGGACTTTAATGAGATGGTGCTATTGACAATGAAAGAAAAATCATGGCTTGTCCACAAACAATGGTTTCTAGACTTACCACTGCCATGGACTTCGGGGGCTTCAACATCTCAAGAGACCTGGAACAGACAAGATTTGCTGGTCACATTCAAGACAGCTCATGCAAAGAAGCAGGAAGTAGTCGTACTGGGATCACAGGAAGGAGCAATGCACACAGCGTTGACTGGGGCGACAGAAATCCAGACGTCAGGAACGACAACAATCTTCGCAGGACACCTGAAATGCAGACTAAAAATGGATAAACTGACCTTAAAGGGGATGTCATATGTGATGTGCACAGGCTCATTTAAGCTAGAGAAGGAAGTGGCTGAGACCCAGCATGGAACTGTCCTAGTGCAAGTCAAATATGAAGGAACAGACGCGCCATGCAAGATCCCCTTCTCGACCCAAGATGAGAAAGGAGTGACCCAGAATGGGAGATTGATAACAGCCAATCCCATAGTTACTGACAAAGAAAAACCAGTCAACATTGAGACAGAACCACCTTTTGGTGAGAGCTACATCGTGGTAGGGGCAGGCGAAAAAGCTTTGAAACTAAGCTGGTTCAAGAGAGGAAGCAGCATAGGGAAAATGTTCGAAGCAACCGCCCGAGGAGCACGAAGGATGGCTATCCTGGGAGACACCGCATGGGACTTCGGTTCTATAGGAGGAGTGTTTACATCTGTGGGAAAATTGGTACATCAGGTTTTTGGAACCGCATATGGGGTTCTGTTTAGCGGTGTTTCTTGGACCATGAAAATAGGAATAGGGATTCTGCTGACATGGTTGGGATTAAATTCAAGGAGCACGTCACTTTCGATGACGTGCATTGCAGTTGGCATGGTCACACTGTACCTAGGAGTCATGGTTCAAGCG
>DV1/CYD15/BRAZIL/350/2012
TTTCATTTGACCACACGAGGGGGAGAGCCACACATGATAGTTAGTAAGCAGGAAAGAGGAAAGTCACTCTTGTTTAAGACCTCTGCGGGCGTCAATATGTGCACCCTCATTGCGATGGACTTGGGAGAGTTATGTGAGGACACAATGACCTACAAATGCCCCCGGATCACTGAGGCGGAACCAGATGACGTTGACTGCTGGTGCAATGCCACAGACACATGGGTGACCTATGGGACGTGTTCTCAAACCGGCGAACACCGACGAGAGAAACGTTCCGTGGCACTGGCCCCACACGTGGGACTTGGTCTAGAAACAAGAACCGAAACATGGATGTCCTCTGAAGGCGCCTGGAAACAAATACAAAGAGTGGAAACTTGGGCTTTGAGACACCCAGGATTCACGGTGATAGCTTTTTTTTTAGCGCATGCTATAGGAACATCCATCACTCAAAAAGGGATCATTTTCATCTTGCTGATGCTGGTGACACCATCAATGGCCATGCGATGCGTGGGAATAGGCAACAGAGACTTCGTTGAAGGACTGTCAGGAGCAACGTGGGTGGACGTGGTATTGGAGCATGGAAGCTGCGTCACCACCATGGCAAAAAATAAACCAACATTGGACATTGAACTCTTGAAGACGGAGGTCACGAACCCTGCCGTCTTGCGCAAACTGTGCATTGAAGCTAAAATATCAAACACCACCACCGATTCAAGATGTCCAACACAAGGAGAGGCTACACTGGTGGAAGAACAAGACGCGAACTTTGTGTGTCGCCGAACGTTTGTGGACAGAGGCTGGGGTAATGGCTGTGGACTATTCGGAAAGGGAAGTCTATTGACGTGTGCCAAGTTCAAGTGTGTGACAAAACTAGAGGGAAAGATAGTTCAATATGAAAACTTAAAATATTCAGTGATAGTCACTGTCCACACTGGGGACCAGCACCAGGTGGGAAACGAGACCACAGAACATGGAACAATTGCAACTATAACACCTCAAGCTCCCACGTCGGAAATACAGCTGACTGACTACGGAGCCCTCACACTGGACTGCTCACCTAGAACAGGGCTGGACTTTAATGAGATGGTGCTATTGACAATGAAAGAAAAATCATGGCTTGTCCACAAACAATGGTTTCTAGACTTACCACTGCCATGGACTTCGGGGGCTTCAACATCTCAAGAGACCTGGAACAGACAAGATTTGCTGGTCACATTCAAGACAGCTCATGCAAAGAAGCAGGAAGTAGTCGTACTGGGATCACAGGAAGGAGCAATGCACACAGCGTTGACTGGGGCGACAGAAATCCAGACGTCAGGAACGACAACAATCTTCGCAGGACACCTGAAATGCAGACTAAAAATGGATAAACTGACCTTAAAGGGGATGTCATATGTGATGTGCACAGGCTCATTTAAGCTAGAGAAGGAAGTGGCTGAGACCCAGCATGGAACTGTCCTAGTGCAAGTCAAATATGAAGGAACAGACGCGCCATGCAAGATCCCCTTCTCGACCCAAGATGAGAAAGGAGTGACCCAGAATGGGAGATTGATAACAGCCAATCCCATAGTTACTGACAAAGAAAAACCAGTCAACATTGAGACAGAACCACCTTTTGGTGAGAGCTACATCGTGGTAGGGGCAGGCGAAAAAGCTTTGAAACTAAGCTGGTTCAAGAGAGGAAGCAGCATAGGGAAAATGTTCGAAGCAACCGCCCGAGGAGCACGAAGGATGGCTATCCTGGGAGACACCGCATGGGACTTCGGTTCTATAGGAGGAGTGTTTACATCTGTGGGAAAATTGGTACATCAGGTTTTTGGAACCGCATATGGGGTTCTGTTTAGCGGTGTTTCTTGGACCATGAAAATAGGAATAGGGATTCTGCTGACATGGTTGGGATTAAATTCAAGGAGCACGTCACTTTCGATGACGTGCATTGCAGTTGGCATGGTCACACTGTACCTAGGAGTCATGGTTCAAGCG
>DV1/CYD15/BRAZIL/351/2013
TTCCATTTGACTACACGAGGGGGAGAGCCACACATGATAGTCAGCAAGCAGGAAAGAGGAAAGTCACTCTTGTTTAAGACCTCTGTAGGTGTCAACATGTGCACACTAATTGCGATGGATTTGGGAGAGTTATGTGAGGACACAATGACCTACAAATGCCCCCGGATCACTGAGGCGGAACCAGATGATGTTGACTGCTGGTGCAATGCCACAGACACATGGGTGACCTATGGGACGTGCTCTCAAACCGGCGAACACCGACGAGACAAACGTTCCGTCGCACTGGCCCCACACGTGGGACTTGGTCTAGAAACAAGAACTGAAACGTGGATGTCATCTGAAGGCGCCTGGAAACAAATACAAAGAGTGGAGACTTGGGCTTTGCGACACCCAGGATTCACGGTGATAGCCCTTTTCTTGGCACATGCCATAGGAACATCCATCACCCAGAAAGGGATCATTTTCATTTTGCTGATGCTGGTAACACCATCAATGGCCATGCGATGCGTGGGAATAGGCAATAGAGACTTCGTTGAAGGACTGTCAGGAGCAACGTGGGTGGACGTGGTACTGGAGCATGGAAGCTGCGTCACCACCATGGCAAAAAACAAACCAACATTGGACATTGAACTCTTGAAAACGGAGGTCACGAACCCTGCCGTCCTGCGCAAACTGTGCATTGAAGCTAAAATATCAAACACCACCACCGATTCAAGATGTCCAACACAAGGAGAAGCCACACTGGTGGAAGAACAAGACGCGAACTTTGTGTGTCGACGGACGTTCGTGGACAGAGGCTGGGGTAATGGCTGCGGACTATTTGGAAAAGGAAGTCTACTGACGTGTGCTAAGTTCAAGTGTGTGACAAAACTAGAAGGAAAGATAGTTCAATATGAAAACTTAAAATATTCAGTGATAGTCACTGTCCACACTGGGGACCAGCACCAGGTAGGAAACGAGACTACAGAACATGGAACAATTGCAACCATAACACCTCAAGCTCCTACGTCGGAAATACAGCTGACCGACTACGGAGCCCTCACATTGGACTGCTCACCTAGAACTGGGCTGGACTTTAATGAGATGGTGCTACTGACAATGAAAGAAAAATCATGGCTTGTCCACAAACAATGGTTTCTAGACTTACCACTGCCTTGGACTTCGGGAGCTTCAACATCCCAAGAGACTTGGAACAGACAAGATTTGCTGGTCACATTCAAGACAGCTCATGCAAAGAAGCAGGAAGTAGTCGTGCTGGGATCACAGGAAGGAGCAATGCACACTGCGCTGACTGGGGCGACAGAAATCCAGACGTCAGGAACGACAACAATTTTTGCGGGACACCTGAAATGTAGACTAAAAATGGACAAACTGACTTTAAAAGGGATGTCATATGTGATGTGCACAGGCTCATTTAAGCTAGAGAAGGAAGTGGCTGAGACCCAGCATGGAACTGTTTTAGTGCAGGTTAAATACGAAGGAACAGATGCACCATGCAAGATCCCTTTTTTGACCCAAGATGAGAAAGGAGTGACCCAGAATGGGAGATTGATAACAGCTAATCCTATAGTTACTGATAAAGAAAAACCAGTCAACATTGAGACAGAACCACCTTTTGGTGAGAGCTACATCGTGGTAGGGGCAGGTGAAAAAGCTTTGAAACTAAGCTGGTTCAAGAAAGGAAGCAGCATAGGGAAAATGTTCGAAGCAACCGCCCGAGGAGCACGAAGGATGGCCATCCTGGGAGACACTGCATGGGACTTCGGTTCTATAGGAGGATTGTTCACGTCTGTGGGAAAATTGATACACCAGGTTTTTGGAACTGCATATGGGGTTCTGTTCAGCGGTGTTTCTTGGACCATGAAAATAGGAATAGGGATTCTGCTGACATGGTTGGGATTAAATTCAAGGAGCACGTCACTTTCAATGACGTGCATTGCAGTTGGCATGGTCACACTGTACCTAGGAGTCATGGTTCAAGCG
>DV1/CYD15/COLOMBIA/126/2012
TTCCATTTGACCACACGAGGGGGAGAGCCACACATGATAGTTAGTAAGCAGGAAAGAGGAAAGTCACTCTTGTTTAAGACCTCTGCAGGTGTCAATATGTGCACACTATTGGCGATGGATTTGGGAGAGTTATGTGAGGACACAATGACCTACAAATGCCCCCGAATCACCGAGGCGGAACCAGATGACGTTGACTGCTGGTGCAATGCCACAGACACATGGGTGACCTATGGGACGTGTTCTCAAAACGGCGAACACCGACGAGACAAACGTTCCGTGGCACTGGCCCCACACGTGGGACTTGGTCTAGAAACAAGAACCGAAACATGGATGTCCTCTGAAGGCGCCTGGAAACAAATACAAAGAGTGGAGACCTGGGCCTTGAGACACCCAGGATTCACGGTGATAGCCCTTTTTTTAGCACATGCTATAGGAACATCCATCACTCAGAAAGGGATCATTTTCATCTTGCTGATGCTGGTGACACCATCAATGGCCATGCGATGCGTGGGAATAGGCAACAGAGACTTCGTTGAAGGACTGTCAGGAGCAACGTGGGTGGACGTGGTATTGGAGCATGGAAGCTGCGTCACCACCATGGCAAAAAATAAACCAACATTGGACATCGAACTCTTGAAGACGGAGGTCACGAACCCTGCCGTCTTGCGCAAACTGTGCATTGAAGCTAAAATATCAAACACCACCACCGATTCAAGATGTCCAACACAAGGAGAGGCTACACTGGTGGAAGAACAAGACGCGAACTTTGTGTGTCGCCGAACGTTTGTGGACAGAGGCTGGGGTAACGGCTGCGGACTATTCGGAAAGGGAAGTCTATTGACGTGTGCCAAGTTCAAGTGTGTGACAAAACTAGAAGGAAAGATAGTTCAATATGAGAACTTGAAGTATTCAGTGATAGTTACTGTCCACACTGGGGACCAGCACCAGGTGGGAAACGAGACCACAGAACATGGAACAATTGCAACCATAACACCTCAAGCTCCTACGTCGGAAATACAGCTGACCGACTACGGAGCCCTTACATTGGACTGCTCACCTAGAACAGGGCTGGACTTTAATGAGATGGTGCTATTGACAATGAAAGAAAAATCATGGCTTGTCCACAAACAATGGTTTCTGGACTTACCACTGCCATGGACTTCGGGGGCTTCAACATCCCAAGAGACCTGGAACAGACAAGATTTGCTGGTCACATTCAAGACAGCCCATGCAAAGAAACAGGAAGTAGTCGTACTGGGATCACAGGAAGGAGCAATGCACACTGCGTTGACTGGGGCGACAGAAATCCAGACGTCAGGAACGACAACAATCTTCGCAGGACACCTGAAATGCAGACTAAAAATGGATAAACTGACTTTAAAGGGGATGTCATATGTGATGTGCACAGGCTCATTTAAGCTAGAGAAGGAAGTGGCTGAGACCCAGCATGGAACTGTTCTAGTGCAGGTCAAATACGAAGGAACAGACGCGCCATGCAAGATCCCCTTCTTGACTCAAGATGAGAAAGGAGTGACCCAGAATGGGAGATTGATAACAGCCAATCCCATAGTTACTGATAAAGAAAAACCAGTCAACATTGAGACAGAACCACCTTTTGGTGAGAGCTACATCGTGGTAGGGGCAGGCGAAAAAGCTTTGAAACTAAGCTGGTTCAAGAAAGGAAGCAGCATAGGGAAAATGTTCGAAGCAACCGCCCGAGGAGCACGAAGGATGGCTATCCTGGGAGACACCGCGTGGGACTTCGGTTCTATAGGAGGAGTGTTTACATCTGTGGGAAAATTGGTACACCAGGTTTTTGGAACCGCATATGGGGTTTTGTTCAGCGGTGTTTCTTGGACCATGAAAATAGGAATAGGGATTCTGTTGACATGGTTGGGATTAAATTCAAGGAGCACGTCACTTTCGATGACGTGCATTGCAGTTGGCATGGTCACACTGTACCTAGGAGTCATGGTTCAAGCG
>DV1/CYD15/COLOMBIA/127/2013
TTCCATTTGACCACACGAGGGGGAGAGCCACACATGATAGTCAGTAAGCAGGAAAGAGGAAAGTCACTCTTGTTCAAGACCTCTGTAGGTGTCAATATGTGCACACTATTGGCGATGGATTTGGGAGAGTTGTGTGAGGACACAATGACCTACAAATGCCCCCGGATCACTGAGGCGGAACCAGATGACGTTGACTGCTGGTGCAATGCCACAGATACATGGGTGACCTATGGGACGTGTTCTCAAACCGGCGAACACCGACGAGACAAACGTTCCGTGGCACTGGCCCCACACGTGGGACTTGGTCTAGAAACAAGAACCGAAACATGGATGTCCTCTGAAAGCGCATGGAAACAAATACAAAGAGTGGAGACCTGGGCTTTGAGACACCCAGGATTCACGGTGATAGCCCTTTTTCTAGCACATGCTATAGGAACATCCATCACTCAGAAAGGGATCATTTTCATCCTGCTGATGCTGGTGACACCATCAATGGCCATGCGATGCGTGGGAATAGGCAACAGAGACTTCGTTGAAGGACTGTCAGGAGCAACGTGGGTGGACGTGGTATTGGAGCATGGAAGCTGCGTCACCACCATGGCAAAAAACAAACCAACATTGGACATTGAACTCTTGAAGACGGAGGTCACGAACCCTGCTGTCTTGCGCAAACTGTGCATTGAAGCTAAAATATCAAACACCACCACCGATTCAAGATGTCCAACACAAGGAGAGGCTACACTGGTGGAAGAACAAGACGCGAACTTTGTGTGTCGCCGAACGTTTGTGGACAGAGGCTGGGGTAATGGCTGCGGACTATTCGGAAAGGGAAGTCTATTGACGTGTGCCAAGTTCAAGTGTGTGACAAAACTAGAAGGAAAGATAGTTCAATATGAAAACTTAAAATATTCAGTGATAGTCACTGTCCACACTGGGGACCAGCACCAGGTGGGAAACGAGACCACAGAACATGGAACAATTGCAACCATAACACCTCAAGCTCCTACGTCGGAAATACAGCTGACCGACTACGGAGCCCTCACATTGGACTGCTCACCTAGAACAGGGCTGGACTTTAATGAGATGGTGCTATTGACAATGAAAGAAAAATCATGGCTTGTCCACAAACAATGGTTTCTAGACTTACCACTGCCATGGACTTCGGGGGCTTCAACATCCCAAGAGACCTGGAACAGACAAGATCTGCTGGTCACATTCAAGACAGCTCATGCAAAGAAACAGGAAGTAGTCGTACTGGGATCACAGGAAGGAGCAATGCACACTGCGTTGACTGGGGCGACAGAAATCCAGACGTCAGGAACGACAACAATCTTCGCAGGACACCTGAAATGCAGACTAAAAATGGATAAATTGACTTTAAAAGGGATGTCATATGTGATGTGCACAGGCTCATTCAAGCTAGAGAAGGAAGTGGCTGAGACCCAGCATGGAACTGTTCTAGTGCAGGTCAAATACGAAGGAACAGACGCGCCATGCAAGATCCCCTTCTCGACCCAAGATGAGAAAGGAGTGACCCAGAATGGGAGATTGATAACAGCCAATCCCATAGTTACTGACAAAGAAAAACCAGTCAACATTGAGACAGAACCACCTTTTGGTGAGAGCTACATCGTGGTAGGGGCAGGCGAAAAAGCTTTGAAACTAAGCTGGTTCAAGAAAGGAAGCAGCATAGGGAAAATGTTCGAAGCAACCGCCCGAGGAGCACGAAGGATGGCTATCCTGGGAGACACCGCATGGGACTTCGGTTCTATAGGAGGAGTGTTTACATCTGTGGGAAAATTGGTACACCAAGTTTTTGGAACCGCATATGGGGTTCTGTTCAGCGGTGTTTCTTGGATCATGAAAATAGGAATAGGGATTCTGTTGACATGGTTGGGATTAAATTCAAGGAGCACGTCACTTTCGATGACGTGCATAGCAGTTGGCATGGTCACACTGTACCTAGGAGTCATGGTTCAAGCG
>DV1/CYD15/COLOMBIA/128/2012
TTCCATTTGACCACACGAGGGGGAGAGCCACACATGATAGTTAGTAAGCAGGAAAGAGGAAAGTCACTCTTGTTTAAGACCTCTGCAGGTGTCAATATGTGCACACTATTGGCGATGGATTTGGGAGAGTTATGTGAGGACACAATGACCTACAAATGCCCCCGAATCACCGAGGCGGAACCAGATGACGTTGACTGCTGGTGCAATGCCACAGACACATGGGTGACCTATGGGACGTGTTCTCAAAACGGCGAACACCGACGAGACAAACGTTCCGTGGCACTGGCCCCACACGTGGGACTTGGTCTAGAAACAAGAACCGAAACATGGATGTCCTCTGAAGGCGCCTGGAAACAAATACAAAGAGTGGAGACCTGGGCCTTGAGACACCCAGGATTCACGGTGATAGCCTTTTTTTTAGCACATGCTATAGGAACATCCATCACTCAGAAAGGGATCATTTTCATCTTGCTGATGCTGGTGACACCATCAATGGCCATGCGATGCGTGGGAATAGGCAACAGAGACTTCGTTGAAGGACTGTCAGGAGCAACGTGGGTGGACGTGGTATTGGAGCATGGAAGCTGCGTCACCACCATGGCAAAAAATAAACCAACATTGGACATCGAACTCTTGAAGACGGAGGTCACGAACCCTGCCGTCTTGCGCAAACTGTGCATTGAAGCTAAAATATCAAACACCACCACCGATTCAAGATGTCCAACACAAGGAGAGGCTACACTGGTGGAAGAACAAGACGCGAACTTTGTGTGTCGCCGAACGTTTGTGGACAGAGGCTGGGGTAACGGCTGCGGACTATTCGGAAAGGGAAGTCTATTGACGTGTGCCAAGTTCAAGTGTGTGACAAAACTAGAAGGAAAGATAGTTCAATATGAGAACTTGAAGTATTCAGTGATAGTTACTGTCCACACTGGGGACCAGCACCAGGTGGGAAACGAGACCACAGAACATGGAACAATTGCAACCATAACACCTCAAGCTCCTACGTCGGAAATACAGCTGACCGACTACGGAGCCCTTACATTGGACTGCTCACCTAGAACAGGGCTGGACTTTAATGAGATGGTGCTATTGACAATGAAAGAAAAATCATGGCTTGTCCACAAACAATGGTTTCTGGACTTACCACTGCCATGGACTTCGGGGGCTTCAACATCCCAAGAGACCTGGAACAGACAAGATTTGCTGGTCACATTCAAGACAGCCCATGCAAAGAAACAGGAAGTAGTCGTACTGGGATCACAGGAAGGAGCAATGCACACTGCGTTGACTGGGGCGACAGAAATCCAGACGTCAGGAACGACAACAATCTTCGCAGGACACCTGAAATGCAGACTAAAAATGGATAAACTGACTTTAAAGGGGATGTCATATGTGATGTGCACAGGCTCATTTAAGCTAGAGAAGGAAGTGGCTGAGACCCAGCATGGAACTGTTCTAGTGCAGGTCAAATACGAAGGAACAGACGCGCCATGCAAGATCCCCTTCTTGACTCAAGATGAGAAAGGAGTGACCCAGAATGGGAGATTGATAACAGCCAATCCCATAGTTACTGATAAAGAAAAACCAGTCAACATTGAGACAGAACCACCTTTTGGTGAGAGCTACATCGTGGTAGGGGCAGGCGAAAAAGCTTTGAAACTAAGCTGGTTCAAGAAAGGAAGCAGCATAGGGAAAATGTTCGAAGCAACCGCCCGAGGAGCACGAAGGATGGCTATCCTGGGAGACACCGCGTGGGACTTCGGTTCTATAGGAGGAGTGTTTACATCTGTGGGAAAATTGGTACACCAGGTTTTTGGAACCGCATATGGGGTTTTGTTCAGCGGTGTTTCTTGGACCATGAAAATAGGAATAGGGATTCTGTTGACATGGTTGGGATTAAATTCAAGGAGCACGTCACTTTCGATGACGTGCATTGCAGTTGGCATGGTCACACTGTACCTAGGAGTCATGGTTCAAGCG
>DV1/CYD15/COLOMBIA/129/2013
TTCCATTTGACCACACGAGGGGGAGAGCCACACATGATAGTTAGTAAGCAGGAAAGAGGAAAGTCACTCTTGTTTAAGACCTCTGCAGGTGTCAATATGTGCACTCTATTGGCGATGGATTTGGGAGAGTTATGTGAGGACACAATGACCTACAAATGCCCCCGAATCACCGAGGCGGAACCAGATGACGTTGACTGCTGGTGCAATGCCACAGACACATGGGTGACCTATGGGACGTGTTCTCAAAACGGCGAACACCGACGAGAGAAACGTTCCGTGGCACTGGCCCCACACGTGGGACTTGGTCTAGAAACAAGAACCGAAACATGGATGTCCTCTGAAGGCGCCTGGAAACAAATACAAAGAGTGGAGACCTGGGCCTTGAGACACCCAGGATTCACGGTGATAGCCCTTTTTTTAGCACATGCTATAGGAACATCCATCACTCAGAAAGGGATTATTTTCATCTTGCTGATGCTGGTGACACCATCAATGGCCATGCGATGCGTGGGAATAGGCAACAGAGACTTCGTTGAAGGACTGTCAGGAGCAACGTGGGTGGACGTGGTATTGGAGCATGGAAGCTGCGTCACCACCATGGCAAAAAATAAACCAACATTGGACATTGAACTCTTGAAGACGGAGGTCACGAACCCTGCCGTCTTGCGCAAACTGTGCATTGAAGCTAAAATATCAAACACCACCACCGATTCAAGATGTCCAACACAAGGAGAGGCTACACTGGTGGAAGAACAAGACGCGAACTTTGTGTGTCGCCGAACGTTTGTGGACAGAGGCTGGGGTAACGGCTGCGGACTATTCGGAAAGGGAAGTCTATTGACGTGTGCCAAGTTCAAGTGTGTGACAAAACTAGAAGGAAAGATAGTTCAATATGAGAACTTGAAATATTCAGTGATAGTTACTGTCCACACTGGGGACCAGCACCAGGTGGGAAACGAGACCACAGAACATGGAACAATTGCAACTATAACACCTCAAGCTCCTACGTCGGAAATACAGCTGACCGACTACGGAGCCCTTACATTGGACTGCTCACCTAGAACAGGGCTGGACTTTAATGAGATGGTGCTATTGACAATGAAAGAAAAATCATGGCTTGTCCACAAACAATGGTTTCTGGACTTACCACTGCCATGGACTTCGGGGGCTTCAACATCCCAAGAGACCTGGAACAGACAAGATTTGCTGGTCACATTCAAGACAGCCCATGCAAAGAAACAGGAAGTAGTCGTACTGGGATCACAGGAAGGAGCAATGCACACTGCGTTGACTGGGGCGACAGAAATCCAGACGTCAGGAACGACAACAATCTTCGCAGGACACCTGAAATGCAGACTAAAAATGGATAAACTGACTTTAAAAGGGATGTCATATGTGATGTGCACAGGCTCATTTAAGCTAGAGAAGGAAGTGGCTGAGACCCAGCATGGAACTGTTCTAGTGCAGGTCAAATACGAAGGAACAGACGCGCCATGCAAGATCCCCTTCTCGACTCAAGATGAGAAAGGAGTGACCCAGAATGGGAGATTGATAACAGCCAATCCCATAGTTACTGATAAAGAAAAACCAGTCAACATTGAGACAGAACCACCTTTTGGTGAGAGCTACATCGTGGTAGGGGCAGGCGAAAAAGCTTTGAAACTAAGCTGGTTCAAGAAAGGAAGCAGCATAGGGAAAATGTTCGAAGCAACCGCCCGAGGAGCACGAAGGATGGCTATCCTGGGAGACACCGCATGGGACTTCGGTTCTATAGGAGGAGTGTTTTCATCTGTGGGAAAATTGGTACACCAGGTTTTTGGAACCGCATATGGGGTTTTGTTCAGCGGTGTTTCTTGGACCATGAAAATAGGAATAGGGATTCTGTTGACATGGTTGGGATTAAATTCAAGGAGCACGTCACTTTCGATGACGTGCATTGCAGTTGGCATGGTCACACTGTACTTAGGAGTCATGGTTCAAGCG
>DV1/CYD15/COLOMBIA/130/2013
TTCCATTTGACCACACGAGGGGGAGAGCCACATATGATAGTTAGCAAGCAGGAAAGAGGAAAGTCACTCTTGTTTAAGACCTCTGCAGGTGTCAATATGTGCACTCTCATTGCGATGGATTTGGGAGAGTTGTGTGAGGACACAATGACCTACAAATGCCCCCGGATCACTGAGGCGGAACCAGATGACGTTGACTGCTGGTGCAATGCCACAGATACATGGGTGACCTATGGGACGTGTTCTCAAACCGGCGAACACCGACGAGACAAACGTTCCGTGGCACTGGCCCCACACGTGGGACTTGGCCTAGAAACAAGAACCGAAACATGGATGTCCTCTGAAGGCGCCTGGAAACAAATACAAAGAGTGGAGACCTGGGCTTTGAGACACCCAGGATTCACGGTGATAGCCCTTTTTCTAGCACATGCTATAGGAACATCCATCACTCAGAAAGGGATCATTTTCATCTTGCTGATGCTGGTGACTCCATCAATGGCCATGCGATGCGTGGGAATAGGCAACAGAGACTTCGTTGAAGGACTGTCAGGAGCAACGTGGGTGGACGTGGTATTGGAGCATGGAAGCTGCGTCACCACCATGGCAAAAAATAAACCAACATTGGACATTGAACTCTTGAAGACGGAGGTCACGAACCCTGCCGTCTTGCGCAAACTGTGCATTGAAGCTAAAATATCAAACACCACCACCGATTCAAGATGTCCAACACAAGGAGAGGCAACACTGGTGGAAGAACAAGACGCGAACTTTGTGTGTCGCCGAACGTTTGTGGACAGAGGCTGGGGTAATGGCTGCGGACTATTCGGAAAGGGAAGTCTATTGACGTGTGCCAAGTTCAAGTGTGTGACAAAACTAGAAGGAAAGATAGTTCAATATGAAAACTTAAAATATTCAGTGATAGTCACTGTCCACACTGGGGACCAGCACCAGGTGGGAAACGAGACCACAGAACATGGAACAATTGCAACCATAACACCTCAAGCTCCTACGTCGGAAATACAGCTGACCGACTACGGAGCCCTCACATTGGACTGCTCACCTAGAACAGGGCTGGACTTTAATGAGATGGTGCTATTGACAATGAAAGAAAAGTCATGGCTTGTCCACAAACAATGGTTTCTAGACTTACCACTGCCATGGACCTCGGGGGCTTCAACATCCCAAGAGACCTGGAACAGACAAGATCTGCTGGTCACATTCAAGACAGCTCATGCAAAGAAACAGGAAGTAGTCGTACTGGGATCACAGGAAGGAGCAATGCACACTGCGTTGACTGGGGCGACAGAAATCCAGACGTCAGGAACGACAACAATCTTCGCAGGACACCTGAAATGCAGACTAAAAATGGATAAACTTACTTTAAAAGGGATGTCATATGTGATGTGCACAGGCTCATTTAAGCTAGAGAAGGAAGTGGCTGAGACCCAGCATGGAACTGTTCTAGTGCAGGTCAAATACGAAGGAACAGACGCGCCATGCAAGATCCCCTTCTCGACCCAAGATGAGAAAGGAGTGACCCAGAATGGGAGATTGATAACAGCCAATCCCATAGTTACTGACAAAGAAAAACCAGTCAACATTGAGACAGAACCACCCTTTGGTGAGAGCTACATCGTGGTAGGGGCAGGCGAAAAAGCTTTGAAACTAAGCTGGTTCAAGAAAGGAAGCAGCATAGGGAAAATGTTCGAAGCAACCGCCCGAGGAGCACGAAGGATGGCTATCCTGGGAGACACCGCATGGGACTTCGGTTCTATAGGAGGAGTGTTCACATCTGTGGGAAAATTGGTACACCAAGTTTTTGGAACCGCATATGGGGTTCTGTTCAGTGGTGTTTCTTGGACCATGAAAATAGGAATAGGGATTCTGTTGACATGGCTGGGATTAAATTCAAGGAGCACGTCACTTTCGATGACGTGCATTGCAGTTGGCATGGTCACACTGTACCTAGGAGTCATGGTTCAAGCG
>DV1/CYD15/COLOMBIA/131/2013
TTCCATTTGACCACACGAGGGGGAGAGCCACATATGATAGTTAGTAAGCAGGAAAGAGGAAAGTCACTCTTGTTTAAGACCTCTGCAGGTGTCAATATGTGCACTCTCATTGCGATGGACTTGGGAGAGTTGTGTGAGGACACAATGACCTACAAATGCCCCCGGATCACTGAGGCGGAACCAGATGACGTTGACTGCTGGTGCAATGCCACAGATACATGGGTGACCTATGGGACGTGTTCTCAAACCGGCGAACACCGACGAGACAAACGTTCCGTGGCACTGGCCCCACACGTGGGACTTGGTCTAGAAACAAGAACCGAAACATGGATGTCCTCTGAAAGCGCATGGAAACAAATACAAAGAGTGGAGACCTGGGCTTTGAGACACCCAGGATTCACGGTGATAGCCCTTTTTCTAGCACATGCTATAGGAACATCCATCACTCAGAAAGGGATCATTTTCATCCTGCTGATGCTGGTGACTCCATCAATGGCCATGCGATGCGTGGGAATAGGCAACAGAGACTTCGTTGAAGGACTGTCAGGAGCAACGTGGGTGGACGTGGTATTGGAGCATGGAAGCTGCGTCACCACCATGGCAAAAAATAAACCAACATTGGACATTGAACTCTTGAAGACGGAGGTCACGAACCCTGCCGTCTTGCGCAAACTGTGCATTGAAGCTAAAATATCAAACACCACCACCGACTCAAGATGTCCAACACAAGGAGAGGCTACACTGGTGGAAGAACAAGACGCGAACTTTGTGTGTCGCCGAACGTTTGTGGACAGAGGCTGGGGTAATGGCTGCGGACTATTCGGAAAGGGAAGTCTATTGACGTGTGCCAAGTTCAAGTGTGTGACAAAACTAGAAGGAAAGATAGTTCAATATGAAAACTTAAAATATTCAGTGATAGTCACTGTCCACACTGGGGACCAGCACCAGGTGGGAAACGAGACCACAGAACATGGAACAATTGCAACCATAACACCTCAAGCTCCTACGTCGGAAATACAGCTGACCGACTACGGAGCCCTCACATTGGACTGCTCACCTAGAACAGGGCTGGACTTTAATGAGATGGTGCTATTGACAATGAAAGAAAAGTCATGGCTTGTCCACAAACAATGGTTTCTAGACTTACCACTGCCATGGACTTCGGGGGCTTCAACATCCCAAGAGACCTGGAACAGACAAGATCTGCTGGTCACATTTAAGACAGCTCATGCAAAGAAACAGGAAGTAGTCGTACTGGGATCACAGGAAGGAGCAATGCACACTGCGTTGACTGGGGCGACAGAAATCCAGACGTCAGGAACGACAACAATCTTCGCAGGACACCTGAAATGCAGACTAAAAATGGATAAATTGACTTTAAAAGGGATGTCATATGTGATGTGCACAGGCTCATTTAAGCTAGAGAAGGAAGTGGCTGAGACCCAGCATGGAACTGTTCTAGTGCAGGTCAAATACGAAGGAACAGACGCGCCATGCAAGATCCCCTTCTCGACCCAAGATGAGAAAGGAGTGACCCAGAATGGGAGATTGATAACAGCCAATCCCATAGTTACTGACAAAGAAAAACCAGTCAACATTGAGACAGAACCACCTTTTGGTGAGAGCTACATCGTGGTAGGGGCAGGCGAAAAAGCTTTGAAACTAAGCTGGTTCAAGAAAGGAAGCAGCATAGGGAAAATGTTCGAAGCAACCGCCCGAGGAGCACGAAGGATGGCTATCCTGGGAGACACCGCATGGGACTTCGGTTCTATAGGAGGAGTGTTTACATCTGTGGGAAAATTGGTACACCAAGTTTTTGGAACCGCATATGGGGTTCTGTTCAGCGGTGTTTCTTGGATCATGAAAATAGGAATAGGGATTCTGTTGACATGGTTGGGATTAAATTCAAGGAGCACGTCACTTTCGATGACGTGCATAGCAGTTGGCATGGTCACACTGTACCTAGGAGTCATGGTTCAAGCG
>DV1/CYD15/COLOMBIA/132/2013
TTCCATTTGACCACACGAGGGGGAGAGCCACACATGATAGTCAGTAAGCAGGAAAGAGGAAAGTCACTCTTGTTCAAGACCTCTGTAGGTGTCAATATGTGCACTCTCATTGCGATGGACTTGGGAGAGTTGTGTGAGGACACAATGACCTACAAATGCCCCCGGATCACTGAGGCGGAACCAGATGACGTTGACTGCTGGTGCAATGCCACAGATACATGGGTGACCTATGGGACGTGTTCTCAAACCGGCGAACACCGACGAGACAAACGTTCCGTGGCACTGGCCCCACACGTGGGACTTGGTCTAGAAACAAGAACCGAAACATGGATGTCCTCTGAAAGCGCATGGAAACAAATACAAAGAGTGGAGACCTGGGCTTTGAGACACCCAGGATTCACGGTGATAGCCCTTTTTCTAGCACATGCTATAGGAACATCCATCACTCAGAAAGGGATCATTTTCATCCTGCTGATGCTGGTGACACCATCAATGGCCATGCGATGCGTGGGAATAGGCAATAGAGACTTTGTTGAAGGACTGTCAGGAGCAACGTGGGTGGACGTGGTATTGGAGCATGGAAGCTGCGTCACCACCATGGCAAAAAACAAACCAACATTGGACATTGAACTCTTGAAGACGGAGGTCACGAACCCTGCCGTCTTGCGCAAACTGTGCATTGAAGCTAAAATATCAAACACCACCACCGATTCAAGATGTCCAACACAAGGAGAGGCTACACTGGTGGAAGAACAAGACGCGAACTTTGTGTGTCGCCGAACGTTTGTGGACAGAGGCTGGGGTAATGGCTGCGGACTATTCGGAAAGGGAAGTCTATTGACGTGTGCCAAGTTCAAGTGTGTGACAAAACTAGAAGGAAAGATAGTTCAATATGAAAACTTAAAATATTCAGTGATAGTCACTGTCCACACTGGGGACCAGCACCAGGTGGGAAACGAGACCACAGAACATGGGACAATTGCAACCATAACACCTCAAGCTCCTACGTCGGAAATACAGCTGACCGACTACGGAGCCCTCACATTGGACTGCTCACCTAGAACAGGGCTGGACTTTAATGAGATGGTGCTATTGACAATGAAAGAAAAATCATGGCTTGTCCACAAACAATGGTTTCTAGACTTACCACTGCCATGGACTTCGGGGGCTTCAACATCCCAAGAGACCTGGAACAGACAAGATCTGCTGGTCACATTTAAGACAGCTCATGCAAAGAAACAGGAAGTAGTCGTACTGGGATCACAGGAAGGAGCAATGCACACTGCGTTGACTGGGGCGACAGAAATCCAGACGTCAGGAACGACAACAATCTTCGCAGGACACCTGAAATGCAGACTAAAAATGGATAAATTGACTTTAAAAGGGATGTCATATGTGATGTGCACAGGCTCATTTAAGCTAGAGAAGGAAGTGGCTGAGACCCAGCATGGAACTGTTCTAGTGCAGGTCAAATACGAAGGAACAGACGCGCCATGCAAGATCCCCTTCTCGACCCAAGATGAGAAAGGAGTGACCCAGAATGGGAGATTGATAACAGCCAATCCCATAGTTACTGACAAAGAAAAACCAGTCAACATTGAGACAGAACCACCTTTTGGTGAGAGCTACATCGTGGTAGGGGCAGGCGAAAAAGCTTTGAAACTAAGCTGGTTCAAGAAAGGAAGCAGCATAGGGAAAATGTTCGAAGCAACCGCCCGAGGAGCACGAAGGATGGCTATCCTGGGAGACACCGCATGGGACTTCGGTTCTATAGGAGGAGTGTTTACATCTGTGGGAAAATTGGTACACCAAGTTTTTGGAACCGCATATGGGGTTCTGTTCAGCGGTGTTTCTTGGATCATGAAAATAGGAATAGGGATTCTGTTGACATGGTTGGGATTAAATTCAAGGAGCACGTCACTTTCGATGACGTGCATAGCAGTTGGCATGGTCACACTGTACCTAGGAGTCATGGTTCAAGCG
>DV1/CYD15/COLOMBIA/133/2013
TTCCATTTGACCACACGAGGGGGAGAGCCACACATGATAGTCAGTAAGCAGGAAAGAGGAAAGTCACTCTTGTTCAAGACCTCTGTAGGTGTCAATATGTGCACTCTCATTGCGATGGACTTGGGAGAGTTGTGTGAGGACACAATGACCTACAAATGCCCCCGGATCACTGAGGCGGAACCAGATGACGTTGACTGCTGGTGCAATGCCACAGATACATGGGTGACCTATGGGACGTGTTCTCAAACCGGCGAACACCGACGAGACAAACGTTCCGTGGCACTGGCCCCACACGTGGGACTTGGTCTAGAAACAAGAACCGAAACATGGATGTCCTCTGAAAGCGCATGGAAACAAATACAAAGAGTGGAGACCTGGGCTTTGAGACACCCAGGATTCACGGTGATAGCCCTTTTTCTAGCACATGCTATAGGAACATCCATCACTCAGAAAGGGATCATTTTCATCCTGCTGATGCTGGTGACACCATCAATGGCCATGCGATGCGTGGGAATAGGCAATAGAGACTTTGTTGAAGGACTGTCAGGAGCAACGTGGGTGGACGTGGTATTGGAGCATGGAAGCTGCGTCACCACCATGGCAAAAAACAAACCAACATTGGACATTGAACTCTTGAAGACGGAGGTCACGAACCCTGCCGTCTTGCGCAAACTGTGCATTGAAGCTAAAATATCAAACACCACCACCGATTCAAGATGTCCAACACAAGGAGAGGCTACACTGGTGGAAGAACAAGACGCGAACTTTGTGTGTCGCCGAACGTTTGTGGACAGAGGCTGGGGTAATGGCTGCGGACTATTCGGAAAGGGAAGTCTATTGACGTGTGCCAAGTTCAAGTGTGTGACAAAACTAGAAGGAAAGATAGTTCAATATGAAAACTTAAAATATTCAGTGATAGTCACTGTCCACACTGGGGACCAGCACCAGGTGGGAAACGAGACCACAGAACATGGGACAATTGCAACCATAACACCTCAAGCTCCTACGTCGGAAATACAGCTGACCGACTACGGAGCCCTCACATTGGACTGCTCACCTAGAACAGGGCTGGACTTTAATGAGATGGTGCTATTGACAATGAAAGAAAAATCATGGCTTGTCCACAAACAATGGTTTCTAGACTTACCACTGCCATGGACTTCGGGGGCTTCAACATCCCAAGAGACCTGGAACAGACAAGATCTGCTGGTCACATTTAAGACAGCTCATGCAAAGAAACAGGAAGTAGTCGTACTGGGATCACAGGAAGGAGCAATGCACACTGCGTTGACTGGGGCGACAGAAATCCAGACGTCAGGAACGACAACAATCTTCGCAGGACACCTGAAATGCAGACTAAAAATGGATAAATTGACTTTAAAAGGGATGTCATATGTGATGTGCACAGGCTCATTTAAGCTAGAGAAGGAAGTGGCTGAGACCCAGCATGGAACTGTTCTAGTGCAGGTCAAATACGAAGGAACAGACGCGCCATGCAAGATCCCCTTCTCGACCCAAGATGAGAAAGGAGTGACCCAGAATGGGAGATTGATAACAGCCAATCCCATAGTTACTGACAAAGAAAAACCAGTCAACATTGAGACAGAACCACCTTTTGGTGAGAGCTACATCGTGGTAGGGGCAGGCGAAAAAGCTTTGAAACTAAGCTGGTTCAAGAAAGGAAGCAGCATAGGGAAAATGTTCGAAGCAACCGCCCGAGGAGCACGAAGGATGGCTATCCTGGGAGACACCGCATGGGACTTCGGTTCTATAGGAGGAGTGTTTACATCTGTGGGAAAATTGGTACACCAAGTTTTTGGAACCGCATATGGGGTTCTGTTCAGCGGTGTTTCTTGGATCATGAAAATAGGAATAGGGATTCTGTTGACATGGTTGGGATTAAATTCAAGGAGCACGTCACTTTCGATGACGTGCATAGCAGTTGGCATGGTCACACTGTACCTAGGAGTCATGGTTCAAGCG
>DV1/CYD15/COLOMBIA/134/2013
TTCCATTTGACCACACGAGGGGGAGAGCCACACATGATAGTCAGTAAGCAGGAAAGAGGAAAGTCACTCTTGTTCAAGACCTCTGCAGGTGTCAATATGTGCACTCTCATTGCGATGGACTTGGGAGAGTTGTGTGAGGACACAATGACCTACAAATGCCCCCGGATCACTGAGGCGGAACCAGATGACGTTGACTGCTGGTGCAATGCCACAGATACATGGGTGACCTATGGGACGTGTTCTCAAACCGGCGAACACCGACGAGACAAACGTTCCGTGGCACTGGCCCCACACGTGGGACTTGGTCTAGAAACAAGAACCGAAACATGGATGTCCTCTGAAGGCGCATGGAAACAAATACAAAGGGTGGAGACCTGGGCTTTGAGACACCCAGGATTCACGGTGATAGCCCTTTTTCTAGCACATGCTATAGGAACATCCATCACTCAGAAAGGGATCATTTTCATCCTGCTGATGCTGGTGACACCATCAATGGCCATGCGATGCGTGGGAATAGGCAACAGAGACTTCGTTGAAGGACTGTCAGGAGCAACGTGGGTGGACGTGGTATTGGAGCATGGAAGCTGCGTCACCACCATGGCAAAAAATAAACCAACATTGGACATTGAACTCTTGAAGACGGAGGTCACGAACCCTGCCATCTTGCGCAAACTGTGCATTGAAGCAAAGATATCAAACACCACCACCGATTCAAGATGTCCAACACAAGGAGAGGCTACACTGGTGGAAGAACAAGACGCGAACTTTGTGTGTCGCCGAACGTTTGTGGACAGAGGCTGGGGTAATGGCTGCGGACTATTCGGAAAGGGAAGTCTATTGACGTGTGCCAAGTTTAAGTGTGTGACAAAACTAGAAGGAAAGATAGTTCAATATGAAAACTTAAAATATTCAGTGATAGTCACTGTCCACACTGGGGACCAGCACCAAGTGGGAAACGAGACCACAGAACATGGAACAATTGCAACCATAACACCTCAAGCTCCTACGTCGGAAATACAGCTGACCGACTACGGAGCCCTCACATTGGACTGCTCACCTAGAACAGGGCTGGACTTTAATGAGATGGTGCTATTGACAATGAAAGAAAAATCATGGCTTGTCCACAAACAATGGTTTCTAGACTTACCACTGCCATGGACTTCGGGGGCTTCAACATCCCAAGAGACCTGGAACAGGCAAGATCTGCTGGTCACATTCAAGACAGCTCATGCAAAGAAACAGGAAGTAGTCGTACTAGGATCACAGGAAGGAGCAATGCACACTGCGTTGACTGGGGCGACAGAAATCCAGACGTCAGGAACGACAACAATCTTCGCAGGACACCTGAAATGCAGACTAAAAATGGATAAACTGACTTTAAAAGGGATGTCATATGTGATGTGCACAGGCTCATTTAAGCTAGAGAAGGAAGTGGCTGAGACCCAGCATGGAACTGTTCTAGTGCAGGTCAAATACGAAGGAACAGACGCGCCATGCAAGATCCCCTTCTTGACCCAAGATGAGAAAGGAGTGACCCAGAATGGGAGATTGATAACAGCCAATCCCATAGTCACTGACAAAGAAAAACCAGTCAACATTGAGACAGAACCACCTTTTGGTGAGAGCTACATCGTGGTAGGGGCAGGCGAAAAAGCTTTGAAACTAAGCTGGTTCAAGAAAGGAAGCAGCATAGGGAAAATGTTCGAAGCAACCGCCCGAGGAGCACGAAGGATGGCTATCCTGGGAGACACTGCATGGGACTTCGGTTCTATAGGAGGAGTGTTCACATCTGTGGGAAAATTGGTACACCAAGTTTTTGGAACCGCATATGGGGTTCTGTTCAGCGGTGTTTCTTGGACCATGAAAATAGGAATAGGGATCCTGTTGACATGGTTGGGATTAAATTCAAGGAGCACGTCACTTTCGATGACGTGCATTGCAGTTGGCATGGTCACACTGTACCTAGGAGTCATGGTTCAAGCG
>DV1/CYD15/COLOMBIA/135/2013
TTCCATTTGACTACACGAGGGGGAGAGCCACACATGATAGTTAGTAAGCAGGAAAGAGGAAAGTCACTCTTGTTTAAGACCTCTGCAGGTGTCAATATGTGCACACTATTGGCGATGGATTTGGGAGAGTTATGTGAGGACACAATGACCTACAAATGCCCCCGGATCACTGAGGCGGAACCAGATGACGTTGACTGCTGGTGCAATGCCACAGACACATGGGTGACCTATGGGACGTGTTCTCAAACCGGCGAACACCGACGAGACAAACGTTCCGTGGCACTGGCCCCACACGTGGGACTTGGTCTAGAAACAAGAACCGAAACATGGATGTCCTCTGAAGGCGCCTGGAAACAAATACAAAGAGTAGAGACCTGGGCTTTGAGACACCCAGGATTCACGGTGATAGCCTTTTTTTTGGCACATGCTATAGGAACATCCATCACTCAGAAAGGGATCATTTTCATCTTGCTGATGCTGGTGACACCTTCAATGGCCATGCGATGTGTGGGAATAGGCAACAGAGACTTCGTTGAAGGACTGTCAGGAGCAACGTGGGTGGACGTGGTTCTGGAGCATGGAAGCTGCGTCACCACCATGGCAAAAAACAAACCAACATTGGACATTGAACTCTTGAAGACGGAGGTCACGAACCCTGCCGTCTTGCGCAAACTGTGCATTGAAGCTAAAATATCAAACACCACCACCGATTCAAGATGTCCAACGCAAGGAGAGGCTACACTGGTGGAAGAACAAGACGCGAACTTTGTGTGTCGACGAACGTTTGTGGACAGAGGCTGGGGTAACGGCTGCGGACTATTCGGAAAGGGAAGTCTATTGACGTGTGCCAAGTTCAAGTGTGTGACAAAACTAGAAGGAAAGATAGTTCAATATGAGAACTTAAAATATTCAGTGATAGTTACTGTCCACACTGGGGACCAGCACCAGGTGGGAAACGAGACCACAGAACATGGAACAATTGCAACCATAACACCCCAAGCTCCTACGTCGGAAATACAGCTGACCGACTACGGAGCCCTTACATTGGACTGCTCACCTAGAACAGGGCTGGACTTTAATGAGATGGTGCTATTGACAATGAAAGAAAAATCATGGCTTGTCCACAAACAGTGGTTTCTAGACTTACCACTGCCATGGACTTCGGGGGCTTCAACATCCCAAGAAACCTGGAACAGACAAGATTTGCTGGTCACATTCAAGACAGCTCATGCAAAGAAACAGGAAGTAGTCGTACTGGGATCACAGGAAGGAGCAATGCACACTGCGTTGACTGGGGCGACAGAAATCCAGACGTCAGGAACGACAACAATCTTCGCAGGACACCTGAAATGCAGACTAAAAATGGATAAACTGACTTTAAAGGGGATGTCATATGTGATGTGCACAGGCTCATTTAAGCTAGAGAAGGAAGTGGCTGAGACCCAGCATGGAACTGTTCTAGTGCAGGTCAAATACGAAGGAACAGACGCGCCATGCAAGATCCCCTTCTCGACTCAAGATGAGAAAGGAGTGACCCAGAATGGGAGATTGATAACAGCCAATCCCATAGTTACTGACAAAGAAAAACCAGTCAACATTGAGACAGAACCACCTTTTGGTGAGAGCTACATCGTGGTAGGGGCAGGCGAAAAAGCTTTGAAACTAAGCTGGTTCAAGAAAGGAAGCAGCATAGGGAAAATGTTCGAAGCAACCGCCCGAGGAGCACGAAGGATGGCTATCCTGGGAGACACCGCATGGGACTTCGGTTCTATAGGAGGAGTGTTTACATCTGTGGGAAAATTGGTACACCAGGTTTTTGGAACCGCATATGGGGTTTTGTTTAGCGGTGTTTCTTGGACCATGAAAATAGGAATAGGAATTCTGTTGACATGGTTGGGATTAAATTCAAGGAGCACCTCACTTTCGATGACGTGCATTGCAGTTGGCATGGTCACACTGTACCTAGGAGTCATGGTTCAAGCG
>DV1/CYD15/COLOMBIA/136/2013
TTCCATTTGACTACACGAGGGGGAGAGCCACACATGATAGTTAGTAAGCAGGAAAGAGGAAAGTCACTCTTGTTTAAGACCTCTGCAGGTGTCAATATGTGCACTCTATTGGCGATGGATTTGGGAGAGTTATGTGAGGACACAATGACCTACAAATGCCCCCGGATCACTGAGGCGGAACCAGATGACGTTGACTGCTGGTGCAATGCCACAGACACATGGGTGACCTATGGGACGTGTTCTCAAACCGGCGAACACCGACGAGACAAACGTTCCGTGGCACTGGCCCCACACGTGGGACTTGGTCTAGAAACAAGAACCGAAACATGGATGTCCTCTGAAGGCGCCTGGAAACAAATACAAAGAGTAGAGACCTGGGCTTTGAGACACCCAGGATTCACGGTGATAGCCTTTTTTTTGGCACATGCTATAGGAACATCCATCACTCAGAAAGGGATCATTTTCATCTTGCTGATGCTGGTGACACCTTCAATGGCCATGCGATGTGTGGGAATAGGCAACAGAGACTTCGTTGAAGGACTGTCAGGAGCAACGTGGGTGGACGTGGTTCTGGAGCATGGAAGCTGCGTCACCACCATGGCAAAAAACAAACCAACATTGGACATTGAACTCTTGAAGACGGAGGTCACGAACCCTGCCGTCTTGCGCAAACTGTGCATTGAAGCTAAAATATCAAACACCACCACCGATTCAAGATGTCCAACGCAAGGAGAGGCTACACTGGTGGAAGAACAAGACGCGAACTTTGTGTGTCGACGAACGTTTGTGGACAGAGGCTGGGGTAACGGCTGCGGACTATTCGGAAAGGGAAGTCTATTGACGTGTGCCAAGTTCAAGTGTGTGACAAAACTAGAAGGAAAGATAGTTCAATATGAGAACTTAAAATATTCAGTGATAGTTACTGTCCACACTGGGGACCAGCACCAGGTGGGAAACGAGACCACAGAACATGGAACAATTGCAACCATAACACCCCAAGCTCCTACGTCGGAAATACAGCTGACCGACTACGGAGCCCTTACATTGGACTGCTCACCTAGAACAGGGCTGGACTTTAATGAGATGGTGCTATTGACAATGAAAGAAAAATCATGGCTTGTCCACAAACAGTGGTTTCTAGACTTACCACTGCCATGGACTTCGGGGGCTTCAACATCCCAAGAAACCTGGAACAGACAAGATTTGCTGGTCACATTCAAGACAGCTCATGCAAAGAAACAGGAAGTAGTCGTACTGGGATCACAGGAAGGAGCAATGCACACTGCGTTGACTGGGGCGACAGAAATCCAGACGTCAGGAACGACAACAATCTTCGCAGGACACCTGAAATGCAGACTAAAAATGGATAAACTGACTTTAAAGGGGATGTCATATGTGATGTGCACAGGCTCATTTAAGCTAGAGAAGGAAGTGGCTGAGACCCAGCATGGAACTGTTCTAGTGCAGGTCAAATACGAAGGAACAGACGCGCCATGCAAGATCCCCTTCTCGACTCAAGATGAGAAAGGAGTGACCCAGAATGGGAGATTGATAACAGCCAATCCCATAGTTACTGACAAAGAAAAACCAGTCAACATTGAGACAGAACCACCTTTTGGTGAGAGCTACATCGTGGTAGGGGCAGGCGAAAAAGCTTTGAAACTAAGCTGGTTCAAGAAAGGAAGCAGCATAGGGAAAATGTTCGAAGCAACCGCCCGAGGAGCACGAAGGATGGCTATCCTGGGAGACACCGCATGGGACTTCGGTTCTATAGGAGGAGTGTTTACATCTGTGGGAAAATTGGTACACCAGGTTTTTGGAACCGCATATGGGGTTTTGTTTAGCGGTGTTTCTTGGACCATGAAAATAGGAATAGGAATTCTGTTGACATGGTTGGGATTAAATTCAAGGAGCACCTCACTTTCGATGACGTGCATTGCAGTTGGCATGGTCACACTGTACCTAGGAGTCATGGTTCAAGCG
>DV1/CYD15/COLOMBIA/137/2013
TTCCATTTGACCACACGAGGGGGAGAGCCACACATGATAGTTAGTAAGCAGGAAAGAGGAAAGTCACTCTTGTTTAAGACCTCTGCAGGTGTCAATATGTGCACTCTCATTGCGATGGACTTGGGAGAGTTGTGTGAGGACACAATGACCTACAAATGCCCCCGGATCACTGAGGCGGAACCAGATGACGTTGACTGCTGGTGCAATGCCACAGATACATGGGTGACCTATGGGACGTGTTCTCAAACCGGCGAACACCGACGAGACAAACGTTCCGTGGCACTGGCCCCACACGTGGGACTTGGCCTAGAAACAAGAACCGAAACATGGATGTCCTCTGAAGGCGCCTGGAAACAAATACAAAGAGTGGAGACCTGGGCTTTGAGACACCCAGGATTCACGGTGATAGCCCTTTTTCTAGCACATGCTATAGGAACATCCATCACTCAGAAAGGGATCATTTTCATCTTGCTGATGCTGGTGACACCATCAATGGCCATGCGATGCGTGGGAATAGGCAACAGAGACTTCGTTGAAGGACTGTCAGGAGCAACGTGGGTGGACGTGGTATTGGAGCATGGAAGCTGCGTCACCACCATGGCAAAAAATAAACCAACACTGGACATTGAACTCTTGAAGACGGAGGTCACGAACCCTGCCGTCTTGCGCAAACTGTGCATTGAAGCTAAAATATCAAACACCACCACCGATTCAAGATGTCCAACACAAGGAGAGGCAACACTGGTGGAAGAACAAGACGCGAACTTTGTGTGTCGCCGAACGTTTGTGGACAGAGGCTGGGGTAATGGCTGTGGACTATTCGGAAAGGGAAGTCTATTGACGTGTGCCAAGTTCAAGTGTGTGACAAAACTAGAAGGAAAGATAGTTCAATATGAAAACTTAAAATATTCAGTGATAGTCACTGTCCACACTGGGGACCAGCACCAGGTGGGAAACGAGACCACAGAACATGGAACAATTGCAACCATAACACCTCAAGCTCCTACGTCGGAAATACAGCTGACCGACTACGGAGCCCTCACATTGGACTGCTCACCTAGAACAGGGCTGGACTTTAATGAGATGGTGCTATTGACAATGAAAGAAAAGTCATGGCTTGTCCACAAACAATGGTTTCTAGACTTACCACTGCCATGGACCTCGGGGGCTTCAACATCCCAAGAGACCTGGAACAGACAAGATCTGCTGGTCACATTCAAGACAGCTCATGCAAAGAAACAGGAAGTAGTCGTACTGGGATCACAGGAAGGAGCAATGCACACTGCGTTGACTGGGGCGACAGAAATCCAGACGTCAGGAACGACAACAATCTTCGCAGGACACCTGAAATGCAGACTAAAAATGGATAAACTTACTTTAAAAGGGATGTCATATGTGATGTGCACAGGCTCATTTAAGCTAGAGAAGGAAGTGGCTGAGACCCAGCATGGAACTGTTCTAGTGCAGGTCAAATACGAAGGAACAGACGCGCCATGCAAGATCCCCTTCTCGACCCAAGATGAGAAAGGAGTGACCCAGAATGGGAGATTGATAACAGCCAATCCCATAGTTACTGACAAAGAAAAACCAGTCAACATTGAGACAGAACCACCCTTTGGTGAGAGCTACATCGTGGTAGGGGCAGGCGAAAAAGCTTTGAAACTAAGCTGGTTCAAAAAAGGAAGCAGCATAGGGAAAATGTTCGAAGCAACCGCCCGAGGAGCACGAAGGATGGCTATCCTGGGAGACACCGCATGGGACTTCGGTTCTATAGGAGGAGTGTTTACATCTGTGGGAAAATTGGTACACCAAGTTTTTGGAACCGCATATGGGGTTCTGTTCAGCGGTGTTTCTTGGACCATGAAAATAGGAATAGGGATTCTGTTGACATGGCTGGGATTAAATTCAAGGAGCACGTCACTTTCGATGACGTGCATTGCAGTTGGCATGGTCACACTGTACCTAGGAGTCATGGTTCAAGCG
>DV1/CYD15/COLOMBIA/138/2013
TTCCATTTGACCACACGAGGGGGAGAGCCACACATGATAGTCAGTAAGCAGGAAAGAGGAAAGTCACTCTTGTTCAAGACCTCTGCAGGTGTCAATATGTGCACTCTCATTGCGATGGACTTGGGAGAGTTGTGTGAGGACACAATGACCTACAAATGCCCCCGGATCACTGAGGCGGAACCAGATGACGTTGACTGCTGGTGCAATGCCACAGATACATGGGTGACCTATGGGACGTGTTCTCAAACCGGCGAACACCGACGAGACAAACGTTCCGTGGCACTGGCCCCACACGTGGGACTTGGTCTAGAAACAAGAACCGAAACATGGATGTCTTCTGAAGGCGCATGGAAACAAATACAAAGAGTGGAGACCTGGGCTTTGAGACACCCAGGATTCACGGTGATAGCCCTTTTTCTAGCACATGCTATAGGAACATCCATCACTCAGAAAGGGATCATTTTCATCCTGCTGATGCTGGTGACACCATCAATGGCCATGCGATGCGTGGGAATAGGCAACAGAGACTTCGTTGAAGGACTGTCAGGAGCAACATGGGTGGACGTGGTATTGGAGCATGGAAGCTGCGTCACCACCATGGCAAAAAATAAACCAACATTGGACATTGAACTCCTGAAGACGGAGGTCACGAACCCTGCCGTCTTGCGCAAACTGTGCATTGAAGCTAAAATATCAAACACCACCACCGATTCAAGATGTCCAACACAAGGAGAGGCTACACTGGTGGAAGAACAAGACGCGAACTTTGTGTGTCGCCGAACGTTTGTGGACAGAGGCTGGGGTAATGGCTGCGGACTATTCGGAAAGGGAAGTCTATTGACGTGTGCCAAGTTCAAGTGTGTGACAAAACTAGAAGGAAAGATAGTTCAATATGAAAACTTAAAATATTCAGTGATAGTCACTGTCCACACTGGGGACCAGCACCAGGTGGGAAACGAGACCACAGAACATGGAACAATTGCAACCATAACACCTCAAGCTCCTACGTCGGAAATACAGCTGACCGACTACGGAGCCCTCACATTGGACTGCTCACCTAGAACAGGGCTGGACTTTAATGAGATGGTGCTATTGACAATGAAAGAAAAATCATGGCTTGTCCACAAACAATGGTTTCTAGACTTACCACTGCCATGGACTTCGGGGGCTTCAACATCCCAAGAGACCTGGAACAGACAAGATCTGCTGGTCACATTCAAGACAGCTCATGCAAAGAAACAGGAAGTGGTCGTACTAGGATCACAGGAAGGAGCAATGCACACTGCGTTGACTGGGGCGACAGAAATCCAGACGTCAGGAACGACAACAATCTTCGCAGGACACCTGAAATGCAGACTAAAAATGGATAAACTGACTTTAAAAGGGATGTCATATGTGATGTGCACAGGTTCATTTAAGCTAGAGAAAGAAGTGGCTGAGACCCAGCATGGAACTGTTCTAGTGCAGGTCAAATACGAAGGAACAGACGCGCCATGCAAGATCCCCTTCTCGACCCAAGATGAGAAAGGAGTGACCCAGAATGGGAGATTGATAACAGCCAATCCCATAGTTACTGACAAAGAAAAACCAGTCAACATTGAGACAGAACCACCTTTTGGTGAGAGCTACATCGTGGTAGGGGCAGGCGAAAAAGCTTTGAAACTAAGCTGGTTCAAGAAAGGAAGCAGCATAGGGAAAATGTTCGAAGCAACCGCCCGAGGAGCACGAAGGATGGCTATCCTGGGAGACACCGCATGGGACTTCGGTTCTATAGGAGGAGTGTTTACATCTGTGGGAAAATTGGTACACCAAGTTTTTGGAACCGCATATGGGGTTCTGTTCAGCGGTGTTTCTTGGACCATGAAAGTAGGAATAGGGATTCTGTTGACATGGTTGGGATTAAATTCAAGGAGCACGTCACTTTCGATGACGTGCATTGCAGTTGGCATGGTCACACTGTACCTGGGAGTCATGGTTCAAGCG
>DV1/CYD15/COLOMBIA/153/2013
TTCCATTTGACCACACGAGGGGGAGAGCCACACATGATAGTCAGTAAGCAGGAAAGAGGAAAGTCACTCTTGTTCAAGACCTCTGTAGGTGTCAATATGTGCACTCTCATTGCGATGGACTTGGGAGAGTTGTGTGAGGACACAATGACCTACAAATGCCCCCGGATCACTGAGGCGGAACCAGATGACGTTGACTGCTGGTGCAATGCCACAGATACATGGGTGACCTATGGGACGTGTTCTCAAACCGGCGAACACCGACGAGACAAACGTTCCGTGGCACTGGCCCCACACGTGGGACTTGGTCTAGAAACAAGAACCGAAACATGGATGTCCTCTGAAAGCGCATGGAAACAAATACAAAGAGTGGAGACCTGGGCTTTGAGACACCCAGGATTCACGGTGATAGCCCTTTTTCTAGCACATGCTATAGGAACATCCATCACTCAGAAAGGGATCATTTTCATCCTGCTGATGCTGGTGACACCATCAATGGCCATGCGATGCGTGGGAATAGGCAACAGAGACTTCGTTGAAGGACTGTCAGGAGCAACGTGGGTGGACGTGGTATTGGAGCATGGAAGCTGCGTCACCACCATGGCAAAAAACAAACCAACATTGGACATTGAACTCTTGAAGACGGAGGTCACGAACCCTGCTGTCTTGCGCAAACTGTGCATTGAAGCTAAAATATCAAACACCACCACCGATTCAAGATGTCCAACACAAGGAGAGGCTACACTGGTGGAAGAACAAGACGCGAACTTTGTGTGTCGCCGAACGTTTGTGGACAGAGGCTGGGGTAATGGCTGCGGACTATTCGGAAAGGGAAGTCTATTGACGTGTGCCAAGTTCAAGTGTGTGACAAAACTAGAAGGAAAGATAGTTCAATATGAAAACTTAAAATATTCAGTGATAGTCACTGTCCACACTGGGGACCAGCACCAGGTGGGAAACGAGACCACAGAACATGGAACAATTGCAACCATAACACCTCAAGCTCCTACGTCGGAAATACAGCTGACCGACTACGGAGCCCTCACATTGGACTGCTCACCTAGAACAGGGCTGGACTTTAATGAGATGGTGCTATTGACAATGAAAGAAAAATCATGGCTTGTCCACAAACAATGGTTTCTAGACTTACCACTGCCATGGACTTCGGGGGCTTCAACATCCCAAGAGACCTGGAACAGACAAGATCTGCTGGTCACATTCAAGACAGCTCATGCAAAGAAACAGGAAGTAGTCGTACTGGGATCACAGGAAGGAGCGATGCACACTGCGTTGACTGGGGCGACAGAAATCCAGACGTCAGGAACGACAACAATCTTCGCAGGACACCTGAAATGCAGACTAAAAATGGATAAATTGACTTTAAAAGGGATGTCATATGTGATGTGCACAGGCTCATTTAAGCTAGAGAAGGAAGTGGCTGAGACCCAGCATGGAACTGTTCTAGTGCAGGTCAAATACGAAGGAACAGACGCGCCATGCAAGATCCCCTTCTCGACCCAAGATGAGAAAGGAGTGACCCAGAATGGGAGATTGATAACAGCCAATCCCATAGTTACTGACAAAGAAAAACCAGTCAACATTGAGACAGAACCACCTTTTGGTGAGAGCTACATCGTGGTAGGGGCAGGCGAAAAAGCTTTGAAACTAAGCTGGTTCAAGAAAGGAAGCAGCATAGGGAAAATGTTCGAAGCAACCGCCCGAGGAGCACGAAGGATGGCTATCCTGGGAGACACCGCATGGGACTTCGGTTCTATAGGAGGAGTGTTTACATCTGTGGGAAAATTGGTACACCAAGTTTTTGGAACCGCATATGGGGTTCTGTTCAGCGGTGTTTCTTGGATCATGAAAATAGGAATAGGGATTCTGTTGACATGGTTGGGATTAAATTCAAGGAGCACGTCACTTTCGATGACGTGCATAGCAGTTGGCATGGTCACACTGTACCTAGGAGTCATGGTTCAAGCG
>DV1/CYD15/COLOMBIA/154/2013
TTCCATTTGACCACACGAGGGGGAGAGCCACACATGATAGTCAGTAAGCAGGAAAGAGGAAAGTCACTCTTGTTCAAGACCTCTGTAGGTGTCAATATGTGCACTCTCATTGCGATGGACTTGGGAGAGTTGTGTGAGGACACAATGACCTACAAATGCCCCCGGATCACTGAGGCGGAACCAGATGACGTTGACTGCTGGTGCAATGCCACAGATACATGGGTGACCTATGGGACGTGTTCTCAAACCGGCGAACACCGACGAGACAAACGTTCCGTGGCACTGGCCCCACACGTGGGACTTGGTCTAGAAACAAGAACCGAAACATGGATGTCCTCTGAAAGCGCATGGAAACAAATACAAAGAGTGGAGACCTGGGCTTTGAGACACCCAGGATTCACGGTGATAGCCCTTTTTCTAGCACATGCTATAGGAACATCCATCACTCAGAAAGGGATCATTTTCATCCTGCTGATGCTGGTGACACCATCAATGGCCATGCGATGCGTGGGAATAGGCAACAGAGACTTCGTTGAAGGACTGTCAGGAGCAACGTGGGTGGACGTGGTATTGGAGCATGGAAGCTGCGTCACCACCATGGCAAAAAACAAACCAACATTGGACATTGAACTCTTGAAGACGGAGGTCACGAACCCTGCTGTCTTGCGCAAACTGTGCATTGAAGCTAAAATATCAAACACCACCACCGATTCAAGATGTCCAACACAAGGAGAGGCTACACTGGTGGAAGAACAAGACGCGAACTTTGTGTGTCGCCGAACGTTTGTGGACAGAGGCTGGGGTAATGGCTGCGGACTATTCGGAAAGGGAAGTCTATTGACGTGTGCCAAGTTCAAGTGTGTGACAAAACTAGAAGGAAAGATAGTTCAATATGAAAACTTAAAATATTCAGTGATAGTCACTGTTCACACTGGGGACCAGCACCAGGTGGGAAACGAGACCACAGAACATGGAACAATTGCAACCATAACACCTCAAGCTCCTACGTCGGAAATACAGCTGACCGACTACGGAGCCCTCACATTGGACTGCTCACCTAGAACAGGGCTGGACTTTAATGAGATGGTGCTATTGACAATGAAAGAAAAATCATGGCTTGTCCACAAACAATGGTTTCTAGACTTACCACTGCCATGGACTTCGGGGGCTTCAACATCCCAAGAGACCTGGAACAGACAGGATCTGCTGGTCACATTCAAGACAGCTCATGCAAAGAAACAGGAAGTAGTCGTACTGGGATCACAGGAAGGAGCGATGCACACTGCGTTGACTGGGGCGACAGAAATCCAGACGTCAGGAACGACAACAATCTTCGCAGGACACCTGAAATGCAGACTAAAAATGGATAAATTGACTTTAAAAGGGATGTCATATGTGATGTGCACAGGCTCATTTAAGCTAGAGAAGGAAGTGGCTGAGACCCAGCATGGAACTGTTCTAGTGCAGGTCAAATACGAAGGAACAGACGCGCCATGCAAGATCCCCTTCTCGACCCAAGATGAGAAAGGAGTGACCCAGAATGGGAGATTGATAACAGCCAATCCCATAGTTACTGACAAAGAAAAACCAGTCAACATTGAGACAGAACCACCTTTTGGTGAGAGCTACATCGTGGTAGGGGCAGGCGAAAAAGCTTTGAAACTAAGCTGGTTCAAGAAAGGAAGCAGCATAGGGAAAATGTTCGAAGCAACCGCCCGAGGAGCACGAAGGATGGCTATCCTGGGAGACACCGCATGGGACTTCGGTTCTATAGGAGGAGTGTTTACATCTGTGGGAAAATTGGTACACCAAGTTTTTGGAACCGCATATGGGGTTCTGTTCAGCGGTGTTTCTTGGATCATGAAAATAGGAATAGGGATTCTGTTGACATGGTTGGGATTAAATTCAAGGAGCACGTCACTTTCGATGACGTGCATAGCAGTTGGCATGGTCACACTGTACCTAGGAGTCATGGTTCAAGCG
>DV1/CYD15/COLOMBIA/155/2013
TTCCATTTGACCACACGAGGGGGAGAGCCACACATGATAGTCAGTAAGCAGGAAAGAGGAAAGTCACTCCTGTTCAAGACCTCTGTAGGTGTCAATATGTGCACTCTCATTGCGATGGACTTGGGAGAGTTGTGTGAGGACACAATGACCTACAAATGCCCCCGGATCACTGAGGCGGAACCAGATGACGTTGACTGCTGGTGCAATGCCACAGATACATGGGTGACCTATGGGACGTGTTCTCAAACCGGCGAACACCGACGAGACAAACGTTCCGTGGCACTGGCCCCACACGTGGGACTTGGTCTAGAAACAAGAACCGAAACATGGATGTCCTCTGAAAGCGCATGGAAACAAATACAAAGAGTGGAGACCTGGGCTTTGAGACACCCAGGATTCACGGTGATAGCCCTTTTTCTAGCACATGCTATAGGAACATCCATCACTCAGAAAGGGATCATTTTCATCCTGCTGATGCTGGTGACACCATCAATGGCCATGCGATGCGTGGGAATAGGCAACAGAGACTTCGTTGAAGGACTGTCAGGAGCAACGTGGGTGGACGTGGTATTGGAGCATGGAAGCTGCGTCACCACCATGGCAAAAAACAAACCAACATTGGACATTGAACTCTTGAAGACGGAGGTCACGAACCCTGCTGTCTTGCGCAAACTGTGCATTGAAGCTAAAATATCAAACACCACCACCGATTCAAGATGTCCAACACAAGGAGAGGCTACACTGGTGGAAGAACAAGACGCGAACTTTGTGTGTCGCCGAACGTTTGTGGACAGAGGCTGGGGTAATGGCTGCGGACTATTCGGAAAGGGAAGTCTATTGACGTGTGCCAAGTTCAAGTGTGTGACAAAACTAGAAGGAAAGATAGTTCAATATGAAAACTTAAAATATTCAGTGATAGTCACTGTCCACACTGGGGACCAGCACCAGGTGGGAAACGAGACCACAGAACATGGAACAATTGCAACCATAACACCTCAAGCTCCTACGTCGGAAATACAGCTGACCGACTACGGAGCCCTCACATTGGACTGCTCACCTAGAACAGGGCTGGACTTTAATGAGATGGTGCTATTGACAATGAAAGAAAAATCATGGCTTGTCCACAAACAATGGTTTCTAGACTTACCACTGCCATGGACTTCGGGGGCTTCAACATCCCAAGAGACCTGGAACAGACAAGATCTGCTGGTCACATTCAAGACAGCTCATGCAAAGAAACAGGAAGTAGTCGTACTGGGATCACAGGAAGGAGCAATGCACACTGCGTTGACTGGGGCGACAGAAATCCAGACGTCAGGAACGACAACAATCTTCGCAGGACACCTGAAATGCAGACTAAAAATGGATAAATTGACTTTAAAAGGGATGTCATATGTGATGTGCACAGGCTCATTTAAGCTAGAGAAGGAAGTGGCTGAGACCCAGCATGGAACTGTTCTAGTGCAGGTCAAATACGAAGGAACAGACGCGCCATGCAAGATCCCCTTCTCGACCCAAGATGAGAAAGGAGTGACCCAGAATGGGAGATTGATAACAGCCAATCCCATAGTTACTGACAAAGAAAAACCAGTCAACATTGAGACAGAACCACCTTTTGGTGAGAGCTACATCGTGGTAGGGGCAGGCGAAAAAGCTTTGAAACTAAGCTGGTTCAAGAAAGGAAGCAGCATAGGGAAAATGTTCGAAGCAACCGCCCGAGGAGCACGAAGGATGGCTATCCTGGGAGACACCGCATGGGACTTCGGTTCTATAGGAGGAGTGTTTACATCTGTGGGAAAATTGGTACACCAAGTTTTTGGAACCGCATATGGGGTTCTGTTCAGCGGTGTTTCTTGGATCATGAAAATAGGAATAGGGATTCTGTTGACATGGTTGGGATTAAATTCAAGGAGCACGTCACTTTCGATGACGTGCATAGCAGTTGGCATGGTCACACTGTACCTAGGAGTCATGGTTCAAGCG
>DV1/CYD15/COLOMBIA/156/2013
TTCCATTTGACCACACGAGGGGGAGAGCCACACATGATAGTCAGTAAGCAGGAAAGAGGAAAGTCACTCTTGTTCAAGACCTCTGTAGGTGTCAATATGTGCACTCTCATTGCGATGGACTTGGGAGAGTTGTGTGAGGACACAATGACCTACAAATGCCCCCGGATCACTGAGGCGGAACCAGATGACGTTGACTGCTGGTGCAATGCCACAGATACATGGGTGACCTATGGGACGTGTTCTCAAACCGGCGAACACCGACGAGACAAACGTTCCGTGGCACTGGCCCCACACGTGGGACTTGGTCTAGAAACAAGAACCGAAACATGGATGTCCTCTGAAAGCGCATGGAAACAAATACAAAGAGTGGAGACCTGGGCTTTGAGACACCCAGGATTCACGGTGATAGCCCTTTTTCTAGCACATGCTATAGGAACATCCATCACTCAGAAAGGGATCATTTTCATCCTGCTGATGCTGGTGACACCATCAATGGCCATGCGATGCGTGGGAATAGGCAACAGAGACTTCGTTGAAGGACTGTCAGGAGCAACGTGGGTGGACGTGGTATTGGAGCATGGAAGCTGCGTCACCACCATGGCAAAAAACAAACCAACATTGGACATTGAACTCTTGAAGACGGAGGTCACGAACCCTGCCGTCTTGCGCAAACTGTGCATTGAAGCTAAAATATCAAACACCACCACCGATTCAAGATGTCCAACACAAGGAGAGGCTACACTGGTGGAAGAACAAGACGCGAACTTTGTGTGTCGCCGAACGTTTGTGGACAGAGGCTGGGGTAATGGCTGCGGACTATTCGGAAAGGGAAGTCTATTGACGTGTGCCAAGTTCAAGTGTGTGACAAAACTAGAAGGAAAGATAGTTCAATATGAAAACTTAAAATATTCAGTGATAGTCACTGTCCACACTGGGGACCAGCACCAGGTGGGAAACGAGACCACAGAACATGGAACAATTGCAACCATAACACCTCAAGCTCCTACGTCGGAAATACAGCTGACCGACTACGGAGCCCTCACATTGGACTGCTCACCTAGAACAGGGCTGGACTTTAATGAGATGGTGCTATTGACAATGAAAGAAAAATCATGGCTTGTCCACAAACAATGGTTTCTAGACTTACCACTGCCATGGACTTCGGGGGCTTCAACATCTCAAGAGACCTGGAACAGACAAGATCTGCTGGTCACATTTAAGACAGCTCATGCAAAGAAACAGGAAGTAGTCGTACTGGGATCACAGGAAGGAGCAATGCACACTGCGTTGACTGGGGCGACAGAAATCCAGACGTCAGGAACGACAACAATCTTCGCAGGACACCTGAAATGCAGACTAAAAATGGATAAATTGACTTTAAAAGGGATGTCATATGTGATGTGCACAGGCTCATTTAAGCTAGAGAAGGAAGTGGCTGAGACCCAGCATGGAACTGTTCTAGTGCAGGTCAAATACGAAGGAACAGACGCGCCATGCAAGATCCCCTTCTCGACCCAAGATGAGAAAGGAGTGACCCAGAATGGAAGATTGATAACAGCCAATCCCATAGTTACTGACAAAGAAAAACCAGTCAACATTGAGACAGAACCACCTTTTGGTGAGAGCTACATCGTGGTAGGGGCAGGCGAAAAAGCTTTGAAACTAAGCTGGTTCAAGAAAGGAAGCAGCATAGGGAAAATGTTCGAAGCAACCGCCCGAGGAGCACGAAGGATGGCTATCCTGGGAGACACCGCATGGGACTTCGGTTCTATAGGAGGAGTGTTTACATCTGTGGGAAAATTGGTACACCAAGTTTTTGGAACCGCATATGGGGTTCTGTTCAGCGGTGTTTCTTGGATCATGAAAATAGGAATAGGGATTCTGTTGACATGGTTGGGATTAAATTCAAGGAGCACGTCACTTTCGATGACGTGCATAGCAGTCGGCATGGTCACACTGTACCTAGGAGTCATGGTTCAAGCG
>DV1/CYD15/COLOMBIA/157/2012
TTCCATTTGACCACACGAGGGGGAGAGCCACACATGATAGTTAGTAAGCAGGAAAGAGGAAAGTCACTCTTGTTTAAGACCTCTGCAGGTGTCAATATGTGCACTCTCATGGCGATGGATTTGGGAGAGTTATGTGAGGACACAATGACCTACAAATGCCCCCGAATCACCGAGGCGGAACCAGATGACGTTGACTGCTGGTGCAATGCCACAGACACATGGGTGACCTATGGGACGTGTTCTCAAAACGGCGAACACCGACGAGACAAACGTTCCGTGGCACTGGCCCCACACGTGGGACTTGGTCTAGAAACAAGAACCGAAACATGGATGTCCTCTGAAGGCGCCTGGAAACAAATACAAAGAGTGGAGACCTGGGCCTTGAGACACCCAGGATTCACGGTGATAGCCCTTTTTTTAGCACATGCTATAGGAACATCCATCACTCAGAAAGGGATCATTTTCATCTTGCTGATGCTGGTGACACCATCAATGGCCATGCGATGCGTGGGAATAGGCAGCAGGGACTTCGTTGAAGGACTGTCAGGAGCAACGTGGGTGGACGTGGTATTGGAGCATGGAAGCTGCGTCACCACCATGGCAAAAAATAAACCAACATTGGACATTGAACTCTTGAAGACGGAGGTCACGAACCCTGCCGTCTTGCGCAAACTGTGCATTGAAGCTAAAATATCAAACACCACCACCGATTCAAGATGTCCAACACAAGGAGAGGCTACACTGGTGGAAGAACAAGACGCGAACTTTGTGTGTCGCCGAACGTTTGTGGACAGAGGCTGGGGTAACGGCTGCGGACTATTCGGAAAGGGAAGTCTATTGACGTGTGCCAAGTTCAAGTGCGTGACAAAACTAGAAGGAAAGATAGTTCAATATGAGAACTTGAAATATTCAGTGATAGTTACTGTCCACACTGGGGACCAGCACCAGGTGGGAAACGAGACCACAGAACATGGAACAATTGCAACCATAACACCTCAAGCTCCTACGTCGGAAATACAGCTGACCGACTACGGAGCCCTTACATTGGACTGCTCACCTAGAACAGGGCTGGACTTTAATGAGATGGTGCTATTGACAATGAAAGAAAAATCATGGCTTGTCCACAAACAATGGTTTCTGGACTTACCACTGCCATGGACTTCGGGGGCTTCAACATCCCAAGAGACCTGGAACAGACAAGATTTGCTGGTCACATTCAAGACAGCCCATGCAAAGAAACAGGAAGTAGTCGTACTGGGATCACAGGAAGGAGCAATGCACACTGCGTTGACTGGGGCGACAGAAATCCAGACGTCAGGAACGACAACAATCTTCGCAGGACACCTGAAATGCAGACTAAAAATGGATAAACTGACTTTAAAGGGGATGTCATATGTGATGTGCACAGGCTCATTTAAGCTAGAGAAGGAAGTGGCTGAGACCCAGCATGGAACTGTTCTAGTGCAGGTCAAATACGAAGGAACAGACGCGCCATGCAAGATCCCCTTCTTGACTCAAGATGAGAAAGGAGTGACCCAGAATGGGAGATTGATAACAGCCAATCCCATAGTTACTGATAAAGAAAAACCAGTCAACATTGAGACAGAACCACCTTTTGGTGAGAGCTACATCGTGGTAGGGGCAGGCGAAAAAGCTTTGAAACTAAGCTGGTTCAAGAAAGGAAGCAGCATAGGGAAAATGTTCGAAGCAACCGCCCGAGGAGCACGAAGGATGGCTATCCTGGGAGACACCGCATGGGACTTCGGTTCTATAGGAGGAGTGTTTACATCTGTGGGAAAATTGGTACACCAGGTTTTTGGAACCGCATATGGGGTTTTGTTCAGCGGTGTTTCTTGGACCATGAAAATAGGAATAGGGATTCTGTTGACATGGTTGGGATTAAATTCAAGGAGCACGTCACTTTCGATGACGTGCATTGCAGTTGGCATGGTCACACTGTACCTAGGAGTCATGGTTCAAGCG
>DV1/CYD15/COLOMBIA/158/2013
TTCCATTTGACCACACGAGGGGGAGAGCCACACATGATAGTCAGTAAGCAGGAAAGAGGAAAGTCACTCTTGTTCAAGACCTCTGTAGGTGTCAATATGTGCACTCTATTGGCGATGGATTTGGGAGAGTTGTGTGAGGACACAATGACCTACAAATGCCCCCGGATCACTGAGGCGGAACCAGATGACGTTGACTGCTGGTGCAATGCCACAGATACATGGGTGACCTATGGGACGTGTTCTCAAACCGGCGAACACCGACGAGACAAACGTTCCGTGGCACTGGCCCCACACGTGGGACTTGGTCTAGAAACAAGAACCGAAACATGGATGTCCTCTGAAAGCGCATGGAAACAAATACAAAGAGTGGAGACCTGGGCTTTGAGACACCCAGGATTCACGGTGATAGCCCTTTTTCTAGCACATGCTATAGGAACATCCATCACTCAGAAAGGGATCATTTTCATCCTGCTGATGCTGGTGACACCATCAATGGCCATGCGATGCGTGGGAATAGGCAACAGAGACTTCGTTGAAGGACTGTCAGGAGCAACGTGGGTGGACGTGGTATTGGAGCATGGAAGCTGCGTCACCACCATGGCAAAAAACAAACCAACATTGGACATTGAACTCTTGAAGACGGAGGTCACGAACCCTGCTGTCTTGCGCAAACTGTGCATTGAAGCTAAAATATCAAACACCACCACCGATTCAAGATGTCCAACACAAGGAGAGGCTACACTGGTGGAAGAACAAGACGCGAACTTTGTGTGTCGCCGAACGTTTGTGGACAGAGGCTGGGGTAATGGCTGCGGACTATTCGGAAAGGGAAGTCTATTGACGTGTGCCAAGTTCAAGTGTGTGACAAAACTAGAAGGAAAGATAGTTCAATATGAAAACTTAAAATATTCAGTGATAGTCACTGTCCACACTGGGGACCAGCACCAGGTGGGAAACGAGACCACAGAACATGGAACAATTGCAACCATAACACCTCAAGCTCCTACGTCGGAAATACAGCTGACCGACTACGGAGCCCTCACATTGGACTGCTCACCTAGAACAGGGCTGGACTTTAATGAGATGGTGCTATTGACAATGAAAGAAAAATCATGGCTTGTCCACAAACAATGGTTTCTAGACTTACCACTGCCATGGACTTCGGGGGCTTCAACATCCCAAGAGACCTGGAACAGACAAGATCTGCTGGTCACATTCAAGACAGCTCATGCAAAGAAACAGGAAGTAGTCGTACTGGGATCACAGGAAGGAGCAATGCACACTGCGTTGACTGGGGCGACAGAAATCCAGACGTCAGGAACGACAACAATCTTCGCAGGACACCTGAAATGCAGACTAAAAATGGATAAATTGACTTTAAAAGGGATGTCATATGTGATGTGCACAGGCTCATTTAAGCTAGAGAAGGAAGTGGCTGAGACCCAGCATGGAACTGTTCTAGTGCAGGTCAAATACGAAGGAACAGACGCGCCATGCAAGATCCCCTTCTCGACCCAAGATGAGAAAGGAGTGACCCAGAATGGGAGATTGATAACAGCCAATCCCATAGTTACTGACAAAGAAAAACCAGTCAACATTGAGACAGAACCACCTTTTGGTGAGAGCTACATCGTGGTAGGGGCAGGCGAAAAAGCTTTGAAACTAAGCTGGTTCAAGAAAGGAAGCAGCATAGGGAAAATGTTCGAAGCAACCGCCCGAGGAGCACGAAGGATGGCTATCCTGGGAGACACCGCATGGGACTTCGGTTCTATAGGAGGAGTGTTTACATCTGTGGGAAAATTGGTACACCAAGTTTTTGGAACCGCATATGGGGTTCTGTTCAGCGGTGTTTCTTGGATCATGAAAATAGGAATAGGGATTCTGTTGACATGGTTGGGATTAAATTCAAGGAGCACGTCACTTTCGATGACGTGCATAGCAGTTGGCATGGTCACACTGTACCTAGGAGTCATGGTTCAAGCG
>DV1/CYD15/COLOMBIA/332/2013
---------------------------------------------------------------------------------------------------------------------------------------------------------------------------------------------------------------------------------------------------------------CACCGACGAGCAAAACGTTCCGTGGCACTGGCCCCACACCTGGGACTTGGTCTAGAAACAAGAACCGAAACATGGATGTCCTCTGAAGGCGCATGGAAACAAATACAAAGAGTGGAGACCTGGGCTTTGAGACACCCAGGATTCACGGTGATAGCCCTTTTTTTAGCACATGCTATAGGAACATCCATCACTCAGAAAGGGATCATTTTCATCTTGCTGATGCTGGTGACACCATCAATGGCCATGCGATGCGTGGGAATAGGCAACAGAGACTTCGTTGAAGGACTGTCAGGAGCAACGTGGGTGGACGTGGTATTGGAGCATGGAAGCTGCGTCACCACCATGGCAAAAAATAAACCAACATTGGACATTGAACTCTTGAAGACGGAGGTCACGAACCCTGCCGTCTTGCGCAAACTGTGCATTGAAGCTAAAATATCAAACACCACCACCGATTCAAGATGTCCAACACAAGGAGAGGCAACACTGGTGGAAGAACAAGACGCGAACTTCGTGTGTCGCCGAACGTTTGTGGACAGAGGCTGGGGTAATGGCTGCGGACTATTCGGAAAGGGAAGTCTATTGACGTGTGCCAAGTTCAAGTGTGTGACAAAACTAGAAGGAAAGATAGTTCAATATGAAAACTTAAAATATTCAGTGATAGTCACTGTCCACACTGGGGACCAGCACCAGGTGGGAAACGAGACCACAGAACATGGGACAATTGCAACCATAACACCTCAAGCTCCTACGTCGGAAATACAGCTGACCGACTACGGAGCCCTCACATTGGACTGCTCACCTAGAACAGGGCTGGACTTTAATGAGATGGTGCTATTGACAATGAAAGAAAAGTCATGGCTTGTCCACAAACAATGGTTTCTAGACTTACCACTGCCATGGACCTCGGGGGCTTCAACATCCCAAGAGACCTGGAACAGACAAGATCTGCTGGTCACATTCAAGACAGCTCATGCAAAGAAACAGGAAGTAGTCGTACTGGGATCACAGGAAGGAGCAATGCACACTGCGTTGACCGGGGCGACAGAAATCCAGACGTCAGGAACGACAACAATCTTCGCAGGACACCTGAAATGCAGACTAAAAATGGATAAACTCACTTTAAAAGGGATGTCATATGTGATGTGCACAGGCTCATTTAAGCTAGAGAAGGAAGTGGCTGAGACCCAGCATGGAACTGTTCTAGTGCAGGTCAAATACGAAGGAACAGACGCGCCATGCAAGATCCCCTTCTCGATCCAAGATGAGAAAGGAGTGACCCAGAATGGGAGATTGATAACAGCCAATCCCATAGTCACTGACAAAGAAAAACCAGTCAACATTGAGACAGAACCACCTTTTGGTGAGAGCTACATTGTGGTAGGAGCAGGTGAAAAAGCTTTAAAACTAAGCTGGTTCAAGAAAGGAAGCAGCATAGGGAAAATGTTCGAAGCAACCGCCCGAGGAGCACGAAGGATGGCTATCCTGGGAGACACCGCATGGGACTTTGGCTCTATAGGAGGAGTGTTCACATCTGTGGGAAAATTGGTACACCAGGTTTTTGGAACCGCATATGGGGTTCTGTTCAGCGGTGTTTCTTGGACTATGAAAATAGGAATAGGAATTCTGCTGACATGGTTGGGATTAAATTCAAGGAGCACGTCACTTTCGATGACGTGCATTGCAGTTGGCATGGTTACACTATACCTAGGAGTCATGGTTCAAGCG
>DV1/CYD15/COLOMBIA/333/2013
--------------------------------------------------------------------------------------------------------------------------------------------------------------------------------------------------------------------------------------------------------------------------------------------------------GGGACTTGGTCTAGAAACAAGAACCGAAACGTGGATGTCCTCTGAAGGCGCCTGGAAACAAATACAAAGAGTGGAGACCTGGGCCTTGAGACACCCAGGATTCACGGTGATAGCCTTTTTTTTAGCACATGCTATAGGAACATCCATCACTCAGAAAGGGATCATTTTCATCTTGCTGATGCTGGTGACACCATCAATGGCCATGCGATGCGTGGGAATAGGCAATAGAGACTTCGTTGAAGGACTGTCAGGAGCAACGTGGGTGGACGTGGTATTGGAGCATGGAAGCTGCGTCACCACCATGGCAAAAAATAAACCAACATTGGACATCGAACTCTTGAAGACGGAGGTCACGAACCCTGCCGTCTTGCGCAAACTGTGCATTGAAGCTAAAATATCAAACACCACCACCGATTCAAGATGTCCAACACAAGGAGAGGCTACACTGGTGGAAGAACAAGACGCGAACTTCGTGTGTCGCCGAACGTTTGTGGACAGAGGCTGGGGTAATGGCTGCGGACTATTCGGAAAGGGAAGTCTATTGACGTGTGCCAAGTTCAAGTGTGTGACAAAACTAGAAGGAAAGATAGTTCAATATGAAAACTTAAAATATTCAGTGATAGTCACTGTCCACACTGGGGACCAGCACCAGGTGGGAAACGAGACCACAGAACATGGGACAATTGCAACCATAACACCTCAAGCTCCTACGTCGGAAATACAGCTGACCGACTACGGAGCCCTCACATTGGACTGCTCACCTAGAACAGGGCTGGACTTTAATGAGATGGTGCTATTGACAATGAAAGAAAAGTCATGGCTTGTCCACAAACAATGGTTTCTAGACTTACCACTGCCATGGACCTCGGGGGCTTCAACATCCCAAGAGACCTGGAACAGACAAGATCTGCTGGTCACATTCAAGACAGCTCATGCAAAGAAACAGGAAGTAGTCGTACTGGGATCACAGGAAGGAGCAATGCACACTGCGTTGACCGGGGCGACAGAAATCCAGACGTCAGGAACGACAACAATCTTCGCAGGACACCTGAAATGCAGACTAAAAATGGATAAACTCACTTTAAAAGGGATGTCATATGTGATGTGCACAGGCTCATTTAAGCTAGAGAAGGAAGTGGCTGAGACCCAGCATGGAACTGTTCTAGTGCAGGTCAAATACGAAGGAACAGACGCGCCATGCAAGATCCCCTTCTCGATCCAAGATGAGAAAGGAGTGACCCAGAATGGGAGATTGATAACAGCCAATCCCATAGTTACTGACAAAGAAAAACCAGTCAACATTGAGACAGAACCACCCTTTGGTGAGAGCTACATCGTGGTAGGGGCAGGCGAAAAAGCTTTGAAACTAAGCTGGTTCAAGAAAGGAAGCAGCATAGGGAAAATGTTCGAAGCAACCGCCCGAGGAGCACGGAGGATGGCTATCCTGGGAGACACCGCATGGGACTTCGGTTCTATAGGAGGAGTGTTCACATCTGTGGGAAAATTGGTACACCAAGTTTTTGGAACCGCATATGGGGTTCTGTTCAGCGGTGTTTCTTGGACCATGAAAATAGGAATAGGGATTCTGTTGACATGGCTGGGATTAAATTCAAGGAGCACGTCACTTTCGATGACGTGCATTGCAGTTGGCATGGTCACACTGTACCTAGGAGTCATGGTTCAAGCG
>DV1/CYD15/COLOMBIA/336/2013
TTCCATTTGACTACACGAGGGGGAGAGCCACACATGGTAGTCAGTAAGCAGGAAAGAGGAAAGTCACTCTTGTTCAAGACCTCTGCAGGTGTCAATATGTGCACTCTCATTGCGATGGACTTGGGAGAGTTGTGTGAGGACACAATGACCTACAAATGCCCCCGGATCACTGAGGCGGAACCAGATGACGTTGATTGCTGGTGCAATGCCACAGATACATGGGTGACCTATGGGACGTGTTCTCAAACCGGCGAACACCGACGAGACAAACGTTCCGTGGCACTGGCCCCACACGTGGGACTTGGTCTAGAAACAAGAACCGAAACATGGATGTCCTCTGAAGGCGCATGGAAACAAATACAAAGAGTGGAGACCTGGGCTTTGAGACACCCAGGATTCACGGTGATAGCCCTTTTTCTAGCACATGCTATAGGAACATCCATCACTCAGAAAGGGATCATTTTCATCCTGCTGATGCTGGTGACACCATCAATGGCCATGCGATGCGTGGGAATAGGCAACAGAGACTTCGTTGAAGGACTGTCAGGAGCAACGTGGGTGGACGTGGTATTGGAGCATGGAAGCTGCGTCACCACCATGGCAAAAAATAAACCAACATTGGACATTGAACTCTTGAAGACGGAGGTCACGAACCCTGCCGTCTTGCGCAAACTGTGCATTGAAGCTAAAATATCAAACACCACCACCGATTCAAGATGTCCAACACAAGGAGAGGCTACACTGGTGGAAGAACAAGACGCGAACTTTGTGTGTCGCCGAACGTTTGTGGACAGAGGCTGGGGTAATGGCTGCGGACTATTCGGAAAGGGAAGTCTATTGACGTGTGCCAAGTTCAAGTGTGTGACAAAACTAGAAGGAAAGATAGTTCAATATGAAAACTTAAAATATTCAGTGATAGTCACTGTCCACACTGGGGACCAGCACCAGGTGGGAAACGAGACCACAGAACATGGAACAATTGCAACCATAACACCTCAAGCTCCCACGTCGGAAATACAGCTGACCGACTACGGAGCCCTCACATTGGACTGCTCACCTAGAACAGGGCTGGACTTTAATGAGATGGTGCTATTGACAATGAAAGAAAAATCATGGCTTGTCCACAAACAATGGTTTCTAGACTTACCACTGCCATGGACTTCGGGGGCTTCAACATCCCAAGAGACCTGGAACAGACAAGATCTGCTGGTCACATTCAAGACAGCTCATGCAAAGAAACAGGAAGTAGTCGTACTAGGATCACAGGAAGGAGCAATGCACACTGCGTTGACTGGGGCGACAGAAATCCAGACGTCAGGAACGACAACAATCTTTGCAGGACACCTGAAATGCAGACTAAAAATGGATAAACTGACTTTAAAAGGGATGTCATATGTGATGTGCACAGGCTCATTTAAGCTAGAGAAGGAAGTGGCTGAGACCCAGCATGGAACTGTTCTAGTGCAGGTCAAATACGAAGGAACAGACGCGCCATGCAAGATCCCCTTCTCGACCCAAGATGAGAAAGGAGTGACCCAGAATGGGAGATTGATAACAGCCAATCCCATAGTTACTGACAAAGAAAAACCAGTCAACATTGAGACAGAACCACCTTTTGGTGAGAGCTACATCGTGGTAGGGGCAGGCGAAAAAGCTTTGAAACTAAGCTGGTTCAAGAAAGGAAGCAGCATAGGGAAAATGTTCGAAGCAACCGCCCGAGGAGCACGAAGGATGGCTATCCTGGGAGACACCGCATGGGACTTCGGTTCTATGGGAGGAGTGTTCACATCTGTGGGAAAATTGGTACACCAAGTTTTTGGAACCGCATATGGGGTTCTGTTCAGCGGTGTTTCTTGGACCATGAAAATAGGAATAGGGATTCTGTTGACATGGTTGGGATTAAATTCAAGGAGCACGTCACTTTCGATGACGTGCATTGCAGTTGGCATGGTCACACTGTACCTAGGAGTCATGGTTCAAGCG
>DV1/CYD15/COLOMBIA/337/2012
TTCCATTTGACCACACGGGGGGGAGAGCCACACATGATAGTTAGTAAGCATGAAAGAGGAAAGTCACTCTTGTTTAAGACCTCTGCAGGTGTCAACATGTGCACTCTCATTGCGATGGACTTGGGAGAGTTATGTGAGGACACAATGACCTACAAATGCCCCCGGATCACTGAGGCGGAACCAGATGACGTTGACTGCTGGTGCAATGCCACAGACACATGGGTGACCTATGGGACGTGTTCTCAAACCGGCGAACACCGACGAGACAAACGTTCCGTGGCACTGGCCCCACACGTGGGACTTGGTCTAGAAACAAGAACCGAAACATGGATGTCCTCTGAAGGCGCCTGGAAACAAATACAAAGAGTGGAGACTTGGGCTTTGAGACACCCAGGATTCACGGTGATAGCCCTTTTCTTAGCACATGCCATAGGAACATCCATCACTCAGAAAGGGATCATTTTCATTTTGCTAATGCTGGTGACACCATCAATGGCCATGCGATGCGTGGGAATAGGCAACAGAGACTTCGTTGAAGGACTGTCAGGAGCAACGTGGGTGGACGTGGTATTGGAGCATGGAAGCTGTGTCACCACCATGGCAAAAAATAAACCAACCTTGGACATTGAACTTTTGAAGACGGAGGTCACGAACCCTGCCGTCTTGCGCAAACTGTGCATTGAAGCTAAAATATCAAACACCACCACCGATTCAAGATGTCCAACACAAGGAGAGGCTACACTGGTGGAAGAACAAGACGCGAACTTTGTGTGTCGCCGAACGTTTGTGGACAGAGGCTGGGGTAATGGCTGCGGACTATTCGGAAAGGGAAGCCTATTGACGTGTGCCAAGTTCAAGTGTGTGACAAAACTAGAAGGAAAGATAGTTCAATATGAAAACTTGAAATATTCAGTGATAGTCACTGTCCACACTGGGGACCAGCACCAGGTGGGAAACGAGACCACAGAACATGGAACAATTGCAACCATAACACCTCAAGCTCCTACGTCGGAAATACAGCTGACCGACTACGGAGCCCTCACATTGGACTGCTCACCTAGAACAGGGCTGGACTTTAATGAGATGGTGCTATTGACAATGAAAGAAAAATCATGGCTTGTCCACAAACAATGGTTTCTAGACTTACCACTGCCATGGACTTCGGGGGCTTCAACATCCCAAGAGACCTGGAACAGACAAGATCTGCTGGTCACATTCAAGACAGCTCATGCAAAGAAACAGGAAGTAGTCGTACTAGGATCACAGGAAGGAGCAATGCACACTGCGTTGACTGGGGCGACAGAAATCCAGACGTCAGGAACGACAACAATCTTTGCAGGACACCTGAAATGCAGACTAAAAATGGATAAACTGACTTTAAAAGGGATGTCATATGTGATGTGCACAGGCTCATTTAAGCTAGAGAAGGAAGTGGCTGAGACCCAGCATGGAACTGTTCTAGTGCAGGTCAAATACGAAGGAACAGACGCGCCATGCAAGATCCCCTTCTCGACCCAAGATGAGAAAGGAGTGACCCAGAATGGGAGATTGATAACAGCCAATCCCATAGTTACTGACAAAGAAAAACCAGTCAACATTGAGACAGAACCACCTTTTGGTGAGAGCTACATCGTGGTAGGGGCAGGCGAAAAAGCTTTGAAACTAAGCTGGTTCAAGAAAGGAAGCAGCATAGGGAAAATGTTCGAAGCAACCGCCCGAGGAGCACGAAGGATGGCTATCCTGGGAGACACCGCATGGGACTTCGGTTCTATGGGAGGAGTGTTCACATCTGTGGGAAAATTGGTACACCAAGTTTTTGGAACCGCATATGGGGTTCTGTTCAGCGGTGTTTCTTGGACCATGAAAATAGGAATAGGGATTCTGTTGACATGGTTGGGATTAAATTCAAGGAGCACGTCACTTTCGATGACGTGCATTGCAGTTGGCATGGTCACACTGTACCTAGGAGTCATGGTTCAAGCG
>DV1/CYD15/COLOMBIA/338/2013
TTCCATTTGACCACACGAGGGGGAGAGCCACACATGATAGTCAGTAAGCAGGAAAGAGGAAAGTCACTCTTGTTCAAGACCTCTGTAGGTGTCAATATGTGCACTCTCATTGCGATGGACTTGGGAGAGTTGTGTGAGGACACAATGACCTACAAATGCCCCCGGATCACTGAGGCGGAACCAGATGACGTTGACTGCTGGTGCAATGCCACAGATACATGGGTGACCTATGGGACGTGTTCTCAAACCGGCGAACACCGACGAGACAAACGTTCCGTGGCACTGGCCCCACACGTGGGACTTGGTCTAGAAACAAGAACCGAAACATGGATGTCCTCTGAAAGCGCATGGAAACAAATACAAAGAGTGGAGACCTGGGCTTTGAGACACCCAGGATTCACGTTGATAGCCCTTTTTCTAGCACATGCTATAGGAACATCCATCACTCAGAAAGGGATCATTTTCATCCTGCTGATGCTGGTGACACCATCAATGGCCATGCGATGCGTGGGAATAGGCAACAGAGACTTCGTTGAAGGACTGTCAGGAGCAACGTGGGTGGACGTGGTATTGGAGCATGGAAGCTGCGTCACCACCATGGCAAAAAACAAACCAACATTGGACATTGAACTCTTGAAGACGGAGGTCACGAACCCTGCTGTCTTGCGCAAACTGTGCATTGAAGCTAAAATATCAAACACCACCACCGATTCAAGATGTCCAACACAAGGAGAGGCTACACTGGTGGAAGAACAAGACGCGAACTTTGTGTGTCGCCGAACGTTTGTGGACAGAGGCTGGGGTAATGGCTGCGGACTATTCGGAAAGGGAAGTCTATTGACGTGTGCCAAGTTCAAGTGTGTGACAAAACTAGAAGGAAAGATAGTTCAACATGAAAACTTAAAATATTCAGTGATAGTCACTGTCCACACTGGGGACCAGCACCAGGTGGGAAACGAGACCACAGAACATGGAACAATTGCAACCATAACACCTCAAGCTCCTACGTCGGAAATACAGCTGACCGACTACGGAGCCCTCACATTGGACTGCTCACCTAGAACAGGGCTGGACTTTAATGAGATGGTGCTATTGACAATGAAAGAAAAATCATGGCTTGTCCACAAACAATGGTTTCTAGACTTACCACTGCCATGGACTTCGGGGGCTTCAACATCCCAAGAGACCTGGAACAGACAAGATCTGCTGGTCACATTCAAGACAGCTCATGCAAAGAAGCAGGAAGTAGTCGTACTGGGATCACAGGAAGGAGCAATGCACACTGCGTTGACTGGGGCGACAGAAATCCAGACGTCAGGAACGACAACAATCTTCGCAGGACACCTGAAATGCAGACTAAAAATGGATAAATTGACTTTAAAAGGGATGTCATATGTGATGTGCACAGGCTCATTTAAGCTAGAGAAGGAAGTGGCTGAGACCCAGCATGGAACTGTTCTAGTGCAGGTCAAATACGAAGGAACAGACGCGCCATGCAAGATCCCCTTCTCGACCCAAGATGAGAAAGGAGTGACCCAGAATGGGAGATTGATAACAGCCAATCCCATAGTTACTGACAAAGAAAAACCAGTCAACATTGAGACAGAACCACCTTTTGGTGAGAGCTACATCGTGGTAGGGGCAGGCGAAAAAGCTTTGAAACTAAGCTGGTTCAAGAAAGGAAGCAGCATAGGGAAAATGTTCGAAGCAACCGCCCGAGGAGCACGAAGGATGGCTATCCTGGGAGACACCGCATGGGACTTCGGTTCTATAGGAGGAGTGTTTACATCTGTGGGAAAATTGGTACACCAAGTTTTTGGAACCGCATATGGGGTTCTGTTCAGCGGTGTTTCTTGGATCATGAAAATAGGAATAGGGATTCTGTTGACATGGTTGGGATTAAATTCAAGGAGCACGTCACTTTCGATGACGTGCATAGCAGTTGGCATGGTCACACTGTACCTAGGAGTCATGGTTCAAGCG
>DV1/CYD15/COLOMBIA/339/2012
TTCCATTTGACCACACGAGGGGGAGAGCCACACATGATAGTTAGTAAGCAGGAAAGAGGAAAGTCACTCTTGTTTAAGACCTCTGCAGGTGTCAATATGTGTACTCTCATTGCGATGGACTTGGGAGAGTTATGTGAGGACACAATGACCTACAAATGCCCCCGAATCACCGAGGCGGAACCAGATGACGTTGACTGCTGGTGCAATGCCACAGACACATGGGTGACCTATGGGACGTGTTCTCAAAACGGCGAACACCGACGAGACAAACGTTCCGTGGCACTGGCCCCACACGTGGGACTTGGTCTAGAAACAAGAACCGAAACATGGATGTCCTCTGAAGGCGCCTGGAAACAAATACAAAGAGTGGAGACCTGGGCCTTGAGACACCCAGGATTCACGGTGATAGCCTTTTTTTTAGCACATGCTATAGGAACATCCATCACTCAGAAAGGGATCATTTTCATCTTGCTGATGCTGGTGACACCATCAATGGCCATGCGATGCGTGGGAATAGGCAATAGAGACTTCGTTGAAGGACTGTCAGGAGCAACGTGGGTGGACGTGGTATTGGAGCATGGAAGCTGCGTCACCACCATGGCAAAAAATAAACCAACATTGGACATCGAACTCTTGAAGACGGAGGTCACGAACCCTGCCGTCTTGCGCAAACTGTGCATTGAAGCTAAAATATCAAACACCACCACCGATTCAAGATGTCCAACACAAGGAGAGGCTACACTGGTGGAAGAACAAGACGCGAACTTTGTGTGTCGCCGAACGTTTGTGGACAGAGGCTGGGGTAACGGCTGCGGACTATTCGGAAAGGGAAGTCTATTGACGTGTGCCAAGTTCAAGTGTGTGACAAAACTAGAAGGAAAGATAGTTCAATATGAGAACTTGAAATATTCAGTGATAGTTACTGTCCACACTGGGGACCAGCACCAGGTGGGAAACGAGACCACAGAACATGGAACAATTGCAACTATAACACCTCAAGCTCCTACGTCGGAAATACAGCTGACCGACTACGGAGCCCTTACATTGGACTGCTCACCTAGAACAGGGCTGGACTTTAATGAGATGGTGCTATTGACAATGAAAGAAAAATCATGGCTTGTCCACAAACAATGGTTTCTGGACTTACCACTGCCATGGACTTCGGGGGCTTCAACATCCCAAGAGACCTGGAACAGACAAGATTTGCTGGTGACACTTAAGACAGCTCATGCAAAGAAGCAGGAAGTAGTCGTACTGGGATCACAGGAAGGAGCAATGCACACTGCGTTGACTGGGGCGACAGAAATCCAGACGTCAGGAACGACAACAATCTTCGCAGGACACCTGAAATGCAGACTAAAAATGGATAAACTGACTTTAAAGGGGATGTCATATGTGATGTGCACAGGCTCATTTAAGCTAGAGAAGGAAGTGGCTGAGACCCAGCATGGAACTGTTCTAGTGCAGGTCAAATATGAAGGAACAGACGCGCCATGCAAGATCCCCTTCTTGACTCAAGATGAGAAAGGAGTGACCCAGAATGGGAGATTGATAACAGCCAATCCCATAGTTACTGATAAAGAAAAACCAGTCAACATTGAGACAGAACCACCTTTTGGTGAGAGCTACCTCGTGGTAGGGGCAGGCGAAAAAGCTTTGAAACTAAGCTGGTTCAAGAAAGGAAGCAGCATAGGGAAAATGTTCGAAGCAACCGCCCGAGGAGCACGAAGGATGGCTATCCTGGGAGACACCGCATGGGACTTCGGTTCTATAGGAGGAGTGTTTACATCTGTGGGAAAATTGGTACACCAGGTTTTTGGAACCGCATATGGGGTTTTGTTCAGCGGTGTTTCTTGGACCATGAAAATAGGAATAGGGATTCTGTTGACATGGTTGGGATTAAATTCAAGGAGCACGTCACTTTCGATGACGTGCATTGCAGTTGGCATGGTCACACTGTACCTAGGAGTCATGGTTCAAGCG
>DV1/CYD15/COLOMBIA/340/2013
TTCCATTTGACCACACGAGGGGGAGAGCCACACATGATAGTTAGTAAGCAGGAAAGAGGAAAGTCACTTTTGTTTAAGACCTCTGCAGGTGTCAATATGTGCACTCTCATTGCGATGGACTTGGGAGAGTTGTGTGAGGACACAATGACCTACAAATGCCCCAGGATCACTGAGGCGGAACCAGATGACGTTGACTGCTGGTGCAATGCCACAGATACATGGGTGACCTATGGGACGTGTTCTCAAACCGGCGAACACCGACGAGACAAACGTTCCGTGGCACTGGCCCCACACGTGGGACTTGGTCTAGAAACAAGAACCGAAACATGGATGTCCTCTGAAGGCGCATGGAAACAAATACAAAGAGTGGAGACCTGGGCTTTGAGACACCCAGGATTCACGGTGATAGCCCTTTTTTTAGCACATGCTATAGGAACATCCATCACTCAGAAAGGGATCATTTTCATCTTGCTGATGCTGGTGACACCATCAATGGCCATGCGATGCGTGGGAATAGGCAACAGAGACTTCGTTGAAGGACTGTCAGGAGCAACGTGGGTGGACGTGGTATTAGAGCATGGAAGCTGCGTCACCACCATGGCAAAAAATAAACCAACATTGGACATTGAACTCTTGAAGACGGAGGTCACGAACCCTGCCGTCTTGCGCAAACTGTGCATTGAAGCTAAAATATCAAACACCACCACCGATTCAAGATGTCCAACACAAGGAGAGGCTACACTGGTGGAAGAACAAGACGCGAACTTTGTGTGTCGCCGAACGTTTGTGGACAGAGGCTGGGGTAATGGCTGCGGACTATTCGGAAAGGGAAGTCTATTGACATGTGCCAAGTTCAAGTGTGTGACAAAACTAGAAGGAAAGATAGTTCAATATGAAAACTTAAAATATTCAGTGATAGTCACTGTCCACACTGGGGACCAGCATCAGGTGGGAAACGAGACCACAGAACATGGAACAATTGCAACCATAACACCTCAAGCTCCTACGTCGGAAATACAGCTGACCGACTACGGAGCCCTCACATTGGACTGCTCACCTAGAACAGGGCTGGACTTTAATGAGATGGTGCTATTGACAATGAAAGAAAAATCATGGCTTGTCCACAAACAATGGTTTCTAGACTTACCACTGCCATGGACTTCGGGGGCCTTAACATCCCAAGAGACCTGGAACAGACAAGATCTGCTGGTCACATTCAAGACAGCTCATGCAAAGAAGCAGGAAGTAGTCGTACTGGGATCACAGGAAGGAGCAATGCACACTGCGTTGACTGGGGCGACAGAAATCCAGACGTCAGGAACGACAACAATCTTCGCAGGACACCTGAAATGCAGACTAAAAATGGATAAACTGACTTTGAAAGGGATGTCATATGTGATGTGCACAGGCTCATTCAAACTAGAGAAGGAAGTGGCTGAGACCCAACATGGAACTGTTCTAGTGCAGGTCAAATACGAAGGAACAGATGCGCCATGCAAGATCCCCTTCTCGACCCAAGATGAGAAAGGAGTGACCCAGAATGGGAGATTGATAACAGCCAATCCCATAGTTACTGACAAAGAAAAACCAGTCAACATTGAGACAGAACCACCTTTTGGTGAGAGCTACATCGTGGTAGGGGCAGGCGAAAAAGCTTTGAAACTAAGCTGGTTCAAGAAAGGAAGCAGCATAGGGAAAATGTTTGAAGCAACCGCCCGAGGAGCACGAAGGATGGCCATCCTGGGAGACACCGCATGGGACTTCGGTTCTATAGGAGGAGTGTTTACATCTGTGGGAAAATTGGTACACCAAGTTTTTGGAACCGCATATGGGGTTCTGTTCAGCGGTGTTTCTTGGACCATGAAAATAGGAATAGGGATTCTGTTGACATGGTTGGGATTAAATTCAAGGAGCACGTCACTTTCGATGACGTGCATTGCAGTTGGCATGGTCACACTGTACCTAGGAGTCATGGTTCAAGCG
>DV1/CYD15/COLOMBIA/341/2013
TTCCATTTGACCACACGAGGGGGAGAGCCACACATGATAGTTAGTAAGCAGGAAAGAGGAAAGTCACTTTTGTTTAAGACCTCTGCAGGTGTCAATATGTGCACTCTCATTGCGATGGACTTGGGAGAGTTGTGTGAGGACACAATGACCTACAAATGCCCCAGGATCACTGAGGCGGAACCAGATGACGTTGACTGCTGGTGCAATGCCACAGATACATGGGTGACCTATGGGACGTGTTCTCAAACCGGCGAACACCGACGAGACAAACGTTCCGTGGCACTGGCCCCACACGTGGGACTTGGTCTAGAAACAAGAACCGAAACATGGATGTCCTCTGAAGGCGCATGGAAACAAATACAAAGAGTGGAGACCTGGGCTTTGAGACACCCAGGATTCACGGTGATAGCCCTTTTTTTAGCACATGCTATAGGAACATCCATCACTCAGAAAGGGATCATTTTCATCTTGCTGATGCTGGTGACACCATCAATGGCCATGCGATGCGTGGGAATAGGCAACAGAGACTTCGTTGAAGGACTGTCAGGAGCAACGTGGGTGGACGTGGTATTGGAGCATGGAAGCTGCGTCACCACCATGGCAAAAAATAAACCAACATTGGACATTGAACTCTTGAAGACGGAGGTCACGAACCCTGCCGTCTTGCGCAAACTGTGCATTGAAGCTAAAATATCAAACACCACCACCGATTCAAGATGTCCAACACAAGGAGAGGCCACACTGGTGGAAGAACAAGACGCGAACTTTGTGTGTCGCCGAACGTTTGTGGACAGAGGCTGGGGTAATGGCTGCGGACTATTCGGAAAGGGAAGTCTATTGACATGTGCCAAGTTCAAGTGTGTGACAAAACTAGAAGGAAAGATAGTTCAATATGAAAACTTAAAATATTCAGTGATAGTCACTGTCCACACTGGGGACCAGCATCAGGTGGGAAACGAGACCACAGAACATGGAACAATTGCAACCATAACACCTCAAGCTCCTACGTCGGAAATACAGCTGACCGACTACGGAGCCCTCACATTGGACTGCTCACCTAGAACAGGGCTGGACTTTAATGAGATGGTGCTATTGACAATGAAAGAAAAATCATGGCTTGTCCACAAACAATGGTTTCTAGACTTACCACTGCCATGGACTTCGGGGGCCTTAACATCCCAAGAGACCTGGAACAGACAAGATCTGCTGGTCACATTCAAGACAGCTCATGCAAAGAAGCAGGAAGTAGTCGTACTGGGATCACAGGAAGGAGCAATGCACACTGCGTTGACTGGGGCGACAGAAATCCAGACGTCAGGAACGACAACAATCTTCGCAGGACACCTGAAATGCAGACTAAAAATGGATAAACTGACTTTGAAAGGGATGTCATATGTGATGTGCACAGGCTCATTCAAACTAGAGAAGGAAGTGGCTGAGACCCAACATGGAACTGTTCTAGTGCAGGTCAAATACGAAGGAACAGATGCGCCATGCAAGATCCCCTTCTCGACCCAAGATGAGAAAGGAGTGACCCAGAATGGGAGATTGATAACAGCCAATCCCATAGTTACTGACAAAGAAAAACCAGTCAACATTGAGACAGAACCACCTTTTGGTGAGAGCTACATCGTGGTAGGGGCAGGCGAAAAAGCTTTGAAACTAAGCTGGTTCAAGAAAGGAAGCAGCATAGGGAAAATGTTTGAAGCAACCGCCCGAGGAGCACGAAGGATGGCCATCCTGGGAGACACCGCATGGGACTTCGGTTCTATAGGAGGAGTGTTTACATCTGTGGGAAAATTGGTACACCAAGTTTTTGGAACCGCATATGGGGTTCTGTTCAGCGGTGTTTCTTGGACCATGAAAATAGGAATAGGGATTCTGTTGACATGGTTGGGATTAAATTCAAGGAGCACGTCACTTTCGATGACGTGCATTGCAGTTGGCATGGTCACACTGTACCTAGGAGTCATGGTTCAAGCG
>DV1/CYD15/COLOMBIA/342/2013
TTCCATTTGACCACACGAGGGGGAGAGCCACACATGATAGTTAGTAAGCAGGAAAGAGGAAAGTCACTTTTGTTTAAGACCTCTGCAGGTGTCAATATGTGCACTCTCATTGCGATGGACTTGGGAGAGTTGTGTGAGGACACAATGACCTACAAATGCCCCAGGATCACTGAGGCGGAACCAGATGACGTTGACTGCTGGTGCAATGCCACAGATACATGGGTGACCTATGGGACGTGTTCTCAAACCGGCGAACACCGACGAGACAAACGTTCCGTGGCACTGGCCCCACACGTGGGACTTGGTCTAGAAACAAGAACCGAAACATGGATGTCCTCTGAAGGCGCATGGAAACAAATACAAAGAGTGGAGACCTGGGCTTTGAGACACCCAGGATTCACGGTGATAGCCCTTTTTTTAGCACATGCTATAGGAACATCTATCACTCAGAAAGGGATCATTTTCATCTTGCTGATGCTGGTGACACCATCAATGGCCATGCGATGCGTGGGAATAGGCAACAGAGACTTCGTTGAAGGACTGTCAGGAGCAACGTGGGTGGACGTGGTATTGGAGCATGGAAGCTGCGTCACCACCATGGCAAAAAATAAACCAACATTGGACATTGAACTCTTGAAGACGGAGGTCACGAACCCTGCCGTCTTGCGCAAACTGTGCATTGAAGCTAAAATATCAAACACCACCACCGATTCAAGATGTCCAACACAAGGAGAGGCTACACTGGTGGAAGAACAAGACGCGAACTTTGTGTGTCGCCGAACGTTTGTGGACAGAGGCTGGGGTAATGGCTGCGGACTATTCGGAAAGGGAAGTCTATTGACGTGTGCCAAGTTCAAGTGTGTGACAAAACTAGAAGGAAAGATAGTTCAATATGAAAACTTAAAATATTCAGTGATAGTCACTGTCCACACTGGGGACCAGCATCAGGTGGGAAACGAGACCACAGAACATGGAACAATTGCAACCATAACACCTCAAGCTCCTACGTCGGAAATACAGCTGACCGACTACGGAGCCCTCACATTGGACTGCTCACCTAGAACAGGGCTGGACTTTAATGAGATGGTGCTATTGACAATGAAAGAAAAATCATGGCTTGTCCACAAACAATGGTTTCTAGACTTACCACTGCCATGGACTTCGGGGGCCTCAACATCCCAAGAGACCTGGAACAGACAAGATCTGCTGGTCACATTCAAGACAGCTCATGCAAAGAAACAGGAAGTAGTCGTACTGGGATCACAGGAAGGAGCAATGCACACTGCGTTGACTGGGGCGACAGAAATCCAGACGTCAGGAACGACAACAATCTTCGCAGGACACCTGAAATGCAGACTAAAAATGGATAAACTGACTTTGAAAGGGATGTCATATGTGATGTGCACAGGCTCATTCAAACTAGAGAAGGAAGTGGCTGAGACCCAACATGGAACTGTTCTAGTGCAGGTCAAATACGAAGGAACAGATGCGCCATGCAAGATCCCCTTCTCGACCCAAGATGAGAAAGGAGTGACCCAGAATGGGAGATTGATAACAGCCAATCCCATAGTTACTGACAAAGAAAAACCAGTCAACATTGAGACAGAACCACCTTTTGGTGAGAGCTACATCGTGGTAGGGGCAGGCGAAAAAGCTTTGAAACTAAGCTGGTTCAAGAAAGGAAGCAGCATAGGGAAAATGTTTGAAGCAACCGCCCGAGGAGCACGAAGGATGGCCATCCTGGGAGACACCGCATGGGACTTCGGTTCTATAGGAGGAGTGTTTACATCTGTGGGAAAATTGGTACACCAAGTTTTTGGAACCGCATATGGGGTTCTGTTCAGCGGTGTTTCTTGGACCATGAAAATAGGAATAGGGATTCTGTTGACATGGTTGGGATTAAATTCAAGGAGCACGTCACTTTCGATGACGTGCATTGCAGTTGGCATGGTCACACTGTACCTAGGAGTCATGGTTCAAGCG
>DV1/CYD15/COLOMBIA/343/2012
TTCCATTTGACCACACGAGGGGGAGAGCCACACATGATAGTCAGTAAGCAGGAAAGAGGAAAGTCACTCTTGTTCAAGACCTCTGTAGGTGTCAATATGTGCACTCTCATTGCGATGGACTTGGGAGAGTTGTGTGAGGACACAATGACCTACAAATGCCCCCGGATCACTGAGGCGGAACCAGATGACGTTGACTGCTGGTGCAATGCCACAGATACATGGGTGACCTATGGGACGTGTTCTCAAACCGGCGAACACCGACGAGACAAACGTTCCGTGGCACTGGCCCCACACGTGGGACTTGGTCTAGAAACAAGAACCGAAACATGGATGTCCTCTGAAAGCGCATGGAAACAAATACAAAGAGTGGAGACCTGGGCTTTGAGACACCCAGGATTCACGGTGATAGCCCTTTTTCTAGCACATGCTATAGGAACATCCATCACTCAGAAAGGGATCATTTTCATCCTGCTGATGCTGGTGACACCATCAATGGCCATGCGATGCGTGGGAATAGGCAACAGAGACTTCGTTGAAGGACTGTCAGGAGCAACGTGGGTGGACGTGGTATTGGAGCATGGAAGCTGCGTCACCACCATGGCAAAAAACAAACCAACATTGGACATTGAACTCTTGAAGACGGAGGTCACGAACCCTGCTGTCTTGCGCAAACTGTGCATTGAAGCTAAAATATCAAACACCACCACCGATTCAAGATGTCCAACACAAGGAGAGGCTACACTGGTGGAAGAACAAGACGCGAACTTTGTGTGTCGCCGAACGTTTGTGGACAGAGGCTGGGGTAATGGCTGCGGACTATTCGGAAAGGGAAGTCTATTGACGTGTGCCAAGTTCAAGTGTGTGACAAAACTAGAAGGAAAGATAGTTCAATATGAAAACTTAAAATATTCAGTGATAGTCACTGTCCACACTGGGGACCAGCACCAGGTGGGAAACGAGACCACAGAACATGGAACAATTGCAACCATAACACCTCAAGCTCCTACGTCGGAAATACAGCTGACCGACTACGGAGCCCTCACATTGGACTGCTCACCTAGAACAGGGCTGGACTTTAATGAGATGGTGCTATTGACAATGAAAGAAAAATCATGGCTTGTCCACAAACAATGGTTTCTAGACTTACCACTGCCATGGACTTCGGGGGCTTCAACATCCCAAGAGACCTGGAACAGACAAGATCTGCTGGTCACATTCAAGACAGCTCATGCAAAGAAGCAGGAAGTAGTCGTACTGGGATCACAGGAAGGAGCAATGCACACTGCGTTGACTGGGGCGACAGAAATCCAGACGTCAGGAACGACAACAATCTTCGCAGGACACCTGAAATGCAGACTAAAGATGGATAAATTGACTCTAAAAGGGATGTCATATGTGATGTGCACAGGCTCATTTAAGCTAGAGAAGGAAGTGGCTGAGACCCAGCATGGAACTGTTCTAGTGCAGGTCAAATACGAAGGAACAGACGCGCCATGCAAGATCCCCTTCTCGACCCAAGATGAGAAAGGAGTGACCCAGAATGGGAGATTGATAACAGCCAATCCCATAGTTACTGACAAAGAAAAACCAGTCAACATTGAGACAGAACCACCTTTTGGTGAGAGCTACATCGTGGTAGGGGCAGGCGAAAAAGCTTTGAAACTAAGCTGGTTCAAGAAAGGAAGCAGCATAGGGAAAATGTTCGAAGCAACCGCCCGAGGAGCACGAAGGATGGCTATCCTGGGAGACACCGCATGGGACTTCGGTTCTATAGGAGGAGTGTTTACATCTGTGGGAAAATTGGTACACCAAGTTTTTGGAACCGCATATGGGGTTCTGTTCAGCGGTGTTTCTTGGATCATGAAAATAGGAATAGGGATTCTGTTGACATGGTTGGGATTAAATTCAAGGAGCACGTCACTTTCGATGACGTGCATAGCAGTTGGCATGGTCACACTGTACCTAGGAGTCATGGTTCAAGCG
>DV1/CYD15/COLOMBIA/344/2013
TTCCATTTGACCACACGAGGGGGAGAGCCACATATGATAGTTAGCAAGCAGGAAAGAGGAAAGTCACTCTTGTTTAAGACCTCTGCAGGTGTCAATATGTGCACTCTCATTGCGATGGATTTGGGAGAGTTGTGTGAGGACACAATGACCTACAAATGCCCCCGGATCACTGAGGCGGAACCAGATGACGTTGACTGCTGGTGCAATGCCACAGATACATGGGTGACCTATGGGACGTGTTCTCAAACCGGCGAACACCGACGAGACAAACGTTCCGTGGCACTGGCCCCACACGTGGGACTTGGCCTAGAAACAAGAACCGAAACATGGATGTCCTCTGAAGGCGCCTGGAAACAAATACAAAGAGTGGAGACCTGGGCTTTGAGACACCCAGGATTCACGGTGATAGCCCTTTTTCTAGCACATGCTATAGGAACATCCATCACTCAGAAAGGGATCATTTTCATCTTGCTGATGCTGGTGACTCCATCAATGGCCATGCGATGCGTGGGAATAGGCAACAGAGACTTCGTTGAAGGACTGTCAGGAGCAACGTGGGTGGACGTGGTATTGGAGCATGGAAGCTGCGTCACCACCATGGCAAAAAATAAACCAACATTGGACATTGAACTCTTGAAGACGGAGGTCACGAACCCTGCCGTCTTGCGCAAACTGTGCATTGAAGCTAAAATATCAAACACCACCACCGATTCAAGATGTCCAACACAAGGAGAGGCAACACTGGTGGAAGAACAAGACGCGAACTTTGTGTGTCGCCGAACGTTTGTGGACAGAGGCTGGGGTAATGGCTGCGGACTATTCGGAAAGGGAAGTCTATTGACGTGTGCCAAGTTCAAGTGTGTGACAAAACTAGAAGGAAAGATAGTTCAATATGAAAACTTAAAATATTCAGTGATAGTCACTGTCCACACTGGGGACCAGCACCAGGTGGGAAACGAGACCACAGAACATGGAACAATTGCAACCATAACACCTCAAGCTCCTACGTCGGAAATACAGCTGACCGACTACGGAGCCCTCACATTGGACTGCTCACCTAGAACAGGGCTGGACTTTAATGAGATGGTGCTATTGACAATGAAAGAAAAGTCATGGCTTGTCCACAAACAATGGTTTCTAGACTTACCACTGCCATGGACCTCGGGGGCTTCAACATCCCAAGAGACCTGGAACAGACAAGATCTGCTGGTCACATTCAAGACAGCTCATGCAAAGAAGCAGGAAGTAGTCGTACTGGGATCACAGGAAGGAGCAATGCACACTGCGTTGACTGGGGCGACAGAAATCCAGACGTCAGGAACGACAACAATCTTCGCAGGACACCTGAAATGCAGACTAAAAATGGATAAACTTACTTTAAAAGGGATGTCATATGTGATGTGCACAGGCTCATTTAAGCTAGAGAAGGAAGTGGCTGAGACCCAGCATGGAACTGTTCTAGTGCAGGTCAAATACGAAGGAACAGACGCGCCATGCAAGATCCCCTTCTCGACCCAAGATGAGAAAGGAGTGACCCAGAATGGGAGATTGATAACAGCCAATCCCATAGTTACTGACAAAGAAAAACCAGTCAACATTGAGACAGAACCACCCTTTGGTGAGAGCTACATCGTGGTAGGGGCAGGCGAAAAAGCTTTGAAACTAAGCTGGTTCAAGAAAGGAAGCAGCATAGGGAAAATGTTCGAAGCAACCGCCCGAGGAGCACGAAGGATGGCTATCCTGGGAGACACCGCATGGGACTTCGGTTCTATAGGAGGAGTGTTCACATCTGTGGGAAAATTGGTACACCAAGTTTTTGGAACCGCATATGGGGTTCTGTTCAGCGGTGTTTCTTGGACCATGAAAATAGGAATAGGGATTCTGTTGACATGGCTGGGATTAAATTCAAGGAGCACGTCACTTTCGATGACGTGCATTGCAGTTGGCATGGTCACACTGTACCTAGGAGTCATGGTTCAAGCG
>DV1/CYD15/COLOMBIA/345/2013
TTCCATTTGACCACACGAGGGGGAGAGCCACACATGATAGTCAGTAAGCAGGAAAGAGGAAAGTCACTCTTGTTCAAGACCTCTGTAGGTGTCAATATGTGCACTCTCATTGCGATGGATTTGGGAGAGTTGTGTGAGGACACAATGACCTACAAATGCCCCCGGATCACTGAGGCGGAACCAGATGACGTTGACTGCTGGTGCAATGCCACAGATACATGGGTGACCTATGGGACGTGTTCTCAAACCGGCGAACACCGACGAGACAAACGTTCCGTGGCACTGGCCCCACACGTGGGACTTGGTCTAGAAACAAGAACCGAAACATGGATGTCCTCTGAAAGCGCATGGAAACAAATACAAAGAGTGGAGACCTGGGCTTTGAGACACCCAGGATTCACGGTGATAGCCCTTTTTCTAGCACATGCTATAGGAACATCCATCACTCAGAAAGGGATCATTTTCATCCTGCTGATGCTGGTGACACCATCAATGGCCATGCGATGCGTGGGAATAGGCAATAGAGACTTTGTTGAAGGACTGTCAGGAGCAACGTGGGTGGACGTGGTATTGGAGCATGGAAGCTGCGTCACCACCATGGCAAAAAACAAACCAACATTGGACATTGAACTCTTGAAGACGGAGGTCACGAACCCTGCCGTCTTGCGCAAACTGTGCATTGAAGCTAAAATATCAAACACCACCACCGATTCAAGATGTCCAACACAAGGAGAGGCTACACTGGTGGAAGAACAAGACGCGAACTTTGTGTGTCGCCGAACGTTTGTGGACAGAGGCTGGGGTAATGGCTGCGGACTATTCGGAAAGGGAAGTCTATTGACGTGTGCCAAGTTCAAGTGTGTGACAAAACTAGAAGGAAAGATAGTTCAATATGAAAACTTAAAATATTCAGTGATAGTCACTGTCCACACTGGGGACCAGCACCAGGTGGGAAACGAGACCACAGAACATGGGACAATTGCAACCATAACACCTCAAGCTCCTACGTCGGAAATACAGCTGACCGACTACGGAGCCCTCACATTGGACTGCTCACCTAGAACAGGGCTGGACTTTAATGAGATGGTGCTATTGACAATGAAAGAAAAATCATGGCTTGTCCACAAACAATGGTTTCTAGACTTACCACTGCCATGGACTTCGGGGGCTTCAACATCCCAAGAGACCTGGAACAGACAAGATCTGCTGGTCACATTTAAGACAGCTCATGCAAAGAAGCAGGAAGTAGTCGTACTGGGATCACAGGAAGGAGCAATGCACACTGCGTTGACTGGGGCGACAGAAATCCAGACGTCAGGAACGACAACAATCTTCGCAGGACACCTGAAATGCAGACTAAAAATGGATAAATTGACTTTAAAAGGGATGTCATATGTGATGTGCACAGGCTCATTTAAGCTAGAGAAGGAAGTGGCTGAGACCCAGCATGGAACTGTTCTAGTGCAGGTCAAATACGAAGGAACAGACGCGCCATGCAAGATCCCCTTCTCGACCCAAGATGAGAAAGGAGTGACCCAGAATGGGAGATTGATAACAGCCAATCCCATAGTTACTGACAAAGAAAAACCAGTCAACATTGAGACAGAACCACCTTTTGGTGAGAGCTACATCGTGGTAGGGGCAGGCGAAAAAGCTTTGAAACTAAGCTGGTTCAAGAAAGGAAGCAGCATAGGGAAAATGTTCGAAGCAACCGCCCGAGGAGCACGAAGGATGGCTATCCTGGGAGACACCGCATGGGACTTCGGTTCTATAGGAGGAGTGTTTACATCTGTGGGAAAATTGGTACACCAAGTTTTTGGAACCGCATATGGGGTTCTGTTCAGCGGTGTTTCTTGGATCATGAAAATAGGAATAGGGATTCTGTTGACATGGTTGGGATTAAATTCAAGGAGCACGTCACTTTCGATGACGTGCATAGCAGTTGGCATGGTCACACTGTACCTAGGAGTCATGGTTCAAGCG
>DV1/CYD15/COLOMBIA/346/2013
TTCCATTTGACCACACGAGGGGGAGAGCCACACATGATAGTCAGTAAGCAGGAAAGAGGAAAGTCACTCTTGTTCAAGACCTCTGTAGGTGTCAATATGTGCACTCTCATTGCGATGGACTTGGGAGAGTTGTGTGAGGACACAATGACCTACAAATGCCCCCGGATCACTGAGGCGGAACCAGATGACGTTGACTGCTGGTGCAATGCCACAGATACATGGGTGACCTATGGGACGTGTTCTCAAACCGGCGAACACCGACGAGACAAACGTTCCGTGGCACTGGCCCCACACGTGGGACTTGGTCTAGAAACAAGAACCGAAACATGGATGTCCTCTGAAAGCGCATGGAAACAAATACAAAGAGTGGAGACCTGGGCTTTGAGACACCCAGGATTCACGTTGATAGCCCTTTTTCTAGCACATGCTATAGGAACATCCATCACTCAGAAAGGGATCATTTTCATCCTGCTGATGCTGGTGACACCATCAATGGCCATGCGATGCGTGGGAATAGGCAACAGAGACTTCGTTGAAGGACTGTCAGGAGCAACGTGGGTGGACGTGGTATTGGAGCATGGAAGCTGCGTCACCACCATGGCAAAAAACAAACCAACATTGGACATTGAACTCTTGAAGACGGAGGTCACGAACCCTGCTGTCTTGCGCAAACTGTGCATTGAAGCTAAAATATCAAACACCACCACCGATTCAAGATGTCCAACACAAGGAGAGGCTACACTGGTGGAAGAACAAGACGCGAACTTTGTGTGTCGCCGAACGTTTGTGGACAGAGGCTGGGGTAATGGCTGCGGACTATTCGGAAAGGGAAGTCTATTGACGTGTGCCAAGTTCAAGTGTGTGACAAAACTAGAAGGAAAGATAGTTCAACATGAAAACTTAAAATATTCAGTGATAGTCACTGTCCACACTGGGGACCAGCACCAGGTGGGAAACGAGACCACAGAACATGGAACAATTGCAACCATAACACCTCAAGCTCCTACGTCGGAAATACAGCTGACCGACTACGGAGCCCTCACATTGGACTGCTCACCTAGAACAGGGCTGGACTTTAATGAGATGGTGCTATTGACAATGAAAGAAAAATCATGGCTTGTCCACAAACAATGGTTTCTAGACTTACCACTGCCATGGACTTCGGGGGCTTCAACATCCCAAGAGACCTGGAACAGACAAGATCTGCTGGTCACATTCAAGACAGCTCATGCAAAGAAGCAGGAAGTAGTCGTACTGGGATCACAGGAAGGAGCAATGCACACTGCGTTGACTGGGGCGACAGAAATCCAGACGTCAGGAACGACAACAATCTTCGCAGGACACCTGAAATGCAGACTAAAAATGGATAAATTGACTTTAAAAGGGATGTCATATGTGATGTGCACAGGCTCATTTAAGCTAGAGAAGGAAGTGGCTGAGACCCAGCATGGAACTGTTCTAGTGCAGGTCAAATACGAAGGAACAGACGCGCCATGCAAGATCCCCTTCTCGACCCAAGATGAGAAAGGAGTGACCCAGAATGGGAGATTGATAACAGCCAATCCCATAGTTACTGACAAAGAAAAACCAGTCAACATTGAGACAGAACCACCTTTTGGTGAGAGCTACATCGTGGTAGGGGCAGGCGAAAAAGCTTTGAAACTAAGCTGGTTCAAGAAAGGAAGCAGCATAGGGAAAATGTTCGAAGCAACCGCCCGAGGAGCACGAAGGATGGCTATCCTGGGAGACACCGCATGGGACTTCGGTTCTATAGGAGGAGTGTTTACATCTGTGGGAAAATTGGTACACCAAGTTTTTGGAACCGCATATGGGGTTCTGTTCAGCGGTGTTTCTTGGATCATGAAAATAGGAATAGGGATTCTGTTGACATGGTTGGGATTAAATTCAAGGAGCACGTCACTTTCGATGACGTGCATAGCAGTTGGCATGGTCACACTGTACCTAGGAGTCATGGTTCAAGCG
>DV1/CYD15/COLOMBIA/347/2012
TTCCATTTGACCACACGAGGGGGAGAGCCACACATGATAGTTAGTAAGCAGGAAAGAGGAAAGTCACTCTTGTTTAAGACCTCTGCAGGTGTCAATATGTGTACTCTCATTGCGATGGACTTGGGAGAGTTATGTGAGGACACAATGACCTACAAATGCCCCCGAATCACCGAGGCGGAACCAGATGACGTTGACTGCTGGTGCAATGCCACAGACACATGGGTGACCTATGGGACGTGTTCTCAAAACGGCGAACACCGACGAGACAAACGTTCCGTGGCACTGGCCCCACACGTGGGACTTGGTCTAGAAACAAGAACCGAAACATGGATGTCCTCTGAAGGCGCCTGGAAACAAATACAAAGAGTGGAGACCTGGGCCTTGAGACACCCAGGATTCACGGTGATAGCCCTTTTTTTAGCACATGCTATAGGAACATCCATCACTCAGAAAGGGATCATTTTCATCTTGCTGATGCTGGTGACACCATCAATGGCCATGCGATGCGTGGGAATAGGCAATAGAGACTTCGTTGAAGGACTGTCAGGAGCAACGTGGGTGGACGTGGTATTGGAGCATGGAAGCTGCGTCACCACCATGGCAAAAAATAAACCAACATTGGACATCGAACTCTTGAAGACGGAGGTCACGAACCCTGCCGTCTTGCGCAAACTGTGCATTGAAGCTAAAATATCAAACACCACCACCGATTCAAGATGTCCAACACAAGGAGAGGCTACACTGGTGGAAGAACAAGACGCGAACTTTGTGTGTCGCCGAACGTTTGTGGACAGAGGCTGGGGTAACGGCTGCGGACTATTCGGAAAGGGAAGTCTATTGACGTGTGCCAAGTTCAAGTGTGTGACAAAACTAGAAGGAAAGATAGTTCAATATGAGAACTTGAAATATTCAGTGATAGTTACTGTCCACACTGGGGACCAGCACCAGGTGGGAAACGAGACCACAGAACATGGAACAATTGCAACTATAACACCTCAAGCTCCTACGTCGGAAATACAGCTGACCGACTACGGAGCCCTTACATTGGACTGCTCACCTAGAACAGGGCTGGACTTTAATGAGATGGTGCTATTGACAATGAAAGAAAAATCATGGCTTGTCCACAAACAATGGTTTCTGGACTTACCACTGCCATGGACTTCGGGGGCTTCAACATCCCAAGAGACCTGGAACAGACAAGATTTGCTGGTGACACTCATAGCAGCTCATGCAAAGAAGCAGGAAGTAGTCGTACTGGGATCACAGGAAGGAGCAATGCACACTGCGTTGACTGGGGCGACAGAAATCCAGACGTCAGGAACGACAACAATCTTCGCAGGACACCTGAAATGCAGACTAAAAATGGATAAACTGACTTTAAAGGGGATGTCATATGTGATGTGCACAGGCTCATTTAAGCTAGAGAAGGAAGTGGCTGAGACCCAGCATGGAACTGTTCTAGTGCAGGTCAAATATGAAGGAACAGACGCGCCATGCAAGATCCCCTTCTTGACTCAAGATGAGAAAGGAGTGACCCAGAATGGGAGATTGATAACAGCCAATCCCATAGTTACTGATAAAGAAAAACCAGTCAACATTGAGACAGAACCACCTTTTGGTGAGAGCTACCTCGTGGTAGGGGCAGGCGAAAAAGCTTTGAAACTAAGCTGGTTCAAGAAAGGAAGCAGCATAGGGAAAATGTTCGAAGCAACCGCCCGAGGAGCACGAAGGATGGCTATCCTGGGAGACACCGCATGGGACTTCGGTTCTATAGGAGGAGTGTTTACATCTGTGGGAAAATTGGTACACCAGGTTTTTGGAACCGCATATGGGGTTTTGTTCAGCGGTGTTTCTTGGACCATGAAAATAGGAATAGGGATTCTGTTGACATGGTTGGGATTAAATTCAAGGAGCACGTCACTTTCGATGACGTGCATTGCAGTTGGCATGGTCACACTGTACCTAGGAGTCATGGTTCAAGCG
>DV1/CYD15/COLOMBIA/348/2013
TTCCATTTGACCACACGAGGGGGAGAGCCACACATGATAGTTAGTAAGCAGGAAAGAGGAAAGTCACTCTTGTTTAAGACCTCTGCAGGTGTCAATATGTGCACTCTCATTGCGATGGACTTGGGAGAGTTGTGTGAGGACACAATGACCTACAAATGCCCCAGGATCACTGAGGCGGAACCAGATGACGTTGACTGCTGGTGCAATGCCACAGATACATGGGTGACCTATGGGACGTGTTCTCAAACCGGCGAACACCGACGAGACAAACGTTCCGTGGCACTGGCCCCACACGTGGGACTTGGTCTAGAAACAAGAACCGAAACATGGATGTCCTCTGAAGGCGCATGGAAACAAATACAAAGAGTGGAGACCTGGGCTTTGAGACACCCAGGATTCACGGTGATAGCCCTTTTTTTAGCACATGCTATAGGAACATCCATCACTCAGAAAGGGATCATTTTCATCTTGCTGATGCTGGTGACACCATCAATGGCCATGCGATGCGTGGGAATAGGCAACAGAGACTTCGTTGAAGGACTGTCAGGAGCAACGTGGGTGGACGTGGTATTGGAGCATGGAAGCTGCGTCACCACCATGGCAAAAAATAAACCAACATTGGACATTGAACTCTTGAAGACGGAGGTCACGAACCCTGCCGTCTTGCGCAAACTGTGCATTGAAGCTAAAATATCAAACACCACCACCGATTCAAGATGTCCAACACAAGGAGAGGCCACACTGGTGGAAGAACAAGACGCGAACTTTGTGTGTCGCCGAACGTTTGTGGACAGAGGCTGGGGTAATGGCTGCGGACTATTCGGAAAGGGAAGTCTATTGACATGTGCCAAGTTCAAGTGTGTGACAAAACTAGAAGGAAAGATAGTTCAATATGAAAACTTAAAATATTCAGTGATAGTCACTGTCCACACTGGGGACCAGCATCAGGTGGGAAACGAGACCACAGAACATGGAACAATTGCAACCATAACACCTCAAGCTCCTACGTCGGAAATACAGCTGACCGACTACGGAGCCCTCACATTGGACTGCTCACCTAGAACAGGGCTGGACTTTAATGAGATGGTGCTATTGACAATGAAAGAAAAATCATGGCTTGTCCACAAACAATGGTTTCTAGACTTACCACTGCCATGGACTTCGGGGGCCTTAACATCCCAAGAGACCTGGAACAGACAAGATCTGCTGGTCACATTCAAGACAGCTCATGCAAAGAAACAGGAAGTAGTCGTACTGGGATCACAGGAAGGAGCAATGCACACTGCGTTGACTGGGGCGACAGAAATCCAGACGTCAGGAACGACAACAATCTTCGCAGGACACCTGAAATGCAGACTAAAAATGGATAAACTGACTTTGAAAGGGATGTCATATGTGATGTGCACAGGCTCATTCAAACTAGAGAAGGAAGTGGCTGAGACCCAACATGGAACTGTTCTAGTGCAGGTCAAATACGAAGGAACAGATGCGCCATGCAAGATCCCCTTCTCGACCCAAGATGAGAAAGGAGTGACCCAGAATGGGAGATTGATAACAGCCAATCCCATAGTTACTGACAAAGAAAAACCAGTCAACATTGAGACAGAACCACCTTTTGGTGAGAGCTACATCGTGGTAGGGGCAGGCGAAAAAGCTTTGAAACTAAGCTGGTTCAAGAAAGGAAGCAGCATAGGGAAAATGTTTGAAGCAACCGCCCGAGGAGCACGAAGGATGGCCATCCTGGGAGACACCGCATGGGACTTCGGTTCTATAGGAGGAGTGTTTACATCTGTGGGAAAATTGGTACACCAAGTTTTTGGAACCGCATATGGGGTTCTGTTCAGCGGTGTTTCTTGGACCATGAAAATAGGAATAGGGATTCTGTTGACATGGTTGGGATTAAATTCAAGGAGCACGTCACTTTCGATGACGTGCATTGCAGTTGGCATGGTCACACTGTACCTAGGAGTCATGGTTCAAGCG
>DV1/CYD15/COLOMBIA/353/2013
TTCCATTTGACCACACGAGGGGGAGAGCCACACATGATAGTCAGTAAGCAGGAAAGAGGAAAGTCACTCTTGTTCAAGACCTCTGTAGGTGTCAATATGTGCACTCTCATTGCGATGGACTTGGGAGAGTTGTGTGAGGACACAATGACCTACAAATGCCCCCGGATCACTGAGGCGGAACCAGATGACGTTGACTGCTGGTGCAATGCCACAGATACATGGGTGACCTATGGGACGTGTTCTCAAACCGGCGAACACCGACGAGACAAACGTTCCGTGGCACTGGCCCCACACGTGGGACTTGGTCTAGAAACAAGAACCGAAACATGGATGTCCTCTGAAAGCGCATGGAAACAAATACAAAGAGTGGAGACCTGGGCCTTGAGACACCCAGGATTCACGGTGATAGCCCTTTTTCTAGCACATGCTATAGGAACATCCATCACTCAGAAAGGGATCATTTTCATCCTGCTGATGCTGGTGACACCATCAATGGCCATGCGATGCGTGGGAATAGGCAACAGAGACTTCGTTGAAGGACTGTCAGGAGCAACGTGGGTGGACGTGGTATTGGAGCATGGAAGCTGCGTCACCACCATGGCAAAAAACAAACCAACATTGGACATTGAACTCTTGAAGACGGAGGTCACGAACCCTGCCGTCTTGCGCAAACTGTGCATTGAAGCTAAAATATCAAACACCACCACCGATTCAAGATGTCCAACACAAGGAGAGGCTACACTGGTGGAAGAACAAGACGCGAACTTTGTGTGTCGCCGAACGTTTGTGGACAGAGGCTGGGGTAATGGCTGCGGACTATTCGGAAAGGGAAGTCTATTGACGTGTGCCAAGTTCAAGTGTGTGACAAAACTAGAAGGAAAGATAGTTCAATATGAAAACTTAAAATATTCAGTGATAGTCACTGTCCACACTGGGGACCAGCACCAGGTGGGAAACGAGACCACAGAACATGGAACAATTGCAACCATAACACCTCAAGCTCCTACGTCGGAAATACAGCTGACCGACTACGGAGCCCTCACATTGGACTGCTCACCTAGAACAGGGCTGGACTTTAATGAGATGGTGCTATTGACAATGAAAGAAAAATCATGGCTTGTCCACAAACAATGGTTTCTAGACTTACCACTGCCATGGACTTCGGGGGCTTCAACATCCCAAGAGACCTGGAACAGACAAGATCTGCTGGTCACATTCAAGACAGCTCATGCAAAGAAACAGGAAGTAGTCGTACTGGGATCACAGGAAGGAGCAATGCACACTGCGTTGACTGGGGCGACAGAAATCCAGACGTCAGGAACGACAACAATCTTCGCAGGACACCTGAAATGCAGACTAAAAATGGATAAATTGACTTTAAAAGGGATGTCATATGTGATGTGCACAGGCTCATTTAAGCTAGAGAAGGAAGTGGCTGAGACCCAGCATGGAACTGTTCTAGTGCAGGTCAAATACGAAGGAACAGACGCGCCATGCAAGATCCCCTTCTCGACCCAAGATGAGAAAGGAGTGACCCAGAATGGGAGATTGATAACAGCCAATCCCATAGTTACTGACAAAGAAAAACCAGTCAACATTGAGACAGAACCACCTTTTGGTGAGAGCTACATCGTGGTAGGGGCAGGCGAAAAAGCTTTGAAACTAAGCTGGTTCAAGAAAGGAAGCAGCATAGGGAAAATGTTCGAAGCAACCGCCCGAGGAGCACGAAGGATGGCTATCCTGGGAGACACCGCATGGGACTTCGGTTCTATAGGAGGAGTGTTTACATCTGTGGGAAAATTGGTACACCAAGTTTTTGGAACCGCATATGGGGTCCTGTTCAGCGGTGTTTCTTGGATCATGAAAATAGGAATAGGGATTCTGTTGACATGGTTGGGATTAAATTCAAGGAGCACGTCACTTTCGATGACGTGCATAGCAGTTGGCATGGTCACACTGTACCTAGGAGTCATGGTTCAAGCG
>DV1/CYD15/COLOMBIA/356/2013
TTCCATTTGACCACACGAGGGGGAGAGCCACACATGATAGTCAGTAAGCAGGAAAGAGGAAAGTCACTCTTGTTCAAGACCTCTGTAGGTGTCAATATGTGCACTCTCATAGCGATGGATTTGGGAGAGTTGTGTGAGGACACAATGACCTACAAATGCCCCCGGATCACTGAGGCGGAACCAGATGACGTTGACTGCTGGTGCAATGCCACAGATACATGGGTGACCTATGGGACGTGTTCTCAAACCGGCGAACACCGACGAGACAAACGTTCCGTGGCACTGGCCCCACACGTGGGACTTGGTCTAGAAACAAGAACCGAAACATGGATGTCCTCTGAAAGCGCATGGAAACAAATACAAAGAGTGGAGACCTGGGCCTTGAGACACCCAGGATTCACGGTGATAGCCCTTTTTCTAGCACATGCTATAGGAACATCCATCACTCAGAAAGGGATCATTTTCATCCTGCTGATGCTGGTGACACCATCAATGGCCATGCGATGCGTGGGAATAGGCAACAGAGACTTCGTTGAAGGACTGTCAGGAGCAACGTGGGTGGACGTGGTATTGGAGCATGGAAGCTGCGTCACCACCATGGCAAAAAACAAACCAACATTGGACATTGAACTCTTGAAGACGGAGGTCACGAACCCTGCCGTCTTGCGCAAACTGTGCATTGAAGCTAAAATATCAAACACCACCACCGATTCAAGATGTCCAACACAAGGAGAGGCTACACTGGTGGAAGAACAAGACGCGAACTTTGTGTGTCGCCGAACGTTTGTGGACAGAGGCTGGGGTAATGGCTGCGGACTATTCGGAAAGGGAAGTCTATTGACGTGTGCCAAGTTCAAGTGTGTGACAAAACTAGAAGGAAAGATAGTTCAATATGAAAACTTAAAATATTCAGTGATAGTCACTGTCCACACTGGGGACCAGCACCAGGTGGGAAACGAGACCACAGAACATGGAACAATTGCAACCATAACACCTCAAGCTCCTACGTCGGAAATACAGCTGACCGACTACGGAGCCCTCACATTGGACTGCTCACCTAGAACAGGGCTGGACTTTAATGAGATGGTGCTATTGACAATGAAAGAAAAATCATGGCTTGTCCACAAACAATGGTTTCTAGACTTACCACTGCCATGGACTTCGGGGGCTTCAACATCCCAAGAGACCTGGAACAGACAAGATCTGCTGGTCACATTCAAGACAGCTCATGCAAAGAAACAGGAAGTAGTCGTACTGGGATCACAGGAAGGAGCAATGCACACTGCGTTGACTGGGGCGACAGAAATCCAGACGTCAGGAACGACAACAATCTTCGCAGGACACCTGAAATGCAGACTAAAAATGGATAAATTGACTTTAAAAGGGATGTCATATGTGATGTGCACAGGCTCATTTAAGCTAGAGAAGGAAGTGGCTGAGACCCAGCATGGAACTGTTCTAGTGCAGGTCAAATACGAAGGAACAGACGCGCCATGCAAGATCCCCTTCTCGACCCAAGATGAGAAAGGAGTGACCCAGAATGGGAGATTGATAACAGCCAATCCCATAGTTACTGACAAAGAAAAACCAGTCAACATTGAGACAGAACCACCTTTTGGTGAGAGCTACATCGTGGTAGGGGCAGGCGAAAAAGCTTTGAAACTAAGCTGGTTCAAGAAAGGAAGCAGCATAGGGAAAATGTTCGAAGCAACCGCCCGAGGAGCACGAAGGATGGCTATCCTGGGAGACACCGCATGGGACTTCGGTTCTATAGGAGGAGTGTTTACATCTGTGGGAAAATTGGTACACCAAGTTTTTGGAACCGCATATGGGGTCCTGTTCAGCGGTGTTTCTTGGATCATGAAAATAGGAATAGGGATTCTGTTGACATGGTTGGGATTAAATTCAAGGAGCACGTCACTTTCGATGACGTGCATAGCAGTTGGCATGGTCACACTGTACCTAGGAGTCATGGTTCAAGCG
>DV1/CYD15/COLOMBIA/358/2013
TTCCATTTGACCACACGGGGGGGAGAGCCACACATGATAGTTAGTAAGCATGAAAGAGGAAAGTCACTCTTGTTTAAGACTTCTGCAGGTGTCAACATGTGCACTCTCATAGCGATGGATTTGGGAGAGTTATGTGAGGACACAATGACCTACAAATGTCCCCGGATTACTGAGGCGGAACCAGATGACGTTGACTGCTGGTGCAATGCCACAGACACATGGGTGACCTATGGGACGTGTTCTCAAACCGGCGAACACCGACGAGACAAACGTTCCGTGGCACTGGCCCCGCACGTGGGACTTGGTCTAGAAACAAGAACTGAAACATGGATGTCCTCTGAAGGCGCCTGGAAACAAATACAAAGAGTGGAGACTTGGGCTTTGAGACACCCAGGATTCACGGTGATAGCCCTTTTCTTAGCACATGCCATAGGAACATCCATCACTCAGAAAGGGATCATTTTCATTTTGCTAATGCTGGTGACACCATCAATGGCCATGCGATGCGTGGGAATAGGCAACAGAGATTTCGTTGAAGGACTGTCAGGAGCAACGTGGGTGGACGTAGTATTGGAGCATGGAAGCTGCGTCACCACCATGGCAAAAAATAAACCAACCTTGGACATTGAACTCTTGAAGACGGAGGTCACGAACCCTGCCGTCTTGCGCAAACTGTGCATTGAAGCTAAAATATCAAACACCACTACCGATTCAAGATGTCCAACACAAGGAGAGGCTACATTGGTGGAAGAACAAGACGCGAACTTTGTGTGTCGCCGAACGTTTGTGGACAGAGGCTGGGGTAATGGTTGCGGACTATTCGGAAAGGGAAGTCTATTGACGTGTGCCAAGTTCAAGTGTGTGACAAAACTAGAAGGAAAGATAGTTCAATATGAAAACTTGAAATATTCAGTGATAGTCACTGTCCACACTGGGGACCAGCATCAGGTGGGAAACGAGACCACAGAACATGGAACAATTGCAACCATAACACCTCAAGCTCCTACGTCGGAAATACAGCTGACTGACTACGGAGCCCTCACATTGGACTGCTCACCTAGAACAGGGCTGGACTTCAATGAGATGGTGCTATTGACAATGAAAGAAAAATCATGGCTTGTCCACAAACAATGGTTTCTAGACTTACCACTGCCTTGGACTTCGGGGGCTTCAACATCTCAAGAGACCTGGAACAGACAAGATTTGCTGGTCACATTCAAGACAGCTCATGCAAAGAAACAGGAAGTAGTCGTACTGGGATCACAGGAAGGAGCAATGCACACTGCGTTGACTGGGGCGACAGAAATCCAGACGTCAGGAACGACAACAATCTTTGCAGGACACTTGAAATGCAGACTAAAAATGGATAAACTGGCTTTAAAGGGGACGTCATATGTGATGTGCACAGGCTCATTTAAGTTAGAGAAGGAAGTGGCTGAGACCCAACATGGAACTGTTCTAGTGCAGGTCAAATACGAAGGAACAGACGCGCCATGCAAGATCCCCTTTTCGACCCAAGATGAGAAAGGAGTGACCCAGAATGGAAGATTGATAACAGCCAATCCCATAGTTACTGACAAAGAAAAACCAGTCAACATTGAGACAGAACCACCTTTTGGTGAGAGCTACATCGTGGTAGGGGCAGGTGAAAAAGCTTTGAAACTAAGCTGGTTCAAGAAAGGAAGCAGCATAGGGAAAATGTTCGAAGCAACCGCCCGAGGAGCACGAAGGATGGCTATCCTGGGAGACACCGCATGGGACTTCGGTTCTATAGGAGGAGTGTTCACATCTGTGGGAAAATTGGTACACCAGGTTTTTGGAACCGCATATGGGGTCCTGTTCAGCGGTGTTTCTTGGATCATGAAAATAGGAATAGGGATTCTGCTGACATGGTTGGGATTAAATTCAAGGAGCACGTCACTTTCGATGACGTGCATAGCAGTTGGCATGGTCACACTGTACCTAGGAGTCATGGTTCAAGCG
>DV1/CYD15/COLOMBIA/360/2013
------------------------------------------------------------------------------------------------------------------------------------------------------------------CGGATCACTGAGGCGGAACCAGATGACGTTGACTGCTGGTGCAATGCCACAGATACATGGGTGACCTATGGGACGTGTTCTCAAACCGGCGAACACCGACGAGACAAACGTTCCGTGGCACTGGCCCCACACGTGGGACTTGGTCTAGAAACAAGAACCGAAACATGGATGTCCTCTGAAAGCGCATGGAAACAAATACAAAGAGTGGAGACCTGGGCCTTGAGACACCCAGGATTCACGGTGATAGCCCTTTTTCTAGCACATGCTATAGGAACATCCATCACTCAGAAAGGGATCATTTTCATCCTGCTGATGCTGGTGACACCATCAATGGCCATGCGATGCGTGGGAATAGGCAACAGAGACTTCGTTGAAGGACTGTCAGGAGCAACGTGGGTGGACGTGGTATTGGAGCATGGAAGCTGCGTCACCACCATGGCAAAAAACAAACCAACATTGGACATTGAACTCTTGAAGACGGAGGTCACGAACCCTGCCGTCTTGCGCAAACTGTGCATTGAAGCTAAAATATCAAACACCACCACCGATTCAAGATGTCCAACACAAGGAGAGGCTACACTGGTGGAAGAACAAGACGCGAACTTTGTGTGTCGCCGAACGTTTGTGGACAGAGGCTGGGGTAATGGCTGCGGACTATTCGGAAAGGGAAGTCTATTGACGTGTGCCAAGTTCAAGTGTGTGACAAAACTAGAAGGAAAGATAGTTCAATATGAAAACTTAAAATATTCAGTGATAGTCACTGTCCACACTGGGGACCAGCACCAGGTGGGAAACGAGACCACAGAACATGGAACAATTGCAACCATAACACCTCAAGCTCCTACGTCGGAAATACAGCTGACCGACTACGGAGCCCTCACATTGGACTGCTCACCTAGAACAGGGCTGGACTTTAATGAGATGGTGCTATTGACAATGAAAGAAAAATCATGGCTTGTCCACAAACAATGGTTTCTAGACTTACCACTGCCATGGACTTCGGGGGCTTCAACATCCCAAGAGACCTGGAACAGACAAGATCTGCTGGTCACATTCAAGACAGCTCATGCAAAGAAACAGGAAGTAGTCGTACTGGGATCACAGGAAGGAGCAATGCACACTGCGTTGACTGGGGCGACAGAAATCCAGACGTCAGGAACGACAACAATCTTCGCAGGACACCTGAAATGCAGACTAAAAATGGATAAATTGACTTTAAAAGGGATGTCATATGTGATGTGCACAGGCTCATTTAAGCTAGAGAAGGAAGTGGCTGAGACCCAGCATGGAACTGTTCTAGTGCAGGTCAAATACGAAGGAACAGACGCGCCATGCAAGATCCCCTTCTCGACCCAAGATGAGAAAGGAGTGACCCAGAATGGGAGATTGATAACAGCCAATCCCATAGTTACTGACAAAGAAAAACCAGTCAACATTGAGACAGAACCACCTTTTGGTGAGAGCTACATCGTGGTAGGGGCAGGCGAAAAAGCTTTGAAACTAAGCTGGTTCAAGAAAGGAAGCAGCATAGGGAAAATGTTCGAAGCAACCGCCCGAGGAGCACGAAGGATGGCTATCCTGGGAGACACCGCATGGGACTTCGGTTCTATAGGAGGAGTGTTTACATCTGTGGGAAAATTGGTACACCAAGTTTTTGGAACCGCATATGGGGTCCTGTTCAGCGGTGTTTCTTGGATCATGAAAATAGGAATAGGGATTCTGTTGACATGGTTGGGATTAAATTCAAGGAGCACGTCACTTTCGATGACGTGCATAGCAGTTGGCATGGTCACACTGTACCTAGGAGTCATGGTTCAAGCG
>DV1/CYD15/COLOMBIA/502/2012
TTCCATTTGACCACACGAGGGGGAGAGCCACACATGATAGTTAGTAAGCAGGAAAGAGGAAAGTCACTCTTGTTTAAGACCTCTGCAGGTGTCAATATGTGCACTCTCATTGCGATGGACTTGGGAGAGTTATGTGAGGACACAATGACCTACAAATGCCCCCGAATCACCGAGGCGGAACCAGATGACGTTGACTGCTGGTGCAATGCCACAGACACATGGGTGACCTATGGGACGTGTTCTCAAAACGGCGAACACCGACGAGACAAACGTTCCGTGGCACTGGCCCCACACGTGGGACTTGGTCTAGAAACAAGAACCGAAACATGGATGTCCTCTGAAGGCGCCTGGAAACAAATACAAAGAGTGGAGACCTGGGTCTTGAGACACCCAGGATTCACGGTGATAGCCCTTTTTTTAGCACATGCTATAGGAACATCCATCACTCAGAAAGGGATCATTTTCATCTTGCTGATGCTGGTGACACCATCAATGGCCATGCGATGCGTGGGAATAGGCAACAGAGACTTCGTTGAAGGACTGTCAGGAGCAACGTGGGTGGACGTGGTATTGGAGCATGGAAGCTGCGTCACCACCATGGCAAAAAATAAACCAACATTGGACATTGAACTCTTGAAGACGGAGGTCACGAACCCTGCCGTCTTGCGCAAACTGTGCATTGAAGCTAAAATATCAAACACCACCACCGATTCAAGATGTCCAACACAAGGAGAGGCTACACTGGTGGAAGAACAAGATGCGAACTTTGTGTGTCGCCGAACGTTTGTGGACAGAGGCTGGGGTAACGGCTGCGGACTATTCGGAAAGGGAAGTCTATTGACGTGTGCCAAGTTCAAGTGCGTGACAAAACTAGAAGGAAAGATAGTTCAATATGAGAACTTGAAATATTCAGTGATAGTTACTGTCCACACTGGGGACCAGCACCAGGTGGGAAACGAGACCACAGAACATGGAACAATTGCAACCATAACACCTCAAGCTCCTACGTCGGAAATACAGCTGACCGACTACGGAGCCCTTACATTGGACTGCTCACCTAGAACAGGGCTGGACTTTAATGAGATGGTGCTATTGACAATGAAAGAAAAATCATGGCTTGTCCACAAACAATGGTTTCTGGACTTACCACTGCCATGGACTTCGGGGGCTTCAACATCCCAAGAGACCTGGAACAGACAAGATTTGCTGGTCACATTCAAGACAGCCCATGCAAAGAAACAGGAAGTAGTCGTACTGGGATCACAGGAAGGAGCAATGCACACTGCGTTGACTGGGGCGACAGAAATCCAGACGTCAGGAACGACAACAATCTTCGCAGGACACCTGAAATGCAGACTAAAAATGGATAAACTGACTTTAAAGGGGATGTCATATGTGATGTGCACAGGCTCATTTAAGCTAGAGAAGGAAGTGGCTGAGACCCAGCATGGAACTGTTCTAGTGCAGGTCAAATACGAAGGAACAGACGCGCCATGCAAGATCCCCTTCTTGACTCAAGATGAGAAAGGAGTGACCCAGAATGGGAGATTGATAACAGCCAATCCCATAGTTACTGATAAAGAAAAACCAGTCAACATTGAGACAGAACCACCTTTTGGTGAGAGCTACATCGTGGTAGGGGCAGGCGAAAAAGCTTTGAAACTAAGCTGGTTTAAGAAAGGAAGCAGCATAGGGAAAATGTTCGAAGCAACCGCCCGAGGAGCACGAAGGATGGCTATCCTGGGAGACACCGCATGGGACTTCGGTTCTATAGGAGGAGTGTTTACATCTGTGGGAAAATTGGTACACCAGGTTTTTGGAACCGCATATGGGGTTTTGTTCAGCGGTGTTTCTTGGACCATGAAAATAGGAATAGGGATTCTGTTGACATGGTTGGGATTAAATTCAAGGAGCACGTCACTTTCGATGACGTGCATTGCAGTTGGCATGGTCACACTGTACCTAGGAGTCATGGTTCAAGCG
>DV1/CYD15/COLOMBIA/503/2013
TTCCATTTGACCACACGAGGGGGAGAGCCACACATGATAGTTAGTAAGCAGGAAAGAGGAAAGTCACTCTTGTTTAAGACCTCTGCAGGTGTCAATATGTGCACTCTCATTGCGATGGACTTGGGAGAGTTATGTGAGGACACAATGACCTACAAATGCCCCCGAATCACCGAGGCGGAACCAGATGACGTTGACTGCTGGTGCAATGCCACAGACACATGGGTGACCTATGGGACGTGTTCTCAAAACGGCGAACACCGACGAGACAAACGTTCCGTGGCACTGGCCCCACACGTGGGACTTGGTCTAGAAACAAGAACCGAAACATGGATGTCCTCTGAAGGCGCCTGGAAACAAATACAAAGAGTGGAGACCTGGGCCTTGAGACACCCAGGATTCACGGTGATAGCCCTTTTTTTAGCACATGCTATAGGAACATCCATCACTCAGAAAGGGATCATTTTCATCTTGCTGATGCTGGTGACACCATCAATGGCCATGCGATGCGTGGGAATAGGCAGCAGGGACTTCGTTGAAGGACTGTCAGGAGCAACGTGGGTGGACGTGGTATTGGAGCATGGAAGCTGCGTCACCACCATGGCAAAAAATAAACCAACATTGGACATTGAACTCTTGAAGACGGAGGTCACGAACCCTGCCGTCTTGCGTAAACTGTGCATTGAAGCTAAAATATCAAACACCACCACCGATTCAAGATGTCCAACACAAGGAGAGGCTACACTGGTGGAAGAACAAGACGCGAACTTTGTGTGTCGCCGAACGTTTGTGGACAGAGGCTGGGGTAACGGCTGCGGACTATTCGGAAAGGGAAGTCTATTGACGTGTGCCAAGTTCAAGTGCGTGACAAAACTAGAAGGAAAGATAGTTCAATATGAGAACTTGAAATATTCAGTGATAGTTACTGTCCACACTGGGGACCAGCACCAGGTGGGAAACGAGACCACAGAACATGGAACAATTGCAACCATAACACCTCAAGCTCCTACGTCGGAAATACAGCTGACCGACTACGGAGCCCTTACATTGGACTGCTCACCTAGAACAGGGCTGGACTTTAATGAGATGGTGCTATTGACAATGAAAGAAAAATCATGGCTTGTCCACAAACAATGGTTTCTGGACTTACCACTGCCATGGACTTCGGGGGCTTCAACATCCCAAGAGACCTGGAACAGACAAGATTTGCTGGTCACATTCAAGACAGCCCATGCAAAGAAACAGGAAGTAGTCGTACTGGGATCACAGGAAGGAGCAATGCACACTGCGTTGACTGGGGCGACAGAAATCCAGACGTCAGGAACGACAACAATCTTCGCAGGACACCTGAAATGCAGACTAAAAATGGATAAACTGACTTTAAAGGGGATGTCATATGTGATGTGCACAGGCTCATTTAAGCTAGAGAAGGAAGTGGCTGAGACCCAGCATGGAACTGTTCTAGTGCAGGTCAAATACGAAGGAACAGACGCGCCATGCAAGATCCCCTTCTTGACTCAAGATGAGAAAGGAGTGACCCAGAATGGGAGATTGATAACAGCCAATCCCATAGTTACTGATAAAGAAAAACCAGTCAACATTGAGACAGAACCACCTTTTGGTGAGAGCTACATCGTGGTAGGGGCAGGCGAAAAAGCTTTGAAACTAAGCTGGTTCAAGAAAGGAAGCAGCATAGGGAAAATGTTCGAAGCAACCGCCCGAGGAGCACGAAGGATGGCTATCCTGGGAGACACCGCATGGGACTTCGGTTCTATAGGAGGAGTGTTTACATCTGTGGGAAAATTGGTACACCAGGTTTTTGGAACCGCATATGGGGTTTTGTTCAGCGGTGTTTCTTGGACCATGAAAATAGGAATAGGGATTCTGTTGACATGGTTGGGATTAAATTCAAGGAGCACGCCACTTTCGATGACGTGCATTGCAGTTGGCATGGTCACACTGTACCTAGGAGTCATGGTTCAAGCG
>DV1/CYD15/COLOMBIA/504/2013
TTCCATTTGACCACACGAGGGGGAGAGCCACACATGATAGTCAGTAAGCAGGAAAGAGGAAAGTCACTCTTGTTCAAGACCTCTGTAGGTGTCAATATGTGCACTCTCATTGCGATGGACTTGGGAGAGTTGTGTGAGGACACAATGACCTACAAATGCCCCCGGATCACTGAGGCGGAACCAGATGACGTTGACTGCTGGTGCAATGCCACAGATACATGGGTGACCTATGGGACGTGTTCTCAAACCGGCGAACACCGACGAGACAAACGTTCCGTGGCACTGGCCCCACACGTGGGACTTGGTCTAGAAACAAGAACCGAAACATGGATGTCCTCTGAAAGCGCATGGAAACAAATACAAAGAGTGGAGACCTGGGCTTTGAGACACCCAGGATTCACGGTGATAGCCCTTTTTTTAGCACATGCTATAGGAACATCCATCACTCAGAAAGGGATCATTTTCATCCTGCTGATGCTGGTGACACCATCAATGGCCATGCGATGCGTGGGAATAGGCAACAGAGACTTCGTTGAAGGACTGTCAGGAGCAACGTGGGTGGACGTGGTATTGGAGCATGGAAGCTGCGTCACCACCATGGCAAAAAACAAACCAACATTGGACATTGAACTCTTGAAGACGGAGGTCACGAACCCTGCTGTCTTGCGCAAACTGTGCATTGAAGCTAAAATATCAAACACCACCACCGATTCAAGATGTCCAACACAAGGAGAGGCTACACTGGTGGAAGAACAAGACGCGAACTTTGTGTGTCGCCGAACGTTTGTGGACAGAGGCTGGGGTAATGGCTGCGGACTATTCGGAAAGGGAAGTCTATTGACGTGTGCCAAGTTCAAGTGTGTGACAAAACTAGAAGGAAAGATAGTTCAATATGAAAACTTAAAATATTCAGTGATAGTCACTGTCCACACTGGGGACCAGCACCAGGTGGGAAACGAGACCACAGAACATGGAACAATTGCAACCATAACACCTCAAGCTCCTACGTCGGAAATACAGCTGACCGACTACGGAGCCCTCACATTGGACTGCTCACCTAGAACAGGGCTGGACTTTAATGAGATGGTGCTATTGACAATGAAAGAAAAATCATGGCTTGTCCACAAACAATGGTTTCTAGACTTACCACTGCCATGGACTTCGGGGGCTTCAACATCCCAAGAGACCTGGAACAGACAAGATCTGCTGGTCACATTCAAGACAGCTCATGCAAAGAAACAGGAAGTAGTCGTACTGGGATCACAGGAAGGAGCAATGCACACTGCGTTGACTGGGGCGACAGAAATCCAGACGTCAGGAACGACAACAATCTTCGCAGGACACCTGAAATGCAGACTAAAAATGGATAAATTGACTTTAAAAGGGATGTCATATGTGATGTGCACAGGCTCATTTAAGCTAGAGAAGGAAGTGGCTGAGACCCAGCATGGAACTGTTCTAGTGCAGGTCAAATACGAAGGAACAGACGCGCCATGCAAGATCCCCTTCTCGACCCAAGATGAGAAAGGAGTGACCCAGAATGGGAGATTGATAACAGCCAATCCCATAGTTACTGACAAAGAAAAACCAGTCAACATTGAGACAGAACCACCTTTTGGTGAGAGCTACATCGTGGTAGGGGCAGGCGAAAAAGCTTTGAAACTAAGCTGGTTCAAGAAAGGAAGCAGCATAGGGAAAATGTTCGAAGCAACCGCCCGAGGAGCACGAAGGATGGCTATCCTGGGAGACACCGCATGGGACTTCGGTTCTATAGGAGGAGTGTTTACATCTGTGGGAAAATTGGTACACCAAGTTTTTGGAACCGCATATGGGGTTCTGTTCAGCGGTGTTTCTTGGATCATGAAAATAGGAATAGGGATTCTGTTGACATGGTTGGGATTAAATTCAAGGAGCACGTCACTTTCGATGACGTGCATAGCAGTTGGCATGGTCACACTGTACCTAGGAGTCATGGTTCAAGCG
>DV1/CYD15/COLOMBIA/505/2012
TTCCATTTGACCACACGAGGGGGAGAGCCACACATGATAGTCAGTAAGCAGGAAAGAGGAAAGTCACTCTTGTTCAAGACCTCTGTAGGTGTCAATATGTGCACTCTCATTGCGATGGACTTGGGAGAGTTGTGTGAGGACACAATGACCTACAAATGCCCCCGGATCACTGAGGCGGAACCAGATGACGTTGACTGCTGGTGCAATGCCACAGATACATGGGTGACCTATGGGACGTGTTCTCAAACCGGCGAACACCGACGAGACAAACGTTCCGTGGCACTGGCCCCACACGTGGGACTTGGTCTAGAAACAAGAACCGAAACATGGATGTCCTCTGAAAGCGCATGGAAACAAATACAAAGAGTGGAGACCTGGGCTTTGAGACACCCAGGATTCACGGTGATAGCCCTTTTTCTAGCACATGCTATAGGAACATCCATCACTCAGAAAGGGATCATTTTCATCCTGCTGATGCTGGTGACACCATCAATGGCCATGCGATGCGTGGGAATAGGCAACAGAGACTTCGTTGAAGGACTGTCAGGAGCAACGTGGGTGGACGTGGTATTGGAGCATGGAAGCTGCGTCACCACCATGGCAAAAAACAAACCAACATTGGACATTGAACTCTTGAAGACGGAGGTCACGAACCCTGCTGTCTTGCGCAAACTGTGCATTGAAGCTAAAATATCAAACACCACCACCGATTCAAGATGTCCAACACAAGGAGAGGCTACACTGGTGGAAGAACAAGACGCGAACTTTGTGTGTCGCCGAACGTTTGTGGACAGAGGCTGGGGTAATGGCTGCGGACTATTCGGAAAGGGAAGTCTATTGACGTGTGCCAAGTTCAAGTGTGTGACAAAACTAGAAGGAAAGATAGTTCAATATGAAAACTTAAAATATTCAGTGATAGTCACTGTCCACACTGGGGACCAGCACCAGGTGGGAAACGAGACCACAGAACATGGAACAATTGCAACCATAACACCTCAAGCTCCTACGTCGGAAATACAGCTGACCGACTACGGAGCCCTCACATTGGACTGCTCACCTAGAACAGGGCTGGACTTTAATGAGATGGTGCTATTGACAATGAAAGAAAAATCATGGCTTGTCCACAAACAATGGTTTCTAGACTTACCACTGCCATGGACTTCGGGGGCTTCAACATCCCAAGAGACCTGGAACAGACAAGATCTGCTGGTCACATTCAAGACAGCTCATGCAAAGAAACAGGAAGTAGTCGTACTGGGATCACAGGAAGGAGCAATGCACACTGCGTTGACTGGGGCGACAGAAATCCAGACGTCAGGAACGACAACAATCTTCGCAGGACACCTGAAATGCAGACTAAAAATGGATAAATTGACTTTAAAAGGGATGTCATATGTGATGTGCACAGGCTCATTTAAGCTAGAGAAGGAAGTGGCTGAGACCCAGCATGGAACTGTTCTAGTGCAGGTCAAATACGAAGGAACAGACGCGCCATGCAAGATCCCCTTCTCGACCCAAGATGAGAAAGGAGTGACCCAGAATGGGAGATTGATAACAGCCAATCCCATAGTTACTGACAAAGAAAAACCAGTCAACATTGAGACAGAACCACCTTTTGGTGAGAGCTACATCGTGGTAGGGGCAGGCGAAAAAGCTTTGAAACTAAGCTGGTTCAAGAAAGGAAGCAGCATAGGGAAAATGTTCGAAGCAACCGCCCGAGGAGCACGAAGGATGGCTATCCTGGGAGACACCGCATGGGACTTCGGTTCTATAGGAGGAGTGTTTACATCTGTGGGAAAATTGGTACACCAAGTTTTTGGAACCGCATATGGGGTTCTGTTCAGCGGTGTTTCTTGGATCATGAAAATAGGAATAGGGATTCTGTTGACATGGTTGGGATTAAATTCAAGGAGCACGTCACTTTCGATGACGTGCATAGCAGTTGGCATGGTCACACTGTACCTAGGAGTCATGGTTCAAGCG
>DV1/CYD15/COLOMBIA/506/2013
TTCCATTTGACCACACGAGGGGGAGAGCCACACATGATAGTTAGTAAGCAGGAAAGAGGAAAGTCACTTTTGTTTAAGACCTCTGCAGGTGTCAATATGTGCACTCTCATTGCGATGGACTTGGGAGAGTTGTGTGAGGACACAATGACCTACAAATGCCCCAGGATCACTGAGGCGGAACCAGATGACGTTGACTGCTGGTGCAATGCCACAGATACATGGGTGACCTATGGGACGTGTTCTCAAACCGGCGAACACCGACGAGACAAACGTTCCGTGGCACTGGCCCCACACGTGGGACTTGGTCTAGAAACAAGAACCGAAACATGGATGTCCTCTGAAGGCGCATGGAAACAAATACAAAGAGTGGAGACCTGGGCTTTGAGACACCCAGGATTCACGGTGATAGCCCTTTTTTTAGCACATGCTATAGGAACATCCATCACTCAGAAAGGGATCATTTTCATCTTGCTGATGCTGGTGACACCATCAATGGCCATGCGATGCGTGGGAATAGGCAACAGAGACTTCGTTGAAGGACTGTCAGGAGCAACGTGGGTGGACGTGGTATTGGAGCATGGAAGCTGCGTCACCACCATGGCAAAAAATAAACCAACATTGGACATTGAACTCTTGAAGACGGAGGTCACGAACCCTGCCGTCTTGCGCAAACTGTGCATTGAAGCTAAAATATCAAACACCACCACCGATTCAAGATGTCCAACACAAGGAGAGGCTACACTGGTGGAAGAACAAGACGCGAACTTTGTGTGTCGCCGAACGTTTGTGGACAGAGGCTGGGGTAATGGCTGCGGACTATTCGGAAAGGGAAGTCTATTGACGTGTGCCAAGTTCAAGTGTGTGACAAAACTAGAAGGAAAGATAGTTCAATATGAAAACTTAAAATATTCAGTGATAGTCACTGTCCACACTGGGGACCAGCATCAGGTGGGAAACGAGACCACAGAACATGGAACAATTGCAACCATAACACCTCAAGCTCCTACGTCGGAAATACAGCTGACCGACTACGGAGCCCTCACATTGGACTGCTCACCTAGAACAGGGCTGGACTTTAATGAGATGGTGCTATTGACAATGAAAGAAAAATCATGGCTTGTCCACAAACAATGGTTTCTAGACTTACCACTGCCATGGACTTCGGGGGCCTCAACATCCCAAGAGACCTGGAACAGACAAGATCTGCTGGTCACATTCAAGACAGCTCATGCAAAGAAACAGGAAGTAGTCGTACTGGGATCACAGGAAGGAGCAATGCACACTGCGTTGACTGGGGCGACAGAAATCCAGACGTCAGGAACGACAACAATCTTCGCAGGACACCTGAAATGCAGACTAAAAATGGATAAACTGACTTTGAAAGGGATGTCATATGTGATGTGCACAGGCTCATTCAAACTAGAGAAGGAAGTGGCTGAGACCCAACATGGAACTGTTCTAGTGCAGGTCAAATACGAAGGAACAGATGCGCCATGCAAGATCCCCTTCTCGACCCAAGATGAGAAAGGAGTGACCCAGAATGGGAGATTGATAACAGCCAATCCCATAGTTACTGACAAAGAAAAACCAGTCAACATTGAGACAGAACCACCTTTTGGTGAGAGCTACATCGTGGTAGGGGCAGGCGAAAAAGCTTTGAAACTAAGCTGGTTCAAGAAAGGAAGCAGCATAGGGAAAATGTTTGAAGCAACCGCCCGAGGAGCACGAAGGATGGCCATCCTGGGAGACACCGCATGGGACTTCGGTTCTATAGGAGGAGTGTTTACATCTGTGGGAAAATTGGTACACCAAGTTTTTGGAACCGCATATGGGGTTCTGTTCAGCGGTGTTTCTTGGACCATGAAAATAGGAATAGGGATTCTGTTGACATGGTTGGGATTAAATTCAAGGAGCACGTCACTTTCGATGACGTGCATTGCAGTTGGCATGGTCACACTGTACCTAGGAGTCATGGTTCAAGCG
>DV1/CYD15/COLOMBIA/507/2012
TTCCATTTGACCACACGAGGGGGAGAGCCACACATGATAGTTAGTAAGCAGGAAAGAGGAAAGTCACTTTTGTTTAAGACCTCTGCAGGTGTCAATATGTGCACTCTCATTGCGATGGACTTGGGAGAGTTGTGTGAGGACACAATGACCTACAAATGCCCCAGGATCACTGAGGCGGAACCAGATGACGTTGACTGCTGGTGCAATGCCACAGATACATGGGTGACCTATGGGACGTGTTCTCAAACCGGCGAACACCGACGAGACAAACGTTCCGTGGCACTGGCCCCACACGTGGGACTTGGTCTAGAAACAAGAACCGAAACATGGATGTCCTCTGAAGGCGCATGGAAACAAATACAAAGAGTGGAGACCTGGGCTTTGAGACACCCAGGATTCACGGTGATAGCCCTTTTTTTAGCACATGCTATAGGAACATCCATCACTCAGAAAGGGATCATTTTCATCTTGCTGATGCTGGTGACACCATCAATGGCCATGCGATGCGTGGGAATAGGCAACAGAGACTTCGTTGAAGGACTGTCAGGAGCAACGTGGGTGGACGTGGTATTGGAGCATGGAAGCTGCGTCACCACCATGGCAAAAAATAAACCAACATTGGACATTGAACTCTTGAAGACGGAGGTCACGAACCCTGCCGTCTTGCGCAAACTGTGCATTGAAGCTAAAATATCAAACACCACCACCGATTCAAGATGTCCAACACAAGGAGAGGCTACACTGGTGGAAGAACAAGACGCGAACTTTGTGTGTCGCCGAACGTTTGTGGACAGAGGCTGGGGTAATGGCTGCGGACTATTCGGAAAGGGAAGTCTATTGACGTGTGCCAAGTTCAAGTGTGTGACAAAACTAGAAGGAAAGATAGTTCAATATGAAAACTTAAAATATTCAGTGATAGTCACTGTCCACACTGGGGACCAGCATCAGGTGGGAAACGAGACCACAGAACATGGAACAATTGCAACCATAACACCTCAAGCTCCTACGTCGGAAATACAGCTGACCGACTACGGAGCCCTCACATTGGACTGCTCACCTAGAACAGGGCTGGACTTTAATGAGATGGTGCTATTGACAATGAAAGAAAAATCATGGCTTGTCCACAAACAATGGTTTCTAGACTTACCACTGCCATGGACTTCGGGGGCCTCAACATCCCAAGAGACCTGGAACAGACAAGATCTGCTGGTCACATTCAAGACAGCTCATGCAAAGAAACAGGAAGTAGTCGTACTGGGATCACAGGAAGGAGCAATGCACACTGCGTTGACTGGGGCGACAGAAATCCAGACGTCAGGAACGACAACAATCTTCGCAGGACACCTGAAATGCAGACTAAAAATGGATAAACTGACTTTGAAAGGGATGTCATATGTGATGTGCACAGGCTCATTCAAACTAGAGAAGGAAGTGGCTGAGACCCAACATGGAACTGTTCTAGTGCAGGTCAAATACGAAGGAACAGATGCGCCATGCAAGATCCCCTTCTCGACCCAAGATGAGAAAGGAGTGACCCAGAATGGGAGATTGATAACAGCCAATCCCATAGTTACTGACAAAGAAAAACCAGTCAACATTGAGACAGAACCACCTTTTGGTGAGAGCTACATCGTGGTAGGGGCAGGCGAAAAAGCTTTGAAACTAAGCTGGTTCAAGAAAGGAAGCAGCATAGGGAAAATGTTTGAAGCAACCGCCCGAGGAGCACGAAGGATGGCCATCCTGGGAGACACCGCATGGGACTTCGGTTCTATAGGAGGAGTGTTTACATCTGTGGGAAAATTGGTACACCAAGTTTTTGGAACCGCATATGGGGTTCTGTTCAGCGGTGTTTCTTGGACCATGAAAATAGGAATAGGGATTCTGTTGACATGGTTGGGATTAAATTCAAGGAGCACGTCACTTTCGATGACGTGCATTGCAGTTGGCATGGTCACACTGTACCTAGGAGTCATGGTTCAAGCG
>DV1/CYD15/COLOMBIA/508/2013
TTCCATTTGACCACACGAGGGGGAGAGCCACACATGATAGTCAGTAAGCAGGAAAGAGGAAAGTCACTCTTGTTCAAGACCTCTGTAGGTGTCAATATGTGCACTCTCATTGCGATGGACTTGGGAGAGTTGTGTGAGGACACAATGACCTACAAATGCCCCCGGATCACTGAGGCGGAACCAGATGACGTTGACTGCTGGTGCAATGCCACAGATACATGGGTGACCTATGGGACGTGTTCTCAAACCGGCGAACACCGACGAGACAAACGTTCCGTGGCACTGGCCCCACACGTGGGACTTGGTCTAGAAACAAGAACCGAAACATGGATGTCCTCTGAAAGCGCATGGAAACAAATACAAAGAGTGGAGACCTGGGCTTTGAGACACCCAGGATTCACGGTGATAGCCCTTTTTCTAGCACATGCTATAGGAACATCCATCACTCAGAAAGGGATCATTTTCATCCTGCTGATGCTGGTGACACCATCAATGGCCATGCGATGCGTGGGAATAGGCAATAGAGACTTTGTTGAAGGACTGTCAGGAGCAACGTGGGTGGACGTGGTATTGGAGCATGGAAGCTGCGTCACCACCATGGCAAAAAACAAACCAACATTGGACATTGAACTCTTGAAGACGGAGGTCACGAACCCTGCCGTCTTGCGCAAACTGTGCATTGAAGCTAAAATATCAAACACCACCACCGATTCAAGATGTCCAACACAAGGAGAGGCTACACTGGTGGAAGAACAAGACGCGAACTTTGTGTGTCGCCGAACGTTTGTGGACAGAGGCTGGGGTAATGGCTGCGGACTATTCGGAAAGGGAAGTCTATTGACGTGTGCCAAGTTCAAGTGTGTGACAAAACTAGAAGGAAAGATAGTTCAATATGAAAACTTAAAATATTCAGTGATAGTCACTGTCCACACCGGGGACCAGCACCAGGTGGGAAACGAGACCACAGAACATGGGACAATTGCAACCATAACACCTCAAGCTCCTACGTCGGAAATACAGCTGACCGACTACGGAGCCCTCACATTGGACTGCTCACCTAGAACAGGGCTGGACTTTAATGAGATGGTGCTATTGACAATGAAAGAAAAATCATGGCTTGTCCACAAACAATGGTTTCTAGACTTACCACTGCCATGGACTTCGGGGGCTTCAACATCCCAAGAGACCTGGAACAGACAAGATCTGCTGGTCACATTTAAGACAGCTCATGCAAAGAAACAGGAAGTAGTCGTACTGGGATCACAGGAAGGAGCAATGCACACTGCGTTGACTGGGGCGACAGAAATCCAGACGTCAGGAACGACAACAATCTTCGCAGGACACCTGAAATGCAGACTAAAAATGGATAAATTGACTTTAAAAGGGATGTCATATGTGATGTGCACAGGCTCATTTAAGCTAGAGAAGGAAGTGGCTGAGACCCAGCATGGAACTGTTCTAGTGCAGGTCAAATACGAAGGAACAGACGCGCCATGCAAGATCCCCTTCTCGACCCAAGATGAGAAAGGAGTGACCCAGAATGGGAGATTGATAACAGCCAATCCCATAGTTACTGACAAAGAAAAACCAGTCAACATTGAGACAGAACCACCTTTTGGTGAGAGCTACATCGTGGTAGGGGCAGGCGAAAAAGCTTTGAAACTAAGCTGGTTCAAGAAAGGAAGCAGCATAGGGAAAATGTTCGAAGCAACCGCCCGAGGAGCACGAAGGATGGCTATCCTGGGAGACACCGCATGGGACTTCGGTTCTATAGGAGGAGTGTTTACATCTGTGGGAAAATTGGTACACCAAGTTTTTGGAACCGCATATGGGGTTCTGTTCAGCGGTGTTTCTTGGATCATGAAAATAGGAATAGGGATTCTGTTGACATGGTTGGGATTAAATTCAAGGAGCACGTCACTTTCGATGACGTGCATAGCAGTTGGCATGGTCACACTGTACCTAGGAGTCATGGTTCAAGCG
>DV1/CYD15/COLOMBIA/509/2013
TTCCATTTGACTACACGAGGGGGAGAGCCACACATGATAGTTAGTAAGCAGGAAAGAGGAAAGTCACTCTTGTTTAAGACCTCTGCAGGTGTCAATATGTGCACTCTCATTGCGATGGACTTGGGAGAGTTATGTGAGGACACAATGACCTACAAATGCCCCCGGATCACTGAGGCGGAACCAGATGACGTTGACTGCTGGTGCAATGCCACAGACACATGGGTGACCTATGGGACGTGTTCTCAAACCGGCGAACACCGACGAGACAAACGTTCCGTGGCACTGGCCCCACACGTGGGACTTGGTCTAGAAACAAGAACCGAAACATGGATGTCCTCTGAAGGCGCCTGGAAACAAATACAAAGAGTAGAGACCTGGGCTTTGAGACACCCAGGATTCACGGTGATAGCCTTTTTTTTGGCACATGCTATAGGAACATCCATCACTCAGAAAGGGATCATTTTCATCTTGCTGATGCTGGTGACACCTTCAATGGCCATGCGATGTGTGGGAATAGGCAACAGAGACTTCGTTGAAGGACTGTCAGGAGCAACGTGGGTGGACGTGGTTCTGGAGCATGGAAGCTGCGTCACCACCATGGCAAAAAACAAACCAACATTGGACATTGAACTCTTGAAGACGGAGGTCACGAACCCTGCCGTCTTGCGCAAACTGTGCATTGAAGCTAAAATATCAAACACCACCACCGATTCAAGATGTCCAACGCAAGGAGAGGCTACACTGGTGGAAGAACAAGACGCGAACTTTGTGTGTCGCCGAACGTTTGTGGACAGAGGCTGGGGTAACGGCTGCGGACTATTCGGAAAGGGAAGTCTATTGACGTGTGCCAAGTTCAAGTGTGTGACAAAACTAGAAGGAAAGATAGTTCAATATGAGAACTTAAAATATTCAGTGATAGTTACTGTCCACACTGGGGACCAGCACCAGGTGGGAAACGAGACCACAGAACATGGAACAATTGCAACCATAACACCCCAAGCTCCTACGTCGGAAATACAGCTGACCGACTACGGAGCCCTTACATTGGACTGCTCACCTAGAACAGGGCTGGACTTTAATGAGATGGTGCTATTGACAATGAAAGAAAAATCATGGCTTGTCCACAAACAGTGGTTTCTAGACTTACCACTGCCATGGACTTCGGGGGCTTCAACATCCCAAGAAACCTGGAACAGACAAGATTTGCTGGTCACATTCAAGACAGCTCATGCAAAGAAACAGGAAGTAGTCGTACTGGGATCACAGGAAGGAGCAATGCACACTGCGTTGACTGGGGCGACAGAAATCCAGACGTCAGGAACGACAACAATCTTCGCAGGACACCTGAAATGCAGACTAAAAATGGATAAACTGACTTTAAAGGGGATGTCATATGTGATGTGCACAGGCTCATTTAAGCTAGAGAAGGAAGTGGCTGAGACCCAGCATGGAACTGTTCTAGTGCAGGTCAAATACGAAGGAACAGACGCGCCATGCAAGATCCCCTTCTCGACTCAAGATGAGAAAGGAGTGACCCAGAATGGGAGATTGATAACAGCCAATCCCATAGTTACTGACAAAGAAAAACCAGTCAACATTGAGACAGAACCACCTTTTGGTGAGAGCTACATCGTGGTAGGGGCAGGCGAAAAAGCTTTGAAACTAAGCTGGTTCAAGAAAGGAAGCAGCATAGGGAAAATGTTCGAAGCAACCGCCCGAGGAGCACGAAGGATGGCTATCCTGGGAGACACCGCATGGGACTTCGGTTCTATAGGAGGAGTGTTTACATCTGTGGGAAAATTGGTACACCAGGTTTTTGGAACCGCATATGGGGTTTTGTTTAGCGGTGTTTCTTGGACCATGAAAATAGGAATAGGAATTCTGTTGACATGGTTGGGATTAAATTCAAGGAGCACCTCACTTTCGATGACGTGCATTGCAGTTGGCATGGTCACACTGTACCTAGGAGTCATGGTTCAAGCG
>DV1/CYD15/COLOMBIA/510/2013
TTCCATTTGACCACACGAGGGGGAGAGCCACATATGATAGTTAGTAAGCAGGAAAGAGGAAAGTCACTCTTGTTTAAGACCTCTGCAGGTGTCAATATGTGCACTCTCATTGCGATGGACTTGGGAGAGTTGTGTGAGGACACAATGACCTACAAATGCCCCCGGATCACTGAGGCGGAACCAGATGACGTTGACTGCTGGTGCAATGCCACAGATACATGGGTGACCTATGGGACGTGTTCTCAAACCGGCGAACACCGACGAGACAAACGTTCCGTGGCACTGGCCCCACACGTGGGACTTGGCCTAGAAACAAGAACCGAAACATGGATGTCCTCTGAAGGCGCCTGGAAACAAATACAAAGAGTGGAGACCTGGGCTTTGAGACACCCAGGATTCACGGTGATAGCCCTTTTTCTAGCACATGCTATAGGAACATCCATCACTCAGAAAGGGATCATCTTCATCTTGCTGATGCTGGTGACTCCATCAATGGCCATGCGATGCGTGGGAATAGGCAACAGAGACTTCGTTGAAGGACTGTCAGGAGCAACGTGGGTGGACGTGGTATTGGAGCATGGAAGCTGCGTCACCACCATGGCAAAAAATAAACCAACATTGGACATTGAACTCTTGAAGACGGAGGTCACGAACCCTGCCGTCTTGCGCAAACTGTGCATTGAAGCTAAAATATCAAACACCACCACCGATTCAAGATGTCCAACGCAAGGAGAGGCAACACTGGTGGAAGAACAAGACGCGAACTTTGTGTGTCGCCGAACGTTTGTGGACAGAGGCTGGGGTAATGGCTGTGGACTATTCGGAAAGGGAAGCCTATTGACGTGTGCCAAGTTCAAGTGTGTGACAAAACTAGAAGGAAAGATAGTTCAATATGAAAACTTAAAATATTCAGTGATAGTCACTGTCCACACTGGGGACCAGCACCAGGTGGGAAACGAGACTACAGAACATGGAACAATTGCGACCATAACACCTCAAGCTCCTACGTCGGAAATACAGCTGACCGACTACGGAGCCCTCACATTGGACTGCTCACCTAGAACAGGGCTGGACTTTAATGAGATGGTGCTATTGACAATGAAAGAAAAGTCATGGCTTGTCCACAAACAATGGTTTCTAGACTTACCACTGCCTTGGACTTCGGGGGCTTCAACATCCCAAGAGACCTGGAACAGACAAGATCTGCTGGTCACATTCAAGACAGCTCATGCAAAGAAACAGGAAGTAGTCGTACTGGGATCACAGGAAGGAGCAATGCACACTGCGTTGACTGGGGCGACAGAAATCCAGACGTCAGGAACGACAACAATCTTCGCAGGACACCTGAAATGCAGACTAAAAATGGATAAACTTACTTTAAAAGGGATGTCATATGTGATGTGCACAGGCTCATTTAAGCTAGAGAAGGAAGTGGCTGAGACCCAGCATGGAACTGTTCTAGTGCAGGTCAAATACGAAGGAACAGACGCGCCATGCAAGATCCCCTTCTCGACCCAAGATGAGAAAGGAGTGACCCAGAATGGGAGATTGATAACAGCCAATCCCATAGTTACTGACAAAGAAAAACCAGTCAACATTGAGACAGAACCACCCTTTGGTGAGAGCTACATCGTGGTAGGGGCAGGCGAAAAAGCTTTGAAACTAAGCTGGTTCAAGAAAGGAAGCAGCATAGGGAAAATGTTCGAAGCAACCGCCCGAGGAGCACGAAGGATGGCTATCCTGGGAGACACCGCATGGGACTTCGGTTCTATAGGAGGAGTGTTCACATCTGTGGGAAAATTGGTACACCAAGTTTTTGGAACCGCATATGGGGTTCTGTTCAGCGGTGTTTCTTGGACCATGAAAATAGGAATAGGGATTCTGCTGACATGGCTGGGATTAAATTCAAGGAGCACGTCACTTTCGATGACGTGCATTGCAGTTGGCATGGTCACACTATACCTAGGAGTCATGGTTCAAGCG
>DV1/CYD15/COLOMBIA/511/2013
TTCCATTTGACCACACGAGGGGGAGAGCCACACATGATAGTCAGTAAGCAGGAAAGAGGAAAGTCACTCTTGTTCAAGACCTCTGCAGGTGTCAATATGTGCACTCTCATTGCGATGGACTTGGGAGAGTTGTGTGAGGACACAATGACCTACAAATGCCCCCGGATCACTGAGGCGGAACCAGATGACGTTGACTGCTGGTGCAATGCCACAGATACATGGGTGACCTATGGGACGTGTTCTCAAACCGGCGAACACCGACGAGACAAACGTTCCGTGGCACTGGCCCCACACGTGGGACTTGGTCTAGAAACAAGAACCGAAACATGGATGTCCTCTGAAGGCGCATGGAAACAAATACAAAGGGTGGAGACCTGGGCTTTGAGACACCCAGGATTCACGGTGATAGCCCTTTTTCTAGCACATGCTATAGGAACATCCATCACTCAGAAAGGGATCATTTTCATCCTGCTGATGCTGGTGACACCATCAATGGCCATGCGATGCGTGGGAATAGGCAGCAGGGACTTCGTTGAAGGACTGTCAGGAGCAACGTGGGTGGACGTGGTATTGGAGCATGGAAGCTGCGTCACCACCATGGCAAAAAATAAACCAACATTGGACATTGAACTCTTGAAGACGGAGGTCACGAACCCTGCCATCTTGCGCAAACTGTGCATTGAAGCAAAGATATCAAACACCACCACCGATTCAAGATGTCCAACACAAGGAGAGGCTACACTGGTGGAAGAACAAGACGCGAACTTTGTGTGTCGCCGAACGTTTGTGGACAGAGGCTGGGGTAATGGCTGCGGACTATTCGGAAAGGGAAGTCTATTGACGTGTGCCAAGTTTAAGTGTGTGACAAAACTAGAAGGAAAGATAGTTCAATATGAAAACTTAAAATATTCAGTGATAGTCACTGTCCACACTGGGGACCAGCACCAAGTGGGAAACGAGACCACAGAACATGGAACAATTGCAACCATAACACCTCAAGCTCCTACGTCGGAAATACAGCTGACCGACTACGGAGCCCTCACATTGGACTGCTCACCTAGAACAGGGCTGGACTTTAATGAGATGGTGCTATTGACAATGAAAGAAAAATCATGGCTTGTCCACAAACAATGGTTTCTAGACTTACCACTGCCATGGACTTCGGGGGCTTCAACATCCCAAGAGACCTGGAACAGGCAAGATCTGCTGGTCACATTCAAGACAGCTCATGCAAAGAAACAGGAAGTAGTCGTACTAGGATCACAGGAAGGAGCAATGCACACTGCGTTGACTGGGGCGACAGAAATCCAGACGTCAGGAACGACAACAATCTTCGCAGGACACCTGAAATGCAGACTAAAAATGGATAAACTGACTTTAAAAGGGATGTCATATGTGATGTGCACAGGCTCATTTAAGCTAGAGAAGGAAGTGGCTGAGACCCAGCATGGAACTGTTCTAGTGCAGGTCAAATACGAAGGAACAGACGCGCCATGCAAGATCCCCTTCTTGACCCAAGATGAGAAAGGAGTGACCCAGAATGGGAGATTGATAACAGCCAATCCCATAGTCACTGACAAAGAAAAACCAGTCAACATTGAGACAGAACCACCTTTTGGTGAGAGCTACATCGTGGTAGGGGCAGGCGAAAAAGCTTTGAAACTAAGCTGGTTCAAGAAAGGAAGCAGCATAGGGAAAATGTTCGAAGCAACCGCCCGAGGAGCACGAAGGATGGCTATCCTGGGAGACACTGCATGGGACTTCGGTTCTATAGGAGGAGTGTTCACATCTGTGGGAAAATTGGTACACCAAGTTTTTGGAACCGCATATGGGGTTCTGTTCAGCGGTGTTTCTTGGACCATGAAAATAGGAATAGGGATCCTGTTGACATGGTTGGGATTAAATTCAAGGAGCACGTCACTTTCGATGACGTGCATTGCAGTTGGCATGGTCACACTGTACCTAGGAGTCATGGTTCAAGCG
>DV1/CYD15/COLOMBIA/512/2013
TTCCATTTGACTACACGAGGGGGAGAGCCACACATGATAGTTAGTAAGCAGGAAAGAGGAAAGTCACTCTTGTTTAAGACCTCTGCAGGTGTCAATATGTGCACTCTCATTGCGATGGACTTGGGAGAGTTATGTGAGGACACAATGACCTACAAATGCCCCCGGATCACTGAGGCGGAACCAGATGACGTTGACTGCTGGTGCAATGCCACAGACACATGGGTGACCTATGGGACGTGTTCTCAAACCGGCGAACACCGACGAGACAAACGTTCCGTGGCACTGGCCCCACACGTGGGACTTGGTCTAGAAACAAGAACCGAAACATGGATGTCCTCTGAAGGCGCCTGGAAACAAATACAAAGAGTAGAGACCTGGGCTTTGAGACACCCAGGATTCACGGTGATAGCCTTTTTTTTGGCACATGCTATAGGAACATCCATCACTCAGAAAGGGATCATTTTCATCTTGCTGATGCTGGTGACACCTTCAATGGCCATGCGATGTGTGGGAATAGGCAGCAGGGACTTCGTTGAAGGACTGTCAGGAGCAACGTGGGTGGACGTGGTTCTGGAGCATGGAAGCTGCGTCACCACCATGGCAAAAAACAAACCAACATTGGACATTGAACTCTTGAAGACGGAGGTCACGAACCCTGCCGTCTTGCGCAAACTGTGCATTGAAGCTAAAATATCAAACACCACCACCGATTCAAGATGTCCAACGCAAGGAGAGGCTACACTGGTGGAAGAACAAGACGCGAACTTTGTGTGTCGCCGAACGTTTGTGGACAGAGGCTGGGGTAACGGCTGCGGACTATTCGGAAAGGGAAGTCTATTGACGTGTGCCAAGTTCAAGTGTGTGACAAAACTAGAAGGAAAGATAGTTCAATATGAGAACTTAAAATATTCAGTGATAGTTACTGTCCACACTGGGGACCAGCACCAGGTGGGAAACGAGACCACAGAACATGGAACAATTGCAACCATAACACCCCAAGCTCCTACGTCGGAAATACAGCTGACCGACTACGGAGCCCTTACATTGGACTGCTCACCTAGAACAGGGCTGGACTTTAATGAGATGGTGCTATTGACAATGAAAGAAAAATCATGGCTTGTCCACAAACAGTGGTTTCTAGACTTACCACTGCCATGGACTTCGGGGGCTTCAACATCCCAAGAAACCTGGAACAGACAAGATTTGCTGGTCACATTCAAGACAGCTCATGCAAAGAAACAGGAAGTAGTCGTACTGGGATCACAGGAAGGAGCAATGCACACTGCGTTGACTGGGGCGACAGAAATCCAGACGTCAGGAACGACAACAATCTTCGCAGGACACCTGAAATGCAGACTAAAAATGGATAAACTGACTTTAAAGGGGATGTCATATGTGATGTGCACAGGCTCATTTAAGCTAGAGAAGGAAGTGGCTGAGACCCAGCATGGAACTGTTCTAGTGCAGGTCAAATACGAAGGAACAGACGCGCCATGCAAGATCCCCTTCTCGACTCAAGATGAGAAAGGAGTGACCCAGAATGGGAGATTGATAACAGCCAATCCCATAGTTACTGACAAAGAAAAACCAGTCAACATTGAGACAGAACCACCTTTTGGTGAGAGCTACATCGTGGTAGGGGCAGGCGAAAAAGCTTTGAAACTAAGCTGGTTCAAGAAAGGAAGCAGCATAGGGAAAATGTTCGAAGCAACCGCCCGAGGAGCACGAAGGATGGCTATCCTGGGAGACACCGCATGGGACTTCGGTTCTATAGGAGGAGTGTTTACATCTGTGGGAAAATTGGTACACCAGGTTTTTGGAACCGCATATGGGGTTTTGTTTAGCGGTGTTTCTTGGACCATGAAAATAGGAATAGGAATTCTGTTGACATGGTTGGGATTAAATTCAAGGAGCACCTCACTTTCGATGACGTGCATTGCAGTTGGCATGGTCACACTGTACCTAGGAGTCATGGTTCAAGCG
>DV1/CYD15/COLOMBIA/513/2013
TTCCATTTGACCACACGAGGGGGAGAGCCACACATGATAGTTAGTAAGCAGGAAAGAGGAAAGTCACTCTTGTTTAAGACCTCTGCAGGTGTCAATATGTGCACTCTCATTGCGATGGACTTGGGAGAGTTATGTGAGGACACAATGACCTACAAATGCCCCCGAATCACCGAGGCGGAACCAGATGACGTTGACTGCTGGTGCAATGCCACAGACACATGGGTGACCTATGGGACGTGTTCTCAAAACGGCGAACACCGACGAGAGAAACGTTCCGTGGCACTGGCCCCACACGTGGGACTTGGTCTAGAAACAAGAACCGAAACATGGATGTCCTCTGAAGGCGCCTGGAAACAAATACAAAGAGTGGAGACCTGGGCCTTGAGACACCCAGGATTCACGGTGATAGCCTTTTTTTTAGCACATGCTATAGGAACATCCATCACTCAGAAAGGGATTATTTTCATCTTGCTGATGCTGGTGACACCATCAATGGCCATGCGATGCGTGGGAATAGGCAACAGAGACTTCGTTGAAGGACTGTCAGGAGCAACGTGGGTGGACGTGGTATTGGAGCATGGAAGCTGCGTCACCACCATGGCAAAAAATAAACCAACATTGGACATTGAACTCTTGAAGACGGAGGTCACGAACCCTGCCGTCTTGCGCAAACTGTGCATTGAAGCTAAAATATCAAACACCACCACCGATTCAAGATGTCCAACACAAGGAGAGGCTACACTGGTGGAAGAACAAGACGCGAACTTTGTGTGTCGCCGAACGTTTGTGGACAGAGGCTGGGGTAACGGCTGCGGACTATTCGGAAAGGGAAGTCTATTGACGTGTGCCAAGTTCAAGTGTGTGACAAAACTAGAAGGAAAGATAGTTCAATATGAGAACTTGAAATATTCAGTGATAGTTACTGTCCACACTGGGGACCAGCACCAGGTGGGAAACGAGACCACAGAACATGGAACAATTGCAACTATAACACCTCAAGCTCCTACGTCGGAAATACAGCTGACCGACTACGGAGCCCTTACATTGGACTGCTCACCTAGAACAGGGCTGGACTTTAATGAGATGGTGCTATTGACAATGAAAGAAAAATCATGGCTTGTCCACAAACAATGGTTTCTGGACTTACCACTGCCATGGACTTCGGGGGCTTCAACATCCCAAGAGACCTGGAACAGACAAGATTTGCTGGTCACATTCAAGACAGCCCATGCAAAGAAACAGGAAGTAGTCGTATTGGGATCACAGGAAGGAGCAATGCACACTGCGTTGACTGGGGCGACAGAAATCCAGACGTCAGGAACGACAACAATCTTCGCAGGACACCTGAAATGCAGACTAAAAATGGATAAACTGACTTTAAAAGGGATGTCATATGTGATGTGCACAGGCTCATTTAAGCTAGAGAAGGAAGTGGCTGAGACCCAGCATGGAACTGTTCTAGTGCAGGTCAAATACGAAGGAACAGACGCGCCATGCAAGATCCCCTTCTCGACTCAAGATGAGAAAGGAGTGACCCAGAATGGGAGATTGATAACAGCCAATCCCATAGTTACTGATAAAGAAAAACCAGTCAACATTGAGACAGAACCACCTTTTGGTGAGAGCTACATCGTGGTAGGGGCAGGCGAAAAAGCTTTGAAACTAAGCTGGTTCAAGAAAGGAAGCAGCATAGGGAAAATGTTCGAAGCAACCGCCCGAGGAGCACGAAGGATGGCTATCCTGGGAGACACCGCATGGGACTTCGGTTCTATAGGAGGAGTGTTTACATCTGTGGGAAAATTGGTACACCAGGTTTTTGGAACCGCATATGGGGTTTTGTTCAGTGGTGTTTCTTGGACCATGAAAATAGGAATAGGGATTCTGTTGACATGGTTGGGATTAAATTCAAGGAGCACGTCACTTTCGATGACGTGCATTGCAGTTGGCATGGTCACACTGTACTTAGGAGTCATGGTTCAAGCG
>DV1/CYD15/COLOMBIA/514/2013
TTCCATTTGACCACACGAGGGGGAGAGCCACACATGATAGTTAGTAAGCAGGAAAGAGGAAAGTCACTCTTGTTTAAGACCTCTGCAGGTGTCAATATGTGCACTCTCATTGCGATGGACTTGGGAGAGTTGTGTGAGGACACAATGACCTACAAATGCCCCCGGATCACTGAGGCGGAACCAGATGACGTTGACTGCTGGTGCAATGCCACAGATACATGGGTGACCTATGGGACGTGTTCTCAAACCGGCGAACACCGACGAGACAAACGTTCCGTGGCACTGGCCCCACACGTGGGACTTGGCCTAGAAACAAGAACCGAAACATGGATGTCCTCTGAAGGCGCCTGGAAACAAATACAAAGAGTGGAGACCTGGGCTTTGAGACACCCAGGATTCACGGTGATAGCCCTTTTTCTAGCACATGCTATAGGAACATCCATCACTCAGAAAGGGATCATTTTCATCTTGCTGATGCTGGTGACACCATCAATGGCCATGCGATGCGTGGGAATAGGCAACAGAGACTTCGTTGAAGGACTGTCAGGAGCAACGTGGGTGGACGTGGTATTGGAGCATGGAAGCTGCGTCACCACCATGGCAAAAAATAAACCAACACTGGACATTGAACTCTTGAAGACGGAGGTCACGAACCCTGCCGTCTTGCGCAAACTGTGCATTGAAGCTAAAATATCAAACACCACCACCGATTCAAGATGTCCAACACAAGGAGAGGCAACACTGGTGGAAGAACAAGACGCGAACTTTGTGTGTCGCCGAACGTTTGTGGACAGAGGCTGGGGTAATGGCTGTGGACTATTCGGAAAGGGAAGTCTATTGACGTGTGCCAAGTTCAAGTGTGTGACAAAACTAGAAGGAAAGATAGTTCAATATGAAAACTTAAAATATTCAGTGATAGTCACTGTCCACACTGGGGACCAGCACCAGGTGGGAAACGAGACCACAGAACATGGAACAATTGCAACCATAACACCTCAAGCTCCTACGTCGGAAATACAGCTGACCGACTACGGAGCCCTCACATTGGACTGCTCACCTAGAACAGGGCTGGACTTTAATGAGATGGTGCTATTGACAATGAAAGAAAAGTCATGGCTTGTCCACAAACAATGGTTTCTAGACTTACCACTGCCATGGACCTCGGGGGCTTCAACATCCCAAGAGACCTGGAACAGACAAGATCTGCTGGTCACATTCAAGACAGCTCATGCAAAGAAACAGGAAGTAGTCGTACTGGGATCACAGGAAGGAGCAATGCACACTGCGTTGACTGGGGCGACAGAAATCCAGACGTCAGGAACGACAACAATCTTCGCAGGACACCTGAAATGCAGACTAAAAATGGATAAACTTACTTTAAAAGGGATGTCATATGTGATGTGCACAGGCTCATTTAAGCTAGAGAAGGAAGTGGCTGAGACCCAGCATGGAACTGTTCTAGTGCAGGTCAAATACGAAGGAACAGACGCGCCATGCAAGATCCCCTTCTCGACCCAAGATGAGAAAGGAGTGACCCAGAATGGGAGATTGATAACAGCCAATCCCATAGTTACTGACAAAGAAAAACCAGTCAACATTGAGACAGAACCACCCTTTGGTGAGAGCTACATCGTGGTAGGGGCAGGCGAAAAAGCTTTGAAACTAAGCTGGTTCAAAAAAGGAAGCAGCATAGGGAAAATGTTCGAAGCAACCGCCCGAGGAGCACGAAGGATGGCTATCCTGGGAGACACCGCATGGGACTTCGGTTCTATAGGAGGAGTGTTTACATCTGTGGGAAAATTGGTACACCAAGTTTTTGGAACCGCATATGGGGTTCTGTTCAGCGGTGTTTCTTGGACCATGAAAATAGGAATAGGGATTCTGTTGACATGGCTGGGATTAAATTCAAGGAGCACGTCACTTTCGATGACGTGCATTGCAGTTGGCATGGTCACACTGTACCTAGGAGTCATGGTTCAAGCG
>DV1/CYD15/COLOMBIA/515/2013
TTCCATTTGACCACACGAGGGGGAGAGCCACACATGATAGTTAGTAAGCAGGAAAGAGGAAAGTCACTCTTGTTTAAGACCTCTGCAGGTGTCAATATGTGCACTCTCATTGCGATGGACTTGGGAGAGTTGTGTGAGGACACAATGACCTACAAATGCCCCCGGATCACTGAGGCGGAACCAGATGACGTTGACTGCTGGTGCAATGCCACAGATACATGGGTGACCTATGGGACGTGTTCTCAAACCGGCGAACACCGACGAGACAAACGTTCCGTGGCACTGGCCCCACACGTGGGACTTGGCCTAGAAACAAGAACCGAAACATGGATGTCCTCTGAAGGCGCCTGGAAACAAATACAAAGAGTGGAGACCTGGGCTTTGAGACACCCAGGATTCACGGTGATAGCCCTTTTTCTAGCACATGCTATAGGAACATCCATCACTCAGAAAGGGATCATTTTCATCTTGCTGATGCTGGTGACACCATCAATGGCCATGCGATGCGTGGGAATAGGCAACAGAGACTTCGTTGAAGGACTGTCAGGAGCAACGTGGGTGGACGTGGTATTGGAGCATGGAAGCTGCGTCACCACCATGGCAAAAAATAAACCAACACTGGACATTGAACTCTTGAAGACGGAGGTCACGAACCCTGCCGTCTTGCGCAAACTGTGCATTGAAGCTAAAATATCAAACACCACCACCGATTCAAGATGTCCAACACAAGGAGAGGCAACACTGGTGGAAGAACAAGACGCGAACTTTGTGTGTCGCCGAACGTTTGTGGACAGAGGCTGGGGTAATGGCTGTGGACTATTCGGAAAGGGAAGTCTATTGACGTGTGCCAAGTTCAAGTGTGTGACAAAACTAGAAGGAAAGATAGTTCAATATGAAAACTTAAAATATTCAGTGATAGTCACTGTCCACACTGGGGACCAGCACCAGGTGGGAAACGAGACCACAGAACATGGAACAATTGCAACCATAACACCTCAAGCTCCTACGTCGGAAATACAGCTGACCGACTACGGAGCCCTCACATTGGACTGCTCACCTAGAACAGGGCTGGACTTTAATGAGATGGTGCTATTGACAATGAAAGAAAAGTCATGGCTTGTCCACAAACAATGGTTTCTAGACTTACCACTGCCATGGACCTCGGGGGCTTCAACATCCCAAGAGACCTGGAACAGACAAGATCTGCTGGTCACATTCAAGACAGCTCATGCAAAGAAACAGGAAGTAGTCGTACTGGGATCACAGGAAGGAGCAATGCACACTGCGTTGACTGGGGCGACAGAAATCCAGACGTCAGGAACGACAACAATCTTCGCAGGACACCTGAAATGCAGACTAAAAATGGATAAACTTACTTTAAAAGGGATGTCATATGTGATGTGCACAGGCTCATTTAAGCTAGAGAAGGAAGTGGCTGAGACCCAGCATGGAACTGTTCTAGTGCAGGTCAAATACGAAGGAACAGACGCGCCATGCAAGATCCCCTTCTCGACCCAAGATGAGAAAGGAGTGACCCAGAATGGGAGATTGATAACAGCCAATCCCATAGTTACTGACAAAGAAAAACCAGTCAACATTGAGACAGAACCACCCTTTGGTGAGAGCTACATCGTGGTAGGGGCAGGCGAAAAAGCTTTGAAACTAAGCTGGTTCAAAAAAGGAAGCAGCATAGGGAAAATGTTCGAAGCAACCGCCCGAGGAGCACGAAGGATGGCTATCCTGGGAGACACCGCATGGGACTTCGGTTCTATAGGAGGAGTGTTTACATCTGTGGGAAAATTGGTACACCAAGTTTTTGGAACCGCATATGGGGTTCTGTTCAGCGGTGTTTCTTGGACCATGAAAATAGGAATAGGGATTCTGTTGACATGGCTGGGATTAAATTCAAGGAGCACGTCACTTTCGATGACGTGCATTGCAGTTGGCATGGTCACACTGTACCTAGGAGTCATGGTTCAAGCG
>DV1/CYD15/COLOMBIA/516/2013
TTCCATTTGACTACACGAGGGGGAGAGCCACACATGGTAGTCAGTAAGCAGGAAAGAGGAAAGTCACTCTTGTTCAAGACCTCTGCAGGTGTCAATATGTGCACTCTCATTGCGATGGACTTGGGAGAGTTGTGTGAGGACACAATGACCTACAAATGCCCCCGGATCACTGAGGCGGAACCAGATGACGTTGATTGCTGGTGCAATGCCACAGATACATGGGTGACCTATGGGACGTGTTCTCAAACCGGCGAACACCGACGAGACAAACGTTCCGTGGCACTGGCCCCACACGTGGGACTTGGTCTAGAAACAAGAACCGAAACATGGATGTCCTCTGAAGGCGCATGGAAACAAATACAAAGAGTGGAGACCTGGGCTTTGAGACACCCAGGATTCACGGTGATAGCCCTTTTTCTAGCACATGCTATAGGAACATCCATCACTCAGAAAGGGATCATTTTCATCCTGCTGATGCTGGTGACACCATCAATGGCCATGCGATGCGTGGGAATAGGCAACAGAGACTTCGTTGAAGGACTGTCAGGAGCAACGTGGGTGGACGTGGTATTGGAGCATGGAAGCTGCGTCACCACCATGGCAAAAAATAAACCAACATTGGACATTGAACTCTTGAAGACGGAGGTCACGAACCCTGCCGTCTTGCGCAAACTGTGCATTGAAGCTAAAATATCAAACACCACCACCGATTCAAGATGTCCAACACAAGGAGAGGCTACACTGGTGGAAGAACAAGACGCGAACTTTGTGTGTCGCCGAACGTTTGTGGACAGAGGCTGGGGTAATGGCTGCGGACTATTCGGAAAGGGAAGTCTATTGACGTGTGCCAAGTTCAAGTGTGTGACAAAACTAGAGGGAAAGATAGTTCAATATGAAAACTTAAAATATTCAGTGATAGTCACTGTCCACACTGGGGACCAGCACCAGGTGGGAAACGAGACCACAGAACATGGAACAATTGCAACCATAACACCTCAAGCTCCTACGTCGGAAATACAGCTGACCGACTACGGAGCCCTCACATTGGACTGCTCACCTAGAACAGGGCTGGACTTTAATGAGATGGTGCTATTGACAATGAAAGAAAAATCATGGCTTGTCCACAAACAATGGTTTCTAGACTTACCACTGCCATGGACTTCGGGGGCTTCAACATCCCAAGAGACCTGGAACAGACAAGATCTGCTGGTCACATTCAAGACAGCTCATGCAAAGAAACAGGAAGTAGTCGTACTAGGATCACAGGAAGGAGCAATGCACACTGCGTTGACTGGGGCGACAGAAATCCAGACGTCAGGAACGACAACAATCTTTGCAGGACACCTGAAATGCAGACTAAAAATGGATAAACTGACTTTAAAAGGGATGTCATATGTGATGTGCACAGGCTCATTTAAGCTAGAGAAGGAAGTGGCTGAGACCCAGCATGGAACTGTTCTAGTGCAGGTCAAATACGAAGGAACAGACGCGCCATGCAAGATCCCCTTCTCGACCCAAGATGAGAAAGGAGTGACCCAGAATGGGAGATTGATAACAGCCAATCCCATAGTTACTGACAAAGAAAAACCAGTCAACATTGAGACAGAACCACCTTTTGGTGAGAGCTACATCGTGGTAGGGGCAGGCGAAAAAGCTTTGAAACTAAGCTGGTTCAAGAAAGGAAGCAGCATAGGGAAAATGTTCGAAGCAACCGCCCGAGGAGCACGAAGGATGGCTATCCTGGGAGACACCGCATGGGACTTCGGTTCTATGGGAGGAGTGTTCACATCTGTGGGAAAATTGGTACACCAAGTTTTTGGAACCGCATATGGGGTTCTGTTCAGCGGTGTTTCTTGGACCATGAAAATAGGAATAGGGATTCTGTTGACATGGTTGGGATTAAATTCAAGGAGCACGTCACTTTCGATGACGTGCATTGCAGTTGGCATGGTCACACTGTACCTAGGAGTCATGGTTCAAGCG
>DV1/CYD15/COLOMBIA/517/2013
TTCCATTTGACCACACGAGGGGGAGAGCCACACATGATAGTTAGTAAGCAGGAAAGAGGAAAGTCACTCTTGTTTAAGACCTCTGCAGGTGTCAATATGTGCACTCTCATTGCGATGGACTTGGGAGAGTTATGTGAGGACACAATGACCTACAAATGCCCCCGAATCACCGAGGCGGAACCAGATGACGTTGACTGCTGGTGCAATGCCACAGACACATGGGTGACCTATGGGACGTGTTCTCAAAACGGCGAACACCGACGAGAGAAACGTTCCGTGGCACTGGCCCCACACGTGGGACTTGGTCTAGAAACAAGAACCGAAACATGGATGTCCTCTGAAGGCGCCTGGAAACAAATACAAAGAGTGGAGACCTGGGCCTTGAGACACCCAGGATTCACGGTGATAGCCCTTTTTTTAGCACATGCTATAGGAACATCCATCACTCAGAAAGGGATTATTTTCATCTTGCTGATGCTGGTGACACCATCAATGGCCATGCGATGCGTGGGAATAGGCAACAGAGACTTCGTTGAAGGACTGTCAGGAGCAACGTGGGTGGACGTGGTATTGGAGCATGGAAGCTGCGTCACCACCATGGCAAAAAATAAACCAACATTGGACATTGAACTCTTGAAGACGGAGGTCACGAACCCTGCCGTCTTGCGCAAACTGTGCATTGAAGCTAAAATATCAAACACCACCACCGATTCAAGATGTCCAACACAAGGAGAGGCTACACTGGTGGAAGAACAAGACGCGAACTTTGTGTGTCGCCGAACGTTTGTGGACAGAGGCTGGGGTAACGGCTGCGGACTATTCGGAAAGGGAAGTCTATTGACGTGTGCCAAGTTCAAGTGTGTGACAAAACTAGAAGGAAAGATAGTTCAATATGAGAACTTGAAATATTCAGTGATAGTTACTGTCCACACTGGGGACCAGCACCAGGTGGGAAACGAGACCACAGAACATGGAACAATTGCAACTATAACACCTCAAGCTCCTACGTCGGAAATACAGCTGACCGACTACGGAGCCCTTACATTGGACTGCTCACCTAGAACAGGGCTGGACTTTAATGAGATGGTGCTATTGACAATGAAAGAAAAATCATGGCTTGTCCACAAACAATGGTTTCTGGACTTACCACTGCCATGGACTTCGGGGGCTTCAACATCCCAAGAGACCTGGAACAGACAAGATTTGCTGGTCACATTCAAGACAGCCCATGCAAAGAAACAGGAAGTAGTCGTACTGGGATCACAGGAAGGAGCAATGCACACTGCGTTGACTGGGGCGACAGAAATCCAGACGTCAGGAACGACAACAATCTTCGCAGGACACCTGAAATGCAGACTAAAAATGGATAAACTGACTTTAAAAGGGATGTCATATGTGATGTGCACAGGCTCATTTAAGCTAGAGAAGGAAGTGGCTGAGACCCAGCATGGAACTGTTCTAGTGCAGGTCAAATACGAAGGAACAGACGCGCCATGCAAGATCCCCTTCTCGACTCAAGATGAGAAAGGAGTGACCCAGAATGGGAGATTGATAACAGCCAATCCCATAGTTACTGATAAAGAAAAACCAGTCAACATTGAGACAGAACCACCTTTTGGTGAGAGCTACATCGTGGTAGGGGCAGGCGAAAAAGCTTTGAAACTAAGCTGGTTCAAGAAAGGAAGCAGCATAGGGAAAATGTTCGAAGCAACCGCCCGAGGAGCACGAAGGATGGCTATCCTGGGAGACACCGCATGGGACTTCGGTTCTATAGGAGGAGTGTTTTCATCTGTGGGAAAATTGGTACACCAGGTTTTTGGAACCGCATATGGGGTTTTGTTCAGCGGTGTTTCTTGGACCATGAAAATAGGAATAGGGATTCTGTTGACATGGTTGGGATTAAATTCAAGGAGCACGTCACTTTCGATGACGTGCATTGCAGTTGGCATGGTCACACTGTACTTAGGAGTCATGGTTCAAGCG
>DV1/CYD15/COLOMBIA/518/2013
TTCCATTTGACTACACGAGGGGGAGAGCCACACATGGTAGTCAGTAAGCAGGAAAGAGGAAAGTCACTCTTGTTCAAGACCTCTGCAGGTGTCAATATGTGCACTCTCATTGCGATGGACTTGGGAGAGTTGTGTGAGGACACAATGACCTACAAATGCCCCCGGATCACTGAGGCGGAACCAGATGACGTTGATTGCTGGTGCAATGCCACAGATACATGGGTGACCTATGGGACGTGTTCTCAAACCGGCGAACACCGACGAGACAAACGTTCCGTGGCACTGGCCCCACACGTGGGACTTGGTCTAGAAACAAGAACCGAAACATGGATGTCCTCTGAAGGCGCATGGAAACAAATGCAAAGAGTGGAGACCTGGGCTTTGAGACACCCAGGATTCACGGTGATAGCCCTTTTTCTAGCACATGCTATAGGAACATCCATCACTCAGAAAGGGATCATTTTCATCCTGCTGATGCTGGTGACACCATCAATGGCCATGCGATGTGTGGGAATAGGCAGCAGGGACTTCGTTGAAGGACTGTCAGGAGCAACGTGGGTGGACGTGGTATTGGAGCATGGAAGCTGCGTCACCACCATGGCAAAAAATAAACCAACATTGGACATTGAACTCTTGAAGACGGAGGTCACGAACCCTGCCGTCTTGCGCAAACTGTGCATTGAAGCTAAAATATCAAACACCACCACCGATTCAAGATGTCCAACACAAGGAGAGGCTACACTGGTGGAAGAACAAGACGCGAACTTTGTGTGTCGCCGAACGTTTGTGGACAGAGGCTGGGGTAATGGCTGCGGACTATTCGGAAAGGGAAGTCTATTGACGTGTGCCAAGTTCAAGTGTGTGACAAAACTAGAAGGAAAGATAGTTCAATATGAAAACTTAAAATATTCAGTGATAGTCACTGTCCACACTGGGGATCAGCACCAGGTGGGAAACGAGACCACAGAACATGGAACAATTGCAACCATAACACCTCAAGCTCCTACGTCGGAAATACAGCTGACCGACTACGGAGCCCTCACATTGGACTGCTCACCTAGAACAGGGCTGGACTTTAATGAGATGGTGCTATTGACAATGAAAGAAAAATCATGGCTTGTCCACAAACAATGGTTTCTAGACTTACCACTGCCATGGACTTCAGGGGCTTCAACATCCCAAGAGACCTGGAACAGACAAGATCTGCTGGTCACATTCAAGACAGCTCATGCAAAGAAACAGGAAGTAGTCGTACTAGGATCACAGGAAGGAGCAATGCACACTGCGTTGACTGGGGCGACAGAAATCCAGACGTCAGGAACGACAACAATCTTTGCAGGACACCTGAAATGCAGACTAAAAATGGATAAACTGACTTTAAAAGGGATGTCATATGTGATGTGCACAGGCTCATTTAAGCTAGAGAAGGAAGTGGCTGAGACCCAGCATGGAACTGTTCTAGTGCAGGTCAAATACGAAGGAACAGACGCGCCATGCAAGATCCCCTTCTCGACCCAAGATGAGAAAGGAGTGACCCAGAATGGGAGATTGATAACAGCCAATCCCATAGTTACTGACAAAGAAAAACCAGTCAACATTGAGACAGAACCACCTTTTGGTGAGAGCTACATCGTGGTAGGGGCAGGCGAAAAAGCTTTGAAACTAAGCTGGTTCAAGAAAGGAAGCAGCATAGGGAAAATGTTCGAAGCAACCGCCCGAGGAGCACGAAGGATGGCTATCCTGGGAGACACCGCATGGGACTTCGGTTCTATGGGAGGAGTGTTCACATCTGTGGGAAAATTGGTACACCAAGTTTTTGGAACCGCATATGGGGTTCTGTTCAGCGGTGTTTCTTGGACCATGAAAATAGGAATAGGGATTCTGTTGACATGGTTGGGATTAAATTCAAGGAGCACGTCACTTTCGATGACGTGCATTGCAGTTGGCATGGTCACACTGTACCTAGGAGTCATGGTTCAAGCG
>DV1/CYD15/COLOMBIA/519/2013
TTCCATTTGACCACACGAGGGGGAGAGCCACACATGATAGTTAGTAAGCAGGAAAGAGGAAAGTCACTTTTGTTTAAGACCTCTGCAGGTGTCAATATGTGCACTCTCATTGCGATGGACTTGGGAGAGTTGTGTGAGGACACAATGACCTACAAATGCCCCAGGATCACTGAGGCGGAACCAGATGACGTTGACTGCTGGTGCAATGCCACAGATACATGGGTGACCTATGGGACGTGTTCTCAAACCGGCGAACACCGACGAGACAAACGTTCCGTGGCACTGGCCCCACACGTGGGACTTGGTCTAGAAACAAGAACCGAAACATGGATGTCCTCTGAAGGCGCATGGAAACAAATACAAAGAGTGGAGACCTGGGCTTTGAGACACCCAGGATTCACGGTGATAGCCCTTTTTTTAGCACATGCTATAGGAACATCCATCACTCAGAAAGGGATCATTTTCATCTTGCTGATGCTGGTGACACCATCAATGGCCATGCGATGCGTGGGAATAGGCAACAGAGACTTCGTTGAAGGACTGTCAGGAGCAACGTGGGTGGACGTGGTATTGGAGCATGGAAGCTGCGTCACCACCATGGCAAAAAATAAACCAACATTGGACATTGAACTCTTGAAGACGGAGGTCACGAACCCTGCCGTCTTGCGCAAACTGTGCATTGAAGCTAAAATATCAAACACCACCACCGATTCAAGATGTCCAACACAAGGAGAGGCTACACTGGTGGAAGAACAAGACGCGAACTTTGTGTGTCGCCGAACGTTTGTGGACAGAGGCTGGGGTAATGGCTGCGGACTATTCGGAAAGGGAAGTCTATTGACGTGTGCCAAGTTCAAGTGTGTGACAAAACTAGAAGGAAAGATAGTTCAATATGAAAACTTAAAATATTCAGTGATAGTCACTGTCCACACTGGGGACCAGCATCAGGTGGGAAACGAGACCACAGAACATGGAACAATTGCAACCATAACACCTCAAGCTCCTACGTCGGAAATACAGCTGACCGACTACGGAGCCCTCACATTGGACTGCTCACCTAGAACAGGGCTGGACTTTAATGAGATGGTGCTATTGACAATGAAAGAAAAATCATGGCTTGTCCACAAACAATGGTTTCTAGACTTACCACTGCCATGGACTTCGGGGGCCTCAACATCCCAAGAGACCTGGAACAGACAAGATCTGCTGGTCACATTCAAGACAGCTCATGCAAAGAAACAGGAAGTAGTCGTACTGGGATCACAGGAAGGAGCAATGCACACTGCGTTGACTGGGGCGACAGAAATCCAGACGTCAGGAACGACAACAATCTTCGCAGGACACCTGAAATGCAGACTAAAAATGGATAAACTGACTTTGAAAGGGATGTCATATGTGATGTGCACAGGCTCATTCAAACTAGAGAAGGAAGTGGCTGAGACCCAACATGGAACTGTTCTAGTGCAGGTCAAATACGAAGGAACAGATGCGCCATGCAAGATCCCCTTCTCGACCCAAGATGAGAAAGGAGTGACCCAGAATGGGAGATTGATAACAGCCAATCCCATAGTTACTGACAAAGAAAAACCAGTCAACATTGAGACAGAACCACCTTTTGGTGAGAGCTACATCGTGGTAGGGGCAGGCGAAAAAGCTTTGAAACTAAGCTGGTTCAAGAAAGGAAGCAGCATAGGGAAAATGTTTGAAGCAACCGCCCGAGGAGCACGAAGGATGGCCATCCTGGGAGACACCGCATGGGACTTCGGTTCTATAGGAGGAGTGTTTACATCTGTGGGAAAATTGGTACACCAAGTTTTTGGAACCGCATATGGGGTTCTGTTCAGCGGTGTTTCTTGGACCATGAAAATAGGAATAGGGATTCTGTTGACATGGTTGGGATTAAATTCAAGGAGCACGTCACTTTCGATGACGTGCATTGCAGTTGGCATGGTCACACTGTACCTAGGAGTCATGGTTCAAGCG
>DV1/CYD15/COLOMBIA/520/2012
TTCCATTTGACCACACGAGGGGGAGAGCCACACATGATAGTTAGTAAGCAGGAAAGAGGAAAGTCACTCTTGTTTAAGACCTCTGCAGGTGTCAATATGTGCACTCTCATTGCGATGGACTTGGGAGAGTTATGTGAGGACACAATGACCTACAAATGCCCCAGGATCACTGAGGCGGAACCAGATGACGTTGACTGCTGGTGCAATGCCACAGATACATGGGTGACCTATGGGACGTGTTCTCAAACCGGCGAACACCGACGAGACAAACGTTCCGTGGCACTGGCCCCACACGTGGGACTTGGTCTAGAAACAAGAACCGAAACATGGATGTCCTCTGAAGGCGCATGGAAACAAATACAAAGAGTGGAGACCTGGGCTTTGAGACACCCAGGATTCACGGTGATAGCCCTTTTTTTAGCACATGCTATAGGAACATCCATCACTCAGAAAGGGATCATTTTCATCTTGCTGATGCTGGTGACACCATCAATGGCCATGCGATGCGTGGGAATAGGCAACAGAGACTTCGTTGAAGGACTGTCAGGAGCAACGTGGGTGGACGTGGTATTGGAGCATGGAAGCTGCGTCACCACCATGGCAAAAAATAAACCAACATTGGACATTGAACTCTTGAAGACGGAGGTCACGAACCCTGCCGTCTTGCGCAAACTGTGCATTGAAGCTAAAATATCAAACACCACCACCGATTCAAGATGTCCAACACAAGGAGAGGCTACACTGGTGGAAGAACAAGACGCGAACTTTGTGTGTCGCCGAACGTTTGTGGACAGAGGCTGGGGTAATGGCTGCGGACTATTCGGAAAGGGAAGTCTATTGACGTGTGCCAAGTTCAAGTGTGTGACAAAACTAGAAGGAAAGATAGTTCAATATGAAAACTTAAAATATTCAGTGATAGTCACTGTCCACACTGGGGACCAGCATCAGGTGGGAAACGAGACCACAGAACATGGAACAATTGCAACCATAACACCTCAAGCTCCTACGTCGGAAATACAGCTGACCGACTACGGAGCCCTCACATTGGACTGCTCACCTAGAACAGGGCTGGACTTTAATGAGATGGTGCTATTGACAATGAAAGAAAAATCATGGCTTGTCCACAAACAATGGTTTCTAGACTTACCACTGCCATGGACTTCGGGGGCCTCAACATCCCAAGAGACCTGGAACAGACAAGATCTGCTGGTCACATTCAAGACAGCTCATGCAAAGAAACAGGAAGTAGTCGTACTGGGATCACAGGAAGGAGCAATGCACACTGCGTTGACTGGGGCGACAGAAATCCAGACGTCAGGAACGACAACAATCTTCGCAGGACACCTGAAATGCAGACTAAAAATGGATAAACTGACTTTGAAAGGGATGTCATATGTGATGTGCACAGGCTCATTCAAACTAGAGAAGGAAGTGGCTGAGACCCAACATGGAACTGTTCTAGTGCAGGTCAAATACGAAGGAACAGATGCGCCATGCAAGATCCCCTTCTCGACCCAAGATGAGAAAGGAGTGACCCAGAATGGGAGATTGATAACAGCCAATCCCATAGTTACTGACAAAGAAAAACCAGTCAACATTGAGACAGAACCACCTTTTGGTGAGAGCTACATCGTGGTAGGGGCAGGCGAAAAAGCTTTGAAACTAAGCTGGTTCAAGAAAGGAAGCAGCATAGGGAAAATGTTTGAAGCAACCGCCCGAGGAGCACGAAGGATGGCCATCCTGGGAGACACCGCATGGGACTTCGGTTCTATAGGAGGAGTGTTTACATCTGTGGGAAAATTGGTACACCAAGTTTTTGGAACCGCATATGGGGTTCTGTTCAGCGGTGTTTCTTGGACCATGAAAATAGGAATAGGGATTCTGTTGACATGGTTGGGATTAAATTCAAGGAGCACGTCACTTTCGATGACGTGCATTGCAGTTGGCATGGTCACACTGTACCTAGGAGTCATGGTTCAAGCG
>DV1/CYD15/COLOMBIA/521/2013
TTCCATTTGACCACACGAGGGGGAGAGCCACACATGATAGTTAGTAAGCAGGAAAGAGGAAAGTCACTTTTGTTTAAGACCTCTGCAGGTGTCAATATGTGCACTCTCATTGCGATGGACTTGGGAGAGTTGTGTGAGGACACAATGACCTACAAATGCCCCAGGATCACTGAGGCGGAACCAGATGACGTTGACTGCTGGTGCAATGCCACAGATACATGGGTGACCTATGGGACGTGTTCTCAAACCGGCGAACACCGACGAGACAAACGTTCCGTGGCACTGGCCCCACACGTGGGACTTGGTCTAGAAACAAGAACCGAAACATGGATGTCCTCTGAAGGCGCATGGAAACAAATACAAAGAGTGGAGACCTGGGCTTTGAGACACCCAGGATTCACGGTGATAGCCCTTTTTTTAGCACATGCTATAGGAACATCCATCACTCAGAAAGGGATCATTTTCATCTTGCTGATGCTGGTGACACCATCAATGGCCATGCGATGCGTGGGAATAGGCAACAGAGACTTCGTTGAAGGACTGTCAGGAGCAACGTGGGTGGACGTGGTATTGGAGCATGGAAGCTGCGTCACCACCATGGCAAAAAATAAACCAACATTGGACATTGAACTCTTGAAGACGGAGGTCACGAACCCTGCCGTCTTGCGCAAACTGTGCATTGAAGCTAAAATATCAAACACCACCACCGATTCAAGATGTCCAACACAAGGAGAGGCTACACTGGTGGAAGAACAAGACGCGAACTTTGTGTGTCGCCGAACGTTTGTGGACAGAGGCTGGGGTAATGGCTGCGGACTATTCGGAAAGGGAAGTCTATTGACGTGTGCCAAGTTCAAGTGTGTGACAAAACTAGAAGGAAAGATAGTTCAATATGAAAACTTAAAATATTCAGTGATAGTCACTGTCCACACTGGGGACCAGCATCAGGTGGGAAACGAGACCACAGAACATGGAACAATTGCAACCATAACACCTCAAGCTCCTACGTCGGAAATACAGCTGACCGACTACGGAGCCCTCACATTGGACTGCTCACCTAGAACAGGGCTGGACTTTAATGAGATGGTGCTATTGACAATGAAAGAAAAATCATGGCTTGTCCACAAACAATGGTTTCTAGACTTACCACTGCCATGGACTTCGGGGGCCTCAACATCCCAAGAGACCTGGAACAGACAAGATCTGCTGGTCACATTCAAGACAGCTCATGCAAAGAAACAGGAAGTAGTCGTACTGGGATCACAGGAAGGAGCAATGCACACTGCGTTGACTGGGGCGACAGAAATCCAGACGTCAGGAACGACAACAATCTTCGCAGGACACCTGAAATGCAGACTAAAAATGGATAAACTGACTTTGAAAGGGATGTCATATGTGATGTGCACAGGCTCATTCAAACTAGAGAAGGAAGTGGCTGAGACCCAACATGGAACTGTTCTAGTGCAGGTCAAATACGAAGGAACAGATGCGCCATGCAAGATCCCCTTCTCGACCCAAGATGAGAAAGGAGTGACCCAGAATGGGAGATTGATAACAGCCAATCCCATAGTTACTGACAAAGAAAAACCAGTCAACATTGAGACAGAACCACCTTTTGGTGAGAGCTACATCGTGGTAGGGGCAGGCGAAAAAGCTTTGAAACTAAGCTGGTTCAAGAAAGGAAGCAGCATAGGGAAAATGTTTGAAGCAACCGCCCGAGGAGCACGAAGGATGGCCATCCTGGGAGACACCGCATGGGACTTCGGTTCTATAGGAGGAGTGTTTACATCTGTGGGAAAATTGGTACACCAAGTTTTTGGAACCGCATATGGGGTTCTGTTCAGCGGTGTTTCTTGGACCATGAAAATAGGAATAGGGATTCTGTTGACATGGTTGGGATTAAATTCAAGGAGCACGTCACTTTCGATGACGTGCATTGCAGTTGGCATGGTCACACTGTACCTAGGAGTCATGGTTCAAGCG
>DV1/CYD15/COLOMBIA/522/2013
TTCCATTTGACCACACGAGGGGGAGAGCCACACATGATAGTTAGTAAGCAAGAAAGAGGAAAGTCACTTTTGTTTAAGACCTCTGCAGGTGTCAATATGTGCACTCTCATTGCGATGGACTTGGGAGAGTTGTGTGAGGACACAATGACCTACAAATGCCCCAGGATCACTGAGGCGGAACCAGATGACGTTGACTGCTGGTGCAATGCCACAGATACATGGGTGACCTATGGGACGTGTTCTCAAACCGGCGAACACCGACGAGACAAACGTTCCGTGGCACTGGCCCCACACGTGGGACTTGGTCTAGAAACAAGAACCGAAACATGGATGTCCTCTGAAGGCGCATGGAAACAAATACAAAGAGTGGAGACCTGGGCTTTGAGACACCCAGGATTCACGGTGATAGCCCTTTTTTTAGCACATGCTATAGGAACATCCATCACTCAGAAAGGGATCATTTTCATCTTGCTGATGCTGGTGACACCATCAATGGCCATGCGATGCGTGGGAATAGGCAACAGAGACTTCGTTGAAGGACTGTCAGGAGCAACGTGGGTGGACGTGGTATTGGAGCATGGAAGCTGCGTCACCACCATGGCAAAAAATAAACCAACATTGGACATTGAACTCTTGAAGACGGAGGTCACGAACCCTGCCGTCTTGCGCAAACTGTGCATTGAAGCTAAAATATCAAACACCACCACCGATTCAAGATGTCCAACACAAGGAGAAGCTACACTGGTGGAAGAACAAGACGCGAACTTTGTGTGTCGCCGAACGTTTGTGGACAGAGGCTGGGGTAATGGCTGCGGACTATTCGGAAAGGGAAGTCTATTGACGTGTGCCAAGTTCAAGTGTGTGACAAAACTAGAAGGAAAGATAGTTCAATATGAAAACTTAAAATATTCAGTGATAGTCACTGTCCACACTGGGGACCAGCATCAGGTGGGAAACGAGACCACAGAACATGGAACAATTGCAACCATAACACCTCAAGCTCCTACGTCGGAAATACAGCTGACCGACTACGGAGCCCTCACATTGGACTGCTCACCTAGAACAGGGCTGGACTTTAATGAGATGGTGCTATTGACAATGAAAGAAAAATCATGGCTTGTCCACAAACAATGGTTTCTAGACTTACCACTGCCATGGACTTCGGGGGCCTCAACATCCCAAGAGACCTGGAACAGACAAGATCTGCTGGTCACATTCAAGACAGCTCATGCAAAGAAACAGGAAGTAGTCGTACTGGGATCACAGGAAGGAGCAATGCACACTGCGTTGACTGGGGCGACAGAAATCCAGACGTCAGGAACGACAACAATCTTCGCAGGACACCTGAAATGCAGACTAAAAATGGATAAACTGACTTTGAAAGGGATGTCATATGTGATGTGCACAGGCTCATTCAAACTAGAGAAGGAAGTGGCTGAGACCCAACATGGAACTGTTCTAGTGCAGGTCAAATACGAAGGAACAGATGCGCCATGCAAGATCCCCTTCTCGACCCAAGATGAGAAAGGAGTGACCCAGAATGGGAGATTGATAACAGCCAATCCCATAGTTACTGACAAAGAAAAACCAGTCAACATTGAGACAGAACCACCTTTTGGTGAGAGCTACATCGTGGTAGGGGCAGGCGAAAAAGCTTTGAAACTAAGCTGGTTCAAGAAAGGAAGCAGCATAGGGAAAATGTTTGAAGCAACCGCCCGAGGAGCACGAAGGATGGCCATCCTGGGAGACACCGCATGGGACTTCGGTTCTATAGGAGGAGTGTTTACATCTGTGGGAAAATTGGTACACCAAGTTTTTGGAACCGCATATGGGGTTCTGTTCAGCGGTGTTTCTTGGACCATGAAAATAGGAATAGGGATTCTGTTGACATGGTTGGGATTAAATTCAAGGAGCACGTCACTTTCGATGACGTGCATTGCAGTTGGCATGGTCACACTGTACCTAGGAGTCATGGTTCAAGCG
>DV1/CYD15/COLOMBIA/523/2013
TTCCATTTGACCACACGAGGGGGAGAGCCACACATGATAGTTAGTAAGCAGGAAAGAGGAAAGTCACTTTTGTTTAAGACCTCTGCAGGTGTCAATATGTGCACTCTCATTGCGATGGACTTGGGAGAGTTGTGTGAGGACACAATGACCTACAAATGCCCCAGGATCACTGAGGCGGAACCAGATGACGTTGACTGCTGGTGCAATGCCACAGATACATGGGTGACCTATGGGACGTGTTCTCAAACCGGCGAACACCGACGAGACAAACGTTCCGTGGCACTGGCCCCACACGTGGGACTTGGTCTAGAAACAAGAACCGAAACATGGATGTCCTCTGAAGGCGCATGGAAACAAATACAAAGAGTGGAGACCTGGGCTTTGAGACACCCAGGATTCACGGTGATAGCCCTTTTTTTAGCACATGCTATAGGAACATCCATCACTCAGAAAGGGATCATTTTCATCTTGCTGATGCTGGTGACACCATCAATGGCCATGCGATGCGTGGGAATAGGCAACAGAGACTTCGTTGAAGGACTGTCAGGAGCAACGTGGGTGGACGTGGTATTGGAGCATGGAAGCTGCGTCACCACCATGGCAAAAAATAAACCAACATTGGACATTGAACTCTTGAAGACGGAGGTCACGAACCCTGCCGTCTTGCGCAAACTGTGCATTGAAGCTAAAATATCAAACACCACCACCGATTCAAGATGTCCAACACAAGGAGAGGCTACACTGGTGGAAGAACAAGACGCGAACTTTGTGTGTCGCCGAACGTTTGTGGACAGAGGCTGGGGTAATGGCTGCGGACTATTCGGAAAGGGAAGTCTATTGACGTGTGCCAAGTTCAAGTGTGTGACAAAACTAGAAGGAAAGATAGTTCAATATGAAAACTTAAAATATTCAGTGATAGTCACTGTCCACACTGGGGACCAGCATCAGGTGGGAAACGAGACCACAGAACATGGAACAATTGCAACCATAACACCTCAAGCTCCTACGTCGGAAATACAGCTGACCGACTACGGAGCCCTCACATTGGACTGCTCACCTAGAACAGGGCTGGACTTTAATGAGATGGTGCTATTGACAATGAAAGAAAAATCATGGCTTGTCCACAAACAATGGTTTCTAGACTTACCACTGCCATGGACTTCGGGGGCCTCAACATCCCAAGAGACCTGGAACAGACAAGATCTGCTGGTCACATTCAAGACAGCTCATGCAAAGAAACAGGAAGTAGTCGTACTGGGATCACAGGAAGGAGCAATGCACACTGCGTTGACTGGGGCGACAGAAATCCAGACGTCAGGAACGACAACAATCTTCGCAGGACACCTGAAATGCAGACTAAAAATGGATAAACTGACTTTGAAAGGGATGTCATATGTGATGTGCACAGGCTCATTCAAACTAGAGAAGGAAGTGGCTGAGACCCAACATGGAACTGTTCTAGTGCAGGTCAAATACGAAGGAACAGATGCGCCATGCAAGATCCCCTTCTCGACCCAAGATGAGAAAGGAGTGACCCAGAATGGGAGATTGATAACAGCCAATCCCATAGTTACTGACAAAGAAAAACCAGTCAACATTGAGACAGAACCACCTTTTGGTGAGAGCTACATCGTGGTAGGGGCAGGCGAAAAAGCTTTGAAACTAAGCTGGTTCAAGAAAGGAAGCAGCATAGGGAAAATGTTTGAAGCAACCGCCCGAGGAGCACGAAGGATGGCCATCCTGGGAGACACCGCATGGGACTTCGGTTCTATAGGAGGAGTGTTTACATCTGTGGGAAAATTGGTACACCAAGTTTTTGGAACCGCATATGGGGTTCTGTTCAGCGGTGTTTCTTGGACCATGAAAATAGGAATAGGGATTCTGTTGACATGGTTGGGATTAAATTCAAGGAGCACGTCACTTTCGATGACGTGCATTGCAGTTGGCATGGTCACACTGTACCTAGGAGTCATGGTTCAAGCG
>DV1/CYD15/COLOMBIA/524/2013
TTCCATTTGACCACACGAGGGGGAGAGCCACACATGATAGTCAGTAAGCAGGAAAGAGGAAAGTCACTCTTGTTCAAGACCTCTGTAGGTGTCAATATGTGCACTCTCATTGCGATGGACTTGGGAGAGTTGTGTGAGGACACAATGACCTACAAATGCCCCCGGATCACTGAGGCGGAACCAGATGACGTTGACTGCTGGTGCAATGCCACAGATACATGGGTGACCTATGGGACGTGTTCTCAAACCGGCGAACACCGACGAGACAAACGTTCCGTGGCACTGGCCCCACACGTGGGACTTGGTCTAGAAACAAGAACCGAAACATGGATGTCCTCTGAAAGCGCATGGAAACAAATACAAAGAGTGGAGACCTGGGCTTTGAGACACCCAGGATTCACGGTGATAGCCCTTTTTCTAGCACATGCTATAGGAACATCCATCACTCAGAAAGGGATCATTTTCATCCTGCTGATGCTGGTGACACCATCAATGGCCATGCGATGCGTGGGAATAGGCAACAGAGACTTCGTTGAAGGACTGTCAGGAGCAACGTGGGTGGACGTGGTATTGGAGCATGGAAGCTGCGTCACCACCATGGCAAAAAATAAACCAACATTGGACATTGAACTCTTGAAGACGGAGGTCACGAACCCTGCCGTCTTGCGCAAACTGTGCATTGAAGCTAAAATATCAAACACCACCACCGATTCAAGATGTCCAACACAAGGAGAGGCTACACTGGTGGAAGAACAAGACGCGAACTTTGTGTGTCGCCGAACGTTTGTGGACAGAGGCTGGGGTAATGGCTGCGGACTATTCGGAAAGGGAAGTCTATTGACGTGTGCCAAGTTCAAGTGTGTGACAAAACTAGAAGGAAAGATAGTTCAATATGAAAACTTAAAATATTCAGTGATAGTCACTGTCCACACCGGGGACCAGCACCAGGTGGGAAACGAGACCACAGAACATGGGACAATTGCAACCATAACACCTCAAGCTCCTACGTCGGAAATACAGCTGACCGACTACGGAGCCCTCACATTGGACTGCTCACCTAGAACAGGGCTGGACTTTAATGAGATGGTGCTATTGACAATGAAAGAAAAATCATGGCTTGTCCACAAACAATGGTTTCTAGACTTACCACTGCCATGGACTTCGGGGGCTTCAACATCCCAAGAGACCTGGAACAGACAAGATCTGCTGGTCACATTTAAGACAGCTCATGCAAAGAAACAGGAAGTAGTCGTACTGGGATCACAGGAAGGAGCAATGCACACTGCGTTGACTGGGGCGACAGAAATCCAGACGTCAGGAACGACAACAATCTTCGCAGGACACCTGAAATGCAGACTAAAAATGGATAAATTGACTTTAAAAGGGATGTCATATGTGATGTGCACAGGCTCATTTAAGCTAGAGAAGGAAGTGGCTGAGACCCAGCATGGAACTGTTCTAGTGCAGGTCAAATACGAAGGAACAGACGCGCCATGCAAGATCCCCTTCTCGACCCAAGATGAGAAAGGAGTGACCCAGAATGGGAGATTGATAACAGCCAATCCCATAGTTACTGACAAAGAAAAACCAGTCAACATTGAGACAGAACCACCTTTTGGTGAGAGCTACATCGTGGTAGGGGCAGGCGAAAAAGCTTTGAAACTAAGCTGGTTCAAGAAAGGAAGCAGCATAGGGAAAATGTTCGAAGCAACCGCCCGAGGAGCACGAAGGATGGCTATCCTGGGAGACACCGCATGGGACTTCGGTTCTATAGGAGGAGTGTTTACATCTGTGGGAAAATTGGTACACCAAGTTTTTGGAACCGCATATGGGGTTCTGTTCAGCGGTGTTTCTTGGATCATGAAAATAGGAATAGGGATTCTGTTGACATGGTTGGGATTAAATTCAAGGAGCACGTCACTTTCGATGACGTGCATAGCAGTTGGCATGGTCACACTGTACCTAGGAGTCATGGTTCAAGCG
>DV1/CYD15/COLOMBIA/525/2011
TTCCATTTGACCACACGAGGGGGAGAGCCACACATGATAGTTAGTAAGCAGGAAAGAGGAAAGTCACTCTTGTTTAAGACCTCTGCAGGTGTCAATATGTGCACTCTCATTGCGATGGACTTGGGAGAGTTATGTGAGGACACAATGACCTACAAATGCCCCCGAATCACCGAGGCGGAACCAGATGACGTTGACTGCTGGTGCAATGCCACAGACACATGGGTGACCTATGGGACGTGTTCTCAAAACGGCGAACACCGACGAGACAAACGTTCCGTGGCACTGGCCCCACACGTGGGACTTGGTCTAGAAACAAGAACCGAAACATGGATGTCCTCTGAAGGCGCCTGGAAACAAATACAAAGAGTGGAGACCTGGGCCTTGAGACACCCAGGATTCACGGTGATAGCCCTTTTTTTAGCACATGCTATAGGAACATCCATCACTCAGAAAGGGATCATTTTCATCTTGCTGATGCTGGTGACACCATCAATGGCCATGCGATGCGTGGGAATAGGCAACAGAGACTTCGTTGAAGGACTGTCAGGAGCAACGTGGGTGGACGTGGTATTGGAGCATGGAAGCTGCGTCACCACCATGGCAAAAAATAAACCAACATTGGACATTGAACTCTTGAAGACGGAGGTCACGAACCCTGCCGTCTTGCGCAAACTGTGCATTGAAGCTAAAATATCAAACACCACCACCGATTCAAGATGTCCAACACAAGGAGAGGCTACACTGGTGGAAGAACAAGACGCGAACTTTGTGTGTCGCCGAACGTTTGTGGACAGAGGCTGGGGTAACGGCTGCGGACTATTCGGAAAGGGAAGTCTATTGACGTGTGCCAAGTTCAAGTGTGTGACAAAACTAGAAGGAAAGATAGTTCAATATGAGAACTTGAAATATTCAGTGATAGTTACTGTCCACACTGGGGACCAGCACCAGGTGGGAAACGAGACCACAGAACATGGAACAATTGCAACTATAACACCTCAAGCTCCTACGTCGGAAATACAGCTGACCGACTACGGAGCCCTTACATTGGACTGCTCACCTAGAACAGGGCTGGACTTTAATGAGATGGTGCTATTGACAATGAAAGAAAAATCATGGCTTGTCCACAAACAATGGTTTCTGGACTTACCACTGCCATGGACTTCGGGGGCTTCAACATCCCAAGAGACCTGGAACAGACAAGATTTGCTGGTCACATTCAAGACAGCCCATGCAAAGAAACAGGAAGTAGTCGTACTGGGATCACAGGAAGGAGCAATGCACACTGCGTTGACTGGGGCGACAGAAATCCGAACGTCTGGAACGACAACAATCTTCGCAGGACACCTGAAATGCAGACTAAAAATAGATAAACTGACTTTAAAAGGGATGTCATATGTGATGTGCACAGGCTCATTTAAGCTAGAGAAGGAAGTGGCTGAGACCCAGCATGGAACTGTTCTAGTGCAGGTCAAATACGAAGGAACAGACGCGCCATGCAAGATCCCCTTCTCGACTCAAGATGAGAAAGGAGTGACCCAGAATGGGAGATTGATAACAGCCAATCCCATAGTTACTGATAAAGAAAAACCAGTCAACATTGAGACAGAACCACCTTTTGGTGAGAGCTACATCGTGGTAGGGGCAGGCGAAAAAGCTTTGAAACTAAGCTGGTTCAAGAAAGGAAGCAGCATAGGGAAAATGTTCGAAGCAACCGCCCGAGGAGCACGAAGGATGGCTATCCTGGGAGACACCGCATGGGACTTCGGTTCTATAGGAGGAGTGTTTACATCTGTGGGAAAATTGGTACACCAGGTTTTTGGAACCGCATATGGGGTTTTGTTCAGCGGTGTTTCTTGGACCATGAAAATAGGAATAGGGATTCTGTTGACATGGTTGGGATTAAATTCAAGGAGCACGTCACTTTCGATGACGTGCATTGCAGTTGGCATGGTCACACTGTACTTAGGAGTCATGGTTCAAGCG
>DV1/CYD15/COLOMBIA/526/2013
TTCCATTTGACCACACGAGGGGGAGAGCCACATATGATAGTTAGTAAGCAGGAAAGAGGAAAGTCACTCTTGTTTAAGACCTCTGCAGGTGTCAATATGTGCACTCTCATTGCGATGGACTTGGGAGAGTTGTGTGAGGACACAATGACCTACAAATGCCCCCGGATCACTGAGGCGGAACCAGATGACGTTGACTGCTGGTGCAATGCCACAGATACATGGGTGACCTATGGGACGTGTTCTCAAACCGGCGAACACCGACGAGACAAACGTTCCGTGGCACTGGCCCCACACGTGGGACTTGGCCTAGAAACAAGAACCGAAACATGGATGTCCTCTGAAGGCGCCTGGAAACAAATACAAAGAGTGGAGACCTGGGCTTTGAGACACCCAGGATTCACGGTGATAGCCCTTTTTCTAGCACATGCTATAGGAACATCCATCACTCAGAAAGGGATCATTTTCATCTTGCTGATGCTGGTGACTCCATCAATGGCCATGCGATGCGTGGGAATAGGCAACAGAGACTTCGTTGAAGGACTGTCAGGAGCAACGTGGGTGGACGTGGTATTGGAGCATGGAAGCTGCGTCACCACCATGGCAAAAAATAAACCAACATTGGACATTGAACTCTTGAAGACGGAGGTCACGAACCCTGCCGTCTTGCGCAAACTGTGCATTGAAGCTAAAATATCAAACACCACCACCGACTCAAGATGCCCAACACAAGGAGAGGCAACACTGGTGGAAGAACAAGACGCGAACTTTGTGTGTCGCCGAACGTTTGTGGACAGAGGCTGGGGTAATGGCTGCGGACTATTCGGAAAGGGAAGTCTATTGACGTGTGCCAAGTTCAAGTGTGTGACAAAACTAGAAGGAAAGATAGTTCAATATGAAAACTTAAAATATTCAGTGATAGTCACTGTCCACACTGGGGACCAGCACCAGGTGGGAAACGAGACCACAGAACATGGAACAATTGCAACCATAACACCTCAAGCTCCTACGTCGGAAATACAGCTGACCGACTACGGAGCCCTCACATTGGACTGCTCACCTAGAACAGGGCTGGACTTTAATGAGATGGTGCTATTGACAATGAAAGAAAAGTCATGGCTTGTCCACAAACAATGGTTTCTAGACTTACCACTGCCATGGACCTCGGGGGCTTCAACATCCCAAGAGACCTGGAACAGACAAGATCTGCTGGTCACATTCAAGACAGCTCATGCAAAGAAACAGGAAGTAGTCGTACTGGGATCACAGGAAGGAGCAATGCACACTGCGTTGACTGGGGCGACAGAAATCCAGACGTCAGGAACGACAACAATCTTCGCAGGACACCTGAAATGCAGACTAAAAATGGATAAACTTACTTTAAAAGGGATGTCATATGTGATGTGCACAGGCTCATTTAAGCTAGAGAAGGAAGTGGCTGAGACCCAGCATGGAACTGTTCTAGTGCAGGTCAAATACGAAGGAACAGACGCGCCATGCAAGATCCCCTTCTCGACCCAAGATGAGAAAGGAGTGACCCAGAATGGGAGATTGATAACAGCCAATCCCATAGTTACTGACAAAGAAAAACCAGTCAACATTGAGACAGAACCACCCTTTGGTGAGAGCTACATCGTGGTAGGGGCAGGCGAAAAAGCTTTGAAACTAAGCTGGTTCAAGAAAGGAAGCAGCATAGGGAAAATGTTCGAAGCAACCGCCCGAGGAGCACGAAGGATGGCTATCCTGGGAGACACCGCATGGGACTTCGGTTCTATAGGAGGAGTGTTCACATCTGTGGGAAAATTGGTACACCAAGTTTTTGGAACCGCATATGGGGTTCTGTTCAGCGGTGTTTCTTGGACCATGAAAATAGGAATAGGGATTCTGTTGACATGGCTGGGATTAAATTCAAGGAGCACGTCACTTTCGATGACGTGCATTGCAGTTGGCATGGTCACACTGTACCTAGGAGTCATGGTTCAAGCG
>DV1/CYD15/COLOMBIA/527/2012
TTCCATTTGACCACACGAGGGGGAGAGCCACACATGATAGTTAGTAAGCAGGAAAGAGGAAAGTCACTCTTGTTTAAGACCTCTGCAGGTGTCAATATGTGCACTCTCATTGCGATGGACTTGGGAGAGTTGTGTGAGGACACAATGACCTACAAATGCCCCCGGATCACTGAGGCGGAACCAGATGACGTTGACTGCTGGTGCAATGCCACAGATACATGGGTGACCTATGGGACGTGTTCTCAAACCGGCGAACACCGACGAGACAAACGTTCCGTGGCACTGGCCCCACACGTGGGACTTGGCCTAGAAACAAGAACCGAAACATGGATGTCCTCTGAAGGCGCCTGGAAACAAATACAAAGAGTGGAGACCTGGGCTTTGAGACACCCAGGATTCACGGTGATAGCCCTTTTTTTAGCACATGCTATAGGAACATCCATCACTCAGAAAGGGATCATTTTCATCTTGCTGATGCTGGTGACACCATCAATGGCCATGCGATGCGTGGGAATAGGCAACAGAGACTTCGTTGAAGGACTGTCAGGAGCAACGTGGGTGGACGTGGTATTGGAGCATGGAAGCTGCGTCACCACCATGGCAAAAAATAAACCAACACTGGACATTGAACTCTTGAAGACGGAGGTCACGAACCCTGCCGTCTTGCGCAAACTGTGCATTGAAGCTAAAATATCAAACACCACCACCGATTCAAGATGTCCAACACAAGGAGAGGCAACACTGGTGGAAGAACAAGACGCGAACTTTGTGTGTCGCCGAACGTTTGTGGACAGAGGCTGGGGTAATGGCTGCGGACTATTCGGAAAGGGAAGTCTATTGACGTGTGCCAAGTTCAAGTGTGTGACAAAACTAGAAGGAAAGATAGTTCAATATGAAAACTTAAAATATTCAGTGATAGTCACTGTCCACACTGGGGACCAGCACCAGGTGGGAAACGAGACCACAGAACATGGAACAATTGCAACCATAACACCTCAAGCTCCTACGTCGGAAATACAGCTGACCGACTACGGAGCCCTCACATTGGACTGCTCACCTAGAACAGGGCTGGACTTTAATGAGATGGTGCTATTGACAATGAAAGAAAAGTCATGGCTTGTCCACAAACAATGGTTTCTAGACTTACCACTGCCATGGACCTCGGGGGCTTCAACATCCCAAGAGACCTGGAACAGACAAGATCTGCTGGTCACATTCAAGACAGCTCATGCAAAGAAACAGGAAGTAGTCGTACTGGGATCACAGGAAGGAGCAATGCACACTGCGTTGACTGGGGCGACAGAAATCCAGACGTCAGGAACGACAACAATCTTCGCAGGACACCTGAAATGCAGACTAAAAATGGATAAACTTACTTTAAAAGGGATGTCATATGTGATGTGCACAGGCTCATTTAAGCTAGAGAAGGAAGTGGCTGAGACCCAGCATGGAACTGTTCTAGTGCAGGTCAAATACGAAGGAACAGACGCGCCATGCAAGATCCCCTTCTCGACCCAAGATGAGAAAGGAGTGACCCAGAATGGGAGATTGATAACAGCCAATCCCATAGTTACTGACAAAGAAAAACCAGTCAACATTGAGACAGAACCACCCTTTGGTGAGAGCTACATCGTGGTAGGGGCAGGCGAAAAAGCTTTGAAACTAAGCTGGTTCAAGAAAGGAAGCAGCATAGGGAAAATGTTCGAAGCAACCGCCCGAGGAGCACGAAGGATGGCTATCCTGGGAGACACCGCATGGGACTTCGGTTCTATAGGAGGAGTGTTTACATCTGTGGGAAAATTGGTACACCAAGTTTTTGGAACCGCATATGGGGTTCTGTTCAGCGGTGTTTCTTGGACCATGAAAATAGGAATAGGGATTCTGTTGACATGGCTGGGATTAAATTCAAGGAGCACGTCACTTTCGATGACGTGCATTGCAGTTGGCATGGTCACACTGTACTTAGGAGTCATGGTTCAAGCG
>DV1/CYD15/COLOMBIA/528/2013
TTCCATTTGACTACACGAGGGGGAGAGCCACACATGATAGTCAGTAAGCAGGAAAGAGGAAAGTCACTCTTGTTCAAGACCTCTGCAGGTGTCAATATGTGCACTCTCATTGCGATGGACTTGGGAGAGTTGTGTGAGGACACAATGACCTACAAATGCCCCCGGATCACTGAGGCGGAACCAGATGACGTTGATTGCTGGTGCAATGCCACAGATACATGGGTGACCTATGGGACGTGTTCTCAAACCGGCGAACACCGGCGAGACAAACGTTCCGTGGCACTGGCCCCACACGTGGGACTTGGTCTAGAAACAAGAACCGAAACATGGATGTCCTCTGAAGGCGCATGGAAACAAATACAAAGAGTGGAGACCTGGGCTTTGAGACACCCAGGATTCACGGTGATAGCCCTTTTTCTAGCACATGCTATAGGAACATCCATCACTCAGAAAGGGATCATTTTCATCCTGCTGATGCTGGTGACACCATCAATGGCCATGCGATGCGTGGGAATAGGCAGCAGGGACTTCGTTGAAGGACTGTCAGGAGCAACGTGGGTGGACGTGGTATTGGAGCATGGAAGCTGCGTCACCACCATGGCAAAAAATAAACCAACATTGGACATTGAACTCTTGAAGACGGAGGTCACGAACCCTGCCGTCTTGCGCAAACTGTGTATTGAAGCTAAAATATCAAACACCACCACCGATTCAAGATGTCCAACACAAGGAGAGGCTACACTGGTGGAAGAACAAGACGCGAACTTTGTGTGTCGCCGAACGTTTGTGGACAGAGGCTGGGGTAATGGCTGCGGACTATTCGGAAAGGGAAGTCTATTGACGTGTGCCAAGTTCAAGTGTGTGACAAAACTAGAAGGAAAGATAGTTCAATATGAAAACTTAAAATATTCAGTGATAGTCACTGTCCACACTGGGGACCAGCACCAGGTGGGAAATGAGACCACAGAACATGGAACAATTGCAACCATAACACCTCAAGCTCCTACGTCGGAAATACAGCTGACCGACTACGGAGCCCTCACACTGGACTGCTCACCTAGAACAGGGCTGGACTTTAATGAGATGGTGCTATTGACAATGAAAGAAAAATCATGGCTTGTCCACAAACAATGGTTTCTAGACCTACCACTGCCATGGACTTCGGGGGCTTCAACATCCCAAGAGACCTGGAGCAGACAAGATCTACTGGTCACATTCAAGACAGCTCATGCAAAGAAACAGGAAGTAGTCGTACTAGGATCACAGGAAGGAGCAATGCACACTGCGTTGACTGGGGCGACAGAAATCCAGACGTCAGGAACGACAACAATCTTTGCAGGACACTTGAAATGCAGACTAAAAATGGATAAACTGACTTTAAAAGGGATGTCATATGTGATGTGCACAGGCTCATTTAAGCTAGAGAAGGAAGTGGCTGAGACCCAGCATGGAACTGTTCTAGTGCAGGTCAAATACGAAGGAACAGACGCGCCATGCAAGATCCCCTTCTCGACCCAAGATGAGAAAGGAGTGACCCAGAATGGGAGATTGATAACAGCCAATCCCATAGTTACTGACAAAGAAAAACCAGTCAACATTGAGACAGAACCACCTTTTGGTGAGAGCTACATCGTGGTAGGGGCAGGCGAAAAAGCTTTGAAACTAAGCTGGTTCAAGAAAGGAAGCAGCATAGGGAAAATGTTCGAAGCAACCGCCCGAGGAGCACGAAGGATGGCTATCCTGGGAGACACCGCATGGGACTTCGGTTCTATAGGAGGAGTGTTCACATCTGTGGGAAAATTGGTACACCAAGTTTTTGGAACCGCATATGGGGTTCTGTTCAGCGGTGTTTCTTGGACCATGAAAATAGGAATAGGGATTCTGTTGACATGGTTGGGATTAAATTCAAGGAGCACGTCACTTTCGATGACATGCATTGCAGTTGGCATGGTCACACTGTACCTAGGAGTCATGGTTCAAGCG
>DV1/CYD15/HONDURAS/139/2013
TTTCATTTGACCACACGAGGGGGAGAGCCACACATGATAGTTAGTAAGCAGGAAAGAGGAAAGTCACTCTTGTTTAAGACCTCTGCAGGTGTCAATATGTGCACTCTCATTGCGATGGATTTGGGAGAGTTATGTGAGGACACAATGACCTACAAATGCCCCCAGATCACTGAGGCGGAACCAGATGACGTTGACTGCTGGTGCAACGCCACAGACACATGGGTGACCTATGGGACGTGTTCTCAAACCGGCGAACACCGACGAGAGAAACGTTCCGTGGCACTGGCCCCACACGTGGGACTTGGTCTAGAAACAAGAACCGAAACATGGATGTCCTCTGAAGGCGCCTGGAAACAAATACAAAGAGTGGAGACTTGGGCTTTGAGACACCCAGGATTCACGGTGATAGCCCTTTTTCTAGCACATGCCATAGGAACATCCATCACTCAGAAAGGGATCATTTTCATTTTGCTGATGCTGGTGACACCATCAATGGCAATGCGATGCGTGGGAATAGGCAACAGAGATTTCGTTGAAGGACTGTCAGGAGCAACGTGGGTGGACGTGGTATTGGAGCATGGAAGCTGCGTCACTACCATGGCAAAAAATAAACCAACCTTGGACATTGAACTCTTGAAGACGGAGGTCACGAACCCTGCCATCTTGCGCAAACTGTGCATTGAAGCTAAAATATCAAACACCACCACCGATTCAAGATGCCCAACACAAGGAGAGGCTACATTGGTGGAAGAACAAGACGCGAACTTTGTGTGTCGCCGAACGTTTGTGGACAGAGGCTGGGGTAATGGCTGTGGACTATTCGGAAAGGGAAGCCTATTGACGTGTGCCAAGTTCAAGTGTGTGACAAAACTAGAAGGAAAGATAGTTCAATATGAAAACTTAAAATATTCAGTGATAGTCACTGTCCACACTGGGGACCAGCACCAGGTGGGAAACGAGACTACAGAACATGGAACAATTGCGACCATAACACCTCAAGCTCCTACGTCGGAAATACAGCTGACCGATTACGGAGCCCTCACATTGGACTGCTCACCTCGAACAGGGCTGGACTTTAATGAGATGGTGCTATTGACAATGAAAGAAAAATCATGGCTTGTCCACAAACAATGGTTTCTGGACTTACCACTGCCTTGGACTTCGGGGGCTTCAACATCCCAAGAGACCTGGAATAGACAAGATTTGCTGGTCACATTCAAGACAGCTCATGCAAAGAAACAGGAAGTAGTCGTACTGGGATCACAGGAAGGAGCAATGCACACTGCGCTGACTGGGGCGACAGAAATCCAGACGTCAGGAACGACAACAATCTTTGCAGGACATCTGAAATGCAGACTAAAAATGGATAAACTGACTTTAAAAGGGACGTCATATGTGATGTGCACAGGCTCATTTAAGCTAGAGAAGGAAGTGGCTGAGACTCAGCATGGAACTGTTCTAGTGCAGGTCAAATACGAAGGAACAGACGCGCCATGCAAGATCCCCTTTTCGACCCAAGATGAGAAAGGAGTGACCCAGAATGGGAGATTGATAACAGCCAATCCCATAGTCACTGACAAAGAAAAACCAGTCAACATTGAGACAGAACCACCTTTTGGTGAGAGCTACATTGTGGTAGGAGCAGGTGAAAAAGCTTTAAAACTAAGCTGGTTCAAGAAAGGAAGCAGCATAGGGAAAATGTTCGAAGCAACCGCCCGAGGAGCACGAAGGATGGCTATCCTGGGAGACACCGCATGGGACTTTGGCTCTATAGGAGGAGTGTTCACATCTGTGGGAAAATTGGTACACCAGGTTTTTGGAACCGCATATGGGGTTCTGTTCAGCGGTGTTTCTTGGACTATGAAAATAGGAATAGGAATTCTGCTGACATGGTTGGGATTAAATTCAAGGAGCACGTCACTTTCGATGACGTGCATTGCAGTTGGCATGGTTACACTATACCTAGGAGTCATGGTTCAAGCG
>DV1/CYD15/HONDURAS/352/2014
TTTCATTTGACCACACGAGGGGGAGAGCCACACATGATAGTTAGTAAGCAGGAAAGAGGAAAGTCACTCTTGTTCAAGACCTCTGCAGGTGTCAATATGTGCACTCTCATTGCGATGGATTTGGGAGAGTTATGTGAGGACACAATGACCTACAAATGCCCCCAGATCACTGAGGCGGAACCAGATGACGTTGACTGCTGGTGCAACGCCACAGACACATGGGTGACCTATGGGACGTGTTCTCAAACCGGCGAACACCGACGAGAGAAACGTTCCGTGGCACTGGCCCCACACGTGGGACTTGGTCTAGAAACAAGAACCGAAACATGGATGTCCTCTGAAGGCGCCTGGAAACAAATACAAAGAGTGGAGACTTGGGCTTTGAGACACCCAGGATTCACGGTGATAGCCCTTTTTTTAGCACATGCCATAGGAACATCCATCACTCAGAAAGGGATCATTTTCATTTTGCTGATGCTGGTGACACCATCAATGGCAATGCGATGCGTGGGAATAGGCAACAGAGATTTCGTTGAAGGACTGTCAGGAGCAACGTGGGTGGACGTGGTATTGGAGCATGGAAGCTGCGTCACTACCATGGCAAAAAATAAACCAACCTTGGACATTGAACTCTTGAAGACGGAGGTCACGAACCCTGCCATCTTGCGCAAACTGTGCATTGAAGCTAAAATATCAAACACCACCACCGATTCAAGATGCCCAACACAAGGAGAGGCTACATTGGTGGAAGAACAAGACGCGAACTTTGTGTGTCGCCGAACGTTTGTGGACAGAGGCTGGGGTAATGGCTGTGGACTATTCGGAAAGGGAAGCCTATTGACGTGTGCCAAGTTCAAGTGTGTGACAAAACTAGAAGGAAAGATAGTTCAATATGAAAACTTAAAATATTCAGTGATAGTCACTGTCCACACTGGGGACCAGCACCAGGTGGGAAACGAGACTACAGAACATGGAACAATTGCGACCATAACACCTCAAGCTCCTACGTCGGAAATACAGCTGACCGATTACGGAGCCCTCACATTGGACTGCTCACCTCGAACAGGGCTGGACTTTAATGAGATGGTGCTATTGACAATGAAAGAAAAATCATGGCTTGTCCACAAACAATGGTTTCTGGACTTACCACTGCCTTGGACTTCGGGGGCTTCAACATCCCAAGAGACCTGGAATAGACAAGATTTGCTGGTCACATTCAAGACAGCTCATGCAAAGAAGCAGGAAGTAGTCGTACTGGGATCACAGGAAGGAGCAATGCACACTGCGCTGACTGGGGCGACAGAAATCCAGACGTCAGGAACGACAACAATCTTTGCAGGACATTTGAAATGCAGACTAAAAATGGATAAATTGACTTTAAAAGGGACGTCATATGTGATGTGTACAGGCTCATTTAAGCTAGAGAAGGAAGTGGCTGAGACTCAGCATGGAACTGTTCTAGTGCAGGTCAAATACGAAGGAACAGACGCGCCATGCAAGATCCCCTTTTCGACCCAAGATGAGAAAGGAGTGACCCAGAATGGGAGATTGATAACAGCCAATCCCATAGTCACTGACAAAGAAAAACCAGTCAACATTGAGACAGAACCACCTTTTGGTGAGAGCTACATTGTGGTAGGAGCAGGTGAAAAAGCTTTAAAACTAAGCTGGTTCAAGAAAGGAAGCAGCATAGGGAAAATGTTCGAAGCAACCGCCCGAGGAGCACGAAGGATGGCTATCCTGGGAGACACCGCATGGGACTTTGGCTCTATAGGAGGAGTGTTCACATCTGTGGGAAAATTGGTACACCAGGTTTTTGGAACCGCATATGGGGTTCTGTTCAGCGGTGTTTCTTGGACTATGAAAATAGGAATAGGAATTCTGCTGACATGGTTGGGATTAAATTCAAGGAGCACGTCACTTTCGATGACGTGCATTGCAGTTGGCATGGTTACACTATACCTAGGAGTCATGGTTCAAGCG
>DV1/CYD15/HONDURAS/361/2013
------------------------------------ATAGTCAGCAAGCAGGAAAGAGGAAAGTCACTCTTGTTTAAGACCTCAGCAGGTGTCAACATGTGCACACTCATAGCGATGGATTTGGGAGAGTTATGTGAGGACACAATGACCTACAAATGCCCCCAGATCACTGAGGCGGAACCAGATGACGTTGACTGTTGGTGCAATGCCACAGACACATGGGTGACCTATGGGACGTGTTCTCAAACCGGCGAACACCGACGAGACAAACGCTCCGTGGCACTGGCCCCACACGTGGGACTTGGTCTAGAAACAAGAACCGAAACATGGATGTCCTCTGAAGGCGCCTGGAAACAAATACAAAGAGTGGAGACTTGGGCTTTGAGACACCCAGGATTCACGGTGATAGCCCTTTTTTTAGCACATGCCATAGGAACATCCATCACTCAGAAAGGGATCATTTTCATTTTGCTGATGCTGGTGACACCATCAATGGCCATGCGATGCGTGGGAATAGGTAACAGAGACTTCGTTGAAGGACTGTCAGGAGCAACGTGGGTGGACGTGGTATTGGAGCATGGAAGCTGCGTCACTACCATGGCAAAAAATAAACCAACCTTGGACATTGAACTCTTGAAGACGGAGGTCACGAACCCAGCCATCTTGCGTAAACTGTGCATTGAAGCTAAAATATCAAACACCACCACCGATTCAAGATGTCCAACACAAGGAGAGGCTACATTGGTGGAAGAACAAGACGCGAACTTTGTGTGTCGCCGAACGTTTGTGGACAGAGGCTGGGGCAATGGCTGTGGACTATTCGGAAAGGGAAGCCTATTGACGTGTGCCAAGTTCAAGTGTGTGACAAAACTAGAAGGAAAGATAGTTCAATATGAAAACTTAAAATATTCAGTGATAGTCACTGTCCACACTGGGGACCAGCACCAGGTGGGAAACGAGACTACAGAACATGGAACAATTGCGACCATAACACCTCAAGCTCCTACGTCGGAAATACAGCTGACCGACTACGGAGCCCTCACATTGGACTGCTCACCTAGAACAGGGCTGGACTTTAATGAGATGGTGCTATTGACAATGAAAGAGAAATCATGGCTTGTCCACAAACAATGGTTTCTAGACTTACCACTGCCTTGGACTTCGGGGGCTTCAACATCCCAAGAGACTTGGAACAGACAAGATTTGCTGGTTACATTCAAGACAGCTCATGCAAAGAAACAGGAAGTAGTCGTACTGGGATCACAGGAAGGAGCAATGCACACTGCGTTGACTGGGGCGACAGAAATCCAGACGTCAGGAACGACAACAATCTTTGCAGGACATCTGAAATGCAGACTAAAAATGGATAAACTGACTTTAAAGGGGACGTCATATGTGATGTGCACAGGCTCATTTAAGCTAGAGAAGGAAGTGGCTGAGACCCAGCATGGAACTGTTCTAGTGCAGGTCAAATACGAAGGAACAGACGCGCCATGCAAGATCCCCTTTTTGACCCAAGATGAGAAAGGAGTGACCCAGAATGGGAGACTTATAACAGCCAATCCCATAGTCACTGACAAAGAAAAACCAGTCAACATTGAGACTGAACCACCTTTTGGTGAGAGCTACATCGTGGTAGGGGCAGGTGAAAAAGCTTTAAAACTAAGCTGGTTCAAGAAAGGAAGCAGCATAGGGAAAATGTTCGAAGCAACCGCCCGAGGAGCACGAAGGATGGCTATTCTGGGAGACACCGCATGGGACTTTGGCTCCATAGGAGGAGTGTTCACATCCGTGGGAAAATTGGTACACCAGGTTTTTGGAACCGCATATGGGGTTCTGTTCAGCGGTGTTTCTTGGACCATGAAAATAGGAATAGGAATTCTGCTGACATGGCTGGGATTGAATTCAAGGAGCACGTCACTTTCGATGACGTGCATTGCAGTTGGCATGGTTACACTATACCTAGGAGTCATGGTTCAAGCG
>DV1/CYD14/INDONESIA/364/2013
TTCCATTTGACTACACGAGGGGGAGAGCCGCACATGATAGTCAGCAAGCAGGAAAGAGGAAAGTCACTTTTGTTTAAGACCTCAGCAGGTGTCAACATGTGCACCCTCATAGCGATGGATTTGGGAGAGTTATGTGAGGACACAATGACTTACAAATGCCCTCGAATCACTGAGGCGGAACCAGATGACGTTGATTGTTGGTGCAATGCCACAGACACATGGGTGACCTATGGAACATGTTCCCAAACTGGCGAGCACCGACGAGACAAACGTTCCGTTGCACTGGCCCCACACGTGGGACTTGGTTTGGAAACAAGAACTGAAACGTGGATGTCCTCCGAAGGCGCTTGGAAACAGATACAAAGAGTGGAGACTTGGGCCCTGAGACACCCAGGATTCACGGTGATAGCCCTTTTTCTAGCACATGTCATAGGAACATCCTTTACCCAGAAAGGGATTATCTTCATTTTGTTAATGCTGGTTACACCATCCATGGCCATGCGATGCGTGGGAATAGGCAGCAGGGACTTCGTGGAAGGACTGTCAGGAGCAACTTGGGTAGATGTGGTGTTGGAACATGGAAGTTGCGTCACTACCATGGCAAAAGACAAACCAACATTGGACATTGAACTCTTGAAGACGGAAGTCACAAACCCTGCTGTCCTGCGCAAACTGTGCATTGAAGCTAAAATATCAAACACCACCACCGACTCAAGATGTCCAACACAAGGAGAAGCCACACTGGTGGAAGAACAAGACGCGAACTTTGTGTGTCGACGAACGTTTGTGGACAGAGGCTGGGGCAATGGCTGTGGCCTCTTCGGAAAAGGAAGCCTTATAACGTGTGCTAAGTTCAAGTGTGTGACAAAACTGGAAGGGAAAATAGTTCAATATGAAAACTTGAAATATTCAGTAATAGTCACCGTCCACACTGGGGACCAGCACCAGGTGGGAAATGAAAGCACAGAACATGGAACAACTGCAACCATAACACCTCAAGCTCCCACGACAGAAATACAGCTGACCGACTACGGAGCTCTTACATTGGATTGTTCACCTAGAACAGGACTGGACTTCAATGAAATGGTGTTGTTGACAATGAAAGAAAAATCATGGCTAGTCCACAAACAATGGTTTCTAGACCTACCACTGCCTTGGACCTCGGGAGCTTCAACATCACAAGAAACTTGGAACAGACAAGATTTGCTGGTGACATTTAAGACAGCTCATGCAAAGAAGCAGGAAGTAGTCGTACTAGGATCACAAGAAGGAGCAATGCACACTGCGTTGACCGGAGCGACGGAAATCCAAACGTCTGGAACGACAACAATTTTTGCAGGACACTTGAAATGTAGACTAAAGATGGACAAACTGACTCTAAAAGGGATGTCATATGTGATGTGTACAGGCTCATTCAAGCTAGAGAAAGAAGTGGCTGAGACCCAGCATGGAACCGTTCTAGTGCAGATCAAATACGAAGGAACAGATGCACCATGCAAGATCCCTTTTTCGACCCAAGATGAAAAAGGAGTAACCCAGAATGGGAGACTGATAACAGCCAACCCCATAGTCACTGACAAAGAAAAACCAGTCAACATTGAGGCAGAACCGCCTTTTGGTGAGAGTTACATCGTGATAGGAGCAGGTGAAAAAGCTTTGAAACTAAGCTGGTTCAAGAAAGGAAGCAGCATAGGGAAAATGTTTGAGGCAACTGCCAGAGGAGCACGAAGGATGGCCATACTGGGAGACACCGCATGGGACTTTGGTTCTATAGGAGGAGTGTTCACGTCTGTTGGAAAATTAGTACACCAGATTTTCGGAACTGCATATGGAGTTTTGTTCAGCGGTGTTTCCTGGACCATGAAAATAGGAATAGGGGTTCTGCTGACATGGCTAGGATTAAACTCAAGGAGCACGTCCCTTTCGATGACGTGCATTGCAGTCGGCCTAGTAACGCTATACTTAGGAGTCATGGTTCAGGCG
>DV1/CYD14/INDONESIA/365/2013
TTCCATTTGACTACACGAGGGGGAGAGCCGCACATGATAGTCAGCAAGCAGGAAAGAGGAAAGTCACTTTTGTTTAAGACCTCAGCAGGTGTTAACATGTGCACTCTTATAGCGATGGATTTGGGAGAGTTATGTGAGGACACAATGACTTACAAATGCCCTCGAATCACTGAGGCGGAACCAGATGACGTTGATTGTTGGTGCAATGCCACAGACACATGGGTGACCTATGGAACATGTTCCCAAACAGGCGAGCACCGACGAGACAAACGTTCCGTCGCACTGGCCCCACACGTGGGACTTGGTTTGGAAACAAGAACCGAAACGTGGATGTCCTCCGAAGGCGCTTGGAAACAGATACAAAGAGTGGAGACTTGGGCCCTGAGACACCCAGGATTCACGGTGATAGCCCTTTTTCTAGCACATGCCATAGGAACATCCATCACCCAGAAAGGGATTATCTTCATTTTGTTAATGCTGGTCACACCATCCATGGCCATGCGATGCGTGGGAATAGGCAGCAGGGACTTCGTGGAAGGACTGTCAGGAGCAACTTGGGTAGACGTGGTGCTGGAACATGGAAGTTGCGTCACTACCATGGCAAAAGACAAACCAACATTGGACATTGAACTCTTGAAGACGGAAGTCACAAACCCTGCCGTCCTGCGCAAACTGTGCATTGAAGCCAAAATATCAAACACCACCACCGACTCAAGATGTCCAACACAAGGAGAAGCCACACTGGTGGAAGAACAAGACGCGAACTTTGTGTGTCGACGAACGTTTGTGGACAGAGGCTGGGGCAATGGCTGTGGGCTCTTCGGAAAAGGAAGCCTTATAACGTGTGCTAAGTTCAAGTGTGTGACAAAACTGGAAGGAAAAATAGTTCAATATGAAAACTTGAAATATTCAGTAATAGTCACCGTTCACACTGGAGACCAGCACCAGGTGGGAAATGAAAGCACAGAACATGGGACAACTGCAACTATAACACCTCAAGCTCCTACGACAGAAATACAGCTGACCGACTACGGAGCTCTTACATTGGATTGTTCACCTAGAACAGGACTAGACTTCAATGAAATGGTGTTGTTGACAATGAAAGAAAAATCATGGCTAGTCCACAAACAATGGTTTCTAGACCTACCACTGCCTTGGACCTCGGGAGCTTCAACATCACAAGAAACTTGGAACAGACAAGATTTGCTGGTGACATTTAAGACAGCTCATGCGAAGAAGCAGGAAGTAGTCGTACTAGGATCACAAGAAGGAGCAATGCACACTGCGTTGACCGGAGCGACGGAAATCCAAACGTCTGGAACGACAACAATTTTTGCAGGACACTTGAAATGTAGACTAAAGATGGATAAACTGACTCTAAAAGGGATGTCATATGTGATGTGCACAGGCTCATTCAAGCTAGAGAAAGAAGTGGCTGAGACCCAGCATGGAACCGTTCTAGTGCAGATTAAATACGAAGGAACAGATGCACCATGCAAGATCCCTTTTTCGACCCAAGATGAAAAAGGAGTAACCCAGAATGGGAGATTGATAACAGCCAACCCCATAGTCACTGACAAAGAAAAACCAGTCAACATTGAGGCAGAACCGCCTTTTGGTGAGAGTTACATTGTGATAGGAGCAGGTGAAAAAGCTTTGAAACTAAGCTGGTTCAAGAAAGGAAGCAGCATAGGGAAAATGTTTGAGGCAACTGCCAGAGGAGCACGAAGGATGGCCATACTGGGAGACACCGCATGGGACTTTGGTTCTATAGGAGGAGTGTTCACGTCTGTTGGAAAATTAGTACACCAGATTTTTGGAACTGCATATGGAGTTTTGTTCAGCGGTGTTTCCTGGACCATGAAAATAGGAATAGGGGTTCTGCTGACATGGTTAGGATTAAACTCAAGGAGCACGTCCCTTTCGATGACGTGCATTGCAGTTGGCCTAGTAACGCTATACTTAGGAGTCATGGTTCAGGCG
>DV1/CYD14/INDONESIA/366/2013
TTCCATCTGACCACCCGAGGAGGAGAGCCGCACATGATAGTCAGCAAGCAAGAAAGAGGAAAATCACTTTTGTTCAAGACCTCTGCAGGTGTCAACATGTGTACCCTTATTGCAATGGATTTGGGAGAGTTATGTGAAGACACAATGACCTACAAATGCCCACGGATCACTGAGACGGAACCAGATGACGTTGACTGTTGGTGCAATGCTACGGAGACATGGGTGACCTATGGAACATGTTCCCAAGCTGGTGAACACCGACGAGACAAACGTTCTGTCGCATTGGCACCACACGTAGGGCTTGGTCTAGAAACAAGAACCGAAACGTGGATGTCCTCTGAAGGCGCTTGGAGACAAATACAAAAAGTGGAGACTTGGGCTCTAAGACACCCAGGATTCACGGTGATAGCCCTTTTTCTAGCACATGCTATAGGAACATCCATCACCCAAAAAGGGATTATTTTTATTTTGCTGATGCTGGTAACTCCATCCATGGCCATGCGGTGCGTGGGAATAGGCAACAGAGACTTCGTGGAAGGACTCTCAGGAGCTACGTGGGTGGATGTGGTGCTGGAGCATGGAAGTTGCGTCACTACCATGGCAAAAGACAAACCAACACTGGACATTGAACTCCTGAAGACGGAGGTCACAAACCCTGCAGTCCTGCGCAAATTGTGCATTGAAGCTAAAATATCAAACACCACCACCGATTCGAGATGTCCAACACAAGGAGAAGCCACGCTGGTGGAAGAGCAGGACACGAACTTTGTGTGCCGGCGAACGTTCGTGGACAGAGGCTGGGGCAATGGTTGTGGGCTATTCGGAAAAGGTAGCTTAATAACGTGTGCTAAGTTTAAGTGTGTGACAAAACTGGAAGGAAAGATAGTCCAATATGAAAATTTAAAATATTCAGTCATAGTCACCGTACACACTGGAGACCAACACCAAGTTGGAAATGAGACCACAGAACATGGAACAACTGCAACCATAACACCTCAAGCTCCCACGTCGGAAATACAGCTGACAGACTACGGAGCTCTAACATTGGATTGTTCACCTAGAACAGGATTAGACTTTAATGAGATGGTGTTGTTGACAATGAAAGAAAAATCATGGCTCGTCCACAAACAATGGTTTCTAGACTTACCACTGCCTTGGACCTCGGGGGCTTCAACATCCCAAGAGACTTGGAACAGACAAGACTTGCTGGTCACATTTAAGACAGCTCATGCAAAGAAGCAGGAAGTAGTCGTACTAGGATCACAAGAAGGAGCAATGCACACTGCGCTAACTGGAGCGACAGAAATCCAAACGTCTGGAACGACAACAATTTTCGCAGGACACCTGAAATGCAGACTAAAAATGGATAAACTGACCTTAAAAGGGGTGTCATATGTAATGTGCACAGGGTCATTCAAGCTAGAGAAGGAAGTGGCTGAGACTCAGCATGGAACTGTTCTAGTGCAGGTCAAATACGAAGGAACAGATGCACCATGCAAGATCCCCTTCTCGTCCCAAGATGAGAAGGGAGTGACCCAGAATGGGAGATTGATAACAGCCAACCCCATAGTCATTGACAAAGAAAAACCAGTTAACATTGAAGCGGAGCCACCTTTTGGTGAGAGCTACCTTGTGGTAGGAGCAGGTGAAAAAGCTTTGAAACTAAGCTGGTTCAAGAAGGGAAGCAGTATAGGAAAGATGTTTGAAGCAACTGCTCGTGGAGCACGAAGGATGGCCATCCTGGGAGACACCGCATGGGACTTCGGTTCTATAGGAGGGGTGTTTACGTCTGTGGGAAAATTGATACACCAGATTTTTGGGACTGCGTATGGAGTTTTGTTCAGCGGGGTTTCTTGGACTATGAAAATAGGAATAGGGATTCTGCTGACATGGCTAGGATTAAATTCAAGGAGCACGTCCCTTTCAATGACGTGTATCGCAGTTGGCATGGTCACACTGTACCTAGGAGTCATGGTTCAGGCG
>DV1/CYD14/INDONESIA/384/2013
TTCCATTTGACTACACGAGGGGGAGAGCCGCACATGATAGTCAGCAAGCAGGAAAGAGGAAAGTCACTTTTGTTCAAGACCTCAGCAGGTGTCAACATGTGTACACTTATAGCGATGGATTTGGGAGAGTTGTGTGAGGACACACTGACTTATAAATGCCCTCGAATCACTGAGGCGGAACCAGATGACGTTGATTGTTGGTGCAATGCCACAGACACATGGGTGACCTATGGAACATGCTCCCAAATTGGCGAGCACCGACGAGACAAACGTTCTGTCGCACTGGCCCCACACGTGGGACTTGGTTTGGAAACAAGAACCGAAACGTGGATGTCCTCCGAAGGCGCTTGGAAACAGATACAAAGAGTGGAGACTTGGGCCCTGAGACACCCAGGTTTCACGGTGATAGCCCTTTTTCTAGCACATGCCATAGGAACATCCATTACCCAGAAAGGGATTATCTTCATTTTGTTAATGCTGGTTACACCATCCATGGCCATGCGATGCGTGGGAATAGGCAGCAGGGACTTCGTGGAAGGACTGTCAGGAGCAACTTGGGTAGATGTGGTGCTGGAACATGGAAGTTGCGTCACTACCATGGCAAAAGACAAACCAACATTGGACATTGAACTCTTGAAGACGGAAGTCACAAACCCTGCCGTCCTGCGCAAACTGTGCATTGAAGCTAAAATATCAAACACCACCACCGACTCAAGATGTCCAACACAAGGAGAGGCCACACTGGTGGAAGAACAAGACGCGAACTTTGTGTGTCGACGAACGTTTGTGGACAGAGGATGGGGCAATGGCTGTGGGCTCTTCGGAAAAGGAAGACACTATACGTGTGCTAAGTTCAAGTGTGTGACAAAACTGGAAGGAAAAATAGTTCAATATGAAAACTTGAAATATTCAGTAATAATCACCGTCCACACTGGAGACCAGCATCAGGTGGGAAATGAAAGCACAGAACATGGGACAACTGCAACTATAACACCTCAAGCTCCTACGACAGAAATACAGCTGACCGACTACGGAGCTCTCACATTGGATTGTTCACCTAGAACAGGACTAGACTTTAATGAAATGGTGTTGTTGACAATGAAAGAAAAATCATGGCTAGTCCACAAACAATGGTTTCTAGACCTACCACTGCCTTGGACCTCGGGAGCTTCAACAACACAAGAAACTTGGAACAGACAAGATTTGCTGGTGACATTTAAGACAGCCCATGCAAAGAAGCAGGAAGTAGTCGTACTAGGATCACAAGAAGGAGCAATGCACACTGCGCTGACCGGAGCGACGGAAATCCAAACGTCAGGAACGACAACAATTTTTGCAGGACACTTGAAATGTAGACTAAAGATGGACAAACTGACTCTAAAAGGGATGTCATATGTGATGTGCACAGGCTCATTCAAGTTAGAGAAAGAAGTGGCTGAGACCCAGCATGGAACCGTTCTAGTGCAAATTAAATACGAAGGAACAGATGCACCATGCAAGATCCCTTTTTCGACCCAAGATGAAAAAGGAGTAACCCAGAATGGGAGATTGATAACAGCCAACCCCATAGTCACTGACAAAGAAAAACCAGTCAACATTGAGGCAGAACCGCCTTTTGGTGAGAGTTACATCGTGATAGGAGCAGGTGAAAAAGCTTTGAAACTAAGCTGGTTCAAGAAAGGAAGCAGCATAGGGAAAATGTTTGAGGCAACTGCCAGAGGAGCACGAAGGATGGCCATACTGGGAGACACCGCATGGGACTTTGGTTCTATAGGAGGAGTATTTACTTCTGTTGGAAAATTAGTACACCAGATCTTTGGAACTGCATATGGAGTTTTATTCAGCGGTGTTTCCTGGACCATGAAGATAGGAATAGGGGTTCTGCTAACATGGCTAGGATTAAACTCAAGGAGCACGTCCCTTTCGATGACGTGCATTGCAGTTGGCTTAGTAACGCTATACTTAGGAGTCATGGTTCAGGCG
>DV1/CYD14/INDONESIA/385/2013
TTCCATTTGACTACACGAGGGGGAGAGCCGCACATGATAGTCAGCAAGCAGGAAAGAGGAAAGTCACTTTTGTTTAAGACCTCAGCAGGTGTTAACATGTGCACTCTTATAGCGATGGATTTGGGAGAGTTATGTGAGGACACAATGACTTACAAATGCCCTCGAATCACTGAGGCGGAACCAGATGACGTTGATTGTTGGTGCAATGCCACAGACACATGGGTGACCTATGGAACATGTTCCCAAACAGGCGAGCACCGACGAGACAAACGTTCCGTCGCACTGGCCCCACACGTGGGACTTGGTTTGGAAACAAGAACCGAAACGTGGATGTCCTCCGAAGGCGCTTGGAAACAGATACAAAGAGTGGAGACTTGGGCCCTGAGACACCCAGGATTCACGGTGATAGCCCTTTTTCTAGCACATGCCATAGGAACATCCATCACCCAGAAAGGGATTATCTTCATTTTGTTAATGCTGGTCACACCATCCATGGCCATGCGATGCGTGGGAATAGGCAGCAGGGACTTCGTGGAAGGACTGTCAGGAGCAACTTGGGTAGACGTGGTGCTGGAACATGGAAGTTGCGTCACTACCATGGCAAAAGACAAACCAACATTGGACATTGAACTCTTGAAGACGGAAGTCACAAACCCTGCCGTCCTGCGCAAACTGTGCATTGAAGCCAAAATATCAAACACCACCACCGACTCAAGATGTCCAACACAAGGAGAAGCCACACTGGTGGAAGAACAAGACGCGAACTTTGTGTGTCGACGAACGTTTGTGGACAGAGGCTGGGGCAATGGCTGTGGGCTCTTCGGAAAAGGAAGCCTTATAACGTGTGCTAAGTTCAAGTGTGTGACAAAACTGGAAGGAAAAATAGTTCAATATGAAAACTTGAAATATTCAGTAATAGTCACCGTTCACACTGGAGACCAGCACCAGGTGGGAAATGAAAGCACAGAACATGGGACAACTGCAACTATAACACCTCAAGCTCCTACGACAGAAATACAGCTGACCGACTACGGAGCTCTTACATTGGATTGTTCACCTAGAACAGGACTAGACTTCAATGAAATGGTGTTGTTGACAATGAAAGAAAAATCATGGCTAGTCCACAAACAATGGTTTCTAGACCTACCACTGCCTTGGACCTCGGGAGCTTCAACATCACAAGAAACTTGGAACAGACAAGATTTGCTGGTGACATTTAAGACAGCTCATGCGAAGAAGCAGGAAGTAGTCGTACTAGGATCACAAGAAGGAGCAATGCACACTGCGTTGACCGGAGCGACGGAAATCCAAACGTCTGGAACGACAACAATTTTTGCAGGACACTTGAAATGTAGACTAAAGATGGATAAACTGACTCTAAAAGGGATGTCATATGTGATGTGCACAGGCTCATTCAAGCTAGAGAAAGAAGTGGCTGAGACCCAGCATGGAACCGTTCTAGTGCAGATTAAATACGAAGGAACAGATGCACCATGCAAGATCCCTTTTTCGACCCAAGATGAAAAAGGAGTAACCCAGAATGGGAGATTGATAACAGCCAACCCCATAGTCACTGACAAAGAAAAACCAGTCAACATTGAGGCAGAACCGCCTTTTGGTGAGAGTTACATTGTGATAGGAGCAGGTGAAAAAGCTTTGAAACTAAGCTGGTTCAAGAAAGGAAGCAGCATAGGGAAAATGTTTGAGGCAACTGCCAGAGGAGCACGAAGGATGGCCATACTGGGAGACACCGCATGGGACTTTGGTTCTATAGGAGGAGTGTTCACGTCTGTTGGAAAATTAGTACACCAGATTTTTGGAACTGCATATGGAGTTTTGTTCAGCGGTGTTTCCTGGACCATGAAAATAGGAATAGGGGTTCTGCTGACATGGTTAGGATTAAACTCAAGGAGCACGTCCCTTTCGATGACGTGCATTGCAGTTGGCCTAGTAACGCTATACTTAGGAGTCATGGTTCAGGCG
>DV1/CYD14/INDONESIA/386/2013
TTCCATCTGACCACCCGAGGGGGAGAGCCGCACATGGTAGTTGGCAAGCAGGAAAGAGGAAAGTCACTTTTGTTTAAGACCTCTGCAGGTGTCAACATGTGTACACTTATGGCGATGGATTTGGGAGAGTTATGTGAGGACACAATGACCTACAAATGTCCCCGGATCACTGAAACGGAACCAGATGACGTTGACTGTTGGTGCAACGCCACGGAGACATGGGTGACTTACGGAACATGTTCTCAAACTGGTGAACACCGACGAGACAAACGTTCTGTTGCACTGGCACCACACGTAGGGCTTGGCCTAGAAACAAGAACCGAAACGTGGATGTCCTCTGAAGGCGCTTGGAAACAAATACAAAAAGTGGAGACCTGGGCTCTGAGACACCCAGGATTCACGGTGATAGCTCTCTTTCTAGCACATGCCATAGGAACATCCATTACCCAGAAAGGAATTATTTTCATTTTGCTGATGCTGGTAACTCCATCCATGGCCATGCGGTGCGTGGGAATAGGCAACAGAGACTTCGTGGAAGGACTGTCAGGAGCTACGTGGGTGGATGTGGTACTGGAGCATGGAAGTTGCGTCACTACAATGGCAAAAAACAAACCAACACTGGACATTGAACTCTTAAAGACGGAGGTCACAAACCCAGCCATCTTGCGCAAATTGTGCATTGAAGCCAAAATATCAAATACTACCACTGATTCGAGATGTCCAACACAAGGAGAAGCCACGTTGGTGGAAGAACAAGACACGAACTTTGTGTGTCGACGAACGTTCGTGGACAGAGGCTGGGGCAATGGTTGTGGGCTATTTGGAAAAGGTAGCTTAATAACGTGTGCTAAGTTTAAGTGTGTGACAAAATTGGAAGGAAAGATAGTCCAGTACGAAAATTTAAAATATTCAGTGATAGTCACCGTCCACACTGGAGACCAGCACCAAGTTGGGAATGAGACTACAGAACATGGAACAACTGCAATCATAACACCTCAAGCTCCCACGTCGGAAATACAGCTGACAGACTACGGAGCTCTAACACTGGACTGTTCACCTAGAACAGGGCTAGACTTTAATGAGATGGTGCTGTTGACAATGAAAGAAAAATCATGGCTCGTCCACAAACAATGGTTTTTAGACTTACCGCTGCCTTGGACCTCGGGAGCTTCAACATCCCAAGAGACTTGGAATAGACAGGACTTGCTGGTCACATTCAAGACAGCTCATGCAAAGAAGCAGGAAGTAGTTGTACTAGGATCACAAGAAGGAGCGATGCACACTGCGCTGACTGGAGCAACAGAAATCCAAACGTCTGGAACGACAACAATTTTCGCAGGGCACCTGAAATGCAGACTGAAAATGGATAAACTGACTTTGAAAGGGGTATCATATGTAATGTGCACAGGCTCATTCAAGCTAGAAAAGGAAGTGGCTGAGACCCAGCATGGAACTGTTCTAGTGCAGGTCAAGTACGAAGGAACAGATGCACCATGCAAGATCCCCTTTTCATCCCAAGATGAGAAGGGAGTAATCCAGAATGGGAGATTGATAACAGCCAACCCCATAGTCACTGACAAAGAAAAACCAGTCAACATTGAGGCGGAGCCACCTTTTGGTGAGAGCTACATCGTGGTAGGAGCAGGTGAGAAAGCCTTGAAACTAAGCTGGTTCAAGAAGGGAAGCAGTATAGGGAAAATGTTTGAAGCAACTGCCCGTGGAGCACGAAGGATGGCCATTTTGGGAGACACTGCATGGGACTTCGGCTCTATAGGAGGAGTGTTCACGTCCGTGGGAAAACTGGTACACCAGATTTTTGGAACTGCGTACGGAGTTTTGTTCAGCGGTGTTTCTTGGACCATGAAAATAGGAATAGGGATTCTGCTGACATGGCTAGGATTAAACTCAAGGAGCACGTCCCTTTCAATGACGTGTATCGTAGTTGGCATGGTCACACTGTACCTAGGAGTCATGGTTCAGGCG
>DV1/CYD14/INDONESIA/387/2013
TTCCATCTGACCACCCGAGGGGGAGAGCCGCACATGGTAGTTGGCAAGCAGGAAAGAGGAAAGTCACTTTTGTTTAAGACCTCTGCAGGTGTCAACATGTGTACACTTATGGCGATGGATTTGGGAGAGTTATGTGAGGACACAATGACCTACAAATGTCCCCGGATCACTGAAACGGAACCAGATGACGTTGACTGTTGGTGCAACGCCACGGAGACATGGGTGACTTACGGAACATGTTCTCAAACTGGTGAACACCGACGAGACAAACGTTCTGTTGCACTGGCACCACACGTAGGGCTTGGCCTAGAAACAAGAACCGAAACGTGGATGTCCTCTGAAGGCGCTTGGAAACAAATACAAAAAGTGGAGACCTGGGCTCTGAGACACCCAGGATTCACGGTGATAGCTCTCTTTCTAGCACATGCCATAGGAACATCCATTACCCAGAAAGGAATTATTTTCATTTTGCTGATGCTGGTAACTCCATCCATGGCCATGCGGTGCGTGGGAATAGGCAACAGAGACTTCGTGGAAGGACTGTCAGGAGCTACGTGGGTGGATGTGGTACTGGAGCATGGAAGTTGCGTCACTACAATGGCAAAAAACAAACCAACACTGGACATTGAACTCTTAAAGACGGAGGTCACAAACCCAGCCATCTTGCGCAAATTGTGCATTGAAGCCAAAATATCAAATACTACCACTGATTCGAGATGTCCAACACAAGGAGAAGCCACGTTGGTGGAAGAACAAGACACGAACTTTGTGTGTCGACGAACGTTCGTGGACAGAGGCTGGGGCAATGGTTGTGGGCTATTTGGAAAAGGTAGCTTAATAACGTGTGCTAAGTTTAAGTGTGTGACAAAATTGGAAGGAAAGATAGTCCAGTACGAAAATTTAAAATATTCAGTGATAGTCACCGTCCACACTGGAGACCAGCACCAAGTTGGGAATGAGACTACAGAACATGGAACAACTGCAATCATAACACCTCAAGCTCCCACGTCGGAAATACAGCTGACAGACTACGGAGCTCTAACACTGGACTGTTCACCTAGAACAGGGCTAGACTTTAATGAGATGGTGCTGTTGACAATGAAAGAAAAATCATGGCTCGTCCACAAACAATGGTTTTTAGACTTACCGCTGCCTTGGACCTCGGGAGCTTCAACATCCCAAGAGACTTGGAATAGACAGGACTTGCTGGTCACATTCAAGACAGCTCATGCAAAGAAGCAGGAAGTAGTTGTACTAGGATCACAAGAAGGAGCGATGCACACTGCGCTGACTGGAGCAACAGAAATCCAAACGTCTGGAACGACAACAATTTTCGCAGGGCACCTGAAATGCAGACTGAAAATGGATAAACTGACTTTGAAAGGGGTATCATATGTAATGTGCACAGGCTCATTCAAGCTAGAAAAGGAAGTGGCTGAGACCCAGCATGGAACTGTTCTAGTGCAGGTCAAGTACGAAGGAACAGATGCACCATGCAAGATCCCCTTTTCATCCCAAGATGAGAAGGGAGTAATCCAGAATGGGAGATTGATAACAGCCAACCCCATAGTCACTGACAAAGAAAAACCAGTCAACATTGAGGCGGAGCCACCTTTTGGTGAGAGCTACATCGTGGTAGGAGCAGGTGAGAAAGCCTTGAAACTAAGCTGGTTCAAGAAGGGAAGCAGTATAGGGAAAATGTTTGAAGCAACTGCCCGTGGAGCACGAAGGATGGCCATTTTGGGAGACACTGCATGGGACTTCGGCTCTATAGGAGGAGTGTTCACGTCCGTGGGAAAACTGGTACACCAGATTTTTGGAACTGCGTACGGAGTTTTGTTCAGCGGTGTTTCTTGGACCATGAAAATAGGAATAGGGATTCTGCTGACATGGCTAGGATTAAACTCAAGGAGCACGTCCCTTTCAATGACGTGTATCGTAGTTGGCATGGTCACACTGTACCTAGGAGTCATGGTTCAGGCG
>DV1/CYD14/INDONESIA/388/2013
TTCCATTTGACTACACGAGGGGGAGAGCCGCACATGATAGTCAGCAAGCAGGAAAGAGGAAAGTCACTTTTGTTTAAGACCTCAGCAGGTGTTAACATGTGCACACTTATAGCGATGGATTTGGGAGAGTTATGTGAGGACACAATGACTTACAAATGCCCTCGAATCACTGAGGCGGAACCAGATGACGTTGATTGTTGGTGCAATGCCACAGACACATGGGTGACCTATGGAACATGTTCCCAAACAGGCGAGCACCGACGAGACAAACGTTCCGTCGCACTGGCCCCACACGTGGGACTTGGTTTGGAAACAAGAACCGAAACGTGGATGTCCTCCGAAGGCGCTTGGAAACAGATACAAAGAGTGGAGACTTGGGCCCTGAGACACCCAGGATTCACGGTGATAGCCCTTTTTCTAGCACATGCCATAGGAACATCCATCACCCAGAAAGGGATTATCTTCATTTTGTTAATGCTGGTCACACCATCCATGGCCATGCGATGCGTGGGAATAGGCAGCAGGGACTTCGTGGAAGGACTGTCAGGAGCAACTTGGGTAGACGTGGTGCTGGAACATGGAAGTTGCGTCACTACCATGGCAAAAGACAAACCAACATTGGACATTGAACTCTTGAAGACGGAAGTCACAAACCCTGCCGTCCTGCGCAAACTGTGCATTGAAGCCAAAATATCAAACACCACCACCGACTCAAGATGTCCAACACAAGGAGAAGCCACACTGGTGGAAGAACAAGACGCGAACTTTGTGTGTCGACGAACGTTTGTGGACAGAGGCTGGGGCAATGGCTGTGGGCTCTTCGGAAAAGGAAGCCTTATAACGTGTGCTAAGTTCAAGTGTGTGACAAAACTGGAAGGAAAAATAGTTCAATATGAAAACTTGAAATATTCAGTAATAGTCACCGTTCACACTGGAGACCAGCACCAGGTGGGAAATGAAAGCACAGAACATGGGACAACTGCAACTATAACACCTCAAGCTCCTACGACAGAAATACAGCTGACCGACTACGGAGCTCTTACATTGGATTGTTCACCTAGAACAGGACTAGACTTCAATGAAATGGTGTTGTTGACAATGAAAGAAAAATCATGGCTAGTCCACAAACAATGGTTTCTAGACCTACCACTGCCTTGGACCTCGGGAGCTTCAACATCACAAGAAACTTGGAACAGACAAGATTTGCTGGTGACATTTAAGACAGCTCATGCGAAGAAGCAGGAAGTAGTCGTACTAGGATCACAAGAAGGAGCAATGCACACTGCGTTGACCGGAGCGACGGAAATCCAAACGTCTGGAACGACAACAATTTTTGCAGGACACTTGAAATGTAGACTAAAGATGGATAAACTGACTCTAAAAGGGATGTCATATGTGATGTGCACAGGCTCATTCAAGCTAGAGAAAGAAGTGGCTGAGACCCAGCATGGAACCGTTCTAGTGCAGATTAAATACGAAGGAACAGATGCACCATGCAAGATCCCTTTTTCGACCCAAGATGAAAAAGGAGTAACCCAGAATGGGAGATTGATAACAGCCAACCCCATAGTCACTGACAAAGAAAAACCAGTCAACATTGAGGCAGAACCGCCTTTTGGTGAGAGTTACATTGTGATAGGAGCAGGTGAAAAAGCTTTGAAACTAAGCTGGTTCAAGAAAGGAAGCAGCATAGGGAAAATGTTTGAGGCAACTGCCAGAGGAGCACGAAGGATGGCCATACTGGGAGACACCGCATGGGACTTTGGTTCTATAGGAGGAGTGTTCACGTCTGTTGGAAAATTAGTACACCAGATTTTTGGAACTGCATATGGAGTTTTGTTCAGCGGTGTTTCCTGGACCATGAAAATAGGAATAGGGGTTCTGCTGACATGGTTAGGATTAAACTCAAGGAGCACGTCCCTTTCGATGACGTGCATTGCAGTTGGCCTAGTAACGCTATACTTAGGAGTCATGGTTCAGGCG
>DV1/CYD14/INDONESIA/389/2013
TTCCATTTGACTACACGAGGGGGAGAGCCGCACATGATAGTCAGCAAGCAGGAAAGAGGAAAGTCACTTTTGTTTAAGACCTCAGCAGGTGTTAACATGTGTACACTTATGGCGATGGATTTGGGAGAGTTATGTGAGGACACAATGACTTACAAATGCCCTCGAATCACTGAGGCGGAACCAGATGACGTTGATTGTTGGTGCAATGCCACAGACACATGGGTGACCTATGGAACATGTTCCCAAACAGGCGAGCACCGACGAGACAAACGTTCCGTCGCACTGGCCCCACACGTGGGACTTGGTTTGGAAACAAGAACCGAAACGTGGATGTCCTCCGAAGGCGCTTGGAAACAGATACAAAGAGTGGAGACTTGGGCCCTGAGACACCCAGGATTCACGGTGATAGCCCTTTTTCTAGCACATGCCATAGGAACATCCATCACCCAGAAAGGGATTATCTTCATTTTGTTAATGCTGGTCACACCATCCATGGCCATGCGATGCGTGGGAATAGGCAGCAGGGACTTCGTGGAAGGACTGTCAGGAGCAACTTGGGTAGACGTGGTGCTGGAACATGGAAGTTGCGTCACTACCATGGCAAAAGACAAACCAACATTGGACATTGAACTCTTGAAGACGGAAGTCACAAACCCTGCCGTCCTGCGCAAACTGTGCATTGAAGCCAAAATATCAAACACCACCACCGACTCAAGATGTCCAACACAAGGAGAAGCCACACTGGTGGAAGAACAAGACGCGAACTTTGTGTGTCGACGAACGTTTGTGGACAGAGGCTGGGGCAATGGCTGTGGGCTCTTCGGAAAAGGAAGACCTATAGCGTGTGCTAAGTTCAAGTGTGTGACAAAACTGGAAGGAAAAATAGTTCAATATGAAAACTTGAAATATTCAGTAATAGTCACCGTTCACACTGGAGACCAGCACCAGGTGGGAAATGAAAGCACAGAACATGGGACAACTGCAACTATAACACCTCAAGCTCCTACGACAGAAATACAGCTGACCGACTACGGAGCTCTTACATTGGATTGTTCACCTAGAACAGGACTAGACTTCAATGAAATGGTGTTGTTGACAATGAAAGAAAAATCATGGCTAGTCCACAAACAATGGTTTCTAGACCTACCACTGCCTTGGACCTCGGGAGCTTCAACATCACAAGAAACTTGGAACAGACAAGATTTGCTGGTGACATTTAAGACAGCTCATGCGAAGAAGCAGGAAGTAGTCGTACTAGGATCACAAGAAGGAGCAATGCACACTGCGTTGACCGGAGCGACGGAAATCCAAACGTCTGGAACGACAACAATTTTTGCAGGACACTTGAAATGTAGACTAAAGATGGATAAACTGACTCTAAAAGGGATGTCATATGTGATGTGCACAGGCTCATTCAAGCTAGAGAAAGAAGTGGCTGAGACCCAGCATGGAACCGTTCTAGTGCAGATTAAATACGAAGGAACAGATGCACCATGCAAGATCCCTTTTTCGACCCAAGATGAAAAAGGAGTAACCCAGAATGGGAGATTGATAACAGCCAACCCCATAGTCACTGACAAAGAAAAACCAGTCAACATTGAGGCAGAACCGCCTTTTGGTGAGAGTTACATTGTGATAGGAGCAGGTGAAAAAGCTTTGAAACTAAGCTGGTTCAAGAAAGGAAGCAGCATAGGGAAAATGTTTGAGGCAACTGCCAGAGGAGCACGAAGGATGGCCATACTGGGAGACACCGCATGGGACTTTGGTTCTATAGGAGGAGTGTTCACGTCTGTTGGAAAATTAGTACACCAGATTTTTGGAACTGCATATGGAGTTTTGTTCAGCGGTGTTTCCTGGACCATGAAAATAGGAATAGGGGTTCTGCTGACATGGTTAGGATTAAACTCAAGGAGCACGTCCCTTTCGATGACGTGCATTGCAGTTGGCCTAGTAACGCTATACTTAGGAGTCATGGTTCAGGCG
>DV1/CYD14/INDONESIA/390/2013
TTCCATCTGACTACACGAGGGGGAGAGCCGCACATGATAGTCAGCAAGCAGGAAAGAGGAAAGTCACTTTTGTTTAAGACCTCAGCAGGTGTCAACATGTGCACACTTATGGCGATGGATTTGGGAGAGTTATGTGAGGACACATTGACTTACAAATGTCCTCAAATCACTGAGGCGGAACCAGATGACGTTGATTGCTGGTGCAATGCCACAGACACATGGGTGACTTATGGAACATGTTCCCGAACTGGCGAGCACCGACGAGACAAACGTTCCGTCGCACTGGCCCCACACGTGGGACTTGGTTTGGAAACAAGAACCGAAACGTGGATGTCCTCCGAAGGCGCTTGGAAACAGATACAAAGAGTGGAGACTTGGGCCCTGAGACACCCAGGATTCACGGTGATAGCCCTTTTTCTAGCACATGCCATAGGAACATCCATCACCCAGAAAGGGATTATTTTCATTTTGTTAATGCTGGTTACACCATCCATGGCCATGCGATGCGTGGGAATAGGCAGCAGGGACTTCGTGGAAGGACTGTCAGGAGCAACTTGGGTAGATGTGGTGCTGGAACATGGAAGTTGCGTCACCACCATGGCAAAAGACAAACCAACATTGGACATTGAACTCTTGAAGACGGAAGTCACAAACCCTGCCGTCCTGCGCAAACTGTGCATTGAGGCCAAAATATCAAACACCACCACCGACTCAAGATGTCCAACACAAGGAGAAGCCACACTGGTGGAAGAACAAGACGCGAACTTTGTGTGTCGACGAACGTTTGTGGACAGAGGCTGGGGCAATGGCTGTGGGCTCTTCGGAAAAGGAAGTCTTATAACGTGTGCTAAGTTCAAGTGTGTGACAAAACTGGAAGGAAAAATAGTTCAATATGAAAACTTGAAATATTCAGTAATAGTTACCGTCCACACTGGAGACCAGCATCAGGTGGGAAATGAAAGCACAGAACATGGGACAACTGCAACTATAACACCTCAAGCTCCTACGACAGAAATACAGCTGACCGACTACGGAGCTCTTACATTGGATTGTTCACCTAGAACAGGACTAGACTTTAATGAAATGGTGTTGTTGACAATGAAAGAAAAATCATGGCTAGTCCACAAACAATGGTTTCTAGACCTACCACTGCCTTGGACCTCGGGAGCTTCAACAACACAAGAAACTTGGAACAGACAAGATTTGCTGGTGACATTTAAGACAGCTCATGCAAAGAAGCAGGAAGTAGTCGTACTAGGATCACAAGAAGGAGCAATGCACACTGCGCTGACCGGAGCGACGGAAATCCAAACGTCTGGAACGACAACAATTTTTGCAGGACACTTGAAATGTAGACTAAAGATGGACAAACTGACTCTAAAAGGGATGTCATATGTGATGTGCACAGGCTCATTCAAGCTAGAGAAAGAAGTGGCTGAGACCCAGCATGGAACCGTTCTAGTGCAGATTAAATACGAAGGAACAGATGCACCATGCAAGATCCCTTTTTCGACCCAAGATGAAAAAGGAGTAACCCAGAATGGGAGATTGATAACAGCCAACCCCATAGTCACTGACAAAGAAAAACCAGTCAACATTGAGGCAGAACCGCCTTTTGGTGAGAGTTACATCGTGATAGGAGCAGGTGAAAAAGCTTTGAAACTAAGCTGGTTCAAGAAAGGAAGCAGCATAGGGAAAATGTTTGAGGCAACTGCCAGAGGAGCACGAAGGATGGCCATACTGGGAGACACCGCATGGGACTTTGGTTCTATAGGAGGAGTGTTCACGTCTGCTGGAAAATTAGTACACCAGATCTTTGGAACTGCATATGGAGTTTTGTTCAGCGGTGTTTCCTGGACCATGAAAATAGGAATAGGGGTTCTGTTGACATGGCTAGGATTAAACTCAAGGAGCACGTCCCTTTCGATGACGTGCATTGCAGTTGGCCTAGTAACGCTATACTTAGGAGTCATGGTTCAGGCG
>DV1/CYD14/INDONESIA/391/2013
TTCCATTTGACTACACGAGGGGGAGAGCCGCACATGATAGTCAGCAAGCAGGAAAGAGGAAAGTCACTTTTGTTTAAGACCTCAGCAGGTGTCAACATGTGCACTCTTATAGCGATGGATTTGGGAGAGTTATGTGAGGACACACTGACTTACAAATGCCCTCGAATCACTGAGGCGGAACCAGATGACGTTGATTGTTGGTGCAATGCCACAGACACATGGGTGACCTATGGAACATGTTCCCAAACTGGCGAGCACCGACGAGACAAACGTTCCGTCGCACTGGCCCCACACGTGGGGCTTGGTTTGGAAACAAGAACCGAAACGTGGATGTCCTCCGAAGGCGCTTGGAAACAGATACAAAGAGTGGAGACTTGGGCCCTGAGACACCCAGGATTCACGGTGATAGCCCTTTTTCTAGCACATGCCATAGGAACATCCATCACCCAGAAAGGGATTATCTTCATTTTGTTAATGCTGGTTACACCATCCATGGCCATGCGATGCGTGGGAATAGGCAGCAGGGACTTCGTGGAAGGACTGTCAGGAGCAACTTGGGTAGATGTGGTGCTGGAACATGGAAGTTGCGTCACTACCATGGCAAAAGACAAACCAACATTGGACATTGAACTCCTGAAGACGGAAGTCACAAACCCTGCCGTCCTGCGCAAACTGTGCATTGAAGCCAAAATATCAAACACCACCACCGACTCAAGATGTCCAACACAAGGAGAAGCCACACTGGTGGAAGAACAAGACGCGAACTTTGTGTGTCGACGAACGTTTGTGGACAGAGGCTGGGGCAATGGTTGTGGGCTCTTCGGAAAAGGAAGCCTTATAACGTGTGCTAAGTTCAAGTGTGTGACAAAACTGGAAGGAAAAATAGTTCAATATGAAAACTTGAAATATTCAGTGATAGTCACCGTCCACACTGGAGACCAGCATCAGGTGGGAAATGAAAGCACAGAACATGGGACAACTGCAACTATAACACCTCAAGCTCCTACGACAGAAATACAGCTGACTGACTACGGAGCTCTTACATTGGATTGTTCACCTAGAACAGGACTAGACTTTAATGAAATGGTGTTGTTGACAATGAAAGAAAAATCATGGCTAGTCCACAAACAATGGTTTCTAGACCTACCACTGCCTTGGACCTCGGGAGCCTCAACAACACAAGAAACTTGGAACAGACAAGATTTGCTGGTGACATTTAAGACAGCTCATGCAAAGAAGCAGGAAGTAGTCGTACTAGGATCACAAGAAGGAGCAATGCACACTGCGCTGACCGGAGCGACGGAAATCCAAACGTCTGGAGCGACAACAATTTTTGCAGGACACTTGAAATGTAGACTAAAGATGGACAAACTGACTTTAAAAGGGATGTCATATGTGATGTGCACAGGCTCATTCAAGCTAGAGAAAGAAGTGGCTGAGACCCAGCATGGAACCGTTCTAGTGCAGATTAAATACGAAGGAACAGATGCACCATGCAAGATCCCTTTTTCGACCCAAGATGGAAAAGGAGTAACCCAGAATGGGAGATTGATAACAGCCAACCCCATAGTCACTGATAAAGAAAAACCAGTCAACATTGAGGCAGAACCGCCTTTTGGTGAGAGTTACATCGTGATAGGAGCAGGTGAAAAAGCTTTGAAACTAAGCTGGTTCAAGAAAGGAAGCAGCATAGGGAAAATGTTTGAGGCAACTGCCAGAGGAGCACGAAGGATGGCCATACTGGGAGACACCGCATGGGACTTTGGTTCTATAGGAGGAATGTTCACGTCTGTTGGAAAATTAGTACACCAGATCTTTGGAACTGCATATGGAGTTTTGTTCAGCGGTGTTTCCTGGACCATGAAAATAGGAATAGGGGTTCTGCTGACATGGCTAGGATTAAACTCAAGGAGCACGTCTCTTTCGATGACGTGCATTGCAGTTGGCCTAGTAACGCTATACTTAGGAGTCATGGTTCAGGCG
>DV1/CYD14/INDONESIA/392/2013
TTCCATTTGACTACACGAGGGGGAGAGCCGCACATGATAGTCAGCAAGCAGGAAAGAGGAAAGTCACTTTTGTTCAAGACCTCAGCAGGTGTCAACATGTGCACCCTTATGGCGATGGATTTGGGAGAGTTGTGTGAGGACACACTGACTTATAAATGCCCTCGAATCACTGAGGCGGAACCAGATGACGTTGATTGTTGGTGCAATGCCACAGACACATGGGTGACCTATGGAACATGCTCCCAAACTGGCGAGCACCGACGAGACAAACGTTCTGTCGCACTGGCCCCACACGTGGGACTTGGTTTGGAAACAAGAACCGAAACGTGGATGTCCTCCGAAGGCGCTTGGAAACAGATACAAAGAGTGGAGACTTGGGCCCTGAGACACCCAGGTTTCACGGTGATAGCCCTTTTTCTAGCACATGCCATAGGAACATCCATTACCCAGAAAGGGATTATCTTCATTTTGTTAATGCTGGTTACACCATCCATGGCCATGCGATGCGTGGGAATAGGCAGCAGGGACTTCGTGGAAGGACTGTCAGGAGCAACTTGGGTAGATGTGGTGCTGGAACATGGAAGTTGCGTCACTACCATGGCAAAAGACAAACCAACATTGGACATTGAACTCTTGAAGACGGAAGTCACAAACCCTGCCGTCCTGCGCAAACTGTGCATTGAAGCTAAAATATCAAACACCACCACCGACTCAAGATGTCCAACACAAGGAGAGGCCACACTGGTGGAAGAACAAGACGCGAACTTTGTGTGTCGACGAACGTTTGTGGACAGAGGATGGGGCAATGGCTGTGGGCTCTTCGGAAAAGGAAGCCTTATAACGTGTGCTAAGTTCAAGTGTGTGACAAAACTGGAAGGAAAAATAGTTCAATATGAAAACTTGAAATATTCAGTAATAGTCACCGTCCACACTGGAGACCAGCATCAGGTGGGAAATGAAAGCACAGAACATGGGACAACTGCAACTATAACACCTCAAGCTCCTACGACAGAAATACAGCTGACCGACTACGGAGCTCTCACATTGGATTGTTCACCTAGAACAGGACTAGACTTTAATGAAATGGTGTTGTTGACAATGAAAGAAAAATCATGGCTAGTCCACAAACAATGGTTTCTAGACCTACCACTGCCTTGGACCTCGGGAGCTTCAACAACACAAGAAACTTGGAACAGACAAGATTTGCTGGTGACATTTAAGACAGCCCATGCAAAGAAGCAGGAAGTAGTCGTACTAGGATCACAAGAAGGAGCGATGCACACTGCGCTGACCGGAGCGACGGAAATCCAAACGTCAGGAACGACAACAATTTTTGCAGGACACTTGAAATGTAGACTAAAGATGGACAAACTGACTCTAAAAGGGATGTCATATGTGATGTGCACAGGCTCATTCAAGTTAGAGAAAGAAGTGGCTGAGACCCAGCATGGAACCGTTCTAGTGCAAATTAAATACGAAGGAACAGATGCACCATGCAAGATCCCTTTTTCGACCCAAGATGAAAAAGGAGTAACCCAGAATGGGAGATTGATAACAGCCAACCCCATAGTCACTGACAAAGAAAAACCAGTCAACATTGAGGCAGAACCGCCTTTTGGTGAGAGTTATATCGTGATAGGAGCAGGTGAAAAAGCTTTGAAACTAAGCTGGTTCAAGAAAGGAAGCAGCATAGGGAAAATGTTTGAGGCAACTGCCAGAGGAGCACGAAGGATGGCCATACTGGGAGACACCGCATGGGACTTTGGTTCTATAGGAGGAGTATTTACTTCTGTTGGAAAATTAGTACACCAGATCTTTGGAACTGCATATGGAGTTTTATTCAGCGGTGTTTCCTGGACCATGAAGATAGGAATAGGGGTTCTGCTAACATGGCTAGGATTAAACTCAAGGAGCACGTCCCTTTCGATGACGTGCATTGCAGTTGGCTTAGTAACGCTATACTTAGGAGTCATGGTTCAGGCG
>DV1/CYD14/MALAYSIA/168/2012
TTCCATTTGACTACACGAGGGGGAGAGCCGCACATGATAGTCAGCAAGCAGGAAAGAGGAAAGTCACTTTTGTTTAAGACATCAGCAGGTGTCAACATGTGCACCCTTATAGCGATGGATTTAGGAGAGTTATGTGAGGACACAATGACTTACAAATGCCCTCGAATCACTGAGGCGGAACCAGATGACGTTGATTGTTGGTGCAATGCCACAGACACATGGGTGACCTATGGAACATGTTCCCAAACTGGCGAGCACCGACGAGACAAACGTTCCGTCGCACTGGCCCCACACGTGGGACTTGGTTTGGAAACAAGAACCGAAACGTGGATGTCCTCCGAAGGCGCTTGGAAACAGATACAAAGAGTGGAGACTTGGGCCCTGAGACACCCAGGATTCACGGTGATAGCCCTTTTTTTAGCACATGCCATAGGAACATCCATCACCCAGAAAGGGATTATCTTCATTTTGTTAATGCTGGTTACACCATCCATGGCCATGCGATGCGTGGGAATAGGCAGCAGGGACTTCGTGGAAGGACTGTCAGGAGCAACCTGGGTAGATGTGGTGTTGGAACATGGAAGTTGCGTCACTACCATGGCAAAAGATAAACCAACATTGGACATTGAACTCTTGAAGACGGAAGTCACAAACCCTGCCGTCTTGCGCAAACTGTGCATTGAAGCTAAAATATCAAACACCACCACCGACTCAAGATGTCCAACACAAGGAGAAGCCACATTGGTGGAAGAACAAGACGCGAACTTTGTGTGTCGACGAACGTTTGTGGACAGAGGCTGGGGCAATGGCTGTGGGCTCTTCGGAAAAGGAAGCCTTATAACGTGTGCTAAGTTCAAGTGTGTGACAAAACTGGAAGGAAAAATGGTTCAATATGAAAACTTGAAATATTCAGTAATAGTCACCGTCCACACTGGAGACCAGCACCAGGTGGGAAATGAAAGCACAGAACATGGGACAACTGCAACCATAACACCTCAAGCTCCTACGACAGAAATACAGCTGACCGACTACGGAGCTCTTACATTGGATTGTTCACCTAGAACAGGACTGGACTTCAATGAAATGGTGTTGTTGACAATGAAAGAAAAATCATGGCTAGTCCACAAACAATGGTTTCTAGACCTACCACTGCCTTGGACCTCGGGAGCTTCAACATCACAAGAAACTTGGAACAGACAAGATTTGCTGGTGACATTTAAGACAGCTCATGCAAAGAAGCAGGAAGTAGTCGTACTAGGATCACAAGAAGGAGCAATGCACACTGCGTTGACCGGAGCGACGGAAATCCAAACGTCTGGAACGACAACAATTTTTGCAGGACACTTGAAATGTAGACTAAAGATGGACAAACTGACTCTAAAAGGGATGTCATATGTGATGTGCACAGGCTCATTCAAGCTAGAGAAAGAAGTGGCTGAGACCCAGCATGGAACCGTTCTAGTGCAGATTAAATACGAAGGAACAGATGCACCATGCAAGATCCCTTTTTCGACCCAAGATGAAAAAGGAGTAACCCAGAATGGGAGATTGATAACAGCCAACCCCATAGTCACTGACAAAGAAAAACCAGTCAACATTGAGGCAGAACCGCCTTTTGGTGAGAGTTACATCGTGATAGGAGCAGGTGAAAAAGCTTTGAAACTAAGCTGGTTCAAGAAAGGAAGCAGCATAGGGAAAATGTTTGAGGCAACTGCCAGAGGAGCACGAAGGATGGCCATACTGGGAGACACCGCATGGGACTTTGGTTCTATAGGAGGAGTGTTCACGTCTGTTGGAAAATTAGTACACCAGATTTTTGGAACTGCATATGGAGTTTTGTTCAGCGGTGTTTCCTGGACCATGAAAATAGGAATAGGGGTTCTGCTGACATGGCTAGGATTAAACTCAAGGAGCACGTCCCTTTCGATGACGTGCATTTCAGTTGGCCTAGTAACGTTATACTTAGGAGTCATGGTTCAGGCG
>DV1/CYD14/MALAYSIA/187/2011
----------------------------------------------------------------------------------------------------------------------------------------------------------------------------------------------------------------------------------------------------------------------------------------------------------------------------GAACCGAAACATGGATGTCCTCTGAAAGCGCATGGAAACAAATACAAAGAGTGGAGACCTGGGCTTTGAGACACCCAGGATTCACGGTGATAGCCCTTTTTCTAGCACATGCTATAGGAACATCCATCACTCAGAAAGGGATCATTTTCATCCTGCTGATGCTGGTGACACCATCAATGGCCATGCGATGCGTGGGAATAGGCAACAGAGACTTCGTTGAAGGACTGTCAGGAGCAACGTGGGTGGACGTGGTATTGGAGCATGGAAGCTGCGTCACCACCATGGCAAAAAACAAACCAACATTGGACATTGAACTCTTGAAGACGGAGGTCACGAACCCTGCCGTCTTGCGCAAACTGTGCATTGAAGCTAAAATATCAAACACCACCACCGATTCAAGATGTCCAACACAAGGAGAGGCTACACTGGTGGAAGAACAAGACGCGAACTTTGTGTGTCGACGAACGTTTGTGGACAGAGGCTGGGGCAATGGCTGTGGGCTCTTCGGAAAAGGAAGCCTTATAACGTGTGCTAAGTTCAAGTGTGTGACAAAACTGGAAGGAAAGATAGTTCAATATGAAAACTTGAAATATTCAGTAATAGTCACCGTCCACACTGGAGACCAGCACCAGGTGGGAAATGAAAGCACAGAACATGGGACAACTGCAACCATAACACCTCAAGCTCCTACGACAGAAATACAGCTGACCGACTACGGAGCTCTTACATTGGATTGTTCACCTAGAACAGGACTGGACTTCAATGAAATGGTGTTGTTGACAATGAAAGAAAAATCATGGCTAGTCCACAAACAATGGTTTCTAGACCTACCACTGCCTTGGACCTCGGGAGCTTCAACATCACAAGAAACTTGGAACAGACAAGATTTGCTGGTGACATTTAAGACAGCTCATGCAAAGAAGCAGGAAGTAGTCGTACTAGGATCACAAGAAGGAGCAATGCACACTGCGTTGACCGGAGCGACGGAAATCCAGACGTCTGGAACGACAACAATTTTTGCAGGACACTTGAAATGTAGACTAAAGATGGACAAACTGACTCTAAAAGGGATGTCATATGTGATGTGCACAGGCTCATTCAAGCTAGAGAAAGAAGTGGCTGAGACCCAGCATGGAACCGTTCTAGTGCAGATTAAATACGAAGGAACAGATGCACCATGCAAGATCCCTTTTTCGACCCAAGATGAAAAAGGAGTAACCCAGAATGGGAGATTGATAACAGCCAACCCCATAGTCACTGACAAAGAAAAACCAGTCAACATTGAGGCAGAACCGCCTTTTGGTGAGAGTTACATCGTGATAGGAGCAGGTGAAAAAGCTTTGAAACTAAGCTGGTTCAAGAAAGGAAGCAGCATAGGGAAAATGTTTGAGGCAACTGCCAGAGGAGCACGAAGGATGGCCATACTGGGAGACACCGCATGGGACTTTGGTTCTATAGGAGGAGTGTTCACGTCTGTTGGAAAATTAGTACACCAGATTTTTGGAACTGCATATGGAGTTTTGTTCAGCGGTGTTTCCTGGACCATGAAAATAGGAATAGGGGTTCTGCTGACATGGCTAGGATTAAACTCAAGGAGCACGTCCCTTTCGATGACGTGCATTGCAGTTGGCCTAGTAACGCTATACTTAGGAGTCATGGTTCAGGCG
>DV1/CYD15/MEXICO/140/2012
TTCCATTTGACCACACGAGGGGGAGAGCCACACATGATAGTTAGTAAGCAGGAAAGAGGAAAGTCACTCTTGTTTAAGACCTCTGCAGGTGTCAATATGTGCACTCTCATTGCGATGGACTTGGGAGAGTTATGTGAGGACACAATGACCTACAAATGCCCCCAGATCACTGAGGCGGAACCAGATGACGTTGACTGCTGGTGCAACGCCACAGACACATGGGTGACCTATGGGACGTGTTCTCAAACCGGCGAACACCGACGAGACAAACGTTCCGTGGCACTGGCCCCACACGTGGGACTTGGTCTAGAAACAAGAACCGAAACATGGATGTCCTCTGAAGGCGCCTGGAAACAAATACAAAGAGTGGAGACTTGGGCTTTGAGACACCCAGGATTCACGGTGATAGCCCTTTTTTTAGCACATGCCATAGGAACATCCATCACTCAGAAAGGGATCATTTTCATTTTGCTGATGCTGGTGACACCATCAATGGCCATGCGATGCGTGGGAATAGGCAACAGAGACTTCGTTGAAGGACTGTCAGGAGCAACGTGGGTGGACGTGGTATTGGAGCATGGAAGCTGCGTCACTACCATGGCAAAAAATAAACCAACCTTGGATATTGAACTCTTGAAGACGGAGGTCACGAACCCTGCCATCTTGCGCAAACTGTGCATTGAAGCTAAAATATCAAACACCACCACCGATTCAAGATGTCCAACACAAGGAGAGGCCACATTGGTGGAAGAACAAGACGCGAACTTTGTGTGTCGCCGAACGTTTGTGGACAGAGGCTGGGGTAATGGCTGTGGACTATTCGGAAAGGGAAGCCTATTGACGTGTGCCAAGTTCAAGTGTGTGACAAAACTAGAAGGAAAGATAGTTCAATATGAAAACTTAAAATACTCAGTGATAGTCACTGTTCACACTGGGGACCAGCACCAGGTGGGAAACGAGACTACAGAACATGGAACAATTGCGACCATAACACCTCAAGCCCCTACGTCGGAAATACAGCTGACCGACTACGGAGCCCTCACATTGGATTGCTCACCTAGAACAGGGCTGGACTTTAATGAGATGGTGCTATTGACAATGAAAGAAAAATCATGGCTTGTCCACAAACAATGGTTCCTAGACTTACCACTGCCTTGGACTTCGGGGGCTTCAACATCCCAAGAGACCTGGAACAGACAAGATTTGCTGGTCACATTTAAGACAGCTCATGCAAAGAAACAGGAAGTAGTCGTACTGGGATCACAGGAAGGAGCAATGCACACTGCGTTGACTGGGGCGACAGAAATCCAGACGTCAGGAACGACAACAATCTTTGCAGGACATCTGAAATGCAGACTAAAAATGGATAAACTGACTTTAAAAGGGACGTCATATGTGATGTGTACAGGCCCATTTAAGCTAGAGAAGGAAGTGGCTGAGACTCAGCATGGAACTGTTCTAGTGCAGGTCAAATACGAAGGAACAGACGCGCCATGCAAGATCCCCTTTTTGACCCAAGATGAGAAAGGGGTGACCCAGAATGGGAGATTGATAACAGCCAATCCCATAGTCACTGACAAAGAAAAACCAGTCAACATTGAGACAGAACCACCTTTTGGTGAGAGCTACATCGTGGTAGGGGCAGGTGAAAAAGCTTTAAAACTAAGCTGGTTCAAGAAAGGAAGCAGCATAGGGAAAATGTTCGAAGCAACCGCCCGAGGAGCACGAAGGATGGCTATTCTGGGAGACACCGCATGGGACTTTGGCTCCATGGGAGGAGTGTTCACATCTGTGGGAAAATTGGTACACCAGGTTTTTGGAACCGCATATGGGGTTCTGTTCAGCGGTGTTTCTTGGACTATGAAAATAGGAATAGGGATTCTGCTGACATGGTTGGGATTAAATTCAAGGAGCACGTCACTTTCGATGACGTGCATTGCAGTTGGCATGGTAACACTATACCTAGGAGTCATGGTTCAAGCG
>DV1/CYD15/MEXICO/141/2012
TTCCATTTGACCACACGAGGGGGAGAGCCACACATGATAGTTAGTAAGCAGGAAAGAGGAAAGTCACTCTTGTTTAAGACCTCTGCAGGTGTCAATATGTGCACTCTCATTGCGATGGACTTGGGAGAGTTATGTGAGGACACAATGACCTACAAATGCCCCCAGATCACTGAGGCGGAACCAGATGACGTTGACTGCTGGTGCAACGCCACAGACACATGGGTGACCTATGGGACGTGTTCTCAAACCGGCGAACACCGACGAGACAAACGTTCCGTGGCACTGGCCCCACACGTGGGACTTGGTCTAGAAACAAGAACCGAAACATGGATGTCCTCTGAAGGCGCCTGGAAACAAATACAAAGAGTGGAGACTTGGGCTTTGAGACACCCAGGATTCACGGTGATAGCCCTTTTTTTAGCACATGCCATAGGAACATCCATCACTCAGAAAGGGATCATTTTCATTTTGCTGATGCTGGTGACACCATCAATGGCCATGCGATGCGTGGGAATAGGCAACAGAGACTTCGTTGAAGGACTGTCAGGAGCAACGTGGGTGGACGTGGTATTGGAGCATGGAAGCTGCGTCACTACCATGGCAAAAAATAAACCAACCTTGGATATTGAACTCTTGAAGACGGAGGTCACGAACCCTGCCATCTTGCGCAAACTGTGCATTGAAGCTAAAATATCAAACACCACCACCGATTCAAGATGTCCAACACAAGGAGAGGCCACATTGGTGGAAGAACAAGACGCGAACTTTGTGTGTCGCCGAACGTTTGTGGACAGAGGCTGGGGTAATGGCTGTGGACTATTCGGAAAGGGAAGCCTATTGACGTGTGCCAAGTTCAAGTGTGTGACAAAACTAGAAGGAAAGATAGTTCAATATGAAAACTTAAAATACTCAGTGATAGTCACTGTTCACACTGGGGACCAGCACCAGGTGGGAAACGAGACTACAGAACATGGAACAATTGCGACCATAACACCTCAAGCCCCTACGTCGGAAATACAGCTGACCGACTACGGAGCCCTCACATTGGATTGCTCACCTAGAACAGGGCTGGACTTTAATGAGATGGTGCTATTGACAATGAAAGAAAAATCATGGCTTGTCCACAAACAATGGTTCCTAGACTTACCACTGCCTTGGACTTCGGGGGCTTCAACATCCCAAGAGACCTGGAACAGACAAGATTTGCTGGTCACATTTAAGACAGCTCATGCAAAGAAACAGGAAGTAGTCGTACTGGGATCACAGGAAGGAGCAATGCACACTGCGTTGACTGGGGCGACAGAAATCCAGACGTCAGGAACGACAACAATCTTTGCAGGACATCTGAAATGCAGACTAAAAATGGATAAACTGACTTTAAAAGGGACGTCATATGTGATGTGTACAGGCCCATTTAAGCTAGAGAAGGAAGTGGCTGAGACTCAGCATGGAACTGTTCTAGTGCAGGTCAAATACGAAGGAACAGACGCGCCATGCAAGATCCCCTTTTTGACCCAAGATGAGAAAGGGGTGACCCAGAATGGGAGATTGATAACAGCCAATCCCATAGTCACTGACAAAGAAAAACCAGTCAACATTGAGACAGAACCACCTTTTGGTGAGAGCTACATCGTGGTAGGGGCAGGTGAAAAAGCTTTAAAACTAAGCTGGTTCAAGAAAGGAAGCAGCATAGGGAAAATGTTCGAAGCAACCGCCCGAGGAGCACGAAGGATGGCTATTCTGGGAGACACCGCATGGGACTTTGGCTCCATGGGAGGAGTGTTCACATCTGTGGGAAAATTGGTACACCAGGTTTTTGGAACCGCATATGGGGTTCTGTTCAGCGGTGTTTCTTGGACTATGAAAATAGGAATAGGGATTCTGCTGACATGGTTGGGATTAAATTCAAGGAGCACGTCACTTTCGATGACGTGCATTGCAGTTGGCATGGTAACACTATACCTAGGAGTCATGGTTCAAGCG
>DV1/CYD15/MEXICO/142/2012
TTCCATTTGACCACACGAGGGGGAGAGCCACACATGATAGTTAGTAAGCAGGAAAGAGGAAAGTCACTCTTGTTTAAGACCTCTGCAGGTGTCAATATGTGCACTCTCATTGCGATGGACTTGGGAGAGTTATGTGAGGACACAATGACCTACAAATGCCCCCAGATCACTGAGGCGGAACCAGATGACGTTGACTGCTGGTGCAACGCCACAGACACATGGGTGACCTATGGGACGTGTTCTCAAACCGGCGAACACCGACGAGACAAACGTTCCGTGGCACTGGCCCCACACGTGGGACTTGGTCTAGAAACAAGAACCGAAACATGGATGTCCTCTGAAGGCGCCTGGAAACAAATACAAAGAGTGGAGACTTGGGCTTTGAGACACCCAGGATTCACGGTGATAGCCCTTTTTTTAGCACATGCCATAGGAACATCCATCACTCAGAAAGGGATCATTTTCATTTTGCTGATGCTGGTGACACCATCAATGGCCATGCGATGCGTGGGAATAGGCAACAGAGACTTCGTTGAAGGACTGTCAGGAGCAACGTGGGTGGACGTGGTATTGGAGCATGGAAGCTGCGTCACTACCATGGCAAAAAATAAACCAACCTTGGATATTGAACTCTTGAAGACGGAGGTCACGAACCCTGCCATCTTGCGCAAACTGTGCATTGAAGCTAAAATATCAAACACCACCACCGATTCAAGATGTCCAACACAAGGAGAGGCCACATTGGTGGAAGAACAAGACGCGAACTTTGTGTGTCGCCGAACGTTTGTGGACAGAGGCTGGGGTAATGGCTGTGGACTATTCGGAAAGGGAAGCCTATTGACGTGTGCCAAGTTCAAGTGTGTGACAAAACTAGAAGGAAAGATAGTTCAATATGAAAACTTAAAATACTCAGTGATAGTCACTGTTCACACTGGGGACCAGCACCAGGTGGGAAACGAGACTACAGAACATGGAACAATTGCAACCATAACACCTCAAGCCCCTACGTCGGAAATACAGCTGACCGACTACGGAGCCCTCACATTGGATTGCTCACCTAGAACAGGGCTGGACTTTAATGAGATGGTGCTATTGACAATGAAAGAAAAATCATGGCTTGTCCACAAACAATGGTTCCTAGACTTACCACTGCCTTGGACTTCGGGGGCTTCAACATCCCAAGAGACCTGGAACAGACAAGATTTGCTGGTCACATTTAAGACAGCTCATGCAAAGAAACAGGAAGTAGTCGTACTGGGATCACAGGAAGGAGCAATGCACACTGCGTTGACTGGGGCGACAGAAATCCAGACGTCAGGAACGACAACAATCTTTGCAGGACATCTGAAATGCAGACTAAAAATGGATAAACTGACTTTAAAAGGGACGTCATATGTGATGTGTACAGGCCCATTTAAGCTAGAGAAGGAAGTGGCTGAGACTCAGCATGGAACTGTTCTAGTGCAGGTCAAATACGAAGGAACAGACGCGCCATGCAAGATCCCCTTTTTGACCCAAGATGAGAAAGGGGTGACCCAGAATGGGAGATTGATAACAGCCAATCCCATAGTCACTGACAAAGAAAAACCAGTCAACATTGAGACAGAACCACCTTTTGGTGAGAGCTACATCGTGGTAGGGGCAGGTGAAAAAGCTTTAAAACTAAGCTGGTTCAAGAAAGGAAGCAGCATAGGGAAAATGTTCGAAGCAACCGCCCGAGGAGCACGAAGGATGGCTATTCTGGGAGACACCGCATGGGACTTTGGCTCCATGGGAGGAGTGTTCACATCTGTGGGAAAATTGGTACACCAGGTTTTTGGAACCGCATATGGGGTTCTGTTCAGCGGTGTTTCTTGGACTATGAAAATAGGAATAGGGATTCTGCTGACATGGTTGGGATTAAATTCAAGGAGCACGTCACTTTCGATGACGTGCATTGCAGTTGGCATGGTAACACTATACCTAGGAGTCATGGTTCAAGCG
>DV1/CYD15/MEXICO/143/2012
TTCCATTTGACCACACGAGGGGGAGAGCCACACATGATAGTTAGTAAGCAGGAAAGAGGAAAGTCACTCTTGTTTAAGACCTCTGCAGGTGTCAATATGTGCACTCTCATTGCGATGGACTTGGGAGAGTTATGTGAGGACACAATGACCTACAAATGCCCCCAGATCACTGAGGCGGAACCAGATGACGTTGACTGCTGGTGCAACGCCACAGACACATGGGTGACCTATGGGACGTGTTCTCAAACCGGCGAACACCGACGAGACAAACGTTCCGTGGCACTGGCCCCACACGTGGGACTTGGTCTAGAAACAAGAACCGAAACATGGATGTCCTCTGAAGGCGCCTGGAAACAAATACAAAGAGTGGAGACTTGGGCTTTGAGACACCCAGGATTCACGGTGATAGCCCTTTTTTTAGCACATGCCATAGGAACATCCATCACTCAGAAAGGGATCATTTTCATTTTGCTGATGCTGGTGACACCATCAATGGCCATGCGATGCGTGGGAATAGGCAACAGAGACTTCGTTGAAGGACTGTCAGGAGCAACGTGGGTGGACGTGGTATTGGAGCATGGAAGCTGCGTCACTACCATGGCAAAAAATAAACCAACCTTGGATATTGAACTCTTGAAGACGGAGGTCACGAACCCTGCCATCTTGCGCAAACTGTGCATTGAAGCTAAAATATCAAACACCACCACCGATTCAAGATGTCCAACACAAGGAGAGGCCACATTGGTGGAAGAACAAGACGCGAACTTTGTGTGTCGCCGAACGTTTGTGGACAGAGGCTGGGGTAATGGCTGTGGACTATTCGGAAAGGGAAGCCTATTGACGTGTGCCAAGTTCAAGTGTGTGACAAAACTAGAAGGAAAGATAGTTCAATATGAAAACTTAAAATACTCAGTGATAGTCACTGTTCACACTGGGGACCAGCACCAGGTGGGAAACGAGACTACAGAACATGGAACAATTGCGACCATAACACCTCAAGCCCCTACGTCGGAAATACAGCTGACCGACTACGGAGCCCTCACATTGGATTGCTCACCTAGAACAGGGCTGGACTTTAATGAGATGGTGCTATTGACAATGAAAGAAAAATCATGGCTTGTCCACAAACAATGGTTCCTAGACTTACCACTGCCTTGGACTTCGGGGGCTTCAACATCCCAAGAGACCTGGAACAGACAAGATTTGCTGGTCACATTTAAGACAGCTCATGCAAAGAAACAGGAAGTAGTCGTACTGGGATCACAGGAAGGAGCAATGCACACTGCGTTGACTGGGGCGACAGAAATCCAGACGTCAGGAACGACAACAATCTTTGCAGGACATCTGAAATGCAGACTAAAAATGGATAAACTGACTTTAAAAGGGACGTCATATGTGATGTGTACAGGCCCATTTAAGCTAGAGAAGGAAGTGGCTGAGACTCAGCATGGAACTGTTCTAGTGCAGGTCAAATACGAAGGAACAGATGCGCCATGCAAGATCCCCTTTTTGACCCAAGATGAGAAAGGGGTGACCCAGAATGGGAGATTGATAACAGCCAATCCCATAGTCACTGACAAAGAAAAACCAGTCAACATTGAGACAGAACCACCTTTTGGTGAGAGCTACATCGTGGTAGGGGCAGGTGAAAAAGCTTTAAAACTAAGCTGGTTCAAGAAAGGAAGCAGCATAGGGAAAATGTTCGAAGCAACCGCCCGAGGAGCACGAAGGATGGCTATTCTGGGAGACACCGCATGGGACTTTGGCTCCATGGGAGGAGTGTTCACATCTGTGGGAAAATTGGTACACCAGGTTTTTGGAACCGCATATGGGGTTCTGTTCAGCGGTGTTTCTTGGACTATGAAAATAGGAATAGGGATTCTGCTGACATGGTTGGGATTAAATTCAAGGAGCACGTCACTTTCGATGACGTGCATTGCAGTTGGCATGGTAACACTATACCTAGGAGTCATGGTTCAAGCG
>DV1/CYD15/MEXICO/144/2012
TTCCATTTGACCACACGAGGGGGAGAGCCACACATGATAGTTAGTAAGCAGGAAAGAGGAAAGTCACTCTTGTTTAAGACCTCTGCAGGTGTCAATATGTGCACTCTCATTGCGATGGACTTGGGAGAGTTATGTGAGGACACAATGACCTACAAATGCCCCCAGATCACTGAGGCGGAACCAGATGACGTTGACTGCTGGTGCAACGCCACAGACACATGGGTGACCTATGGGACGTGTTCTCAAACCGGCGAACACCGACGAGACAAACGTTCCGTGGCACTGGCCCCACACGTGGGACTTGGTCTAGAAACAAGAACCGAAACATGGATGTCCTCTGAAGGCGCCTGGAAACAAATACAAAGAGTGGAGACTTGGGCTTTGAGACACCCAGGATTCACGGTGATAGCCCTTTTTTTAGCACATGCCATAGGAACATCCATCACTCAGAAAGGGATCATTTTCATTTTGCTGATGCTGGTGACACCATCAATGGCCATGCGATGCGTGGGAATAGGCAACAGAGACTTCGTTGAAGGACTGTCAGGAGCAACGTGGGTGGACGTGGTATTGGAGCATGGAAGCTGCGTCACTACCATGGCAAAAAATAAACCAACCTTGGATATTGAACTCTTGAAGACGGAGGTCACGAACCCTGCCATCTTGCGCAAACTGTGCATTGAAGCTAAAATATCAAACACCACCACCGATTCAAGATGTCCAACACAAGGAGAGGCCACATTGGTGGAAGAACAAGACGCGAACTTTGTGTGTCGCCGAACGTTTGTGGACAGAGGCTGGGGTAATGGCTGTGGACTATTCGGAAAGGGAAGCCTATTAACGTGTGCCAAGTTCAAGTGTGTGACAAAACTAGAAGGAAAGATAGTTCAATATGAAAACTTAAAATACTCAGTGATAGTCACTGTTCACACTGGGGACCAGCACCAGGTGGGAAACGAGACTACAGAACATGGAACAATTGCGACCATAACACCTCAAGCCCCTACGTCGGAAATACAGCTGACCGACTACGGAGCCCTCACATTGGATTGCTCACCTAGAACAGGGCTGGACTTTAATGAGATGGTGCTATTGACAATGAAAGAAAAATCATGGCTTGTCCACAAACAATGGTTCCTAGACTTACCACTGCCTTGGACTTCGGGGGCTTCAACATCCCAAGAGACCTGGAACAGACAAGATTTGCTGGTCACATTTAAGACAGCTCATGCAAAGAAACAGGAAGTAGTCGTACTGGGATCACAGGAAGGAGCAATGCACACTGCGTTGACTGGGGCGACAGAAATCCAGACGTCAGGAACGACAACAATCTTTGCAGGACATCTGAAATGCAGACTAAAAATGGATAAACTGACTTTAAAAGGGACGTCATATGTGATGTGTACAGGCCCATTTAAGCTAGAGAAGGAAGTGGCTGAGACTCAGCATGGAACTGTTCTAGTGCAGGTCAAATACGAAGGAACAGACGCGCCATGCAAGATCCCCTTTTTGACCCAAGATGAGAAAGGGGTGACCCAGAATGGGAGATTGATAACAGCCAATCCCATAGTCACTGACAAAGAAAAACCAGTCAACATTGAGACAGAACCACCTTTTGGTGAGAGCTACATCGTGGTAGGGGCAGGTGAAAAAGCTTTAAAACTAAGCTGGTTCAAGAAAGGAAGCAGCATAGGGAAAATGTTCGAAGCAACCGCCCGAGGAGCACGAAGGATGGCTATTCTGGGAGACACCGCATGGGACTTTGGCTCCATGGGAGGAGTGTTCACATCTGTGGGAAAATTGGTACACCAGGTTTTTGGAACCGCATATGGGGTTCTGTTCAGCGGTGTTTCTTGGACTATGAAAATAGGAATAGGGATTCTGCTGACATGGTTGGGATTAAATTCAAGGAGCACGTCACTTTCGATGACGTGCATTGCAGTTGGCATGGTAACACTATACCTAGGAGTCATGGTTCAAGCG
>DV1/CYD15/MEXICO/354/2013
TTCCATTTGACCACACGGGGGGGAGAGCCACACATGATAGTTAGTAAGCATGAAAGAGGAAAGTCACTCTTGTTTAAGACTTCTGCAGGTGTCAACATGTGCACTCTCATAGCGATGGATTTGGGAGAGTTATGTGAGGACACAATGACCTACAAATGTCCCCGGATTACTGAGGCGGAACCAGATGACGTTGACTGCTGGTGCAATGCCACAGACACATGGGTGACCTATGGGACGTGTTCTCAAACCGGCGAACACCGACGAGACAAACGTTCCGTGGCACTGGCCCCGCACGTGGGACTTGGTCTAGAAACAAGAACTGAAACATGGATGTCCTCTGAAGGCGCCTGGAAACAAATACAAAGAGTGGAGACTTGGGCTTTGAGACACCCAGGATTCACGGTGATAGCCCTTTTCTTAGCACATGCCATAGGAACATCCATCACTCAGAAAGGGATCATTTTCATTTTGCTAATGCTGGTGACACCATCAATGGCCATGCGATGCGTGGGAATAGGCAACAGAGATTTCGTTGAAGGACTGTCAGGAGCAACGTGGGTGGACGTAGTATTGGAGCATGGAAGCTGCGTCACCACCATGGCAAAAAATAAACCAACCTTGGACATTGAACTCTTGAAGACGGAGGTCACGAACCCTGCCGTCTTGCGCAAACTGTGCATTGAAGCTAAAATATCAAACACCACTACCGATTCAAGATGTCCAACACAAGGAGAGGCTACATTGGTGGAAGAACAAGACGCGAACTTTGTGTGTCGCCGAACGTTTGTGGACAGAGGCTGGGGTAATGGTTGCGGACTATTCGGAAAGGGAAGCCTATTGACGTGTGCCAAGTTCAAGTGTGTGACAAAACTAGAAGGAAAGATAGTTCAATATGAAAACTTGAAATATTCAGTGATAGTCACTGTCCACACTGGGGACCAGCATCAGGTGGGAAACGAGACTACAGAACATGGAACAATTGCAACCATAACACCTCAAGCTCCTACGTCGGAAATACAGCTGACTGACTACGGAGCCCTCACATTGGACTGCTCACCTAGAACAGGGCTGGACTTCAATGAGATGGTGCTATTGACAATGAAAGAAAAATCATGGCTTGTCCACAAACAATGGTTTCTAGACTTACCACTGCCTTGGACTTCGGGGGCTTCAACATCTCAAGAGACCTGGAACAGACAAGATTTGCTGGTCACATTCAAGACAGCTCATGCAAAGAAACAGGAAGTAGTCGTACTGGGATCACAGGAAGGAGCAATGCACACTGCGTTGACTGGGGCGACAGAAATCCAGACGTCAGGAACGACAACAATCTTTGCAGGACACTTGAAATGCAGACTAAAAATGGATAAACTGGCTTTAAAGGGGACGTCATATGTGATGTGCACAGGCTCATTTAAGTTAGAGAAGGAAGTGGCTGAGACCCAACATGGAACTGTTCTAGTGCAGGTCAAATACGAAGGAACAGACGCGCCATGCAAGATCCCCTTTTCGACCCAAGATGAGAAAGGAGTGACCCAGAATGGAAGATTGATAACAGCCAATCCCATAGTTACTGACAAAGAAAAACCAGTCAACATTGAGACAGAACCACCTTTTGGTGAGAGCTACATCGTGGTAGGGGCAGGTGAAAAAGCTTTGAAACTAAGCTGGTTCAAGAAAGGAAGCAGCATAGGAAAAATGTTCGAAGCAACTGCCCGAGGAGCACGAAGGATGGCTATCCTGGGAGACACCGCATGGGACTTCGGCTCTATAGGAGGAGTGTTCACATCTGTAGGAAAATTGGTACACCAGGTTTTTGGAACCGCATATGGGGTTCTGTTCAGCGGTGTTTCTTGGACCATGAAAATAGGAATAGGGATTCTGCTGACATGGTTGGGATTAAATTCAAGGAGCACGTCATTTTCAATGACGTGCATTGCAGTTGGCATGGTAACACTGTACCTAGGAGTCATGGTTCAAGCG
>DV1/CYD15/MEXICO/355/2013
TTTCATCTGACCACTCGGGGAGGAGAGCCGCACATGATAGTTAGCAAGCAGGAAAGAGGAAAATCACTTTTGTTTAAGACCTCTGCAGGTGTCAACATGTGCACACTCATAGCAATGGATTTGGGAGAGTTATGTGAGGATACAATGACCTACAAATGTCCCCGGATTACTGAGGCAGAACCAGATGACGTTGACTGCTGGTGCAATGCCACAGACACATGGGTGACCTATGGGACGTGTTCTCAAACCGGCGAACACCGACGAGACAAACGTTCCGTGGCACTGGCCCCGCACGTGGGACTTGGTCTAGAAACAAGAACCGAAACATGGATGTCCTCTGAAGGCGCCTGGAAACAAATACAAAGAGTGGAGACTTGGGCTTTGAGACACCCAGGATTCACGGTGATAGCCCTTTTCTTAGCACATGCCATAGGAACATCCATCACTCAGAAAGGGATCATTTTCATTTTGCTAATGCTGGTGACACCATCAATGGCCATGCGATGCGTGGGAATAGGCAACAGAGATTTCGTTGAAGGACTGTCAGGAGCAACGTGGGTGGACGTAGTATTGGAGCATGGAAGCTGCGTCACCACCATGGCAAAAAATAAACCAACCTTGGACATTGAACTCTTGAAGACGGAGGTCACGAACCCTGCCGTCTTGCGCAAACTGTGCATTGAAGCTAAAATATCAAACACCACTACCGATTCAAGATGTCCAACACAAGGAGAGGCTACACTGGTGGAAGAACAAGACGCGAACTTTGTGTGTCGCCGAACGTTTGTGGACAGAGGCTGGGGTAATGGTTGCGGACTATTCGGAAAGGGAAGCCTATTGACGTGTGCCAAGTTCAAGTGTGTGACAAAACTAGAAGGAAAGATAGTTCAATATGAAAACTTGAAATATTCAGTGATAGTCACTGTCCACACTGGGGACCAGCACCAGGTGGGAAACGAGACTACAGAACATGGAACAATTGCAACCATAACACCTCAAGCTCCTACGTCGGAAATACAGCTGACTGACTACGGAGCCCTCACATTGGACTGCTCACCTAGAACAGGGCTGGACTTCAATGAGATGGTGCTATTGACAATGAAAGAAAAATCATGGCTTGTCCACAAACAATGGTTTCTAGACTTACCACTGCCTTGGACTTCGGGGGCTTCAACATCTCAAGAGACCTGGAACAGACAAGATTTGCTGGTCACATTCAAGACAGCTCATGCAAAGAAACAGGAAGTAGTCGTACTGGGATCACAGGAAGGAGCAATGCACACTGCGTTGACTGGGGCGACAGAAATCCAGACGTCAGGAACGACAACAATCTTTGCAGGACACTTGAAATGCAGACTAAAAATGGATAAACTGACTTTAAAGGGGACGTCATATGTGATGTGCACAGGCTCATTTAAGTTAGAGAAGGAAGTGGCTGAGACCCAACATGGAACTGTTCTAGTGCAGGTCAAATACGAAGGAACAGACGCGCCATGCAAGATCCCCTTTTCGACCCAAGATGAGAAAGGAGTGACCCAGAATGGAAGATTGATAACAGCCAATCCCATAGTTACTGACAAAGAAAAACCAGTCAACATTGAGACAGAACCACCTTTTGGTGAGAGCTACATCGTGGTAGGGGCAGGTGAAAAAGCTTTGAAACTAAGCTGGTTCAAGAAAGGGAGCAGCATAGGGAAAATGTTCGAAGCAACTGCCCGAGGAGCACGAAGGATGGCTATCCTGGGAGACACCGCATGGGACTTCGGCTCTATAGGAGGAGTGTTCACATCTGTAGGAAAATTGGTACACCAGGTTTTTGGAACCGCATATGGGGTTCTGTTCAGCGGTGTTTCTTGGACCATGAAAATAGGAATAGGGATTCTGCTGACATGGTTGGGATTAAATTCAAGGAGCACGTCATTTTCAATGACGTGCATTGCAGTTGGCATGGTAACACTGTACCTAGGAGTCATGGTTCAAGCG
>DV1/CYD15/MEXICO/357/2013
TTCCATTTGACCACACGAGGGGGAGAGCCACACATGATAGTTAGTAAGCATGAAAGAGGAAAGTCACTCTTGTTTAAGACTTCTGCAGGTGTCAACATGTGCACTCTCATAGCGATGGATTTGGGAGAGTTATGTGAGGATACAATGACCTACAAATGTCCCCGGATTACTGAGGCGGAACCAGATGACGTTGACTGCTGGTGCAATGCCACAGACACATGGGTGACCTATGGGACGTGTTCTCAAACCGGCGAACACCGACGAGACAAACGTTCCGTGGCACTGGCCCCGCACGTGGGACTTGGTCTAGAAACAAGAACTGAAACATGGATGTCCTCTGAAGGCGCCTGGAAACAAATACAAAGAGTGGAGACTTGGGCTTTGAGACACCCAGGATTCACGGTGATAGCCCTTTTCTTAGCACATGCCATAGGAACATCCATCACTCAGAAAGGGATCATTTTCATTTTGCTAATGCTGGTGACACCATCAATGGCCATGCGATGCGTGGGAATAGGCAACAGAGATTTCGTTGAAGGACTGTCAGGAGCAACGTGGGTGGACGTAGTATTGGAGCATGGAAGCTGCGTCACCACCATGGCAAAAAATAAACCAACCTTGGACATTGAACTCTTGAAGACGGAGGTCACGAACCCTGCCGTCTTGCGCAAACTGTGCATTGAAGCTAAAATATCAAACACCACTACCGATTCAAGATGTCCAACACAAGGAGAGGCTACACTGGTGGAAGAACAAGACGCGAACTTCGTGTGTCGCCGAACGTTTGTGGACAGAGGCTGGGGTAATGGTTGCGGACTATTCGGAAAGGGAAGCCTATTGACGTGTGCCAAGTTCAAGTGTGTGACAAAACTAGAAGGAAAGATAGTTCAATATGAAAACTTGAAATATTCAGTGATAGTCACTGTCCACACTGGGGACCAGCACCAGGTGGGAAACGAGACTACAGAACATGGAACAATTGCAACCATAACACCTCAAGCTCCTACGTCGGAAATACAGCTGACTGACTACGGAGCCCTCACATTGGACTGCTCACCTAGAACAGGGCTGGACTTCAATGAGATGGTGCTACTGACAATGAAAGAAAAATCATGGCTTGTCCACAAACAATGGTTTCTAGACTTACCACTGCCTTGGACTTCGGGGGCTTCAACATCTCAAGAGACCTGGAACAGACAAGATTTGCTGGTCACATTCAAGACAGCTCATGCAAAGAAACAGGAAGTAGTCGTACTGGGATCACAGGAAGGAGCAATGCACACTGCGTTGACTGGGGCGACAGAAATCCAGACGTCAGGAACGACAACAATCTTTGCAGGACACTTGAAATGCAGACTAAAAATGGATAAACTGACTTTAAAGGGGACGTCATATGTGATGTGCACAGGCTCATTTAAGTTAGAGAAGGAAGTGGCTGAGACCCAACATGGAACTGTTCTAGTGCAGGTCAAATACGAAGGAACAGACGCGCCATGCAAGATCCCCTTTTCGACCCAAGATGAGAAAGGAGTGACCCAGAATGGAAGATTGATAACAGCCAATCCCATAGTTACTGACAAAGAAAAACCAGTCAACATTGAGACAGAACCACCTTTTGGTGAGAGCTACATCGTGGTAGGGGCAGGTGAAAAAGCTTTGAAACTAAGCTGGTTCAAGAAAGGAAGCAGCATAGGGAAAATGTTCGAAGCAACTGCCCGAGGAGCACGAAGGATGGCTATCCTGGGAGACACCGCATGGGACTTCGGCTCTATAGGAGGAGTGTTCACATCTGTAGGAAAATTGGTACACCAGGTTTTTGGAACCGCATATGGGGTTCTGTTCAGCGGTGTTTCTTGGACCATGAAAATAGGAATAGGGATTCTGCTGACATGGTTGGGATTAAATTCAAGGAGCACGTCATTTTCAATGACGTGCATTGCAGTTGGCATGGTAACACTGTACCTAGGAGTCATGGTTCAAGCG
>DV1/CYD15/MEXICO/359/2013
---------------------------------------------------------------------------------------------------TGCACACTCATAGCAATGGATTTGGGAGAGTTATGTGAGGACACAATGACCTACAAATGTCCCCGGATTACTGAGGCGGAACCAGATGACGTTGACTGCTGGTGCAATGCCACAGACACATGGGTGACCTATGGGACGTGTTCTCAAACCGGCGAACACCGACGAGACAAACGTTCCGTGGCACTGGCCCCGCACGTGGGACTTGGTCTAGAAACAAGAACCGAAACATGGATGTCCTCTGAAGGCGCCTGGAAACAAATACAAAGAGTGGAGACTTGGGCTTTGAGACACCCAGGATTCACGGTGATAGCCCTTTTCTTAGCACATGCCATAGGAACATCCATCACTCAGAAAGGGATCATTTTCATTTTGCTAATGCTGGTGACACCATCAATGGCCATGCGATGCGTGGGAATAGGCAACAGAGACTTCGTTGAAGGACTGTCAGGAGCAACGTGGGTGGACGTGGTATTGGAACATGGAAGCTGTGTCACCACCATGGCAAAAAATAAACCAACCTTGGACATTGAACTTTTGAAGACGGAGGTCACGAACCCTGCCGTCTTGCGCAAACTGTGCATTGAAGCTAAAATATCAAACACCACCACCGATTCAAGATGTCCAACACAAGGAGAGGCTACACTGGTGGAAGAACAAGACGCGAACTTTGTGTGTCGCCGAACGTTTGTGGACAGAGGCTGGGGTAATGGCTGCGGACTATTCGGAAAGGGAAGCCTATTGACGTGTGCCAAGTTTAAGTGTGTGACAAAACTAGAAGGAAAGATAGTTCAATATGAAAACTTGAAATATTCAGTGATAGTCACTGTCCACACTGGGGACCAGCACCAGGTGGGAAACGAGACAACAGAACATGGAACAATTGCAACCATAACACCTCAAGCTCCCACGTCGGAAATACAGCTGACTGACTACGGAGCCCTCACATTGGACTGCTCACCTAGAACAGGGCTGGACTTCAATGAGATGGTGCTATTGACAATGAAAGAAAAATCATGGCTTGTCCACAAACAATGGTTTCTAGACTTACCACTGCCTTGGACTTCGGGGGCTTCAACATCCCAAGAGACCTGGAACAGACAAGATTTGCTGGTCACATTCAAGACAGCTCATGCAAAGAAACAGGAAGTAGTCGTACTGGGATCACAGGAAGGAGCAATGCACACTGCGTTGACTGGGGCGACAGAAATCCAGACGTCAGGAACGACAACAATCTTTGCAGGACACTTGAAATGCAGACTAAAAATGGATAAACTGACTTTAAAGGGGACGTCATATGTGATGTGCACAGGCTCATTTAAGCTAGAGAAGGAAGTGGCTGAGACCCAACATGGAACTGTTCTAGTGCAGGTCAAATACGAAGGAACAGACGCGCCATGTAAGATCCCCTTTTCGACCCAAGATGAGAAAGGAGTGACCCAGAATGGAAGATTGATAACAGCCAATCCCATAGTTACTGACAAAGAAAAACCAGTCAACATTGAGACAGAACCACCTTTTGGTGAGAGCTACATCGTGGTAGGGGCAGGTGAAAAAGCTTTGAAATTAAGCTGGTTCAAGAAAGGAAGCAGCATAGGGAAAATGTTCGAAGCAACTGCCCGAGGAGCACGAAGGATGGCTATCCTGGGAGACACCGCATGGGACTTCGGCTCTATAGGAGGAGTGTTCACATCTGTAGGAAAATTGGTACACCAGGTTTTTGGAACCGCATATGGGGTTCTGTTCAGCGGTGTTTCTTGGACCATGAAAATAGGAATAGGGATCCTGCTGACATGGTTGGGATTAAATTCAAGGAGCACGTCACTTTCAATGACGTGCATTGCAGTTGGCATGGTTACACTGTACCTAGGAGTCATGGTTCAAGCG
>DV1/CYD15/MEXICO/362/2013
------------------------------------------------------------------------------------------------------------ATAGCGATGGATTTGGGAGAGTTATGTGAGGACACAATGACCTACAAATGTCCCCGAATCACTGAGGCGGAACCAGATGACGTTGACTGCTGGTGCAATGCCACAGACACATGGGTGACCTATGGGACGTGTTCTCAAACCGGCGAACACCGACGAGACAAACGTTCCGTGGCACTGGCCCCGCACGTGGGACTTGGTCTAGAAACAAGAACTGAAACATGGATGTCCTCTGAAGGCGCCTGGAAACAAATACAAAGAGTGGAGACTTGGGCTTTGAGACACCCAGGATTCACGGTGATAGCCCTTTTCTTAGCACATGCCATAGGAACATCCATCACTCAGAAAGGGATCATTTTCATTTTGCTAATGCTGGTGACACCATCAATGGCCATGCGATGCGTGGGAATAGGCAACAGAGATTTCGTTGAAGGACTGTCAGGAGCAACGTGGGTGGACGTAGTATTGGAGCATGGAAGCTGCGTCACCACCATGGCAAAAAATAAACCAACCTTGGACATTGAACTCTTGAAGACGGAGGTCACGAACCCTGCCGTCTTGCGCAAACTGTGCATTGAAGCTAAAATATCAAACACCACTACCGATTCAAGATGTCCAACACAAGGAGAGGCTACATTGGTGGAAGAACAAGACGCGAACTTTGTGTGTCGCCGAACGTTTGTGGACAGAGGCTGGGGTAATGGTTGCGGACTATTCGGAAAGGGAAGCCTATTGACGTGTGCCAAGTTCAAGTGTGTGACAAAACTAGAAGGAAAGATAGTTCAATATGAAAACTTGAAATATTCAGTGATAGTCACTGTCCACACTGGGGACCAGCATCAGGTGGGAAACGAGACTACAGAACATGGAACAATTGCAACCATAACACCTCAAGCTCCTACGTCGGAAATACAGCTGACTGACTACGGAGCCCTCACATTGGACTGCTCACCTAGAACAGGGCTGGACTTCAATGAGATGGTGCTATTGACAATGAAAGAAAAATCATGGCTTGTCCACAAACAATGGTTTCTAGACTTACCACTGCCTTGGACTTCGGGGGCTTCAACATCTCAAGAGACCTGGAACAGACAAGATTTGCTGGTCACATTCAAGACAGCTCATGCAAAGAAACAGGAAGTAGTCGTACTGGGATCACAGGAAGGAGCAATGCACACTGCGTTGACTGGGGCGACAGAAATCCAGACGTCAGGAACGACAACAATCTTTGCAGGACACTTGAAATGCAGACTAAAAATGGATAAACTGACTTTAAAGGGGACGTCATATGTGATGTGCACAGGCTCATTTAAGTTAGAGAAGGAAGTGGCTGAGACCCAACATGGAACTGTTCTAGTGCAGGTCAAATACGAAGGAACAGACGCGCCATGCAAGATCCCCTTTTCGACCCAAGATGAGAAAGGAGTGACCCAGAATGGAAGATTGATAACAGCCAATCCCATAGTTACTGACAAAGAAAAACCAGTCAACATTGAGACAGAACCACCTTTTGGTGAGAGCTACATCGTGGTAGGGGCAGGTGAAAAAGCTTTGAAACTAAGCTGGTTCAAGAAAGGAAGCAGCATAGGAAAAATGTTCGAAGCAACTGCCCGAGGAGCACGAAGGATGGCTATCCTGGGAGACACCGCATGGGACTTCGGCTCTATAGGAGGAGTGTTCACATCTGTAGGAAAATTGGTACACCAGGTTTTTGGAACCGCATATGGGGTTCTGTTCAGCGGTGTTTCTTGGACCATGAAAATAGGAATAGGGATTCTGCTGACATGGTTGGGATTAAATTCAAGGAGCACGTCATTTTCAATGACGTGCATTGCAGTTGGCATGGTAACACTGTACCTAGGAGTCATGGTTCAAGCG
>DV1/CYD15/MEXICO/529/2012
TTCCATTTGACCACACGAGGGGGAGAGCCACACATGATAGTTAGTAAGCAGGAAAGAGGAAAGTCACTCTTGTTTAAGACCTCTGCAGGTGTCAATATGTGCACTCTCATTGCGATGGACTTGGGAGAGTTATGTGAGGACACAATGACCTACAAATGCCCCCAGATCACTGAGGCGGAACCAGATGACGTTGACTGCTGGTGCAACGCCACAGACACATGGGTGACCTATGGGACGTGTTCTCAAACCGGCGAACACCGACGAGACAAACGTTCCGTGGCACTGGCCCCACACGTGGGACTTGGTCTAGAAACAAGAACCGAAACATGGATGTCCTCTGAAGGCGCCTGGAAACAAATACAAAGAGTGGAGACTTGGGCTTTGAGACACCCAGGATTCACGGTGATAGCCCTTTTTTTAGCACATGCCATAGGAACATCCATCACTCAGAAAGGGATCATTTTCATTTTGCTGATGCTGGTGACACCATCAATGGCCATGCGATGCGTGGGAATAGGCAACAGAGACTTCGTTGAAGGACTGTCAGGAGCAACGTGGGTGGACGTGGTATTGGAGCATGGAAGCTGCGTCACTACCATGGCAAAAAATAAACCAACCTTGGATATTGAACTCTTGAAGACGGAGGTCACGAACCCTGCCATCTTGCGCAAACTGTGCATTGAAGCTAAAATATCAAACACCACCACCGATTCAAGATGTCCAACACAAGGAGAGGCCACATTGGTGGAAGAACAAGACGCGAACTTTGTGTGTCGCCGAACGTTTGTGGACAGAGGCTGGGGTAATGGCTGTGGACTATTCGGAAAGGGAAGCCTATTGACGTGTGCCAAGTTCAAGTGTGTGACAAAACTAGAAGGAAAGATAGTTCAATATGAAAACTTAAAATACTCAGTGATAGTCACTGTTCACACTGGGGACCAGCACCAGGTGGGAAACGAGACTACAGAACATGGAACAATTGCGACCATAACACCTCAAGCCCCTACGTCGGAAATACAGCTGACCGACTACGGAGCCCTCACATTGGATTGCTCACCTAGAACAGGGCTGGACTTTAATGAGATGGTGCTATTGACAATGAAAGAAAAATCATGGCTTGTCCACAAACAATGGTTCCTAGACTTACCACTGCCTTGGACTTCGGGGGCTTCAACATCCCAAGAGACCTGGAACAGACAAGATTTGCTGGTCACATTTAAGACAGCTCATGCAAAGAAACAGGAAGTAGTCGTACTGGGATCACAGGAAGGAGCAATGCACACTGCGTTGACTGGGGCGACAGAAATCCAGACGTCAGGAACGACAACAATCTTTGCAGGACATCTGAAATGCAGACTAAAAATGGATAAACTGACTTTAAAAGGGACGTCATATGTGATGTGTACAGGCCCATTTAAGCTAGAGAAGGAAGTGGCTGAGACTCAGCATGGAACTGTTCTAGTGCAGGTCAAATACGAAGGAACAGACGCGCCATGCAAGATCCCCTTTTTGACCCAAGATGAGAAAGGGGTGACCCAGAATGGGAGATTGATAACAGCCAATCCCATAGTCACTGACAAAGAAAAACCAGTCAACATTGAGACAGAACCACCTTTTGGTGAGAGCTACATCGTGGTAGGGGCAGGTGAAAAAGCTTTAAAACTAAGCTGGTTCAAGAAAGGAAGCAGCATAGGGAAAATGTTCGAAGCAACCGCCCGAGGAGCACGAAGGATGGCTATTCTGGGAGACACCGCATGGGACTTTGGCTCCATGGGAGGAGTGTTCACATCTGTGGGAAAATTGGTACACCAGGTTTTTGGAACCGCATATGGGGTTCTGTTCAGCGGTGTTTCTTGGACTATGAAAATAGGAATAGGGATTCTGCTGACATGGTTGGGATTAAATTCAAGGAGCACGTCACTTTCGATGACGTGCATTGCAGTTGGCATGGTAACACTATACCTAGGAGTCATGGTTCAAGCG
>DV1/CYD15/MEXICO/530/2013
TTCCATTTGACCACACGAGGGGGAGAGCCACACATGATAGTTAGTAAGCAGGAAAGAGGAAAGTCACTCTTGTTTAAGACCTCTGCAGGTGTCAATATGTGCACTCTCATTGCGATGGACTTGGGAGAGTTATGTGAGGACACAATGACCTACAAATGCCCCCAGATCACTGAGGCGGAACCAGATGACGTTGACTGCTGGTGCAACGCCACAGACACTTGGGTGACCTATGGGACGTGTTCTCAAAACGGCGAACACCGACGAGACAAACGTTCCGTGGCACTGGCCCCACACGTGGGACTTGGTCTAGAAACAAGAACCGAAACATGGATGTCCTCTGAAGGCGCCTGGAAACAAATACAAAGAGTGGAGACTTGGGCTTTGAGACACCCAGGATTCACGGTGATAGCCCTTTTTTTAGCACATGCCATAGGAACATCCATCACTCAGAAAGGGATCATTTTCATTTTGCTGATGCTGGTGACACCATCAATGGCCATGCGATGCGTGGGAATAGGCAACAGAGACTTCGTTGAAGGACTGTCAGGAGCAACGTGGGTGGACGTGGTATTGGAGCATGGAAGCTGCGTCACCACCATGGCAAAAAATAAACCAACCTTGGACATTGAACTCTTGAAGACGGAGGTCACGAACCCTGCCATCTTGCGCAAACTGTGCATTGAAGCCAAAATATCAAACACCACCACCGATTCAAGATGTCCAACACAAGGAGAGGCCACATTGGTGGAAGAACAAGACGCGAACTTTGTGTGTCGCCGAACGTTTGTGGACAGAGGCTGGGGTAATGGCTGTGGACTATTCGGAAAGGGAAGCCTATTGACGTGTGCCAAGTTCAAGTGTGTGACAAAACTAGAAGGAAAGATAGTTCAATATGAAAACTTAAAATATTCAGTGATAGTCACTGTCCACACTGGGGACCAGCACCAGGTGGGAAACGAGACTACAGAACATGGAACAATTGCGACCATAACACCTCAAGCTCCTACGTCGGAAATACAGCTGACCGACTACGGAGCCCTCACATTGGACTGCTCACCTAGAACAGGGTTGGACTTTAATGAGATGGTGCTATTGACAATGAAAGAAAAATCATGGCTTGTCCACAAACAATGGTTTCTAGACTTACCACTGCCTTGGACTTCGGGGGCTTCAACATCCCAAGAGACCTGGAACAGACAAGATTTGCTAGTCACATTTAAGACAGCTCATGCAAAGAAACAGGAAGTAGTCGTACTGGGATCACAGGAAGGAGCAATGCACACTGCGTTGACTGGGGCGACAGAAATCCAGACGTCAGGAACGACAACAATCTTTGCAGGACATCTGAAATGCAGACTAAAAATGGATAAACTGACTTTAAAAGGGACGTCATATGTGATGTGCACAGGCCCATTTAAGCTAGAGAAGGAAGTGGCTGAGACTCAGCATGGAACTGTTCTAGTGCAGGTCAAATACGAAGGAACAGACGCGCCATGCAAGATCCCCTTTTTGACCCAAGATGAGAAAGGGGTGACCCAGAATGGGAGATTGATAACAGCCAATCCCATAGTCACTGACAAAGAAAAACCAGTCAACATTGAGACAGAACCACCTTTTGGTGAGAGCTACATCGTGGTAGGGGCAGGTGAAAAAGCTTTAAAACTAAGCTGGTTCAAGAAAGGAAGCAGCATAGGGAAAATGTTCGAAGCAACCGCCCGAGGAGCACGAAGGATGGCTATTCTGGGAGACACCGCATGGGACTTTGGCTCCATAGGAGGAGTGTTCACATCTGTGGGAAAATTGGTACACCAGGTTTTTGGAACCGCATATGGGGTTCTGTTCAGCGGTGTTTCTTGGACTATGAAAATAGGAATAGGGATTCTGCTGACATGGTTGGGATTAAATTCAAGGAGCACGTCACTTTCGATGACGTGCATTGCAGTTGGCATGGTTACACTATACCTAGGAGTCATGGTTCAAGCG
>DV1/CYD15/MEXICO/531/2012
TTCCATTTGACCACACGAGGGGGAGAGCCACACATGATAGTTAGTAAGCAGGAAAGAGGAAAGTCACTCTTGTTTAAGACCTCTGCAGGTGTCAATATGTGCACTCTCATTGCGATGGACTTGGGAGAGTTATGTGAGGACACAATGACCTACAAATGCCCCCAGATCACTGAGGCGGAACCAGATGACGTTGACTGCTGGTGCAACGCCACAGACACTTGGGTGACCTATGGGACGTGTTCTCAAAACGGCGAACACCGACGAGACAAACGTTCCGTGGCACTGGCCCCACACGTGGGACTTGGTCTAGAAACAAGAACCGAAACATGGATGTCCTCTGAAGGCGCCTGGAAACAAATACAAAGAGTGGAGACTTGGGCTTTGAGACACCCAGGATTCACGGTGATAGCCCTTTTTTTAGCACATGCCATAGGAACATCCATCACTCAGAAAGGGATCATTTTCATTTTGCTGATGCTGGTGACACCATCAATGGCCATGCGATGCGTGGGAATAGGCAACAGAGACTTCGTTGAAGGACTGTCAGGAGCAACGTGGGTGGACGTGGTATTGGAGCATGGAAGCTGCGTCACCACCATGGCAAAAAATAAACCAACCTTGGACATTGAACTCTTGAAGACGGAGGTCACGAACCCTGCCATCTTGCGCAAACTGTGCATTGAAGCCAAAATATCAAACACCACCACCGATTCAAGATGTCCAACACAAGGAGAGGCCACATTGGTGGAAGAACAAGACGCGAACTTTGTGTGTCGCCGAACGTTTGTGGACAGAGGCTGGGGTAATGGCTGTGGACTATTCGGAAAGGGAAGCCTATTGACGTGTGCCAAGTTCAAGTGTGTGACAAAACTAGAAGGAAAGATAGTTCAATATGAAAACTTAAAATATTCAGTGATAGTCACTGTCCACACTGGGGACCAGCACCAGGTGGGAAACGAGACTACAGAACATGGAACAATTGCGACCATAACACCTCAAGCTCCTACGTCGGAAATACAGCTGACCGACTACGGAGCCCTCACATTGGACTGCTCACCTAGAACAGGGTTGGACTTTAATGAGATGGTGCTATTGACAATGAAAGAAAAATCATGGCTTGTCCACAAACAATGGTTTCTAGACTTACCACTGCCTTGGACTTCGGGGGCTTCAACATCCCAAGAGACCTGGAACAGACAAGATTTGCTAGTCACATTTAAGACAGCTCATGCAAAGAAACAGGAAGTAGTCGTACTGGGATCACAGGAAGGAGCAATGCACACTGCGTTGACTGGGGCGACAGAAATCCAGACGTCAGGAACGACAACAATCTTTGCAGGACATCTGAAATGCAGACTAAAAATGGATAAACTGACTTTAAAAGGGACGTCATATGTGATGTGCACAGGCCCATTTAAGCTAGAGAAGGAAGTGGCTGAGACTCAGCATGGAACTGTTCTAGTGCAGGTCAAATACGAAGGAACAGACGCGCCATGCAAGATCCCCTTTTCGACCCAAGATGAGAAAGGGGTGACCCAGAATGGGAGATTGATAACAGCCAATCCCATAGTCACTGACAAAGAAAAACCAGTCAACATTGAGACAGAACCACCTTTTGGTGAGAGCTACATCGTGGTAGGGGCAGGTGAAAAAGCTTTAAAACTAAGCTGGTTCAAGAAAGGAAGCAGCATAGGGAAAATGTTCGAAGCAACCGCCCGAGGAGCACGAAGGATGGCTATTCTGGGAGACACCGCATGGGACTTTGGCTCCATAGGAGGAGTGTTCACATCTGTGGGAAAATTGGTACACCAGGTTTTTGGAACCGCATATGGGGTTCTGTTCAGCGGTGTTTCTTGGACTATGAAAATAGGAATAGGGATTCTGCTGACATGGTTGGGATTAAATTCAAGGAGCACGTCACTTTCGATGACGTGCATTGCAGTTGGCATGGTTACACTATACCTAGGAGTCATGGTTCAAGCG
>DV1/CYD15/MEXICO/532/2012
TTCCATTTGACCACACGAGGGGGAGAGCCACACATGATAGTTAGTAAGCAGGAAAGAGGAAAGTCACTCTTGTTTAAGACCTCTGCAGGTGTCAATATGTGCACTCTTATTGCGATGGACTTGGGAGAGTTATGTGAGGACACAATGACCTACAAATGCCCCCAGATCACTGAGGCGGAACCAGATGACGTTGACTGCTGGTGCAACGCCACAGACACATGGGTGACCTATGGGACGTGTTCTCAAACCGGCGAACACCGACGAGACAAACGTTCCGTGGCACTGGCCCCACACGTGGGACTTGGTCTAGAAACAAGAACCGAAACATGGATGTCCTCTGAAGGCGCCTGGAAACAAATACAAAGAGTGGAGACTTGGGTTTTGAGACACCCAGGATTCACGGTGATAGCTTTTTTTTTAGCACATGCTATAGGAACATCCATCACTCAGAAAGGGATCATTTTCATTTTGCTGATGCTGGTGACACCATCAATGGCCATGCGATGCGTGGGAATAGGCAACAGAGACTTCGTTGAAGGACTGTCAGGAGCAACGTGGGTGGACGTGGTATTGGAGCATGGAAGCTGCGTCACTACCATGGCAAAAAATAAACCAACCTTGGACATTGAACTCTTGAAGACGGAGGTTACGAACCCTGCCATCTTGCGCAAACTGTGCATTGAAGCTAAAATATCAAACACCACTACCGATTCAAGATGTCCAACACAAGGAGAGGCCACATTGATGGAAGAACAAGACGCGAACTTTGTGTGTCGCCGAACGTTTGTGGACAGAGGCTGGGGTAATGGCTGTGGACTATTCGGAAAGGGAAGCCTATTGACGTGTGCCAAGTTCAAGTGTGTGACAAAACTAGAAGGAAAGATAGTTCAATATGAAAACTTAAAATATTCAGTGATAGTCACTGTCCACACTGGGGACCAGCACCAGGTGGGAAACGAGACTACAGAACATGGAACAATTGCGACCATAACACCTCAAGCTCCTACGTCGGAAATACAGCTGACCGACTACGGAGCCCTCACATTGGACTGCTCACCTAGAACAGGGCTGGACTTTAATGAGATGGTGCTATTGACAATGAAAGAAAAATCATGGCTTGTCCACAAACAATGGTTTCTAGACTTACCACTGCCTTGGACTTCGGGGGCTTCAACATCCCAAGAGACCTGGAACAGACAAGATTTGCTGGTCACATTTAAGACAGCTCATGCAAAGAAACAGGAAGTAGTCGTACTGGGATCACAGGAAGGAGCAATGCACACTGCGTTGACTGGGGCGACAGAAATCCAGACGTCAGGAACGACAACAATCTTTGCAGGACATCTGAAATGCAGGCTAAAAATGGATAAACTGACTTTAAAAGGGACATCATATGTGATGTGCACAGGCTCATTTAAGCTAGAGAAGGAAGTGGCTGAGACTCAGCATGGAACTGTTCTAGTGCAGGTCAAATACGAAGGAACAGACGCGCCATGCAAGATCCCCTTTTCGACCCAAGATGAGAAAGGGGTGACCCAGAATGGGAGATTGATAACAGCCAATCCCATAGTCACTGACAAAGAAAAACCAGTCAACATTGAGACAGAACCACCTTTTGGTGAGAGCTACATCGTGGTAGGGGCAGGTGAAAAAGCTTTAAAACTAAGCTGGTTCAAGAAAGGAAGCAGCATAGGGAAAATGTTCGAAGCAACCGCCCGAGGAGCACGAAGGATGGCTATTCTGGGAGACACCGCATGGGACTTTGGCTCCATAGGAGGAGTGTTCACATCTGTGGGAAAATTGGTACACCAGGTTTTTGGAACCGCATATGGGGTTCTGTTCAGCGGTGTTTCTTGGACTATGAAAATAGGAATAGGGATTCTGCTGACATGGTTGGGATTAAATTCAAGGAGCACGTCACTTTCGATGACGTGCATTGCAGTTGGCATGGTCACACTATACCTAGGAGTCATGGTTCAAGCG
>DV1/CYD15/MEXICO/533/2012
TTCCATTTGACCACACGAGGGGGAGAGCCACACATGATAGTTAGTAAGCAGGAAAGAGGAAAGTCACTCTTGTTTAAGACCTCTGCAGGTGTCAATATGTGCACTCTCATTGCGATGGACTTGGGAGAGTTATGTGAGGACACAATGACCTACAAATGCCCCCAGATCACTGAGGCGGAACCAGATGACGTTGACTGCTGGTGCAACGCCACAGACACTTGGGTGACCTATGGGACGTGTTCTCAAAACGGCGAACACCGACGAGACAAACGTTCCGTGGCACTGGCCCCACACGTGGGACTTGGTCTAGAAACAAGAACCGAAACATGGATGTCCTCTGAAGGCGCCTGGAAACAAATACAAAGAGTGGAGACTTGGGCTTTGAGACACCCAGGATTCACGGTGATAGCCCTTTTTTTAGCACATGCCATAGGAACATCCATCACTCAGAAAGGGATCATTTTCATTTTGCTGATGCTGGTGACACCATCAATGGCCATGCGATGCGTGGGAATAGGCAACAGAGACTTCGTTGAAGGACTGTCAGGAGCAACGTGGGTGGACGTGGTATTGGAGCATGGAAGCTGCGTCACCACCATGGCAAAAAATAAACCAACCTTGGACATTGAACTCTTGAAGACGGAGGTCACGAACCCTGCCATCTTGCGCAAACTGTGCATTGAAGCCAAAATATCAAACACCACCACCGATTCAAGATGTCCAACACAAGGAGAGGCCACATTGGTGGAAGAACAAGACGCGAACTTTGTGTGTCGCCGAACGTTTGTGGACAGAGGCTGGGGTAATGGCTGTGGACTATTCGGAAAGGGAAGCCTATTGACGTGTGCCAAGTTCAAGTGTGTGACAAAACTAGAAGGAAAGATAGTTCAATATGAAAACTTAAAATATTCAGTGATAGTCACTGTCCACACTGGGGACCAGCACCAGGTGGGAAACGAGACTACAGAACATGGAACAATTGCGACCATAACACCTCAAGCTCCTACGTCGGAAATACAGCTGACCGACTACGGAGCCCTCACATTGGACTGCTCACCTAGAACAGGGTTGGACTTTAATGAGATGGTGCTATTGACAATGAAAGAAAAATCATGGCTTGTCCACAAACAATGGTTTCTAGACTTACCACTGCCTTGGACTTCGGGGGCTTCAACATCCCAAGAGACCTGGAACAGACAAGATTTGCTAGTCACATTTAAGACAGCTCATGCAAAGAAACAGGAAGTAGTCGTACTGGGATCACAGGAAGGAGCAATGCACACTGCGTTGACTGGGGCGACAGAAATCCAGACGTCAGGAACGACAACAATCTTTGCAGGACATCTGAAATGCAGACTAAAAATGGATAAACTGACTTTAAAAGGGACGTCATATGTGATGTGCACAGGCCCATTTAAGCTAGAGAAGGAAGTGGCTGAGACTCAGCATGGAACTGTTCTAGTGCAGGTCAAATACGAAGGAACAGACGCGCCATGCAAGATCCCCTTTTCGACCCAAGATGAGAAAGGGGTGACCCAGAATGGGAGATTGATAACAGCCAATCCCATAGTCACTGACAAAGAAAAACCAGTCAACATTGAGACAGAACCACCTTTTGGTGAGAGCTACATCGTGGTAGGGGCAGGTGAAAAAGCTTTAAAACTAAGCTGGTTCAAGAAAGGAAGCAGCATAGGGAAAATGTTCGAAGCAACCGCCCGAGGAGCACGAAGGATGGCTATTCTGGGAGACACCGCATGGGACTTTGGCTCCATAGGAGGAGTGTTCACATCTGTGGGAAAATTGGTACACCAGGTTTTTGGAACCGCATATGGGGTTCTGTTCAGCGGTGTTTCTTGGACTATGAAAATAGGAATAGGGATTCTGCTGACATGGTTGGGATTAAATTCAAGGAGCACGTCACTTTCGATGACGTGCATTGCAGTTGGCATGGTTACACTATACCTAGGAGTCATGGTTCAAGCG
>DV1/CYD15/MEXICO/534/2012
TTCCATTTGACCACACGAGGGGGAGAGCCACACATGATAGTTAGTAAGCAGGAAAGAGGAAAGTCACTCTTGTTTAAGACCTCTGCAGGTGTCAATATGTGCACTCTTATTGCGATGGACTTGGGAGAGTTATGTGAGGACACAATGACCTACAAATGCCCCCAGATCACTGAGGCGGAACCAGATGACGTTGACTGCTGGTGCAACGCCACAGACACATGGGTGACCTATGGGACGTGTTCTCAAACCGGCGAACACCGACGAGACAAACGTTCCGTGGCACTGGCCCCACACGTGGGACTTGGTCTAGAAACAAGAACCGAAACATGGATGTCCTCTGAAGGCGCCTGGAAACAAATACAAAGAGTGGAGACTTGGGCTTTGAGACACCCAGGATTCACGGTGATAGCCCTTTTTTTAGCACATGCCATAGGAACATCCATCACTCAGAAAGGGATCATTTTCATTTTGCTGATGCTGGTGACACCATCAATGGCCATGCGATGCGTGGGAATAGGCAACAGAGACTTCGTTGAAGGACTGTCAGGAGCAACGTGGGTGGACGTGGTATTGGAGCATGGAAGCTGCGTCACTACCATGGCAAAAAATAAACCAACCTTGGATATTGAACTCTTGAAGACGGAAGTCACGAACCCTGCCATCTTGCGCAAACTGTGCATTGAAGCTAAAATATCAAACACCACCACCGATTCAAGATGTCCAACACAAGGAGAGGCCACATTGATGGAAGAACAAGACGCGAACTTTGTGTGTCGCCGAACGTTTGTGGACAGAGGCTGGGGTAATGGCTGTGGACTATTCGGAAAGGGAAGCCTATTGACGTGTGCCAAGTTCAAGTGTGTGACAAAACTAGAAGGAAAGATAGTTCAATATGAAAACTTAAAATATTCAGTGATAGTCACTGTCCACACTGGGGACCAGCACCAGGTGGGAAACGAGACTACAGAACATGGAACAATTGCGACTATAACACCTCAAGCCCCTACGTCGGAAATACAGCTGACCGACTACGGAGCCCTCACATTGGATTGCTCACCTAGAACAGGGCTGGACTTTAATGAGATGGTGCTATTGACAATGAAAGAAAAATCATGGCTTGTCCACAAACAATGGTTCCTAGACTTACCACTGCCTTGGACTTCGGGGGCTTCAACATCCCAAGAGACCTGGAACAGACAAGATTTGCTGGTCACATTTAAGACAGCTCATGCAAAGAAACAGGAAGTAGTCGTACTGGGATCACAGGAAGGAGCAATGCACACTGCGTTGACTGGGGCGACAGAAATCCAGACGTCAGGAACGACAACAATCTTTGCAGGACATCTGAAATGCAGACTAAAAATGGATAAACTGACTTTAAAAGGGACGTCATATGTGATGTGTACAGGCCCATTTAAGCTAGAGAAGGAAGTGGCTGAGACTCAGCATGGAACTGTTCTAGTGCAGGTCAAATACGAAGGAACAGACGCGCCATGCAAGATCCCCTTTTTGACCCAAGATGAGAAAGGGGTGACCCAGAATGGGAGATTGATAACAGCCAATCCCATAGTCACTGACAAAGAAAAACCAGTCAACATTGAGACAGAACCACCTTTTGGTGAGAGCTACATCGTGGTAGGGGCAGGTGAAAAAGCTTTAAAACTAAGCTGGTTCAAGAAAGGAAGCAGCATAGGGAAAATGTTCGAAGCAACCGCCCGAGGAGCACGAAGGATGGCTATTCTGGGAGACACCGCATGGGACTTTGGCTCCATGGGAGGAGTGTTCACATCTGTGGGAAAATTGGTACACCAGGTTTTTGGAACCGCATATGGGGTTCTGTTCAGCGGTGTTTCTTGGACTATGAAAATAGGAATAGGGATTCTGCTGACATGGTTGGGATTAAATTCAAGGAGCACGTCACTTTCGATGACGTGCATTGCAGTTGGCATGGTAACACTATACCTAGGAGTCATGGTTCAAGCG
>DV1/CYD15/MEXICO/535/2012
TTCCATTTGACCACACGAGGGGGAGAGCCACACATGATAGTTAGTAAGCAGGAAAGAGGAAAGTCACTCTTGTTTAAGACCTCTGCAGGTGTCAATATGTGCACTCTCATTGCGATGGACTTGGGAGAGTTATGTGAGGACACAATGACCTACAAATGCCCCCGGATCACTGAGGCGGAACCAGATGACGTTGACTGCTGGTGCAACGCCACAGATACATGGGTGACCTATGGGACGTGTTCTCAAACCGGCGAACACCGACGAGACAAACGTTCCGTGGCACTGGCCCCACACGTGGGACTTGGTCTAGAAACAAGAACCGAAACATGGATGTCCTCTGAAAGCGCATGGAAACAAATACAAAGAGTGGAGACCTGGGCTTTGAGACACCCAGGATTCACGGTGATAGCCCTTTTTTTAGCACATGCTATAGGAACATCCATCACTCAGAAAGGGATCATTTTCATCCTGCTGATGCTGGTGACACCATCAATGGCCATGCGATGCGTGGGAATAGGCAGCAGAGACTTCGTTGAAGGACTGTCAGGAGCAACGTGGGTGGACGTGGTATTGGAGCATGGAAGCTGCGTCACCACCATGGCAAAAAATAAACCAACATTGGACATTGAACTCTTGAAGACGGAGGTCACGAACCCTGCTGTCTTGCGCAAACTGTGCATTGAAGCTAAAATATCAAACACCACCACCGATTCAAGATGTCCAACACAAGGAGAGGCTACACTGGTGGAAGAACAAGACGCGAACTTTGTGTGTCGCCGAACGTTTGTGGACAGAGGCTGGGGTAATGGCTGCGGACTATTCGGAAAGGGAAGTCTATTGACGTGTGCCAAGTTCAAGTGTGTGACAAAACTAGAAGGAAAGATAGTTCAATATGAAAACTTAAAATATTCAGTGATAGTCACTGTCCACACTGGGGACCAGCACCAGGTGGGAAACGAGACCACAGAACATGGAACAATTGCAACCATAACACCTCAAGCTCCTACGTCGGAAATACAGCTGACCGACTACGGAGCCCTCACATTGGACTGCTCACCTAGAACAGGGCTGGACTTTAATGAGATGGTGCTATTGACAATGAAAGAAAAATCATGGCTTGTCCACAAACAATGGTTCCTAGACTTACCACTGCCATGGACTTCGGGGGCTTCAACATCCCAAGAGACCTGGAACAGACAAGATCTGCTGGTCACATTCAAGACAGCTCATGCAAAGAAACAGGAAGTAGTCGTACTGGGATCACAGGAAGGAGCAATGCACACTGCGTTGACTGGGGCGACAGAAATCCAGACGTCAGGAACGACAACAATCTTCGCAGGACACCTGAAATGCAGACTAAAAATGGATAAATTGACTTTAAAGGGGATGTCATATGTGATGTGCACAGGCTCATTTAAGCTAGAGAAGGAAGTGGCTGAGACTCAGCATGGAACTGTTCTAGTGCAGGTCAAATACGAAGGAACAGACGCGCCATGCAAGATCCCCTTCTCGACCCAAGATGAGAAAGGAGTGACCCAGAATGGGAGATTGATAACAGCCAATCCCATAGTTACTGACAAAGAAAAACCAGTCAACATTGAGACAGAACCACCTTTTGGTGAGAGCTACATCGTGGTAGGGGCAGGTGAAAAAGCTTTAAAACTAAGCTGGTTCAAGAAAGGAAGCAGCATAGGGAAAATGTTCGAAGCAACCGCCCGAGGAGCACGAAGGATGGCTATTCTGGGAGACACCGCATGGGACTTTGGCTCCATAGGAGGAGTGTTCACATCTGTGGGAAAATTGGTACACCAAGTTTTTGGAACCGCATATGGGGTTCTGTTCAGCGGTGTTTCTTGGACTATGAAAATAGGAATAGGGATTCTGCTGACATGGTTGGGATTAAATTCAAGGAGCACGTCACTTTCGATGACGTGCATTGCAGTTGGCATGGTTACACTATACCTAGGAGTCATGGTTCAAGCG
>DV1/CYD15/MEXICO/536/2012
TTCCATTTGACCACACGAGGGGGAGAGCCACACATGATAGTTAGTAAGCAGGAAAGAGGAAAGTCACTCTTGTTTAAGACCTCTGCAGGTGTCAACATGTGCACTCTCATTGCGATGGACTTGGGAGAGTTATGTGAGGACACAATGACCTACAAATGCCCCCAGATCACTGAGGCGGAACCAGATGACGTTGACTGCTGGTGCAACGCTACAGACACATGGGTGACCTATGGGACGTGTTCTCAAACCGGCGAACACCGACGTGACAAACGTTCCGTGGCACTGGCCCCACACGTGGGACTTGGTTTAGAAACAAGAACCGAAACATGGATGTCCTCTGAAGGCGCCTGGAAACAAATACAAAGAGTGGAGACTTGGGCTTTGAGACACCCAGGATTCACGGTGACAGCCCTTTTTTTAGCACATGCCATAGGAACATCCATCACTCAGAAAGGGATCATTTTCATTTTGCTGATGCTGGTGACACCATCAATGGCCATGCGATGCGTGGGAATAGGCAACAGAGACTTCGTTGAAGGACTGTCAGGAGCAACGTGGGTGGACGTGGTATTGGAGCATGGAAGCTGCGTCACTACCATGGCAAAAAATAAACCAACCTTGGACATTGAACTCTTGAAGACGGAGGTCACGAACCCTGCCATCTTGCGCAAACTGTGCATTGAAGCTAAAATATCAAACACCACCACCGATTCAAGATGTCCAACACAAGGAGAGGCCACATTGGTGGAAGAACAAGACGCGAACTTTGTGTGTCGCCGAACGTTTGTGGACAGAGGCTGGGGTAATGGCTGTGGACTATTCGGAAAGGGAAGCCTATTGACGTGTGCTAAGTTTAAGTGTGTGACAAAACTAGAAGGAAAGATAGTTCAATATGAAAACCTAAAATATTCAGTGATAGTCACTGTCCACACTGGGGACCAGCACCAGGTGGGAAACGAGACTACAGAACATGGAACAATTGCGACCATAACACCTCAAGCTCCTACGTCGGAAATACAGCTGACCGACTACGGAGCCCTCACATTGGACTGCTCACCTAGAACAGGGCTGGACTTTAATGAGATGGTGCTATTGACAATGAAAGAAAAATCATGGCTTGTCCACAAACAATGGTTTCTAGACTTACCATTGCCTTGGACTTCGGGGGCTTCAACATCCCAAGAGACCTGGAACAGACAAGATTTGCTGGTCACATTCAAGACAGCTCATGCAAAGAAACAGGAAGTAGTCGTACTGGGATCACAGGAAGGAGCTATGCACACTGCGTTGACTGGGGCGACAGAAATCCAGACGTCAGGAACGACAACAATCTTTGCAGGACATCTGAAATGCAGACTAAAAATGGATAAATTGACTTTAAAAGGGACGTCATATGTGATGTGCACAGGCTCATTCAAGCTAGAGAAGGAAGTGGCTGAGACTCAGCATGGAACTGTTCTAGTGCAGGTCAAATATGAAGGAACAGACGCGCCATGCAAGATCCCCTTTTTGACCCAAGATGAGAAAGGGGTGACCCAGAATGGGAGATTGATAACAGCTAATCCCATAGTCACTGACAAAGAAAAACCAGTCAACATTGAGACAGAACCACCTTTTGGTGAGAGCTACATCGTGGTAGGGGCAGGTGAAAAAGCTTTAAAACTAAGCTGGTTCAAGAAAGGAAGCAGCATAGGGAAAATGTTCGAAGCAACCGCCCGAGGAGCACGAAGGATGGCTATTCTGGGAGACACCGCATGGGACTTTGGCTCCATAGGAGGAGTGTTCACATCTGTGGGAAAATTGGTACACCAGGTTTTTGGAACCGCATATGGGGTTCTGTTCAGCGGTGTTTCTTGGACTATGAAAATAGGAATAGGGATTCTGCTGACATGGTTGGGATTAAATTCAAGGAGCACGTCACTTTCGATGACGTGCATTGCAGTTGGCATGGTTACACTATACCTAGGAGTCATGGTTCAAGCG
>DV1/CYD15/MEXICO/537/2012
TTCCATTTGACCACACGAGGGGGAGAGCCACACATGATAGTTAGTAAGCAGGAAAGAGGAAAGTCACTCTTGTTTAAGACCTCTGCAGGTGTCAATATGTGCACTCTTATTGCGATGGACTTGGGAGAGTTATGTGAGGACACAATGACCTACAAATGCCCCCAGATCACTGAGGCGGAACCAGATGACGTTGACTGCTGGTGCAACGCCACAGACACATGGGTGACCTATGGGACGTGTTCTCAAACCGGCGAACACCGACGAGACAAACGTTCCGTGGCACTGGCCCCACACGTGGGACTTGGTCTAGAAACAAGAACCGAAACATGGATGTCCTCTGAAGGCGCCTGGAAACAAATACAAAGAGTGGAGACTTGGGTTTTGAGACACCCAGGATTCACGGTGATAGCTTTTTTTTTAGCACATGCTATAGGAACATCCATCACTCAGAAAGGGATCATTTTCATTTTGCTGATGCTGGTGACACCATCAATGGCCATGCGATGCGTGGGAATAGGCAACAGAGACTTCGTTGAAGGACTGTCAGGAGCAACGTGGGTGGACGTGGTATTGGAGCATGGAAGCTGCGTCACTACCATGGCAAAAAATAAACCAACCTTGGACATTGAACTCTTGAAGACGGAGGTTACGAACCCTGCCATCTTGCGCAAACTGTGCATTGAAGCTAAAATATCAAACACCACTACCGATTCAAGATGTCCAACACAAGGAGAGGCCACATTGATGGAAGAACAAGACGCGAACTTTGTGTGTCGCCGAACGTTTGTGGACAGAGGCTGGGGTAATGGCTGTGGACTATTCGGAAAGGGAAGCCTATTGACGTGTGCCAAGTTCAAGTGTGTGACAAAACTAGAAGGAAAGATAGTTCAATATGAAAACTTAAAATATTCAGTGATAGTCACTGTCCACACTGGGGACCAGCACCAGGTGGGAAACGAGACTACAGAACATGGAACAATTGCGACTATAACACCTCAAGCTCCTACGTCGGAAATACAGCTGACCGACTACGGAGCCCTCACATTGGACTGCTCACCTAGAACAGGGCTGGACTTTAATGAGATGGTGCTATTGACAATGAAAGAAAAATCATGGCTTGTCCACAAACAATGGTTTCTAGACTTACCACTGCCTTGGACTTCGGGGGCTTCAACATCCCAAGAGACCTGGAACAGACAAGATTTGCTGGTCACATTTAAGACAGCTCATGCAAAGAAACAGGAAGTAGTCGTACTGGGATCACAGGAAGGAGCAATGCACACTGCGTTGACTGGGGCGACAGAAATCCAGACGTCAGGAACGACAACAATCTTTGCAGGACATCTGAAATGCAGGCTAAAAATGGATAAACTGACTTTAAAAGGGACATCATATGTGATGTGCACAGGCTCATTTAAGCTAGAGAAGGAAGTGGCTGAGACTCAGCATGGAACTGTTCTAGTGCAGGTCAAATACGAAGGAACAGACGCGCCATGCAAGATCCCCTTTTCGACCCAAGATGAGAAAGGGGTGACCCAGAATGGGAGATTGATAACAGCCAATCCCATAGTCACTGACAAAGAAAAACCAGTCAACATTGAGACAGAACCACCTTTTGGTGAGAGCTACATCGTGGTAGGGGCAGGTGAAAAAGCTTTAAAACTAAGCTGGTTCAAGAAAGGAAGCAGCATAGGGAAAATGTTCGAAGCAACCGCCCGAGGAGCACGAAGGATGGCTATTCTGGGAGACACCGCATGGGACTTTGGCTCCATAGGAGGAGTGTTCACATCTGTGGGAAAATTGGTACACCAGGTTTTTGGAACCGCATATGGGGTTCTGTTCAGCGGTGTTTCTTGGACTATGAAAATAGGAATAGGGATTCTGCTGACATGGTTGGGATTAAATTCAAGGAGCACGTCACTTTCGATGACGTGCATTGCAGTTGGCATGGTCACGCTATACCTAGGAGTCATGGTTCAAGCG
>DV1/CYD15/MEXICO/538/2012
TTCCATTTGACCACACGAGGGGGAGAACCACACATGATAGTTAGTAAGCAGGAAAGAGGAAAGTCACTCTTGTTTAAGACCTCTGCAGGTGTCAATATGTGCACTCTCATTGCGATGGACTTGGGAGAGTTATGTGAGGACACAATGACCTACAAATGCCCCCAGATCACTGAGGCGGAACCAGATGACGTTGACTGCTGGTGCAACGCCACAGACACATGGGTGACCTATGGGACGTGTTCTCAAACCGGCGAACACCGACGAGACAAACGTTCCGTGGCACTGGCCCCACACGTGGGACTTGGTCTAGAAACAAGAACCGAAACATGGATGTCCTCTGAAGGCGCCTGGAAACAAATACAAAGAGTGGAGACTTGGGCTTTGAGACACCCAGGATTCACGGTGATAGCCCTTTTTTTAGCACATGCCATAGGAACATCCATCACTCAGAAAGGGATCATTTTCATTTTGCTGATGCTGGTGACACCATCAATGGCCATGCGATGCGTGGGAATAGGCAACAGAGACTTCGTTGAAGGACTGTCAGGAGCAACGTGGGTGGACGTGGTATTGGAGCATGGAAGCTGCGTCACTACCATGGCAAAAAACAAACCAACCTTGGATATTGAACTCTTGAAGACGGAGGTCACGAACCCTGCCATCTTGCGCAAACTGTGCATTGAAGCTAAAATATCAAACACCACCACCGATTCAAGATGTCCAACACAAGGAGAGGCCACATTGGTGGAAGAACAAGACGCGAACTTTGTGTGTCGCCGAACGTTTGTGGACAGAGGCTGGGGTAATGGCTGTGGACTATTCGGAAAGGGAAGCCTATTGACGTGTGCCAAGTTCAAGTGTGTGACAAAACTAGAAGGAAAGATAGTTCAATATGAAAACTTAAAATACTCAGTGATAGTCACTGTTCACACTGGGGACCAGCACCAGGTGGGAAACGAGACTACAGAACATGGAACAATTGCGACCATAACACCTCAAGCCCCTACGTCGGAAATACAGCTGACCGACTACGGAGCCCTCACATTGGATTGCTCACCTAGAACAGGGCTGGACTTTAATGAGATGGTGCTATTGACAATGAAAGAAAAATCATGGCTTGTCCACAAACAATGGTTCCTAGACTTACCACTGCCTTGGACTTCGGGGGCTTCAACATCCCAAGAGACCTGGAACAGACAAGATTTGCTGGTCACATTTAAGACAGCTCATGCAAAGAAACAGGAAGTAGTCGTACTGGGATCACAGGAAGGAGCAATGCACACTGCGTTGACTGGGGCGACAGAAATCCAGACGTCAGGAACGACAACAATCTTTGCAGGACATCTGAAATGCAGACTAAAAATGGATAAACTGACTTTAAAAGGGACGTCATATGTGATGTGTACAGGCCCATTTAAGCTAGAGAAGGAAGTGGCTGAGACTCAGCATGGAACTGTTCTAGTGCAGGTCAAATACGAAGGAACAGACGCGCCATGCAAGATCCCCTTTTTGACCCAAGATGAGAAAGGGGTGACCCAGAATGGGAGATTGATAACAGCCAATCCCATAGTCACTGACAAAGAAAAACCAGTCAACATTGAGACAGAACCACCTTTTGGTGAGAGCTACATCGTGGTAGGGGCAGGTGAAAAAGCTTTAAAACTAAGCTGGTTCAAGAAAGGAAGCAGCATAGGGAAAATGTTCGAAGCAACCGCCCGAGGAGCACGAAGGATGGCTATTCTGGGAGACACCGCATGGGACTTTGGCTCCATGGGAGGAGTGTTCACATCTGTGGGAAAATTGGTACACCAGGTTTTTGGAACCGCATATGGGGTTCTGTTCAGCGGTGTTTCTTGGACTATGAAAATAGGAATAGGGATTCTGCTGACATGGTTGGGATTAAATTCAAGGAGCACGTCACTTTCGATGACGTGCATTGCAGTTGGCATGGTAACACTATACCTAGGAGTCATGGTTCAAGCG
>DV1/CYD15/MEXICO/539/2012
TTCCATTTGACCACACGAGGGGGAGAGCCACACATGATAGTTAGTAAGCAGGAAAGAGGAAAGTCACTCTTGTTTAAGACCTCTGCAGGTGTCAATATGTGCACTCTCATTGCGATGGACTTGGGAGAGTTATGTGAGGACACAATGACCTACAAATGCCCCCAGATCACTGAGGCGGAACCAGATGACGTTGACTGCTGGTGCAACGCCACAGACACATGGGTGACCTATGGGACGTGTTCTCAAACCGGCGAACACCGACGAGACAAACGTTCCGTGGCACTGGCCCCACACGTGGGACTTGGTCTAGAAACAAGAACCGAAACATGGATGTCCTCTGAAGGCGCCTGGAAACAAATACAAAGAGTGGAGACTTGGGCTTTGAGACACCCAGGATTCACGGTGATAGCCCTTTTTTTAGCACATGCCATAGGAACATCTATCACTCAGAAAGGGATCATTTTCATTTTGCTGATGCTGGTGACACCATCAATGGCCATGCGATGCGTGGGAATAGGCAACAGAGACTTCGTTGAAGGACTGTCAGGAGCAACGTGGGTGGACGTGGTATTGGAGCATGGAAGCTGCGTCACTACCATGGCAAAAAATAAACCAACCCTGGACATTGAACTCTTGAAGACGGAGGTCACGAACCCTGCCATCTTGCGCAAACTGTGCATTGAAGCTAAAATATCAAACACCACCACCGATTCAAGATGTCCAACACAAGGAGAGGCCACATTGGTGGAGGAACAAGACGCGAACTTTGTGTGTCGCCGAACGTTTGTGGACAGAGGCTGGGGTAATGGCTGTGGACTATTCGGAAAGGGAAGTCTATTGACGTGTGCCAAGTTCAAGTGTGTGACAAAACTAGAAGGAAAGATAGTTCAATATGAAAACTTAAAATATTCAGTGATAGTCACTGTTCACACTGGGGACCAGCACCAGGTGGGAAACGAGACTACAGAACATGGAACAATTGCGACCATTACACCTCAAGCCCCTACGTCGGAAATACAGCTGACCGACTACGGAGCCCTCACATTGGACTGCTCACCTAGAACAGGGCTGGACTTTAATGAGATGGTGCTATTGACAATGAAAGAAAAATCATGGCTTGTCCACAAACAATGGTTTCTAGACTTACCACTGCCTTGGACTTCGGGGGCTTCAACATCCCAAGAGACCTGGAACAGACAAGATTTGCTGGTCACATTCAAGACAGCTCATGCAAAGAAACAGGAAGTAGTCGTACTGGGATCACAGGAAGGAGCAATGCACACTGCGTTGACTGGGGCGACAGAAATCCAGACGTCAGGAACGACAACAATCTTTGCAGGACATCTGAAATGCAGACTAAAAATGGATAAACTGACTTTAAAAGGGACGTCATATGTGATGTGCACAGGCCCATTTAAGCTAGAGAAGGAAGTGGCTGAGACTCAGCATGGAACTGTTCTAGTGCAGGTCAAATACGAAGGAACAGACGCGCCATGCAAGATCCCCTTTTCGACCCAAGATGAGAAAGGGGTGACCCAGAATGGGAGATTGATAACAGCCAATCCCATAGTCACTGACAAAGAAAAACCAGTCAACATTGAGACAGAACCACCTTTTGGTGAGAGCTACATCGTGGTAGGGGCAGGTGAAAAAGCTTTAAAACTAAGCTGGTTCAAGAAAGGAAGCAGCATAGGGAAAATGTTCGAAGCAACCGCCCGAGGAGCACGAAGGATGGCTATTCTGGGAGACACCGCATGGGACTTTGGCTCCATAGGAGGAGTGTTCACATCTGTGGGAAAATTGGTACACCAGGTTTTTGGAACCGCATATGGGGTTCTGTTCAGCGGTGTTTCTTGGACTATGAAAATAGGAATAGGGATTCTGCTGACATGGTTGGGATTAAATTCAAGGAGCACGTCACTTTCGATGACGTGCATTGCAGTTGGCATGGTTACACTATACCTAGGAGTCATGGTTCAAGCG
>DV1/CYD15/MEXICO/540/2012
TTCCATTTGACCACACGAGGGGGAGAGCCACACATGATAGTTAGTAAGCAGGAAAGAGGAAAGTCACTCTTGTTTAAGACCTCTGCAGGTGTCAATATGTGCACTCTTATTGCGATGGACTTGGGAGAGTTATGTGAGGACACAATGACCTACAAATGCCCCCAGATCACTGAGGCGGAACCAGATGACGTTGACTGCTGGTGCAACGCCACAGACACATGGGTGACCTATGGGACGTGTTCTCAAACCGGCGAACACCGACGAGACAAACGTTCCGTGGCACTGGCCCCACACGTGGGACTTGGTCTAGAAACAAGAACCGAAACATGGATGTCCTCTGAAGGCGCCTGGAAACAAATACAAAGAGTGGAGACTTGGGTTTTGAGACACCCAGGATTCACGGTGATAGCTTTTTTTTTAGCACATGCTATAGGAACATCCATCACTCAGAAAGGGATCATTTTCATTTTGCTGATGCTGGTGACACCATCAATGGCCATGCGATGCGTGGGAATAGGCAACAGAGACTTCGTTGAAGGACTGTCAGGAGCAACGTGGGTGGACGTGGTATTGGAGCATGGAAGCTGCGTCACTACCATGGCAAAAAATAAACCAACCTTGGACATTGAACTCTTGAAGACGGAGGTTACGAACCCTGCCATCTTGCGCAAACTGTGCATTGAAGCTAAAATATCAAACACCACTACCGATTCAAGATGTCCAACACAAGGAGAGGCCACATTGATGGAAGAACAAGACGCGAACTTTGTGTGTCGCCGAACGTTTGTGGACAGAGGCTGGGGTAATGGCTGTGGACTATTCGGAAAGGGAAGCCTATTGACGTGTGCCAAGTTCAAGTGTGTGACAAAACTAGAAGGAAAGATAGTTCAATATGAAAACTTAAAATATTCAGTGATAGTCACTGTCCACACTGGGGACCAGCACCAGGTGGGAAACGAGACTACAGAACATGGAACAATTGCGACCATAACACCTCAAGCTCCTACGTCGGAAATACAGCTGACCGACTACGGAGCCCTCACATTGGACTGCTCACCTAGAACAGGGCTGGACTTTAATGAGATGGTGCTATTGACAATGAAAGAAAAATCATGGCTTGTCCACAAACAATGGTTTCTAGACTTACCACTGCCTTGGACTTCGGGGGCTTCAACATCCCAAGAGACCTGGAACAGACAAGATTTGCTGGTCACATTTAAGACAGCTCATGCAAAGAAACAGGAAGTAGTCGTACTGGGATCACAGGAAGGAGCAATGCACACTGCGTTGACTGGGGCGACAGAAATCCAGACGTCAGGAACGACAACAATCTTTGCAGGACATCTGAAATGCAGGCTAAAAATGGATAAACTGACTTTAAAAGGGACATCATATGTGATGTGCACAGGCTCATTTAAGCTAGAGAAGGAAGTGGCTGAGACTCAGCATGGAACTGTTCTAGTGCAGGTCAAATACGAAGGAACAGACGCGCCATGCAAGATCCCCTTTTCGACCCAAGATGAGAAAGGGGTGACCCAGAATGGGAGATTGATAACAGCCAATCCCATAGTCACTGACAAAGAAAAACCAGTCAACATTGAGACAGAACCACCTTTTGGTGAGAGCTACATCGTGGTAGGGGCAGGTGAAAAAGCTTTAAAACTAAGCTGGTTCAAGAAAGGAAGCAGCATAGGGAAAATGTTCGAAGCAACCGCCCGAGGAGCACGAAGGATGGCTATTCTGGGAGACACCGCATGGGACTTTGGCTCCATAGGAGGAGTGTTCACATCTGTGGGAAAATTGGTACACCAGGTTTTTGGAACCGCATATGGGGTTCTGTTCAGCGGTGTTTCTTGGACTATGAAAATAGGAATAGGGATTCTGCTGACATGGTTGGGATTAAATTCAAGGAGCACGTCACTTTCGATGACGTGCATTGCAGTTGGCATGGTCACACTATACCTAGGAGTCATGGTTCAAGCG
>DV1/CYD15/MEXICO/541/2012
TTCCATTTGACCACACGAGGGGGAGAGCCACACATGATAGTTAGTAAGCAGGAAAGAGGAAAGTCACTCTTGTTTAAGACCTCTGCAGGTGTCAATATGTGCACTCTTATTGCGATGGACTTGGGAGAGTTATGTGAGGACACAATGACCTACAAATGCCCCCAGATCACTGAGGCGGAACCAGATGACGTTGACTGCTGGTGCAACGCCACAGACACATGGGTGACCTATGGGACGTGTTCTCAAACCGGCGAACACCGACGAGACAAACGTTCCGTGGCACTGGCCCCACACGTGGGACTTGGTCTAGAAACAAGAACCGAAACATGGATGTCCTCTGAAGGCGCCTGGAAACAAATACAAAGAGTGGAGACTTGGGTTTTGAGACACCCAGGATTCACGGTGATAGCTTTTTTTTTAGCACATGCTATAGGAACATCCATCACTCAGAAAGGGATCATTTTCATTTTGCTGATGCTGGTGACACCATCAATGGCCATGCGATGCGTGGGAATAGGCAACAGAGACTTCGTTGAAGGACTGTCAGGAGCAACGTGGGTGGACGTGGTATTGGAGCATGGAAGCTGCGTCACTACCATGGCAAAAAATAAACCAACCTTGGACATTGAACTCTTGAAGACGGAGGTTACGAACCCTGCCATCTTGCGCAAACTGTGCATTGAAGCTAAAATATCAAACACCACTACCGATTCAAGATGTCCAACACAAGGAGAGGCCACATTGATGGAAGAACAAGACGCGAACTTTGTGTGTCGCCGAACGTTTGTGGACAGAGGCTGGGGTAATGGCTGTGGACTATTCGGAAAGGGAAGCCTATTGACGTGTGCCAAGTTCAAGTGTGTGACAAAACTAGAAGGAAAGATAGTTCAATATGAAAACTTAAAATATTCAGTGATAGTCACTGTCCACACTGGGGACCAGCACCAGGTGGGAAACGAGACTACAGAACATGGAACAATTGCGACCATAACACCTCAAGCTCCTACGTCGGAAATACAGCTGACCGACTACGGAGCCCTCACATTGGACTGCTCACCTAGAACAGGGCTGGACTTTAATGAGATGGTGCTATTGACAATGAAAGAAAAATCATGGCTTGTCCACAAACAATGGTTTCTAGACTTACCACTGCCTTGGACTTCGGGGGCTTCAACATCCCAAGAGACCTGGAACAGACAAGATTTGCTGGTCACATTTAAGACAGCTCATGCAAAGAAACAGGAAGTAGTCGTACTGGGATCACAAGAAGGAGCAATGCACACTGCGTTGACTGGGGCGACAGAAATCCAGACGTCAGGAACGACAACAATCTTTGCAGGACATCTGAAATGCAGGCTAAAAATGGATAAACTGACTTTAAAAGGGACATCATATGTGATGTGCACAGGCTCATTTAAGCTAGAGAAGGAAGTGGCTGAGACTCAGCATGGAACTGTTCTAGTGCAGGTCAAATACGAAGGAACAGACGCGCCATGCAAGATCCCCTTTTCGACCCAAGATGAGAAAGGGGTGACCCAGAATGGGAGATTGATAACAGCCAATCCCATAGTCACTGACAAAGAAAAACCAGTCAACATTGAGACAGAACCACCTTTTGGTGAGAGCTACATCGTGGTAGGGGCAGGTGAAAAAGCTTTAAAACTAAGCTGGTTCAAGAAAGGAAGCAGCATAGGGAAAATGTTCGAAGCAACCGCCCGAGGAGCACGAAGGATGGCTATTCTGGGAGACACCGCATGGGACTTTGGCTCCATAGGAGGAGTGTTCACATCTGTGGGAAAATTGGTACACCAGGTTTTTGGAACCGCATATGGGGTTCTGTTCAGCGGTGTTTCTTGGACTATGAAAATAGGAATAGGGATTCTGCTGACATGGTTGGGATTAAATTCAAGGAGCACGTCACTTTCGATGACGTGCATTGCAGTTGGCATGGTCACACTATACCTAGGAGTCATGGTTCAAGCG
>DV1/CYD15/MEXICO/542/2012
TTCCATTTGACCACACGAGGGGGAGAGCCACACATGATAGTTAGTAAGCAGGAAAGAGGAAAGTCACTCTTGTTTAAGACCTCTGCAGGTGTCAATATGTGCACTCTCATTGCGATGGACTTGGGAGAGTTATGTGAGGACACAATGACCTACAAATGCCCCCAGATCACTGAGGCGGAACCAGATGACGTTGACTGCTGGTGCAACGCCACAGACACATGGGTGACCTATGGGACGTGTTCTCAAACCGGCGAACACCGACGAGACAAACGTTCCGTGGCACTGGCCCCACACGTGGGACTTGGTCTAGAAACAAGAACCGAAACATGGATGTCCTCTGAAGGCGCCTGGAAACAAATACAAAGAGTGGAGACTTGGGCTTTGAGACACCCAGGATTCACGGTGATAGCCCTTTTTTTAGCACATGCCATAGGAACATCCATCACTCAGAAAGGGATCATTTTCATTTTGCTGATGCTGGTGACACCATCAATGGCCATGCGATGCGTGGGAATAGGCAACAGAGACTTCGTTGAAGGACTGTCAGGAGCAACGTGGGTGGACGTGGTATTGGAGCATGGAAGCTGCGTCACTACCATGGCAAAAAATAAACCAACCTTGGATATTGAACTCTTGAAGACGGAGGTCACGAACCCTGCCATCTTGCGCAAACTGTGCATTGAAGCTAAAATATCAAACACCACCACCGATTCAAGATGTCCAACACAAGGAGAGGCCACATTGGTGGAAGAACAAGACGCGAACTTTGTGTGTCGCCGAACGTTTGTGGACAGAGGCTGGGGTAATGGCTGTGGACTATTCGGAAAGGGAAGCCTATTGACGTGTGCCAAGTTCAAGTGTGTGACAAAACTAGAAGGAAAGATAGTTCAATATGAAAACTTAAAATACTCAGTGATAGTCACTGTTCACACTGGGGACCAGCACCAGGTGGGAAACGAGACTACAGAACATGGAACAATTGCGACCATAACACCTCAAGCCCCTACGTCGGAAATACAGCTGACCGACTACGGAGCCCTCACATTGGATTGCTCACCTAGAACAGGGCTGGACTTTAATGAGATGGTGCTATTGACAATGAAAGAAAAATCATGGCTTGTCCACAAACAATGGTTCCTAGACTTACCACTGCCTTGGACTTCGGGGGCTTCAACATCCCAAGAGACCTGGAACAGACAAGATTTGCTGGTCACATTTAAGACAGCTCATGCAAAGAAACAGGAAGTAGTCGTACTGGGATCACAGGAAGGAGCAATGCACACTGCGTTGACTGGGGCGACAGAAATCCAGACGTCAGGAACGACAACAATCTTTGCAGGACATCTGAAATGCAGACTAAAAATGGATAAACTGACTTTAAAAGGGACGTCATATGTGATGTGTACAGGCCCATTTAAGCTAGAGAAGGAAGTGGCTGAGACTCAGCATGGAACTGTTCTAGTGCAGGTCAAATACGAAGGAACAGACGCGCCATGCAAGATCCCCTTTTTGACCCAAGATGAGAAAGGGGTGACCCAGAATGGGAGATTGATAACAGCCAATCCCATAGTCACTGACAAAGAAAAACCAGTCAACATTGAGACAGAACCACCTTTTGGTGAGAGCTACATCGTGGTAGGGGCAGGTGAAAAAGCTTTAAAACTAAGCTGGTTCAAGAAAGGAAGCAGCATAGGGAAAATGTTCGAAGCAACCGCCCGAGGAGCACGAAGGATGGCTATTCTGGGAGACACCGCATGGGACTTTGGCTCCATGGGAGGAGTGTTCACATCTGTGGGAAAATTGGTACACCAGGTTTTTGGAACCGCATATGGGGTTCTGTTCAGCGGTGTTTCTTGGACTATGAAAATAGGAATAGGGATTCTGCTGACATGGTTGGGATTAAATTCAAGGAGCACGTCACTTTCGATGACGTGCATTGCAGTTGGCATGGTAACACTATACCTAGGAGTCATGGTTCAAGCG
>DV1/CYD15/MEXICO/543/2012
TTCCATTTGACCACACGAGGGGGAGAGCCACACATGATAGTTAGTAAGCAGGAAAGAGGAAAGTCACTCTTGTTTAAGACCTCTGCAGGTGTCAATATGTGCACTCTCATTGCGATGGACTTGGGAGAGTTATGTGAGGACACAATGACCTACAAATGCCCCCAGATCACTGAGGCGGAACCAGATGACGTTGACTGCTGGTGCAACGCCACAGACACATGGGTGACCTATGGGACGTGTTCTCAAACCGGCGAACACCGACGAGACAAACGTTCCGTGGCACTGGCCCCACACGTGGGACTTGGTCTAGAAACAAGAACCGAAACATGGATGTCCTCTGAAGGCGCCTGGAAACAAATACAAAGAGTGGAGACTTGGGCTTTGAGACACCCAGGATTCACGGTGATAGCCCTTTTTTTAGCACATGCCATAGGAACATCCATCACTCAGAAAGGGATCATTTTCATTTTGCTGATGCTGGTGACACCATCAATGGCCATGCGATGCGTGGGAATAGGCAACAGAGACTTCGTTGAAGGACTGTCAGGAGCAACGTGGGTGGACGTGGTATTGGAGCATGGAAGCTGCGTCACTACCATGGCAAAAAATAAACCAACCTTGGATATTGAACTCTTGAAGACGGAGGTCACGAACCCTGCCATCTTGCGCAAACTGTGCATTGAAGCTAAAATATCAAACACCACCACCGATTCAAGATGTCCAACACAAGGAGAGGCCACATTGGTGGAAGAACAAGACGCGAACTTTGTGTGTCGCCGAACGTTTGTGGACAGAGGCTGGGGTAATGGCTGTGGACTATTCGGAAAGGGAAGCCTATTAACGTGTGCCAAGTTCAAGTGTGTGACAAAACTAGAAGGAAAGATAGTTCAATATGAAAACTTAAAATACTCAGTGATAGTCACTGTTCACACTGGGGACCAGCACCAGGTGGGAAACGAGACTACAGAACATGGAACAATTGCGACCATAACACCTCAAGCCCCTACGTCGGAAATACAGCTGACCGACTACGGAGCCCTCACATTGGATTGCTCACCTAGAACAGGGCTGGACTTTAATGAGATGGTGCTATTGACAATGAAAGAAAAATCATGGCTTGTCCACAAACAATGGTTCCTAGACTTACCACTGCCTTGGACTTCGGGGGCTTCAACATCCCAAGAGACCTGGAACAGACAAGATTTGCTGGTCACATTTAAGACAGCTCATGCAAAGAAACAGGAAGTAGTCGTACTGGGATCACAAGAAGGAGCAATGCACACTGCGTTGACCGGGGCGACAGAAATCCAGACGTCAGGAACGACAACAATCTTTGCAGGACATCTGAAATGCAGACTAAAAATGGATAAACTGACTTTAAAAGGGACGTCATATGTGATGTGCACAGGCTCATTTAAGCTAGAGAAGGAAGTGGCTGAGACTCAGCATGGAACTGTTCTAGTGCAGGTCAAATACGAAGGAACAGACGCGCCATGCAAGATCCCCTTTTTGACCCAAGATGAGAAAGGGGTGACCCAGAATGGGAGATTGATAACAGCCAATCCCATAGTCACTGACAAAGAAAAACCAGTCAACATTGAGACAGAACCACCTTTTGGTGAGAGCTACATCGTGGTAGGGGCAGGTGAAAAAGCTTTAAAACTAAGCTGGTTCAAGAAAGGAAGCAGCATAGGGAAAATGTTCGAAGCAACCGCCCGAGGAGCACGAAGGATGGCTATTCTGGGAGACACCGCATGGGACTTTGGCTCCATGGGAGGAGTGTTCACATCTGTGGGAAAATTGGTACACCAGGTTTTTGGAACCGCATATGGGGTTCTGTTCAGCGGTGTTTCTTGGACTATGAAAATAGGAATAGGGATTCTGCTGACATGGTTGGGATTAAATTCAAGGAGCACGTCACTTTCGATGACGTGCATTGCAGTTGGCATGGTAACACTATACCTAGGAGTCATGGTTCAAGCG
>DV1/CYD15/MEXICO/544/2012
TTCCATTTGACCACACGAGGGGGAGAGCCACACATGATAGTTAGTAAGCAGGAAAGAGGAAAGTCACTCTTGTTTAAGACCTCTGCAGGTGTCAATATGTGCACTCTCATTGCGATGGACTTGGGAGAGTTATGTGAGGACACAATGACCTACAAATGCCCCCAGATCACTGAGGCGGAACCAGATGACGTTGACTGCTGGTGCAACGCCACAGACACATGGGTGACCTATGGGACGTGTTCTCAAACCGGCGAACACCGACGAGACAAACGTTCCGTGGCACTGGCCCCACACGTGGGACTTGGTCTAGAAACAAGAACCGAAACATGGATGTCCTCTGAAGGCGCCTGGAAACAAATACAAAGAGTGGAGACTTGGGCTTTGAGACACCCAGGATTCACGGTGATAGCCCTTTTTTTAGCACATGCCATAGGAACATCTATCACTCAGAAAGGGATCATTTTCATTTTGCTGATGCTGGTGACACCATCAATGGCCATGCGATGCGTGGGAATAGGCAACAGAGACTTCGTGGAAGGACTGTCAGGAGCAACGTGGGTGGACGTGGTATTGGAGCATGGAAGCTGCGTCACTACCATGGCAAAAAATAAACCAACCCTGGACATTGAACTCTTGAAGACGGAGGTCACGAACCCTGCCATCTTGCGCAAACTGTGCATTGAAGCTAAAATATCAAACACCACCACTGATTCAAGATGTCCAACACAAGGAGAGGCCACATTGGTGGAGGAACAAGACGCGAACTTTGTGTGTCGCCGAACGTTTGTGGACAGAGGCTGGGGTAATGGCTGTGGACTATTCGGAAAGGGAAGTCTATTGACGTGTGCCAAGTTCAAGTGTGTGACAAAACTAGAAGGAAAGATAGTTCAATATGAAAACTTAAAATATTCAGTGATAGTCACTGTTCACACTGGGGACCAGCACCAGGTGGGAAACGAGACTACAGAACATGGAACAATTGCGACCATTACACCTCAAGCCCCTACGTCGGAAATACAGCTGACCGACTACGGAGCCCTCACATTGGACTGCTCACCTAGAACAGGGCTGGACTTTAATGAGATGGTGCTATTGACAATGAAAGAAAAATCATGGCTTGTCCACAAACAATGGTTTCTAGACTTACCACTGCCTTGGACTTCGGGGGCTTCAACATCCCAAGAGACCTGGAACAGACAAGATTTGCTGGTCACATTCAAGACAGCTCATGCAAAGAAACAGGAAGTAGTCGTACTGGGATCACAGGAAGGAGCAATGCACACTGCGTTGACTGGGGCGACAGAAATCCAGACGTCAGGAACGACAACAATCTTTGCAGGACATCTGAAATGCAGACTAAAAATGGATAAACTGACTTTAAAAGGGACGTCATATGTGATGTGCACAGGCCCATTTAAGCTAGAGAAGGAAGTGGCTGAGACTCAGCATGGAACTGTTCTAGTGCAGGTCAAATACGAAGGAACAGACGCGCCATGCAAGATCCCCTTTTCGACCCAAGATGAGAAAGGGGTGACCCAGAATGGGAGATTGATAACAGCCAATCCCATAGTCACTGACAAAGAAAAACCAGTCAACATTGAGACAGAACCACCTTTTGGTGAGAGCTACATCGTGGTAGGGGCAGGTGAAAAAGCTTTAAAACTAAGCTGGTTCAAGAAAGGAAGCAGCATAGGGAAAATGTTCGAAGCAACCGCCCGAGGAGCACGAAGGATGGCTATTCTGGGAGACACCGCATGGGACTTTGGCTCCATAGGAGGAGTGTTCACATCTGTGGGAAAATTGGTACACCAGGTTTTTGGAACCGCATATGGGGTTCTGTTCAGCGGTGTTTCTTGGACTATGAAAATAGGAATAGGGATTCTGCTGACATGGTTGGGATTAAATTCAAGGAGCACGTCACTTTCGATGACGTGCATTGCAGTTGGCATGGTTACACTATACCTAGGAGTCATGGTTCAAGCG
>DV1/CYD15/MEXICO/545/2012
TTCCATTTGACCACACGAGGGGGAGAGCCACACATGATAGTTAGTAAGCAGGAAAGAGGAAAGTCACTCTTGTTTAAGACCTCTGCAGGTGTCAATATGTGCACTCTTATTGCGATGGACTTGGGAGAGTTATGTGAGGACACAATGACCTACAAATGCCCCCAGATCACTGAGGCGGAACCAGATGACGTTGACTGCTGGTGCAACGCCACAGACACATGGGTGACCTATGGGACGTGTTCTCAAACCGGCGAACACCGACGAGACAAACGTTCCGTGGCACTGGCCCCACACGTGGGACTTGGTCTAGAAACAAGAACCGAAACATGGATGTCCTCTGAAGGCGCCTGGAAACAAATACAAAGAGTGGAGACTTGGGTTTTGAGACACCCAGGATTCACGGTGATAGCTTTTTTTTTAGCACATGCTATAGGAACATCCATCACTCAGAAAGGGATCATTTTCATTTTGCTGATGCTGGTGACACCATCAATGGCCATGCGATGCGTGGGAATAGGCAACAGAGACTTCGTTGAAGGACTGTCAGGAGCAACGTGGGTGGACGTGGTATTGGAGCATGGAAGCTGCGTCACTACCATGGCAAAAAATAAACCAACCTTGGACATTGAACTCTTGAAGACGGAGGTTACGAACCCTGCCATCTTGCGCAAACTGTGCATTGAAGCTAAAATATCAAACACCACTACCGATTCAAGATGTCCAACACAAGGAGAGGCCACATTGATGGAAGAACAAGACGCGAACTTTGTGTGTCGCCGAACGTTTGTGGACAGAGGCTGGGGTAATGGCTGTGGACTATTCGGAAAGGGAAGCCTATTGACGTGTGCCAAGTTCAAGTGTGTGACAAAACTAGAAGGAAAGATAGTTCAATATGAAAACTTAAAATATTCAGTGATAGTCACTGTCCACACTGGGGACCAGCACCAGGTGGGAAACGAGACTACAGAACATGGAACAATTGCGACCATAACACCTCAAGCTCCTACGTCGGAAATACAGCTGACCGACTACGGAGCCCTCACATTGGACTGCTCACCTAGAACAGGGCTGGACTTTAATGAGATGGTGCTATTGACAATGAAAGAAAAATCATGGCTTGTCCACAAACAATGGTTTCTAGACTTACCACTGCCTTGGACTTCGGGGGCTTCAACATCCCAAGAGACCTGGAACAGACAAGATTTGCTGGTCACATTTAAGACAGCTCATGCAAAGAAACAGGAAGTAGTCGTACTGGGATCACAGGAAGGAGCAATGCACACTGCGTTGACTGGGGCGACAGAAATCCAGACGTCAGGAACGACAACAATCTTTGCAGGACATCTGAAATGCAGGCTAAAAATGGATAAACTGACTTTAAAAGGGACATCATATGTGATGTGCACAGGCTCATTTAAGCTAGAGAAGGAAGTGGCTGAGACTCAGCATGGAACTGTTCTAGTGCAGGTCAAATACGAAGGAACAGACGCGCCATGCAAGATCCCCTTTTCGACCCAAGATGAGAAAGGGGTGACCCAGAATGGGAGATTGATAACAGCCAATCCCATAGTCACTGACAAAGAAAAACCAGTCAACATTGAGACAGAACCACCTTTTGGTGAGAGCTACATCGTGGTAGGGGCAGGTGAAAAAGCTTTAAAACTAAGCTGGTTCAAGAAAGGAAGCAGCATAGGGAAAATGTTCGAAGCAACCGCCCGAGGAGCACGAAGGATGGCTATTCTGGGAGACACCGCATGGGACTTTGGCTCCATAGGAGGAGTGTTCACATCTGTGGGAAAATTGGTACACCAGGTTTTTGGAACCGCATATGGGGTTCTGTTCAGCGGTGTTTCTTGGACTATGAAAATAGGAATAGGGATTCTGCTGACATGGTTGGGATTAAATTCAAGGAGCACGTCACTTTCGATGACGTGCATTGCAGTTGGCATGGTCACACTATACCTAGGAGTCATGGTTCAAGCG
>DV1/CYD15/MEXICO/546/2012
TTCCATTTGACCACACGAGGGGGAGAGCCACACATGATAGTTAGTAAGCAGGAAAGAGGAAAGTCACTCTTGTTTAAGACCTCTGCAGGTGTCAATATGTGCACTCTTATTGCGATGGACTTGGGAGAGTTATGTGAGGACACAATGACCTACAAATGCCCCCAGATCACTGAGGCGGAACCAGATGACGTTGACTGCTGGTGCAACGCCACAGACACATGGGTGACCTATGGGACGTGTTCTCAAACCGGCGAACACCGACGAGACAAACGTTCCGTGGCACTGGCCCCACACGTGGGACTTGGTCTAGAAACAAGAACCGAAACATGGATGTCCTCTGAAGGCGCCTGGAAACAAATACAAAGAGTGGAGACTTGGGTTTTGAGACACCCAGGATTCACGGTGATAGCTTTTTTTTTAGCACATGCTATAGGAACATCCATCACTCAGAAAGGGATCATTTTCATTTTGCTGATGCTGGTGACACCATCAATGGCCATGCGATGCGTGGGAATAGGCAACAGAGACTTCGTTGAAGGACTGTCAGGAGCAACGTGGGTGGACGTGGTATTGGAGCATGGAAGCTGCGTCACTACCATGGCAAAAAATAAACCAACCTTGGACATTGAACTCTTGAAGACGGAGGTTACGAACCCTGCCATCTTGCGCAAACTGTGCATTGAAGCTAAAATATCAAACACCACTACCGATTCAAGATGTCCAACACAAGGAGAGGCCACATTGATGGAAGAACAAGACGCGAACTTTGTGTGTCGCCGAACGTTTGTGGACAGAGGCTGGGGTAATGGCTGTGGACTATTCGGAAAGGGAAGCCTATTGACGTGTGCCAAGTTCAAGTGTGTGACAAAACTAGAAGGAAAGATAGTTCAATATGAAAACTTAAAATATTCAGTGATAGTCACTGTCCACACTGGGGACCAGCACCAGGTGGGAAACGAGACTACAGAACATGGAACAATTGCGACCATAACACCTCAAGCTCCTACGTCGGAAATACAGCTGACCGACTACGGAGCCCTCACATTGGACTGCTCACCTAGAACAGGGCTGGACTTTAATGAGATGGTGCTATTGACAATGAAAGAAAAATCATGGCTTGTCCACAAACAATGGTTTCTAGACTTACCACTGCCTTGGACTTCGGGGGCTTCAACATCCCAAGAGACCTGGAACAGACAAGATTTGCTGGTCACATTTAAGACAGCTCATGCAAAGAAACAGGAAGTAGTCGTACTGGGATCACAGGAAGGAGCAATGCACACTGCGTTGACTGGGGCGACAGAAATCCAGACGTCAGGAACGACAACAATCTTTGCAGGACATCTGAAATGCAGGCTAAAAATGGACAAACTGACTTTAAAAGGGACATCATATGTGATGTGCACAGGCTCATTTAAGCTAGAGAAGGAAGTGGCTGAGACTCAGCATGGAACTGTTCTAGTGCAGGTCAAATACGAAGGAACAGACGCGCCATGCAAGATCCCCTTTTCGACCCAAGATGAGAAAGGGGTGACCCAGAATGGGAGATTGATAACAGCCAATCCCATAGTCACTGACAAAGAAAAACCAGTCAACATTGAGACAGAACCACCTTTTGGTGAGAGCTACATCGTGGTAGGGGCAGGTGAAAAAGCTTTAAAACTAAGCTGGTTCAAGAAAGGAAGCAGCATAGGGAAAATGTTCGAAGCAACCGCCCGAGGAGCACGAAGGATGGCTATTCTGGGAGACACCGCATGGGACTTTGGCTCCATAGGAGGAGTGTTCACATCTGTGGGAAAATTGGTACACCAGGTTTTTGGAACCGCATATGGGGTTCTGTTCAGCGGTGTTTCTTGGACTATGAAAATAGGAATAGGGATTCTGCTGACATGGTTGGGATTAAATTCAAGGAGCACGTCACTTTCGATGACGTGCATTGCAGTTGGCATGGTCACACTATACCTAGGAGTCATGGTTCAAGCG
>DV1/CYD15/MEXICO/547/2012
----------------------------------------------------------GAAAGTCACTCTTGTTTAAGACCTCTGCAGGTGTCAATATGTGCACACTTATTGCGATGGATTTGGGAGAGTTATGTGAGGACACAATGACCTACAAATGCCCCCAGATCACTGAGGCGGAACCAGATGACGTTGACTGCTGGTGCAACGCCACAGACACATGGGTGACCTATGGGACGTGTTCTCAAACCGGCGAACACCGACGAGACAAACGTTCCGTGGCACTGGCCCCACACGTGGGACTTGGTCTAGAAACAAGAACCGAAACATGGATGTCCTCTGAAGGCGCCTGGAAACAAATACAAAGAGTGGAGACTTGGGTTTTGAGACACCCAGGATTCACGGTGATAGCTTTTTTTTTAGCACATGCTATAGGAACATCCATCACTCAGAAAGGGATCATTTTCATTTTGCTGATGCTGGTGACACCATCAATGGCCATGCGATGCGTGGGAATAGGCAACAGAGACTTCGTTGAAGGACTGTCAGGAGCAACGTGGGTGGACGTGGTATTGGAGCATGGAAGCTGCGTCACTACCATGGCAAAAAATAAACCAACCTTGGACATTGAACTCTTGAAGACGGAGGTTACGAACCCTGCCATCTTGCGCAAACTGTGCATTGAAGCTAAAATATCAAACACCACTACCGATTCAAGATGTCCAACACAAGGAGAGGCCACATTGATGGAAGAACAAGACGCGAACTTTGTGTGTCGCCGAACGTTTGTGGACAGAGGCTGGGGTAATGGCTGTGGACTATTCGGAAAGGGAAGCCTATTGACGTGTGCCAAGTTCAAGTGTGTGACAAAACTAGAAGGAAAGATAGTTCAATATGAAAACTTAAAATATTCAGTGATAGTCACTGTCCACACTGGGGACCAGCACCAGGTGGGAAACGAGACTACAGAACATGGAACAATTGCGACCATAACACCTCAAGCTCCTACGTCGGAAATACAGCTGACCGACTACGGAGCCCTCACATTGGACTGCTCACCTAGAACAGGGCTGGACTTTAATGAGATGGTGCTATTGACAATGAAAGAAAAATCATGGCTTGTCCACAAACAATGGTTTCTAGACTTACCACTGCCTTGGACTTCGGGGGCTTCAACATCCCAAGAGACCTGGAACAGACAAGATTTGCTGGTCACATTTAAGACAGCTCATGCAAAGAAACAGGAAGTAGTCGTACTGGGATCACAGGAAGGAGCAATGCACACTGCGTTGACTGGGGCGACAGAAATCCAAACGTCAGGAACGACAACAATCTTTGCAGGACATCTGAAATGCAGGCTAAAAATGGATAAACTGACTTTAAAAGGGACATCATATGTGATGTGCACAGGCTCATTTAAGCTAGAGAAGGAAGTGGCTGAGACTCAGCATGGAACTGTTCTAGTGCAGGTCAAATACGAAGGAACAGACGCGCCATGCAAGATCCCCTTTTCGACCCAAGATGAGAAAGGGGTGACCCAGAATGGGAGATTGATAACAGCCAATCCCATAGTCACTGACAAAGAAAAACCAGTCAACATTGAGACAGAACCACCTTTTGGTGAGAGCTACATCGTGGTAGGGGCAGGTGAAAAAGCTTTAAAACTAAGCTGGTTCAAGAAAGGAAGCAGCATAGGGAAAATGTTCGAAGCAACCGCCCGAGGAGCACGAAGGATGGCTATTCTGGGAGACACCGCATGGGACTTTGGCTCCATAGGAGGAGTGTTCACATCTGTGGGAAAATTGGTACACCAGGTTTTTGGAACCGCATATGGGGTTCTGTTCAGCGGTGTTTCTTGGACTATGAAAATAGGAATAGGGATTCTGCTGACATGGTTGGGATTAAATTCAAGGAGCACGTCACTTTCGATGACGTGCATTGCAGTTGGCATGGTCACACTATACCTAGGAGTCATGGTTCAAGCG
>DV1/CYD15/MEXICO/548/2012
TTCCATTTGACCACACGAGGGGGAGAGCCACACATGATAGTTAGTAAGCAGGAAAGAGGAAAGTCACTCTTGTTTAAGACCTCTGCAGGTGTCAATATGTGCACTCTTATTGCGATGGACTTGGGAGAGTTATGTGAGGACACAATGACCTACAAATGCCCCCAGATCACTGAGGCGGAACCAGATGACGTTGACTGCTGGTGCAACGCCACAGACACATGGGTGACCTATGGGACGTGTTCTCAAACCGGCGAACACCGACGAGACAAACGTTCCGTGGCACTGGCCCCACACGTGGGACTTGGTCTAGAAACAAGAACCGAAACATGGATGTCCTCTGAAGGCGCCTGGAAACAAATACAAAGAGTGGAGACTTGGGTTTTGAGACACCCAGGATTCACGGTGATAGCTTTTTTTTTAGCACATGCTATAGGAACATCCATCACTCAGAAAGGGATCATTTTCATTTTGCTGATGCTGGTGACACCATCAATGGCCATGCGATGCGTGGGAATAGGCAACAGAGACTTCGTTGAAGGACTGTCAGGAGCAACGTGGGTGGACGTGGTATTGGAGCATGGAAGCTGCGTCACTACCATGGCAAAAAATAAACCAACCTTGGACATTGAACTCTTGAAGACGGAGGTTACGAACCCTGCCATCTTGCGCAAACTGTGCATTGAAGCTAAAATATCAAACACCACTACCGATTCAAGATGTCCAACACAAGGAGAGGCCACATTGATGGAAGAACAAGACGCGAACTTTGTGTGTCGCCGAACGTTTGTGGACAGAGGCTGGGGTAATGGCTGTGGACTATTCGGAAAGGGAAGCCTATTGACGTGTGCCAAGTTCAAGTGTGTGACAAAACTAGAAGGAAAGATAGTTCAATATGAAAACTTAAAATATTCAGTGATAGTCACTGTCCACACTGGGGACCAGCACCAGGTGGGAAACGAGACTACAGAACATGGAACAATTGCGACCATAACACCTCAAGCTCCTACGTCGGAAATACAGCTGACCGACTACGGAGCCCTCACATTGGACTGCTCACCTAGAACAGGGCTGGACTTTAATGAGATGGTGCTATTGACAATGAAAGAAAAATCATGGCTTGTCCACAAACAATGGTTTCTAGACTTACCACTGCCTTGGACTTCGGGGGCTTCAACATCCCAAGAGACCTGGAACAGACAAGATTTGCTGGTCACATTTAAGACAGCTCATGCAAAGAAACAGGAAGTAGTCGTACTGGGATCACAGGAAGGAGCAATGCACACTGCGTTGACTGGGGCGACAGAAATCCAGACGTCAGGAACGACAACAATCTTTGCAGGACATCTGAAATGCAGGCTAAAAATGGATAAACTGACTTTAAAAGGGACATCATATGTGATGTGCACAGGCTCATTTAAGCTAGAGAAGGAAGTGGCTGAGACTCAGCATGGAACTGTTCTAGTGCAGGTCAAATACGAAGGAACAGACGCGCCATGCAAGATCCCCTTTTCGACCCAAGATGAGAAAGGGGTGACCCAGAATGGGAGATTGATAACAGCCAATCCCATAGTCACTGACAAAGAAAAACCAGTCAACATTGAGACAGAACCACCTTTTGGTGAGAGCTACATCGTGGTAGGGGCAGGTGAAAAAGCTTTAAAACTAAGCTGGTTCAAGAAAGGAAGCAGCATAGGGAAAATGTTCGAAGCAACCGCCCGAGGAGCACGAAGGATGGCTATTCTGGGAGACACCGCATGGGACTTTGGCTCCATAGGAGGAGTGTTCACATCTGTGGGAAAATTGGTACACCAGGTTTTTGGAACCGCATATGGGGTTCTGTTCAGCGGTGTTTCTTGGACTATGAAAATAGGAATAGGGATTCTGCTGACATGGTTGGGATTAAATTCAAGGAGCACGTCACTTTCGATGACGTGCATTGCAGTTGGCATGGTCACACTATACCTAGGAGTCATGGTTCAAGCG
>DV1/CYD15/MEXICO/549/2012
TTCCATTTGACCACACGAGGGGGAGAGCCACACATGATAGTTAGTAAGCAGGAAAGAGGAAAGTCACTCTTGTTTAAGACCTCTGCAGGTGTCAACATGTGCACTCTCATTGCGATGGACTTGGGAGAGTTATGTGAGGACACAATGACCTACAAATGCCCCCAGATCACTGAGGCGGAACCAGATGACGTTGACTGCTGGTGCAACGCTACAGACACATGGGTGACCTATGGGACGTGTTCTCAAACCGGCGAACACCGACGTGACAAACGTTCCGTGGCACTGGCCCCACACGTGGGACTTGGTTTAGAAACAAGAACCGAAACATGGATGTCCTCTGAAGGCGCCTGGAAACAAATACAAAGAGTGGAGACTTGGGCTTTGAGACACCCAGGATTCACGGTGACAGCCCTTTTTTTAGCACATGCCATAGGAACATCCATCACTCAGAAAGGGATCATTTTCATTTTGCTGATGCTGGTGACACCATCAATGGCCATGCGATGCGTGGGAATAGGCAACAGAGACTTCGTTGAAGGACTGTCAGGAGCAACGTGGGTGGACGTGGTATTGGAGCATGGAAGCTGCGTCACTACCATGGCAAAGAATAAACCAACCTTGGACATTGAACTCTTGAAGACGGAGGTCACGAACCCTGCCATCTTGCGCAAACTGTGCATTGAAGCTAAAATATCAAACACCACCACCGATTCAAGATGTCCAACACAAGGAGAGGCCACATTGGTGGAAGAACAAGACGCGAACTTTGTGTGTCGCCGAACGTTTGTGGACAGAGGCTGGGGTAATGGCTGTGGACTATTCGGAAAGGGAAGCCTATTGACGTGTGCTAAGTTTAAGTGTGTGACAAAACTAGAAGGAAAGATAGTTCAATATGAAAACCTAAAATATTCAGTGATAGTCACTGTCCACACTGGGGACCAGCACCAGGTGGGAAACGAGACTACAGAACATGGAACAATTGCGACCATAACACCTCAAGCTCCTACGTCGGAAATACAGCTGACCGACTACGGAGCCCTCACATTGGACTGCTCACCTAGAACAGGGCTGGACTTTAATGAGATGGTGCTATTGACAATGAAAGAAAAATCATGGCTTGTCCACAAACAATGGTTTCTAGACTTACCATTGCCTTGGACTTCGGGGGCTTCAACATCCCAAGAGACCTGGAACAGACAAGATTTGCTGGTCACATTCAAGACAGCTCATGCAAAGAAGCAGGAAGTAGTCGTACTGGGATCACAGGAAGGAGCTATGCACACTGCGTTGACTGGGGCGACAGAAATCCAGACGTCAGGAACGACAACAATCTTTGCAGGACATCTGAAATGCAGACTAAAAATGGATAAATTGACTTTAAAAGGGACGTCATATGTGATGTGCACAGGCTCATTTAAGCTAGAGAAGGAAGTGGCTGAGACTCAGCATGGAACTGTTCTAGTGCAGGTCAAATATGAAGGAACAGACGCGCCATGCAAGATCCCCTTTTTGACCCAAGATGAGAAAGGGGTGACCCAGAATGGGAGATTGATAACAGCTAATCCCATAGTCACTGACAAAGAAAAACCAGTCAACATTGAGACAGAACCACCTTTTGGTGAGAGCTACATCGTGGTAGGGGCAGGTGAAAAAGCTTTAAAACTAAGCTGGTTCAAGAAAGGAAGCAGCATAGGGAAAATGTTCGAAGCAACCGCCCGAGGAGCACGAAGGATGGCTATTCTGGGAGACACCGCATGGGACTTTGGCTCCATAGGAGGAGTGTTCACATCTGTGGGAAAATTGGTACACCAGGTTTTTGGAACCGCATATGGGGTTCTGTTCAGCGGTGTTTCTTGGACTATGAAAATAGGAATAGGGATTCTGCTGACATGGTTGGGATTAAATTCAAGGAGCACGTCACTTTCGATGACGTGCATTGCAGTTGGCATGGTTACACTATACCTAGGAGTCATGGTTCAAGCG
>DV1/CYD15/MEXICO/550/2012
TTCCATTTGACCACACGAGGGGGAGAGCCACACATGATAGTTAGTAAGCAGGAAAGAGGAAAGTCACTCTTGTTTAAGACCTCTGCAGGTGTCAATATGTGCACTCTTATTGCGATGGACTTGGGAGAGTTATGTGAGGACACAATGACCTACAAATGCCCCCAGATCACTGAGGCGGAACCAGATGACGTTGACTGCTGGTGCAACGCCACAGACACATGGGTGACCTATGGGACGTGTTCTCAAACCGGCGAACACCGACGAGACAAACGTTCCGTGGCACTGGCCCCACACGTGGGACTTGGTCTAGAAACAAGAACCGAGACATGGATGTCCTCTGAAGGCGCCTGGAAACAAATACAAAGAGTGGAGACTTGGGTTTTGAGACACCCAGGATTCACGGTGATAGCTTTTTTTTTAGCACATGCTATAGGAACATCCATCACTCAGAAAGGGATCATTTTCATTTTGCTGATGCTGGTGACACCATCAATGGCCATGCGATGCGTGGGAATAGGCAACAGAGACTTCGTTGAAGGACTGTCAGGAGCAACGTGGGTGGACGTGGTATTGGAGCATGGAAGCTGCGTCACTACCATGGCAAAAAATAAACCAACCTTGGACATTGAACTCTTGAAGACGGAGGTTACGAACCCTGCCATCTTGCGCAAACTGTGCATTGAAGCTAAAATATCAAACACCACTACCGATTCAAGATGTCCAACACAAGGAGAGGCCACATTGATGGAAGAACAAGACGCGAACTTTGTGTGTCGCCGAACGTTTGTGGACAGAGGCTGGGGTAATGGCTGTGGACTATTCGGAAAGGGAAGCCTATTGACGTGTGCCAAGTTCAAGTGTGTGACAAAACTAGAAGGAAAGATAGTTCAATATGAAAACTTAAAATATTCAGTGATAGTCACTGTCCACACTGGGGACCAGCACCAGGTGGGAAACGAGACTACAGAACATGGAACAATTGCGACCATAACACCTCAAGCTCCTACGTCGGAAATACAGCTGACCGACTACGGAGCCCTCACATTGGACTGCTCACCTAGAACAGGGCTGGACTTTAATGAGATGGTGCTATTGACAATGAAAGAAAAATCATGGCTTGTCCACAAACAATGGTTTCTAGACTTACCACTGCCTTGGACTTCGGGGGCTTCAACATCCCAAGAGACCTGGAACAGACAAGATTTGCTGGTCACATTTAAGACAGCTCATGCAAAGAAACAGGAAGTAGTCGTACTGGGATCACAGGAAGGAGCAATGCACACTGCGTTGACTGGGGCGACAGAAATCCAGACGTCAGGAACGACAACAATCTATGCAGGACATCTGAAATGCAGGCTAAAAATGGATAAACTGACTTTAAAAGGGACATCATATGTGATGTGCACAGGCTCATTTAAGCTAGAGAAGGAAGTGGCTGAGACTCAGCATGGAACTGTTCTAGTGCAGGTCAAATACGAAGGAACAGACGCGCCATGCAAGATCCCCTTTTCGACCCAAGATGAGAAAGGGGTGACCCAGAATGGGAGATTGATAACAGCCAATCCCATAGTCACTGACAAAGAAAAACCAGTCAACATTGAGACAGAACCACCTTTTGGTGAGAGCTACATCGTGGTAGGGGCAGGTGAAAAAGCTTTAAAACTAAGCTGGTTCAAGAAAGGAAGCAGCATAGGGAAAATGTTCGAAGCAACCGCCCGAGGAGCACGAAGGATGGCTATTCTGGGAGACACCGCATGGGACTTTGGCTCCATAGGAGGAGTGTTCACATCTGTGGGAAAATTGGTACACCAGGTTTTTGGAACCGCATATGGGGTTCTGTTCAGCGGTGTTTCTTGGACTATGAAAATAGGAATAGGGATTCTGCTGACATGGTTGGGATTAAATTCAAGGAGCACGTCACTTTCGATGACGTGCATTGCAGTTGGCATGGTCACACTATACCTAGGAGTCATGGTTCAAGCG
>DV1/CYD14/PHILIPPINES/001/2011
TTTCATCTGACCACTCGGGGAGGAGAGCCGCACATGATAGTTAGCAAGCAGGAAAGAGGAAAATCACTTTTGTTTAAGACCTCTGCAGGTGTCAACATGTGTACCCTTATTGCAATGGATTTGGGAGAGTTATGTGAGGACACAATGACCTACAAATGCCCCAGGATCACTGAGACGGAGCCAGATGACGTTGACTGTTGGTGCAATGCCACGGAGACATGGGTGACCTATGGAACATGTTCTCAAACTGGTGAACACCGACGAGACAAACGTTCCGTCGCATTGGCACCACACGTAGGGCTTGGCCTAGAAACAAGAACCGAAACGTGGATGTCCTCTGAAGGTGCTTGGAGACAAATACAAAAAGTGGAGACTTGGGCTCTGAGACACCCAGGATTCACGGTGATAGCCCTTTTTCTAGCACATGCTATAGGAACATCCATCACCCAGAAAGGGATTATTTTTATTTTGTTGATGCTGGTAACTCCATCCATGGCCATGCGGTGCGTGGGAATAGGCAACAGAGACTTCGTGGAAGGACTGTCGGGAGCTACGTGGGTGGATGTAGTGCTGGAGCATGGAAGTTGCGTCACTACCATGGCAAAAGACAAACCAACACTGGACATTGAACTCCTGAAGACGGAGGTCACAAACCCTGCAGTCCTGCGCAAACTGTGCATTGAAGCTAAAATATCAAATACCACCACCGATTCAAGATGTCCAACACAAGGAGAAGCCACGCTGGTGGAAGAGCAGGACACGAACTTTGTGTGCCGACGAACGCTCGTGGACAGAGGCTGGGGCAATGGTTGTGGGCTATTTGGAAAAGGTAGCTTAATAACGTGTGCTAAGTTTAAGTGTGTGACAAAACTGGAAGGAAAGATAGTCCAATATGAAAACTTAAAATATTCAGTCATAGTCACCGTGCACACTGGAGACCAACACCAAGTTGGAAATGAGACCACAGAACATGGAACAACTGCAACCATAACACCTCAAGCTCCTACGTCGGAAATACAGCTGACAGACTACGGAGCTCTAACACTGGATTGTTCACCTAGAACAGGACTAGACTTTAATGAGATGGTGTTGTTGACGATGAAAGAAAAATCATGGCTCGTCCACAAACAATGGTTTCTGGACCTACCACTGCCTTGGACCTCAGGGGCCTCAACATCCCAAGAGACTTGGAATAGACAAGACCTGCTGGTCACATTCAAGACAGCTCATGCAAAAAAGCAGGAAGTAGTCGTGCTAGGATCACAAGAAGGAGCAATGCACACTGCGCTGACTGGAGCGACAGAAATCCAAACGTCTGGAACGACAACAATTTTTGCAGGGCACCTGAAATGCAGACTAAAAATGGATAAACTGACCTTAAAAGGGGTATCATATGTAATGTGCACAGGGTCATTCAAGCTAGAGAAGGAAGTGGCTGAGACCCAGCATGGAACTGTTCTAGTGCAAGTTAAATACGAAGGAACAGATGCACCATGCAAGATCCCCTTCTCGTCCCAAGATGAGAAGGGAGTAACCCAGAATGGGAGATTAATAACAGCCAACCCCATAGTCACTGACAAAGAAAAACCAGTCAACATTGAAGCGGAGCCACCTTTTGGGGAGAGCTACCTTGTGGTAGGAGCAGGTGAAAAAGCTTTGAAACTAAGCTGGTTCAAGAAGGGAAGCAGTATAGGGAAAATGTTTGAAGCAACTGCCCGCGGAGCACGAAGGATGGCCATCCTGGGAGACACCGCATGGGACTTCGGTTCTATAGGAGGGGTGTTCACATCTGTGGGAAAACTGATACACCAGATTTTTGGGACTGCGTATGGAGTCTTGTTCAGCGGGGTTTCTTGGACCATGAAAATAGGAATAGGGATTCTGCTGACATGGCTAGGATTAAATTCAAGGAGCACATCCCTTTCAATGACGTGTATCGCAGTCGGCATGGTCACACTGTACCTAGGAGTCATGGTTCAGGCG
>DV1/CYD14/PHILIPPINES/002/2011
TTTCATCTGACCACCCGGGGAGGAGAGCCGCACATGATAGTTAGCAAGCAGGAAAGAGGAAAATCACTTTTGTTTAAGACCTCTGCAGGTGTCAACATGTGTACCCTTATTGCAATGGATTTGGGAGAGTTATGTGAGGACACAATTACCTACAAATGCCCCAGGATCACTGAGACGGAGCCAGATGACGTTGACTGTTGGTGCAATGCCACGGAGACATGGGTGACCTATGGAACATGTTCTCAAACTGGTGAACACCGACGAGACAAACGTTCCGTCGCATTGGCACCACACGTAGGGCTTGGCCTAGAAACAAGAACCGAAACGTGGATGTCCTCTGAAGGCGCTTGGAGACAAATACAAAAAGTGGAGACTTGGGCTCTGAGACACCCAGGATTCACAGTGATAGCCCTTTTTCTAGCACATGCTATAGGAACATCCATCACCCAGAAAGGGATTATTTTCATTTTGCTGATGCTGGTAACTCCATCCATGGCCATGCGGTGTGTGGGAATAGGCAACAGAGACTTCGTGGAAGGACTGTCAGGAGCTACGTGGGTGGATGTGGTGCTGGAGCATGGAAGTTGCGTCACTACCATGGCAAAAGACAAACCAACACTGGACATTGAACTCCTGAAGACGGAGGTCACGAACCCTGCAGTCCTGCGCAAACTGTGCATTGAAGCTAAAATATCAAACACCACCACCGATTCGAGATGTCCAACACAAGGAGAAGCTACGCTGGTGGAAGAGCAGGACACGAACTTTGTGTGCCGACGAACGTTCGTGGACAGAGGCTGGGGCAATGGTTGTGGGCTATTCGGAAAAGGTAGCTTAATAACGTGTGCAAAGTTCAAGTGTGTGACAAAACTGGAAGGAAAGATAGTCCAATATGAAAACCTAAAATATTCAGTCATAGTCACCGTACACACTGGAGACCAACACCAAGTTGGAAATGAGACCACAGAACATGGAACAACTGCAACCATAACACCTCAAGCTCCCACGTCGGAAATACAGCTGACAGACTACGGAGCTCTAACATTAGATTGTTCACCTAGAACAGGACTAGACTTTAATGAGATGGTGTTGTTAACAATGAAAGAAAAATCATGGCTCGTCCACAAACAATGGTTTCTGGACCTACCACTGCCTTGGACCTCGGGGGCCTCAACATCCCAAGAGACTTGGAATAGACAAGACTTGCTGGTCACATTTAAGACAGCTCATGCAAAAAAGCAGGAAGTAGTCGTACTAGGATCACAAGAAGGAGCAATGCACACTGCGCTGACTGGAGCGACAGAAATCCAAACGTCTGGAACGACAACAATTTTTGCAGGACATCTGAAATGCAGACTAAAAATGGATAAACTGACCTTAAAAGGGGTATCATATGTAATGTGCACAGGGTCATTCAAGCTAGAGAAGGAAGTGGCTGAGACCCAGCATGGAACTGTTCTAGTACAGGTTAAATACGAAGGAACAGATGCACCATGCAAGATCCCCTTCTCGTCCCAAGATGAGAAGGGAGTAACTCAGAATGGGAGATTGATAACAGCCAACCCCATAGTCACTGACAAAGAAAAACCAGTCAACATTGAAGCGGAGCCACCTTTTGGTGAGAGCTACCTTGTGGTAGGAGCAGGTGAAAAAGCTTTGAAACTAAGCTGGTTCAAGAAGGGAAGCAGCATAGGGAAAATGTTTGAAGCAACTGCCCGTGGAGCACGAAGGATGGCCATCCTGGGAGACACCGCATGGGACTTCGGTTCTATAGGAGGGGTGTTCACGTCTGTGGGAAAACTGATACACCAGATTTTTGGGACTGCGTATGGAGTCTTGTTCAGCGGGGTTTCTTGGACCATGAAAATAGGAATAGGGATTCTGCTGACATGGCTAGGATTAAATTCAAGGAGCACGTCCCTTTCAATGACGTGTATCGCAGTTGGCATGGTCACACTGTACCTAGGAGTCATGGTTCAGGCG
>DV1/CYD14/PHILIPPINES/003/2011
TTTCATTTGACCACTCGGGGAGGAGAGCCGCACATGATAGTTAGCAAGCAGGAAAGAGGAAAATCACTTTTGTTTAAGACCTCTGCAGGTGTCAACATGTGTACCCTCATTGCAATGGATTTGGGAGAGTTATGTGAGGACACAATGACCTACAAATGCCCCAGGATCACTGAGACGGAGCCAGATGACGTTGACTGTTGGTGCAATGCCACGGAGACATGGGTGACCTATGGAACATGTTCTCAAACTGGTGAACACCGACGAGACAAACGTTCCGTCGCATTGGCACCACACGTAGGGCTTGGCCTAGAAACAAGAACCGAAACGTGGATGTCCTCTGAAGGTGCTTGGAGACAAATACAAAAAGTGGAGACTTGGGCTCTGAGACACCCAGGATTCACGGTGATGGCCCTTTTTCTAGCACATGCTATAGGAACATCCATCACCCAGAAAGGGATTATTTTTGTTTTGTTGATGCTGGTAACTCCATCCATGGCCATGAGGTGCGTGGGAATAGGCAACAGAGACTTCGTGGAAGGACTGTCGGGAGCTACGTGGGTGGATGTAGTGCTGGAGCATGGAAGTTGCGTCACTACCATGGCAAAAGACAAACCAACACTGGACATTGAACTCCTGAAGACGGAGGTCACAAACCCTGCAGTCCTGCGCAAACTGTGCATTGAAGCTAAAATATCAAATACCACCACCGATTCGAGATGTCCAACACAAGGAGAAGCCACGCTGGTGGAAGAGCAGGACACGAACTTTGTGTGCCGACGAACGCTCGTGGACAGAGGCTGGGGCAATGGTTGTGGGCTATTTGGAAAAGGTAGCTTAATAACGTGTGCTAAGTTTAAGTGTGTGACAAAACTGGAAGGAAAGATAGTCCAATATGAAAACTTAAAATATTCAGTCATAGTCACCGTACACACTGGAGACCAACACCAAGTTGGAAATGAGACCACAGAACATGGAACAACTGCAACCATAACACCTCAAGCTCCTACGTCGGAAATACAGCTGACAGACTACGGAGCTCTAACACTGGATTGTTCACCTAGAACAGGACTAGACTTTAATGAGATGGTGTTGTTGACGATGAAAGAAAAATCATGGCTCGTCCACAAACAATGGTTTCTGGACCTACCACTGCCTTGGACCTCAGGAGCCTCAACATCCCAAGAGACTTGGAATAGACAAGACCTGCTGGTCACATTCAAGACAGCTCATGCAAAAAAGCAGGAAGTAGTCGTGCTAGGATCACAAGAAGGAGCAATGCACACTGCGCTGACTGGAGCGACAGAAATCCAAACGTCTGGAACGACAACAATTTTTGCAGGGCACCTGAAATGCAGACTAAAAATGGATAAACTGACCTTAAAAGGGGTATCATATGTAATGTGCACAGGGTCATTCAAGCTAGAGAAGGAAGTGGCTGAGACCCAGCATGGAACTGTTCTAGTGCAAGTTAAATACGAAGGAACAGATGCACCATGCAAGATCCCCTTCTCGTCCCAAGATGAGAAGGGAGTAACCCAGAATGGGAGATTGATAACAGCCAACCCCATAGTCACTGACAAAGAAAAACCAGTCAACATTGAAGCGGAGCCACCTTTTGGGGAGAGCTACCTTGTGGTAGGAGCAGGTGAAAAAGCTTTGAAACTAAGCTGGTTCAAGAAGGGAAGCAGTATAGGGAAAATGTTTGAAGCAACTGCCCGCGGAGCACGAAGGATGGCCATCCTGGGAGACACCGCATGGGACTTCGGTTCTATAGGAGGGGTGTTCACATCTGTGGGAAAACTGATACACCAGATTTTTGGGACTGCGTATGGAGTCTTGTTCAGCGGGGTTTCTTGGACCATGAAAATAGGAATAGGGATTCTGCTGACATGGCTAGGATTAAATTCAAGGAGCACATCCCTTTCAATGACGTGTATCGCAGTCGGCATGGTCACACTGTACCTAGGAGTCATGGTTCAGGCG
>DV1/CYD14/PHILIPPINES/004/2011
TTCCATCTGACCACCCGGGGAGGAGAGCCGCACATGATAGTTAGCAAGCAGGAAAGAGGAAAATCACTTTTGTTTAAGACCTCTGCAGGTGTCAACATGTGTACCCTTATTGCAATGGATTTGGGAGAGTTATGTGAGGACACAATGACCTACAAATGCCCCAGGATCACTGAGACGGAGCCAGATGACGTTGACTGTTGGTGCAATGCCACGGAGACATGGGTGACCTATGGAACATGTTCTCAAACTGGTGAACACCGACGAGACAAACGTTCCGTCGCATTGGCACCACACGTAGGGCTTGGCCTAGAAACAAGAACCGAAACGTGGATGTCCTCTGAAGGCGCTTGGAGACAAATACAAAAAGTGGAGACTTGGGCTCTGAGACACCCAGGATTCACGGTGATAGCCCTTTTTCTAGCACATGCTATAGGAACATCCATCACCCAGAAAGGAATTATTTTCATTTTGCTGATGCTGGTAACTCCATCCATGGCCATGCGGTGTGTGGGAATAGGCAACAGAGACTTCGTGGAAGGACTGTCAGGAGCTACGTGGGTGGATGTGGTGCTGGAGCATGGAAGTTGCGTCACTACCATGGCAAAAGACAAACCAACACTGGACATTGAACTCCTGAAGACGGAGGTCACAAACCCTGCAGTCCTGCGCAAACTGTGCATTGAAGCTAAAATATCAAACACCACCACCGATTCGAGATGTCCAACACAAGGAGAAGCTACGCTGGTGGAAGAGCAGGACACGAACTTTGTGTGCCGACGAACGTTCGTGGACAGAGGCTGGGGTAATGGTTGTGGGCTATTCGGAAAAGGTAGCTTAATAACGTGTGCAAAGTTCAAGTGTGTGACAAAACTGGAAGGAAAGATAGTCCAATATGAAAACCTAAAATATTCAGTCATAGTCACCGTACACACTGGAGACCAGCACCAAGTTGGAAATGAGACCACAGAACATGGAACAACTGCAACCATAACACCTCAAGCTCCCACGTCGGAAATACAGCTGACAGACTACGGAGCTCTAACATTGGATTGTTCACCCAGAACAGGACTAGACTTTAATGAGATGGTGTTGTTAACAATGAAAGAAAAATCATGGCTCGTCCACAAACAATGGTTTCTGGACCTACCACTGCCTTGGACCTCGGGGGCCTCAACATCCCAAGAGACTTGGAATAGACAAGACTTGCTGGTCACATTTAAGACAGCTCATGCAAAAAAGCAGGAAGTAGTCGTACTAGGATCACAAGAAGGAGCAATGCACACTGCGCTGACTGGAGCGACAGAAATCCAAACGTCTGGAACGACAACAATTTTTGCAGGACATCTGAAATGCAGACTAAAAATGGATAAACTGACCTTAAAAGGGGTATCATATGTAATGTGCACAGGGTCATTCAAGCTAGAGAAGGAAGTGGCTGAGACCCAGCATGGAACCGTTCTAGTGCAGGTTAAATACGAAGGAACAGATGCACCATGCAAGATCCCCTTCTCGTCCCAAGATGAGAAGGGAGTAACCCAGAATGGGAGATTGATAACAGCCAACCCCATAGTCACTGACAAAGAAAAACCAGTCAACATTGAAGCGGAGCCACCTTTTGGTGAGAGCTACCTTGTGGTAGGAGCAGGTGAAAAAGCTTTGAAACTAAGCTGGTTCAAGAAGGGAAGCAGTATAGGGAAAATGTTTGAAGCAACTGCCCGTGGAGCACGAAGGATGGCCATCCTGGGAGACACCGCATGGGACTTCGGTTCTATAGGAGGGGTGTTCACGTCTGTGGGGAAACTGATACACCAGATTTTTGGGACTGCGTATGGAGTCTTGTTCAGCGGGGTTTCTTGGACCATGAAAATAGGAATAGGGATTCTGCTGACATGGCTAGGATTAAATTCAAGGAGCACGTCCTTTTCAATGACGTGTATCGCGGTTGGCATGGTCACACTGTACCTAGGAGTCATGGTTCAGGCG
>DV1/CYD14/PHILIPPINES/005/2011
TTCCATCTGACCACCCGGGGAGGAGAGCCGCACATGATAGTTAGCAAGCAGGAAAGAGGAAAATCACTTTTGTTTAAGACCTCTGCAGGTGTCAACATGTGTACCCTTATTGCAATGGATTTGGGAGAGTTATGTGAGGACACAATGACCTACAAATGCCCCAGGATCACTGAGACGGAGCCAGATGACGTTGACTGTTGGTGCAATGCCACGGAGACATGGGTGACCTATGGAACATGTTCTCAAACTGGTGAACACCGACGAGACAAACGTTCCGTCGCATTGGCACCACACGTAGGGCTTGGCCTAGAAACAAGAACCGAAACGTGGATGTCCTCTGAAGGCGCTTGGAGACAAATACAAAAAGTGGAGACTTGGGCTCTGAGACACCCAGGATTCACGGTGATAGCCCTTTTTCTAGCACATGCTATAGGAACATCCATCACCCAGAAAGGAATTATTTTCATTTTGCTGATGCTGGTAACTCCATCCATGGCCATGCGGTGTGTGGGAATAGGCAACAGAGACTTCGTGGAAGGACTGTCAGGAGCTACGTGGGTGGATGTGGTGCTGGAGCATGGAAGTTGCGTCACTACCATGGCAAAAGACAAACCAACACTGGACATTGAACTCCTGAAGACGGAGGTCACAAACCCTGCAGTCCTGCGCAAACTGTGCATTGAAGCTAAAATATCAAACACCACCACCGATTCGAGATGTCCAACACAAGGAGAAGCTACGCTGGTGGAAGAGCAGGACACGAACTTTGTGTGCCGACGAACGTTCGTGGACAGAGGCTGGGGTAATGGTTGTGGGCTATTCGGAAAAGGTAGCTTAATAACGTGTGCAAAGTTCAAGTGTGTGACAAAACTGGAAGGAAAGATAGTCCAATATGAAAACCTAAAATATTCAGTCATAGTCACCGTACACACTGGAGACCAACACCAAGTTGGAAATGAGACCACAGAACATGGAACAACCGCAACCATAACACCTCAAGCTCCCACGTCGGAAATACAGCTGACAGACTACGGAGCTCTAACATTGGATTGTTCACCTAGAACAGGACTAGACTTTAATGAGATGGTGTTGTTAACAATGAAAGAAAAATCATGGCTCGTCCACAAACAATGGTTCCTGGACCTACCACTGCCTTGGACCTCGGGGGCCTCAACATCCCAAGAGACTTGGAATAGACAAGACTTGCTGGTCACATTTAAGACAGCTCATGCAAAAAAGCAGGAAGTAGTCGTACTAGGATCACAAGAAGGAGCAATGCACACTGCGCTGACTGGAGCGACAGAAATCCAAACGTCTGGAACGACAACAATTTTTGCAGGACATCTGAAATGCAGACTAAAAATGGATAAACTTACCTTAAAAGGGGTATCATATGTAATGTGCACAGGGTCATTCAAGCTAGAGAAGGAAGTGGCTGAGACCCAGCATGGAACCGTTCTAGTGCAGGTTAAATACGAAGGAACAGATGCACCATGCAAGATCCCCTTCTCGTCCCAAGATGAGAAGGGAGTAACCCAGAATGGGAGATTGATAACAGCCAACCCCATAGTCACTGACAAAGAAAAACCAGTCAACATTGAAGCGGAGCCACCTTTTGGTGAGAGCTACCTTGTGGTAGGAACAGGTGAAAAAGCTTTGAAACTAAGCTGGTTCAAGAAGGGAAGCAGTATAGGGAAAATGTTTGAAGCAACTGCCCGTGGAGCACGAAGGATGGCCATCCTGGGAGACACCGCATGGGACTTCGGTTCTATAGGAGGGGTGTTCACGTCTGTGGGGAAACTGATACACCAGATTTTTGGGACTGCGTATGGAGTCTTGTTCAGCGGGGTTTCTTGGACCATGAAAATAGGAATAGGGATTCTGCTGACATGGCTAGGATTAAATTCAAGGAGCACGTCCCTTTCAATGACGTGTGTCGCAGTTGGCATGGTCACACTGTACCTAGGAGTCATGGTTCAGGCG
>DV1/CYD14/PHILIPPINES/006/2012
TTTCATTTGACCACTCGGGGAGGAGAGCCGCACATGATAGTTAGCAAGCAGGAAAGAGGAAAATCACTTTTGTTTAAGACCTCTGCAGGTGTCAACATGTGTACCCTCATTGCAATGGATTTGGGAGAGTTATGTGAGGACACAATGACCTACAAATGCCCCAGGATCACTGAGACGGAGCCAGATGACGTTGACTGTTGGTGCAATGCCACGGAGACATGGGTGACCTATGGAACATGTTCTCAAACTGGTGAACACCGACGAGACAAACGTTCCGTCGCATTGGCACCACACGTAGGGCTTGGCCTAGAAACAAGAACCGAAACGTGGATGTCCTCTGAAGGTGCTTGGAGACAAATACAAAAAGTGGAGACTTGGGCTCTGAGACACCCAGGATTCACGGTGATGGCCCTTTTTCTAGCACATGCTATAGGAACATCCATCACCCAGAAAGGGATTATTTTTGTTTTGTTGATGCTGGTAACTCCATCCATGGCCATGAGGTGCGTGGGAATAGGCAACAGAGACTTCGTGGAAGGACTGTCGGGAGCTACGTGGGTGGATGTAGTGCTGGAGCATGGAAGTTGCGTCACTACCATGGCAAAAGACAAACCAACACTGGACATTGAACTCCTGAAGACGGAGGTCACAAACCCTGCAGTCCTGCGCAAACTGTGCATTGAAGCTAAAATATCAAATACCACCACCGATTCGAGATGTCCAACACAAGGAGAAGCCACGCTGGTGGAAGAGCAGGACACGAACTTTGTGTGCCGACGAACGCTCGTGGACAGAGGCTGGGGCAATGGTTGTGGGCTATTTGGAAAAGGTAGCTTAATAACGTGTGCTAAGTTTAAGTGTGTGACAAAACTGGAAGGAAAGATAGTCCAATATGAAAACTTAAAATATTCAGTCATAGTCACCGTACACACTGGAGACCAACACCAAGTTGGAAATGAGACCACAGAACATGGAACAACTGCAACCATAACACCTCAAGCTCCTACGTCGGAAATACAGCTGACAGACTACGGAGCTCTAACACTGGATTGTTCACCTAGAACAGGACTAGACTTTAATGAGATGGTGTTGTTGACGATGAAAGAAAAATCATGGCTCGTCCACAAACAATGGTTTCTGGACCTACCACTGCCTTGGACCTCAGGAGCCTCAACATCCCAAGAGACTTGGAATAGACAAGACCTGCTGGTCACATTCAAGACAGCTCATGCAAAAAAGCAGGAAGTAGTCGTGCTAGGATCACAAGAAGGAGCAATGCACACTGCGCTGACTGGAGCGACAGAAATCCAAACGTCTGGAACGACAACAATTTTTGCAGGGCACCTGAAATGCAGACTAAAAATGGATAAACTGACCTTAAAAGGGGTATCATATGTAATGTGCACAGGGTCATTCAAGCTAGAGAAGGAAGTGGCTGAGACCCAGCATGGAACTGTTCTAGTGCAAGTTAAATACGAAGGAACAGATGCACCATGCAAGATCCCCTTCTCGTCCCAAGATGAGAAGGGAGTAACCCAGAATGGGAGATTGATAACAGCCAACCCCATAGTCACTGACAAAGAAAAACCAGTCAACATTGAAGCGGAGCCACCTTTTGGGGAGAGCTACCTTGTGGTAGGAGTAGGTGAAAAAGCTTTGAAACTAAGCTGGTTCAAGAAGGGAAGCAGTATAGGGAAAATGTTTGAAGCAACTGCCCGCGGAGCACGAAGGATGGCCATCCTGGGAGACACCGCATGGGACTTCGGTTCTATAGGAGGGGTGTTCACATCTGTGGGAAAACTGATACACCAGATTTTTGGGACTGCGTATGGAGTCTTGTTCAGCGGGGTTTCTTGGACCATGAAAATAGGAATAGGGATTCTGCTGACATGGCTAGGATTAAATTCAAGGAGCACATCCCTTTCAATGACGTGTATCGCAGTCGGCATGGTCACACTGTACCTAGGAGTCATGGTTCAGGCG
>DV1/CYD14/PHILIPPINES/007/2012
TTTCATCTGACCACTCGGGGAGGAGAGCCGCACATGATAGTTAGCAAGCAGGAAAGAGGAAAATCACTTTTGTTTAAGACCTCTGCAGGTGTCAACATGTGTACCCTTATTGCAATGGATTTGGGAGAGTTATGTGAGGACACAATGACCTACAAATGCCCCAGGATCACTGAGACGGAGCCAGATGACGTTGACTGTTGGTGCAATGCCACGGAGACATGGGTGACCTATGGAACATGTTCTCAAACTGGTGAACACCGACGAGACAAACGTTCCGTCGCATTGGCACCACACGTAGGGCTTGGCCTAGAAACAAGAACCGAAACGTGGATGTCCTCTGAAGGTGCTTGGAGACAAATACAAAAAGTGGAGACTTGGGCTCTGAGACACCCAGGATTCACGGTGATAGCCCTTTTTCTAGCACATGCTATAGGAACATCCATCACCCAGAAAGGGATTATTTTTATTTTGTTGATGCTGGTAACTCCATCCATGGCCATGCGGTGCGTGGGAATAGGCAACAGAGACTTCGTGGAAGGACTGTCGGGAGCTACGTGGGTGGATGTAGTGCTGGAGCATGGAAGTTGCGTCACTACCATGGCAAAGGACAAACCAACACTGGACATTGAACTCCTGAAGACGGAGGTCACAAACCCTGCAGTCCTGCGCAAACTATGCATTGAAGCCAAAATATCAAATACCACCACCGATTCAAGATGTCCAACACAAGGAGAAGCCACGCTGGTGGAAGAGCAGGACACGAACTTTGTGTGCCGACGAACGCTCGTGGACAGAGGCTGGGGCAATGGTTGTGGGCTATTTGGAAAAGGTAGCTTAATAACGTGTGCCAAGTTTAAGTGTGTGACAAAACTGGAAGGAAAGATAGTCCAATATGAAAACTTAAAATATTCAGTCATAGTCACCGTGCACACTGGAGACCAACACCAAGTTGGAAATGAGACCACAGAACATGGAACAACTGCAACCATAACACCTCAAGCTCCTACGTCGGAAATACAGCTGACAGACTACGGAGCTCTAACACTGGATTGTTCACCTAGAACAGGACTAGACTTTAATGAGATGGTGTTGTTGACGATGAAAGAAAAATCATGGCTCGTCCACAAACAATGGTTTCTGGACCTACCACTGCCTTGGACCTCAGGGGCCTCAACATCCCAAGAGACTTGGAATAGACAAGACCTGCTGGTCACATTCAAGACAGCTCATGCAAAAAAGCAGGAAGTAGTCGTGCTAGGATCACAAGAAGGAGCAATGCACACTGCGCTGACTGGAGCGACAGAAATCCAAACGTCTGGAACGACAACAATTTTTGCAGGGCACCTGAAATGCAGACTAAAAATGGACAAACTGACCTTAAAAGGGGTATCATATGTAATGTGCACAGGGTCATTCAAGCTAGAGAAGGAAGTGGCTGAGACCCAGCATGGAACTGTTCTAGTGCAAGTTAAATACGAAGGAACAGATGCACCATGCAAGATCCCCTTCTCGTCCCAAGATGAGAAGGGAGTAACCCAGAATGGGAGATTGATAACAGCCAACCCCATAGTCACTGACAAAGAAAAACCAGTCAACATTGAAGCGGAGCCACCCTTTGGGGAGAGCTACCTTGTGGTAGGGGCAGGTGAAAAAGCTTTGAAACTAAGCTGGTTCAAGAAGGGAAGCAGTATAGGGAAAATGTTTGAAGCAACTGCCCGCGGAGCACGAAGGATGGCCATCCTGGGAGACACCGCATGGGACTTCGGTTCTATAGGAGGGGTGTTCACATCTGTGGGAAAACTGATACACCAGATTTTTGGGACTGCGTATGGAGTCTTGTTCAGCGGGGTTTCTTGGACCATGAAAATAGGAATAGGGATTCTGCTGACATGGCTAGGATTAAATTCAAGGAGCACATCCCTTTCAATGACGTGTATCGCAGTCGGGATGGTCACACTGTACCTAGGAGTCATGGTTCAGGCG
>DV1/CYD14/PHILIPPINES/008/2012
TTTCATCTGACCACTCGGGGAGGAGAGCCGCACATGATAGTTAGCAAGCAGGAAAGAGGAAAATCACTTTTGTTTAAGACCTCTACAGGTGTCAACATGTGTACCCTCATTGCAATGGATTTGGGAGAGTTATGTGAGGACACAATGACCTACAAATGCCCCAGGATCACTGAGACGGAGCCAGATGACGTTGACTGCTGGTGCAATGCCACGGAGACATGGGTGACCTATGGAACATGTTCTCAAACTGGTGAACACCGACGAGACAAACGTTCCGTCGCATTGGCACCACACGTAGGGCTTGGCCTAGAAACAAGAACCGAAACGTGGATGTCCTCTGAAGGTGCTTGGAGACAAATACAAAAAGTGGAGACTTGGGCTCTGAGACACCCAGGGTTCACGGTGATAGCCCTTTTTCTAGCACATGCTATAGGAACATCCTTCACCCAGAAAGGGATTATTTTTATTTTGTTGATGCTGGTAACTCCATCCATGGCCATGCGGTGCGTGGGGATAGGCAACAGAGACTTCGTGGAAGGACTGTCGGGAGCTACGTGGGTGGATGTAGTGCTGGAGCATGGAAGTTGCGTCACTACCATGGCAAAAGACAAACCAACACTGGACATTGAACTCCTGAAGACGGAGGTCACAAACCCTGCAGTCCTGCGCAAACTGTGCATTGAAGCTAAAATATCAAATACCACCACCGATTCGAGATGTCCAACACAAGGAGAAGCCACGCTGGTGGAAGAGCAGGACACGAACTTTGTGTGCCGACGAACGCTCGTGGACAGAGGCTGGGGCAATGGTTGTGGGCTATTTGGAAAAGGTAGCTTAATAACGTGTGCTAAGTTTAAGTGTGTGACAAAACTGGAAGGAAAGATAGTCCAATATGAAAACTTAAAATATTCAGTCATAGTCACCGTACACACTGGAGACCAACATCAAGTTGGAAATGAGACCACAGAACATGGAACAACTGCAACCATAACACCTCAAGCTCCTACGTCGGAAATACAGCTGACAGACTACGGAGCTCTAACACTGGATTGTTCACCTAGAACAGGACTAGACTTTAATGAGATGGTGTTGTTGACGATGAAAGAAAAATCATGGCTCGTCCACAAACAATGGTTTCTGGACCTACCACTGCCTTGGACCTCAGGGGCCTCAACATCCCAAGAGACTTGGAATAGACAAGACCTGCTGGTCACATTCAAGACAGCTCATGCAAAAAAGCAGGAAGTAGTCGTGCTAGGATCACAAGAAGGAGCAATGCATACTGCGCTGACTGGAGCGACAGAAATCCAAACGTCTGGAACGACAACAATTTTTGCAGGGCACCTGAAATGCAGACTAAAAATGGATAAACTGACCTTAAAAGGGGTATCATATGTAATGTGCACAGGGTCATTCAAGCTAGAGAAGGAAGTGGCTGAGACCCAGCATGGAACTGTTCTAGTGCAAGTTAAATACGAAGGAACAGATGCACCATGCAAGATCCCCTTCACGTCCCAAGATGAGAAGGGAGTAACCCAGAATGGGAGATTGATAACAGCCAACCCCATAGTCACTGACAAAGAAAAACCAGTCAACATTGAAGCGGAGCCACCTTTTGGGGAGAGCTACCTTGTGGTAGGAGCAGGTGAAAAAGCTTTGAAACTAAGCTGGTTCAAGAAGGGAAGCAGTATAGGGAAAATGTTTGAAGCAACTGCCCGCGGAGCACGAAGGATGGCCATCCTGGGAGACACCGCATGGGACTTCGGTTCTATAGGAGGGGTGTTCACATCTGTGGGAAAACTGATACACCAGATTTTTGGGACTGCGTATGGAGTCTTGTTCAGCGGGGTTTCTTGGACCATGAAAATAGGAATAGGGATTCTGCTGACATGGCTAGGATTAAATTCAAGGAGCACATCCCTTTCAATGACGTGTATCGCAGTCGGCATGGTCACACTGTACCTAGGAGTCATGGTTCAGGCG
>DV1/CYD14/PHILIPPINES/009/2012
TTTCATCTGACCACTCGGGGAGGAGAGCCGCACATGATAGTTAGCAAGCAGGAAAGAGGAAAATCACTTTTGTTTAAGACCTCTGCAGGTGTCAACATGTGTACCCTTATTGCAATGGATTTGGGAGAGTTATGTGAGGACACAATGACCTACAAATGCCCCAGGATCACTGAGACGGAGCCAGATGACGTTGACTGTTGGTGCAATGCCACGGAGACATGGGTGACCTATGGAACATGTTCTCAAACTGGTGAACACCGACGAGACAAACGTTCCGTCGCATTGGCACCACACGTAGGGCTTGGCCTAGAAACAAGAACCGAAACGTGGATGTCCTCTGAAGGTGCTTGGAGACAAATACAAAAAGTGGAGACTTGGGCTCTGAGACACCCAGGATTCACGGTGATAGCCCTTTTTCTAGCACATGCTATAGGAACATCCATCACCCAGAAAGGGATTATTTTTATTTTGTTGATGCTGGTAACTCCATCCATGGCCATGCGGTGCGTGGGAATAGGCAACAGAGACTTCGTGGAAGGACTGTCGGGAGCTACGTGGGTGGATGTAGTGCTGGAGCATGGAAGTTGCGTCACTACCATGGCAAAAGACAAACCAACACTGGACATTGAACTCCTGAAGACGGAGGTCACAAACCCTGCAGTCCTGCGCAAACTGTGCATTGAAGCTAAAATATCAAATACCACCACCGATTCAAGATGTCCAACACAAGGAGAAGCCACGCTGGTGGAAGAGCAGGACACGAACTTTGTGTGCCGACGAACGCTCGTGGACAGAGGCTGGGGCAATGGTTGTGGGCTATTTGGAAAAGGTAGCTTAATAACGTGTGCTAAGTTTAAGTGTGTGACAAAACTGGAAGGAAAGATAGTCCAATATGAAAATTTAAAATATTCAGTCATAGTCACCGTGCACACTGGAGACCAACACCAAGTTGGAAATGAGACCACAGAACATGGAACAACTGCAACCATAACACCTCAAGCTCCTACGTCGGAAATACAGCTGACAGACTACGGAGCTCTAACACTGGATTGTTCACCTAGAACAGGACTAGACTTTAATGAGATGGTGTTGTTGACGATGAAAGAAAAATCATGGCTCGTCCACAAACAATGGTTTCTGGACCTACCACTGCCTTGGACCTCAGGGGCCTCAACATCCCAAGAGACTTGGAATAGACAAGACCTGCTGGTCACATTCAAGACAGCTCATGCAAAAAAGCAGGAAGTAGTCGTGCTAGGATCACAAGAAGGAGCAATGCACACTGCGCTGACTGGAGCGACAGAAATCCAAACGTCTGGAACGACAACAATTTTTGCAGGGCACCTGAAATGCAGACTAAAAATGGATAAACTGACCTTAAAAGGGGTATCATATGTAATGTGCACAGGGTCATTCAAGCTAGAGAAGGAAGTGGCTGAGACCCAGCATGGAACTGTTCTAGTGCAAGTTAAATACGAAGGAACAGATGCACCATGCAAGATCCCCTTCTCGTCCCAAGATGAGAAGGGAGTAACCCAGAATGGGAGATTAATAACAGCCAACCCCATAGTCACTGACAAAGAAAAACCAGTCAACATTGAAGCGGAGCCACCTTTTGGGGAGAGCTACCTTGTGGTAGGAGCAGGTGAAAAAGCTTTGAAACTAAGCTGGTTCAAGAAGGGAAGCAGTATAGGGAAAATGTTTGAAGCAACTGCCCGCGGAGCACGAAGGATGGCCATCCTGGGAGACACCGCATGGGACTTCGGTTCTATAGGAGGGGTGTTCACATCTGTGGGAAAACTGATACACCAGATTTTTGGGACTGCGTATGGAGTCTTGTTCAGCGGGGTTTCTTGGACCATGAAAATAGGAATAGGGATTCTGCTGACATGGCTAGGATTAAATTCAAGGAGCACATCCCTTTCAATGACGTGTATCGCAGTCGGCATGGTCACACTGTACCTAGGAGTCATGGTTCAGGCG
>DV1/CYD14/PHILIPPINES/010/2012
TTTCATCTGACCACTCGGGGAGGAGAGCCGCACATGATAGTTAGCAAGCAGGAAAGAGGAAAATCACTTTTGTTTAAGACCTCTGCAGGTGTCAACATGTGTACCCTTATTGCAATGGATTTGGGAGAGTTATGTGAGGACACAATGACCTACAAATGCCCCAGGATCACTGAGACGGAGCCAGATGACGTTGACTGCTGGTGCAATGCCACGGAGACATGGGTGACCTATGGAACATGTTCTCAAACTGGTGAACACCGACGAGACAAACGTTCCGTCGCACTGGCACCACACGTAGGGCTTGGCCTAGAAACAAGAACCGAAACGTGGATGTCCTCTGAAGGTGCTTGGAGACAAATACAAAAAGTGGAGACTTGGGCTCTGAGACACCCAGGATTCACGGTGATAGCCCTTTTTCTAGCACATGCTATAGGAACATCCATCACCCAGAAAGGGATTATTTTTATTTTGTTGATGCTGGTAACTCCATCCATGGCCATGCGGTGCGTGGGAATAGGCAACAGAGACTTCGTGGAAGGACTGTCGGGAGCTACGTGGGTGGATGTAGTGCTGGAGCATGGAAGTTGCGTCACTACCATGGCAAAAGATAAACCAACACTGGACATTGAACTCCTGAAGACGGAGGTCACAAACCCTGCAGTCCTGCGCAAACTGTGCATTGAAGCTAAAATATCAAATACCACCACCGATTCAAGATGTCCAACACAAGGAGAAGCCACGCTGGTGGAAGAGCAGGACACGAACTTTGTGTGCCGACGAACGCTCGTGGACAGAGGCTGGGGCAATGGTTGTGGGCTATTTGGAAAAGGTAGCTTAATAACGTGTGCTAAGTTTAAGTGTGTGACAAAACTGGAAGGAAAGATAGTCCAATATGAAAACTTAAAATATTCAGTCATAGTCACCGTACACACTGGAGACCAACACCAAGTTGGAAATGAGACCACAGAACATGGAACAACTGCAACCATAACACCTCAAGCTCCTACATCGGAAATACAGCTGACAGACTACGGAGCTCTAACACTGGATTGTTCACCTAGAACAGGACTAGACTTTAATGAGATGGTGTTGTTGACGATGAAAGAAAAATCATGGCTCGTCCACAAACAATGGTTTCTGGACCTACCACTGCCTTGGACCTCAGGGGCCTCAACATCCCAAGAGACTTGGAATAGACAAGACCTGCTGGTCACATTCAAGACAGCTCATGCAAAAAAGCAGGAAGTAGTCGTGCTAGGATCACAAGAAGGAGCAATGCACACTGCGCTGACTGGAGCGACAGAAATCCAAACGTCTGGAACGACAACAATTTTTGCAGGGCACCTGAAATGCAGACTAAAAATGGATAAACTGACCTTAAAAGGGGTATCATATGTAATGTGCACAGGGTCATTCAAGCTAGAGAAGGAAGTGGCTGAGACCCAGCATGGAACTGTTCTAGTGCAAGTTAAATACGAAGGAACAGATGCACCATGCAAAATCCCCTTCTCGTCCCAAGATGAGAAGGGAGTAACCCAGAATGGGAGATTGATAACAGCCAACCCCATAGTCACTGACAAAGAAAAACCAGTCAACATTGAAGCGGAGCCACCTTTTGGGGAGAGCTACCTTGTGGTAGGAGCAGGTGAAAAAGCTTTGAAACTAAGCTGGTTCAAGAAGGGAAGCAGTATAGGGAAAATGTTTGAAGCAACTGCCCGCGGAGCACGAAGGATGGCCATCCTGGGAGACACCGCATGGGACTTCGGTTCTATAGGAGGGGTGTTCACATCTGTGGGAAAACTGATACACCAGATTTTTGGGACTGCGTATGGAGTCTTGTTCAGCGGGGTTTCTTGGACCATGAAAATAGGAATAGGGATTCTGCTGACTTGGCTAGGATTAAATTCAAGGAGCACATCCCTTTCAATGACGTGTATCGCAGTCGGCATGGTCACACTGTACCTAGGAGTCATGGTTCAGGCG
>DV1/CYD14/PHILIPPINES/011/2012
TTTCATTTGACCACTCGGGGAGGAGAGCCGCACATGATAGTTAGCAAGCAGGAAAGAGGAAAATCACTTTTGTTTAAGACCTCTGCAGGTGTCAACATGTGTACCCTCATCGCAATGGATTTGGGAGAGTTATGTGAGGACACAATGACCTACAAATGCCCCAGGATCACTGAGACGGAGCCAGATGACGTTGACTGTTGGTGCAATGCCACGGAGACATGGGTGACCTATGGAACATGTTCTCAAACTGGTGAACACCGACGAGACAAACGTTCCGTCGCATTGGCACCACACGTAGGGCTTGGCCTAGAAACAAGAACCGAAACGTGGATGTCCTCTGAAGGTGCTTGGAGACAAATACAAAAAGTGGAGACTTGGGCTCTGAGACACCCAGGATTCACGGTGATGGCCCTTTTTCTAGCACATGCTATAGGAACATCCATCACCCAGAAAGGGATCATTTTTGTTTTGTTGATGCTGGTAACTCCATCCATGGCCATGAGGTGCGTGGGAATAGGCAACAGAGACTTCGTGGAAGGACTGTCGGGAGCTACGTGGGTGGATGTAGTGCTGGAGCATGGAAGTTGCGTCACTACCATGGCAAAAGACAAACCAACACTGGACATTGAACTCCTGAAGACGGAGGTCACAAACCCTGCAGTCCTGCGCAAACTGTGCATTGAAGCTAAAATATCAAATACCACCACCGATTCGAGATGTCCAACACAAGGAGAAGCCACGCTGGTGGAAGAGCAGGACACGAACTTTGTGTGCCGACGAACGCTCGTGGACAGAGGCTGGGGCAATGGTTGTGGGCTATTTGGAAAAGGTAGCTTAATAACGTGTGCTAAGTTTAAGTGTGTGACAAAACTGGAAGGAAAGATAGTCCAATATGAAAACTTAAAATATTCAGTCATAGTCACCGTACACACTGGAGACCAACACCAAGTTGGAAATGAGACCACAGAACATGGAACAACTGCAACCATAACACCTCAAGCTCCTACGTCGGAAATACAGCTGACAGACTACGGAGCTCTAACACTGGATTGTTCACCTAGAACAGGACTAGACTTTAATGAGATGGTGTTGTTGACGATGAAAGAAAAATCATGGCTCGTCCACAAACAATGGTTTCTGGACCTACCACTGCCTTGGACCTCAGGAGCCTCAACATCCCAAGAGACTTGGAATAGACAAGACCTGCTGGTCACATTCAAGACAGCTCATGCAAAAAAGCAGGAAGTAGTCGTGCTAGGATCACAAGAAGGAGCAATGCACACTGCGCTGACTGGAGCGACAGAAATCCAAACGTCTGGAACGACAACAATTTTTGCAGGGCACCTGAAATGCAGACTAAAAATGGATAAACTGACCTTAAAAGGGGTATCATATGTAATGTGCACAGGGTCATTCAAGCTAGAGAAGGAAGTGGCTGAGACCCAGCATGGAACTGTTCTAGTGCAAGTTAAATACGAAGGAACAGATGCACCATGCAAGATCCCCTTCTCGTCCCAAGATGAGAAGGGAGTAACCCAGAATGGGAGATTGATAACAGCCAACCCCATAGTCACTGACAAAGAAAAACCAGTCAACATTGAAGCGGAGCCACCTTTTGGGGAGAGCTACCTTGTGGTAGGAGTAGGTGAAAAAGCTTTGAAACTAAGCTGGTTCAAGAAGGGAAGCAGTATAGGGAAAATGTTTGAAGCAACTGCCCGCGGAGCACGAAGGATGGCCATCCTGGGAGACACCGCATGGGACTTCGGTTCTATAGGAGGGGTGTTCACATCTGTGGGAAAACTGATACACCAGATTTTTGGGACTGCGTATGGAGTCTTGTTCAGCGGGGTTTCTTGGACCATGAAAATAGGAATAGGGATTCTGCTGACATGGCTAGGATTAAATTCAAGGAGCACATCCCTTTCAATGACGTGTATCGCAGTCGGCATGGTCACACTGTACCTAGGAGTCATGGTTCAGGCG
>DV1/CYD14/PHILIPPINES/012/2012
TTTCATCTGACCACCCGGGGAGGAGAGCCGCACATGATAGTTAGCAAGCAGGAAAGAGGAAAATCACTTTTGTTTAAGACCTCTGCAGGTGTCAACATGTGTACCCTTATTGCAATGGATTTGGGAGAGTTATGTGAGGACACAATGACCTACAAATGCCCCAGGATCACTGAGACGGAGCCAGATGACGTTGACTGTTGGTGCAATGCCACGGAGACATGGGTGACCTATGGAACATGTTCTCAAACTGGTGAACACCGACGAGACAAACGTTCCGTCGCATTGGCACCACACGTAGGGCTTGGCCTAGAAACAAGAACCGAAACGTGGATGTCCTCTGAAGGCGCTTGGAGACAAATACAAAAAGTGGAGACTTGGGCTCTGAGACACCCAGGATTCACGGTGATAGCCCTTTTTCTAGCACATGCTATAGGAACATCCATCACCCAGAAAGGAATTATTTTTATTTTGCTGATGCTGGTAACTCCATCCATGGCCATGCGGTGTGTGGGAATAGGCAACAGAGACTTCGTGGAAGGACTGTCAGGAGCTACGTGGGTGGATGTGGTGCTGGAGCATGGAAGTTGCGTCACTACCATGGCAAAAGACAAACCAACACTGGACATTGAACTCCTGAAGACGGAGGTTACAAACCCTGCAGTCCTGCGCAAACTGTGCATTGAAGCTAAAATATCAAACACCACCACCGATTCGAGATGTCCAACACAAGGAGAAGCTACGCTGGTGGAAGAGCAGGACACGAACTTTGTGTGCCGACGAACGTTCGTGGACAGAGGCTGGGGTAATGGTTGTGGGCTATTCGGAAAAGGTAGCTTAATAACGTGTGCAAAGTTCAAGTGTGTGACAAAACTGGAAGGAAAGATAGTCCAATATGAAAACCTAAAATATACAGTCATAGTCACCGTACACACTGGAGACCAACACCAAGTTGGAAATGAGACCACAGAACATGGAACAACTGCAACCATAACACCTCAAGCTCCCACGTCGGAAATACAGCTGACAGACTACGGAGCTCTAACATTGGATTGTTCACCTAGAACAGGACTAGACTTTAATGAGATGGTGTTGTTAACAATGAAAGAAAAATCATGGCTCGTCCACAAACAATGGTTTCTGGACCTACCACTGCCTTGGACCTCGGGGGCCTCAACATCCCAAGAGACTTGGAATAGACAAGACTTGCTGGTCACATTTAAGACAGCTCATGCAAAAAAGCAGGAAGTAGTCGTACTAGGATCACAAGAAGGAGCAATGCACACTGCGCTGACTGGAGCGACAGAAATCCAAACGTCTGGAACGACAACAATTTTTGCAGGACATCTGAAATGCAGACTAAAAATGGATAAACTGACCTTAAAAGGGGTATCATATGTAATGTGCACAGGGTCATTCAAGCTAGAGAAGGAAGTGGCTGAGACCCAGCATGGAACCGTTCTAGTGCAGGTTAAATACGAAGGAACAGATGCACCATGCAAGATCCCCTTCTCGTCCCAAGATGAGAAGGGAGTAACCCAGAATGGGAGATTGATAACAGCTAACCCCATAGTCACTGACAAAGAAAAACCAGTCAATATTGAAGCGGAGCCACCTTTTGGTGAGAGCTACCTTGTGGTAGGAGCAGGTGAAAAAGCTTTGAAACTAAGCTGGTTCAAGAAGGGAAGCAGTATAGGGAAAATGTTTGAAGCAACTGCCCGTGGAGCACGAAGGATGGCCATCCTGGGAGACACCGCATGGGACTTCGGTTCTATAGGAGGGGTGTTCACGTCTGTGGGGAAACTGATACACCAGATTTTTGGGACTGCGTATGGAGTCTTGTTTAGCGGGGTTTCTTGGACCATGAAAATAGGAATAGGGATTCTGCTGACATGGCTAGGATTAAATTCAAGGAGCACGTCCCTTTCAATGACGTGTATCGCAGTTGGCATGGTCACACTGTACCTAGGAGTCATGGTTCAGGCG
>DV1/CYD14/PHILIPPINES/013/2012
TTTCATCTGACCACCCGGGGAGGAGAGCCGCACATGATAGTTAGCAAGCAGGAAAGAGGAAAATCACTTTTGTTTAAGACCTCTGCAGGTGTCAACATGTGTACCCTTATTGCAATGGATTTGGGAGAGTTATGTGAGGACACAATGACCTACAAATGCCCCAGGATCACTGAGACGGAGCCAGATGACGTTGACTGTTGGTGCAATGCCACGGAGACATGGGTGACCTATGGAACATGTTCTCAAACTGGTGAACACCGACGAGACAAACGTTCCGTCGCATTGGCACCACACGTAGGGCTTGGCCTAGAAACAAGAACCGAAACGTGGATGTCCTCTGAAGGCGCTTGGAGACAAATACAAAAAGTGGAGACTTGGGCTCTGAGACACCCAGGATTCACGGTGATAGCCCTTTTTCTAGCACATGCTATAGGAACATCCATCACCCAGAAAGGAATTATTTTCATTTTGCTGATGCTGGTAACTCCATCCATGGCCATGCGGTGTGTGGGAATAGGCAACAGAGACTTCGTGGAAGGACTGTCAGGAGCTACGTGGGTGGATGTGGTGCTGGAGCATGGAAGTTGCGTCACTACCATGGCAAAAGACAAACCAACACTGGACATTGAACTCCTGAAGACGGAGGTTACAAACCCTGCAGTCCTGCGCAAACTGTGCATTGAAGCTAAAATATCAAACACCACCACCGATTCGAGATGTCCAACACAAGGAGAAGCTACGCTGGTGGAAGAGCAGGACACGAACTTTGTGTGTCGACGAACGTTCGTGGACAGAGGCTGGGGTAATGGTTGTGGGCTATTCGGAAAAGGTAGCTTAATAACGTGTGCAAAGTTCAAGTGTGTGACAAAACTGGAAGGAAAGATAGTCCAATATGAAAACCTAAAATATACAGTCATAGTCACCGTACACACTGGAGACCAACACCAAGTTGGAAATGAGACCACAGAACATGGAACAACTGCAACCATAACACCTCAAGCTCCCACGTCGGAAATACAGCTGACAGACTACGGAGCTCTAACATTGGATTGTTCACCTAGAACAGGACTAGACTTTAATGAGATGGTGTTGTTAACAATGAAAGAAAAATCATGGCTCGTCCACAAACAATGGTTTCTGGACCTACCACTGCCTTGGACCTCGGGGGCCTCAACATCCCAAGAGACTTGGAATAGACAAGACTTGCTGGTCACATTTAAGACAGCTCATGCAAAAAAGCAGGAAGTAGTCGTACTAGGATCACAAGAAGGAGCAATGCACACTGCGCTGACTGGAGCGACAGAAATCCAAACGTCTGGAACGACAACAATTTTTGCAGGACATCTGAAATGCAGACTAAAAATGGATAAACTGACCTTAAAAGGGGTATCATATGTAATGTGCACAGGGTCATTCAAGCTAGAGAAGGAAGTGGCTGAGACCCAGCATGGAACCGTTCTAGTGCAGGTTAAATACGAAGGAACAGATGCACCATGCAAGATCCCCTTCTCGTCCCAAGATGAGAAGGGAGTAACCCAGAATGGGAGATTGATAACAGCTAACCCCATAGTCACTGACAAAGAAAAACCAGTCAATATTGAAGCGGAGCCACCTTTTGGTGAGAGCTACCTTGTGGTAGGAGCAGGTGAAAAAGCTTTGAAACTAAGCTGGTTCAAGAAGGGAAGCAGTATAGGGAAAATGTTTGAAGCAACTGCCCGTGGAGCACGAAGGATGGCCATCCTGGGAGACACCGCATGGGACTTCGGTTCTATAGGAGGGGTGTTCACGTCTGTGGGGAAACTGATACACCAGATTTTTGGGACTGCGTATGGAGTCTTGTTTAGCGGGGTTTCTTGGACCATGAAAATAGGAATAGGGATTCTGCTGACATGGCTAGGATTAAATTCAAGGAGCACGTCCCTTTCAATGACGTGTATCGCAGTTGGCATGGTCACACTGTACCTAGGAGTCATGGTTCAGGCG
>DV1/CYD14/PHILIPPINES/014/2012
TTTCATCTGACCACCCGGGGAGGAGAGCCGCACATGATAGTTAGCAAGCAGGAAAGAGGAAAATCACTTTTGTTTAAGACCTCTGCAGGTGTCAACATGTGTACCCTTATTGCAATGGATTTGGGAGAGTTATGTGAGGACACAATGACCTACAAATGCCCCAGGATCACTGAGACGGAGCCAGATGACGTTGACTGTTGGTGCAATGCCACGGAGACATGGGTGACCTATGGAACATGTTCTCAAACTGGTGAACACCGACGAGACAAACGTTCCGTCGCATTGGCACCACACGTAGGGCTTGGCCTAGAAACAAGAACCGAAACGTGGATGTCCTCTGAAGGCGCTTGGAGACAAATACAAAAAGTGGAGACTTGGGCTCTGAGACACCCAGGATTTACGGTGATAGCCCTTTTTCTAGCACATGCTATAGGAACATCCATCACCCAGAAAGGAATTATTTTTATTTTGCTGATGCTGGTAACTCCATCCATGGCCATGCGGTGTGTGGGAATAGGCAACAGAGACTTCGTGGAAGGACTGTCAGGAGCTACGTGGGTGGATGTGGTGCTGGAGCATGGAAGTTGCGTCACTACCATGGCAAAAGACAAACCAACACTGGACATTGAACTCCTGAAGACGGAGGTTACAAACCCTGCAGTCCTGCGCAAACTGTGCATTGAAGCTAAAATATCAAACACCACCACCGATTCGAGATGTCCAACACAAGGAGAAGCTACGCTGGTGGAAGAGCAGGACACGAACTTTGTGTGCCGACGAACGTTCGTGGACAGAGGCTGGGGTAATGGTTGTGGGCTATTCGGAAAAGGTAGCTTAATAACGTGTGCAAAGTTCAAGTGTGTGACAAAACTGGAAGGAAAGATAGTCCAATATGAAAACCTAAAATATACAGTCATAGTCACCGTACACACTGGAGACCAACACCAAGTTGGAAATGAGACCACAGAACATGGAACAACTGCAACCATAACACCTCAAGCTCCCACGTCGGAAATACAGCTGACAGACTACGGAGCTCTAACATTGGATTGTTCACCTAGAACAGGACTAGACTTTAATGAGATGGTGTTGTTAACAATGAAAGAAAAATCATGGCTCGTCCACAAACAATGGTTTCTGGACCTACCACTGCCTTGGACCTCGGGGGCCTCAACATCCCAAGAGACTTGGAATAGACAAGACTTGCTGGTCACATTTAAGACAGCTCATGCAAAAAAGCAGGAAGTAGTCGTACTAGGATCACAAGAAGGAGCAATGCACACTGCGCTGACTGGAGCGACAGAAATCCAAACGTCTGGAACGACAACAATTTTTGCAGGACATCTGAAATGCAGACTAAAAATGGATAAACTGACCTTAAAAGGGGTATCATATGTAATGTGCACAGGGTCATTCAAGCTAGAGAAGGAAGTGGCTGAGACCCAGCATGGAACCGTTCTAGTGCAGGTTAAATACGAAGGAACAGATGCACCATGCAAGATCCCCTTCTCGTCCCAAGATGAGAAGGGAGTAACCCAGAATGGGAGATTGATAACAGCTAACCCCATAGTCACTGACAAAGAAAAACCAGTCAATATTGAAGCGGAGCCACCTTTTGGTGAGAGCTACCTTGTGGTAGGAGCAGGTGAAAAAGCTTTGAAACTAAGCTGGTTCAAGAAGGGAAGCAGTATAGGGAAAATGTTTGAAGCAACTGCCCGTGGAGCACGAAGGATGGCCATCCTGGGAGACACCGCATGGGACTTCGGTTCTATAGGAGGGGTGTTCACGTCTGTGGGGAAACTGATACACCAGATTTTTGGGACTGCGTATGGAGTCTTGTTTAGCGGGGTTTCTTGGACCATGAAAATAGGAATAGGGATTCTGCTGACATGGCTAGGATTAAATTCAAGGAGCACGTCCCTTTCAATGACGTGTATCGCAGTTGGCATGGTCACACTGTACCTAGGAGTCATGGTTCAGGCG
>DV1/CYD14/PHILIPPINES/015/2012
TTCCATCTGACCACCCGGGGAGGAGAGCCGCACATGATAGTTAGCAAGCTGGAAAGAGGAAAATCACTTTTGTTTAAGACCTCTGCAGGTGTCAACATGTGTACCCTTATTGCAATGGATTTGGGAGAGTTATGTGAGGACACAATGACCTACAAATGCCCCAGGATCACTGAGACGGAGCCAGATGACGTTGACTGTTGGTGCAATGCCACGGAGACATGGGTGACCTATGGAACATGTTCTCAAACTGGTGAACACCGACGAGACAAACGTTCCGTCGCATTGGCACCACACGTAGGGCTTGGCCTAGAAACAAGAACCGAAACGTGGATGTCCTCTGAAGGCGCTTGGAGACAAATACAAAAAGTGGAGACTTGGGCTCTGAGACACCCAGGATTCACGGTGATAGCCCTTTTTCTAGCACATGCTATAGGAACATCCATCACCCAGAAAGGAATTATTTTCATTTTGCTGATGCTGGTAACTCCATCCATGGCCATGCGGTGTGTGGGAATAGGCAACAGAGACTTTGTGGAAGGACTGTCAGGAGCTACGTGGGTGGATGTGGTGCTGGAGCATGGAAGTTGCGTCACTACCATGGCAAAAGACAAACCAACACTGGACATTGAACTCCTGAAGACGGAGGTCACAAACCCTGCAGTCCTGCGCAAACTGTGCATTGAAGCTAAAATATCAAACACCACCACCGATTCGAGATGTCCAACACAAGGAGAAGCTACGCTGGTGGAAGAGCAGGACACGAACTTTGTGTGCCGACGAACGTTCGTGGACAGAGGCTGGGGTAATGGTTGTGGGCTATTCGGAAAAGGCAGCTTAATAACGTGTGCAAAGTTCAAGTGTGTGACAAAACTGGAAGGAAAGATAGTCCAATATGAAAACCTAAAATATTCAGTCATAGTCACCGTACACACTGGAGACCAACACCAAGTTGGAAATGAGACCACAGAACATGGAACAACTGCAACCATAACACCTCAAGCTCCCACGTCGGAAATACAGCTGACAGACTACGGAGCTCTAACATTGGATTGTTCACCTAGAACAGGACTAGACTTTAATGAGATGGTGTTGTTAACAATGAAAGAAAAATCATGGCTCGTCCACAAACAATGGTTTCTGGACCTACCACTGCCTTGGACCTCGGGGGCCTCAACATCCCAAGAGACTTGGAATAGACAAGACTTGTTGGTCACATTTAAGACAGCTCATGCAAAAAAGCAGGAAGTAGTCGTACTAGGATCACAAGAAGGAGCAATGCACACTGCGCTGACTGGAGCGACAGAAATCCAAACGTCTGGAACGACAACGATTTTTGCAGGACATCTGAAATGCAGACTAAAAATGGATAAACTGACCTTAAAAGGGGTATCATATGTAATGTGCACAGGGTCATTCAAGCTAGAGAAGGAAGTGGCTGAGACCCAGCATGGAACCGTTCTAGTGCAGGTTAAATACGAAGGAACAGATGCACCATGCAAGATCCCCTTCTCGTCCCAAGATGAGAAGGGAGTAACCCAGAATGGGAGATTGATAACAGCCAACCCCATAGTCACTGACAAAGAAAAACCAGTCAACATTGAAGCGGAGCCACCTTTTGGTGAGAGCTACCTTGTGGTAGGAGCAGGTGAAAAAGCTTTGAAACTAAGCTGGTTCAAGAAGGGAAGCAGTATAGGGAAAATGTTTGAAGCAACTGCCCGTGGAGCACGAAGGATGGCCATCCTGGGAGACACCGCATGGGACTTCGGTTCTATAGGAGGGGTGTTCACGTCTGTGGGGAAACTGATACACCAGATTTTTGGGACTGCGTATGGAGTCTTGTTCAGCGGGGTTTCTTGGACCATGAAAATAGGAATAGGGATTCTGCTGACATGGCTAGGATTAAATTCAAGGAGCACGTCCCTTTCAATGACGTGTATCGCAGTTGGCATGGTCACACTGTACCTAGGAGTCATGGTTCAGGCG
>DV1/CYD14/PHILIPPINES/159/2012
TTTCATCTGACCACTCGGGGAGGAGAGCCGCACATGATAGTTAGCAAGCAGGAAAGAGGAAAATCACTTTTGTTTAAGACCTCTGCAGGTGTCAACATGTGTACCCTTATTGCAATGGATTTGGGAGAGTTATGTGAGGACACAATGACCTACAAATGCCCCAGGATCACTGAGACGGAGCCAGATGACGTTGACTGTTGGTGCAATGCCACGGAGACATGGGTGACCTATGGAACATGTTCTCAAACTGGTGAACACCGACGAGACAAACGTTCCGTCGCATTGGCACCACACGTAGGGCTTGGCCTAGAAACAAGAACCGAAACGTGGATGTCCTCTGAAGGTGCTTGGAGACAAATACAAAAAGTGGAGACTTGGGCTCTGAGACACCCAGGATTCACGGTGATAGCCCTTTTTCTAGCACATGCTATAGGAACATCCATCACCCAGAAAGGGATTATTTTTATCTTGTTGATGCTGGTAACTCCATCCATGGCCATGCGGTGCGTGGGAATAGGCAACAGAGACTTCGTGGAAGGACTGTCGGGAGCTACGTGGGTGGATGTAGTGCTGGAGCATGGAAGTTGCGTTACTACCATGGCAAAAAACAAACCAACACTGGACATTGAACTCCTGAAGACGGAGGTCACAAACCCTGCAGTCCTGCGCAAACTGTGCATTGAAGCTAAAATATCAAATACCACCACCGATTCGAGATGTCCAACACAAGGAGAAGCCACGCTGGTGGAAGAGCAGGACACGAACTTTGTGTGCCGACGAACGCTCGTGGATAGAGGCTGGGGCAATGGTTGTGGGCTATTTGGAAAAGGTAGCTTAATAACGTGTGCTAAGTTTAAGTGTGTGACAAAACTGGAAGGAAAGATAGTCCAATATGAAAACTTAAAATATTCAGTCATAGTCACCGTACACACTGGAGACCAACACCAAGTTGGAAATGAGACCACAGAACATGGAACAACTGCAACTATAACACCTCAAGCTCCTACGTCGGAAATACAGCTGACAGACTACGGAGCTCTAACACTGGATTGTTCACCTAGAACAGGACTAGACTTTAATGAGATGGTGTTGTTGACGATGAAAGAAAAATCATGGCTCGTCCACAAACAATGGTTTCTGGACCTACCACTGCCTTGGACTTCAGGGGCCTCAACATCCCAAGAGACTTGGAATAGACAAGACCTGCTGGTGACATTTAAGACAGCTCATGCAAAGAAGCAGGAAGTAGTCGTGCTAGGATCACAAGAAGGAGCAATGCACACTGCGCTGACTGGAGCGACAGAAATCCAAACGTCTGGAACGACAACAATTTTTGCAGGGCACCTGAAATGCAGACTAAAAATGGATAAACTGACCTTAAAAGGGGTATCATATGTAATGTGCACAGGGTCATTCAAGCTAGAGAAGGAAGTGGCTGAGACCCAGCATGGAACTGTTCTAGTGCAAGTTAAATACGAAGGAACAGATGCACCATGCAAGATCCCCTTCTCGTCCCAAGATGAGAAGGGAGTAACCCAGAATGGGAGATTGATAACAGCCAACCCCATAGTCACTGACAAAGAAAAACCAGTCAACATTGAAGCGGAGCCACCTTTTGGGGAGAGCTACCTTGTGGTAGGAGCAGGTGAAAAAGCTTTGAAACTAAGCTGGTTCAAGAAGGGAAGCAGTATAGGGAAAATGTTTGAAGCAACTGCCCGCGGAGCACGAAGGATGGCCATCCTGGGAGACACCGCATGGGACTTCGGTTCTATAGGAGGGGTGTTCACATCTGTGGGAAAACTGATACACCAGATTTTTGGGACTGCGTATGGAGTCTTGTTCAGCGGGGTTTCTTGGACCATGAAAATAGGAATAGGGATTCTGCTGACATGGCTAGGATTAAATTCAAGGAGCACATCCCTTTCAATGACGTGTATCGCAGTCGGCATGGTCACACTGTACCTAGGAGTCATGGTTCAGGCG
>DV1/CYD14/PHILIPPINES/160/2012
TTTCATCTGACCACTCGGGGAGGAGAGCCGCACATGATAGTTAGCAAGCAGGAAAGAGGAAAATCACTTTTGTTTAAGACCTCTGCAGGTGTCAACATGTGTACCCTTATTGCAATGGATTTGGGAGAGTTATGTGAGGACACAATGACCTACAAATGCCCCAGGATCACTGAGACGGAGCCAGATGACGTTGACTGTTGGTGCAATGCCACGGAGACATGGGTGACCTATGGAACATGTTCTCAAACTGGTGAACACCGACGAGACAAACGTTCCGTCGCATTGGCACCACACGTAGGGCTTGGCCTAGAAACAAGAACCGAAACGTGGATGTCCTCTGAAGGTGCTTGGAGACAAATACAAAAAGTGGAGACTTGGGCTCTGAGACACCCAGGATTCACGGTGATAGCCCTTTTTCTAGCACATGCTATAGGAACATCCATCACCCAGAAAGGGATTATTTTTATCTTGTTGATGCTGGTAACTCCATCCATGGCCATGCGGTGCGTGGGAATAGGCAACAGAGACTTCGTGGAAGGACTGTCGGGAGCTACGTGGGTGGATGTAGTGCTGGAGCATGGAAGTTGCGTTACTACCATGGCAAAAAACAAACCAACACTGGACATTGAACTCCTGAAGACGGAGGTCACAAACCCTGCAGTCCTGCGCAAACTGTGCATTGAAGCTAAAATATCAAATACCACCACCGATTCGAGATGTCCAACACAAGGAGAAGCCACGCTGGTGGAAGAGCAGGACACGAACTTTGTGTGCCGACGAACGCTCGTGGATAGAGGCTGGGGCAATGGTTGTGGGCTATTTGGAAAAGGTAGCTTAATAACGTGTGCTAAGTTTAAGTGTGTGACAAAACTGGAAGGAAAGATAGTCCAATATGAAAACTTAAAATATTCAGTCATAGTCACCGTACACACTGGAGACCAACACCAAGTTGGAAATGAGACCACAGAACATGGAACAACTGCAACTATAACACCTCAAGCTCCTACGTCGGAAATACAGCTGACAGACTACGGAGCTCTAACACTGGATTGTTCACCTAGAACAGGACTAGACTTTAATGAGATGGTGTTGTTGACGATGAAAGAAAAATCATGGCTCGTCCACAAACAATGGTTTCTGGACCTACCACTGCCTTGGACTTCAGGGGCCTCAACATCCCAAGAGACTTGGAATAGACAAGACCTGCTGGTGACATTCAAGACAGCTCATGCAAAGAAGCAGGAAGTAGTCGTGCTAGGATCACAAGAAGGAGCAATGCACACTGCGCTGACTGGAGCGACAGAAATCCAAACGTCTGGAACGACAACAATTTTTGCAGGGCACCTGAAATGCAGACTAAAAATGGATAAACTGACCTTAAAAGGGGTATCATATGTAATGTGCACAGGGTCATTCAAGCTAGAGAAGGAAGTGGCTGAGACCCAGCATGGAACTGTTCTAGTGCAAGTTAAATACGAAGGAACAGATGCACCATGCAAGATCCCCTTCTCGTCCCAAGATGAGAAGGGAGTAACCCAGAATGGGAGATTGATAACAGCCAACCCCATAGTCACTGACAAAGAAAAACCAGTCAACATTGAAGCGGAGCCACCTTTTGGGGAGAGCTACCTTGTGGTAGGAGCAGGTGAAAAAGCTTTGAAACTAAGCTGGTTCAAGAAGGGAAGCAGTATAGGGAAAATGTTTGAAGCAACTGCCCGCGGAGCACGAAGGATGGCCATCCTGGGAGACACCGCATGGGACTTCGGTTCTATAGGAGGGGTGTTCACATCTGTGGGAAAACTGATACACCAGATTTTTGGGACTGCGTATGGAGTCTTGTTCAGCGGGGTTTCTTGGACCATGAAAATAGGAATAGGGATTCTGCTGACATGGCTAGGATTAAATTCAAGGAGCACATCCCTTTCAATGACGTGTATCGCAGTCGGCATGGTCACACTGTACCTAGGAGTCATGGTTCAGGCG
>DV1/CYD14/PHILIPPINES/161/2012
TTTCATCTGACCACTCGGGGAGGAGAGCCGCACATGATAGTTAGCAAGCAGGAAAGAGGAAAATCACTTTTGTTTAAGACCTCTGCAGGTGTCAACATGTGTACCCTTATTGCAATGGATTTGGGAGAGTTATGTGAGGACACAATGACCTACAAATGCCCCAGGATCACTGAGACGGAGCCAGATGACGTTGACTGTTGGTGCAATGCCACGGAGACATGGGTGACCTATGGAACATGTTCTCAAACTGGTGAACACCGACGAGACAAACGTTCCGTCGCATTGGCACCACACGTAGGGCTTGGCCTAGAAACAAGAACCGAAACGTGGATGTCCTCTGAAGGTGCTTGGAGACAAATACAAAAAGTGGAGACTTGGGCTCTGAGACACCCAGGATTCACGGTGATAGCCCTTTTTCTAGCACATGCTATAGGAACATCCATCACCCAGAAAGGGATTATTTTTATCTTGTTGATGCTGGTAACTCCATCCATGGCCATGCGGTGCGTGGGAATAGGCAACAGAGACTTCGTGGAAGGACTGTCGGGAGCTACGTGGGTGGATGTAGTGCTGGAGCATGGAAGTTGCGTTACTACCATGGCAAAAAACAAACCAACACTGGACATTGAACTCCTGAAGACGGAGGTCACAAACCCTGCAGTCCTGCGCAAACTGTGCATTGAAGCTAAAATATCAAATACCACCACCGATTCGAGATGTCCAACACAAGGAGAAGCCACGCTGGTGGAAGAGCAGGACACGAACTTTGTGTGTCGACGAACGCTCGTGGATAGAGGCTGGGGCAATGGTTGTGGGCTATTTGGAAAAGGTAGCTTAATAACGTGTGCTAAGTTTAAGTGTGTGACAAAACTGGAAGGAAAGATAGTCCAATATGAAAACTTAAAATATTCAGTCATAGTCACCGTACACACTGGAGACCAACACCAAGTTGGAAATGAGACCACAGAACATGGAACAACTGCAACCATAACACCTCAAGCTCCTACGTCGGAAATACAGCTGACAGACTACGGAGCTCTAACACTGGATTGTTCACCTAGAACAGGACTAGACTTTAATGAGATGGTGTTGTTGACGATGAAAGAAAAATCATGGCTCGTCCACAAACAATGGTTTCTGGACCTACCACTGCCTTGGACTTCAGGGGCCTCAACATCCCAAGAGACTTGGAATAGACAAGACCTGCTGGTTACATTTAAGACAGCTCATGCAAAGAAGCAGGAAGTAGTCGTGCTAGGATCACAAGAAGGAGCAATGCACACTGCGCTGACTGGAGCGACAGAAATCCAAACGTCTGGAACGACAACAATTTTTGCAGGGCACCTGAAATGCAGACTAAAAATGGATAAACTGACCTTAAAAGGGGTATCATATGTAATGTGCACAGGGTCATTCAAGCTAGAGAAGGAAGTGGCTGAGACCCAGCATGGAACTGTTCTAGTGCAAGTTAAATACGAAGGAACAGATGCACCATGCAAGATCCCCTTCTCGTCCCAAGATGAGAAGGGAGTAACCCAGAATGGGAGATTGATAACAGCCAACCCCATAGTCACTGACAAAGAAAAACCAGTCAACATTGAAGCGGAGCCACCTTTTGGGGAGAGCTACCTTGTGGTAGGAGCAGGTGAAAAAGCTTTGAAACTAAGCTGGTTCAAGAAGGGAAGCAGTATAGGGAAAATGTTTGAAGCAACTGCCCGCGGAGCACGAAGGATGGCCATCCTGGGAGACACCGCATGGGACTTCGGTTCTATAGGAGGGGTGTTCACATCTGTGGGAAAACTGATACACCAGATTTTTGGGACTGCGTATGGAGTCTTGTTCAGCGGGGTTTCTTGGACCATGAAAATAGGAATAGGGATTCTGCTGACATGGCTAGGATTAAATTCAAGGAGCACATCCCTTTCAATGACGTGTATCGCAGTCGGCATGGTCACACTGTACCTAGGAGTCATGGTTCAGGCG
>DV1/CYD14/PHILIPPINES/162/2012
TTCCATCTGACCACCCGGGGAGGAGAGCCGCACATGATAGTTAGCAAGCAGGAAAGAGGAAAATCACTTTTGTTTAAGACCTCTGCAGGTGTCAACATGTGTACCCTTATAGCGATGGATTTGGGAGAGTTATGTGAGGACACAATGACCTACAAATGCCCCAGGATCACTGAGACGGAGCCAGATGACGTTGACTGTTGGTGCAATGCCACGGAGACATGGGTGACCTATGGAACATGTTCTCAAACTGGTGAACACCGACGAGACAAACGTTCCGTCGCATTGGCACCACACGTAGGGCTTGGCCTAGAAACAAGAACCGAAACGTGGATGTCCTCTGAAGGCGCTTGGAGACAAATACAAAAAGTGGAGACTTGGGCTCTGAGACACCCAGGATTCACGGTGATAGCCCTTTTTTTAGCACATGCTATAGGAACATCCATCACCCAGAAAGGAATTATTTTCATTTTGCTGATGCTGGTAACTCCATCCATGGCCATGCGGTGTGTGGGAATAGGCAACAGAGACTTCGTGGAAGGACTGTCAGGAGCTACGTGGGTGGATGTGGTGCTGGAGCATGGAAGTTGCGTCACTACCATGGCAAAAGACAAACCAACACTGGACATTGAACTCCTGAAGACGGAGGTCACAAACCCTGCAGTCCTGCGCAAACTGTGCATTGAAGCTAAAATATCAAACACCACCACCGATTCGAGATGTCCAACACAAGGAGAAGCTACGCTGGTGGAAGAGCAGGACACGAACTTTGTGTGCCGACGAACGTTCGTGGACAGAGGCTGGGGTAATGGTTGTGGGCTATTCGGAAAAGGTAGCTTAATAACGTGTGCAAAGTTCAAGTGTGTGACAAAACTGGAAGGAAAGATAGTCCAATATGAAAACCTAAAATATTCAGTCATAGTTACCGTACACACTGGAGACCAACACCAAGTTGGAAATGAGACCACAGAACATGGAACAACTGCAACCATAACACCTCAAGCTCCCACGTCGGAAATACAGCTGACAGACTACGGAGCTCTAACATTGGATTGTTCACCTAGAACAGGACTAGACTTTAATGAGATGGTGTTGTTAACAATGAAAGAAAAATCATGGCTCGTCCACAAACAATGGTTTCTGGACCTACCACTGCCTTGGACCTCGGGGGCCTCAACATCCCAAGAGACTTGGAATAGACAAGACTTGCTGGTCACATTTAAGACAGCTCATGCAAAAAAGCAGGAAGTAGTCGTACTAGGATCACAAGAAGGAGCAATGCACACTGCGCTGACTGGAGCGACAGAAATCCAAACGTCTGGAACGACAACAATTTTTGCAGGACATCTGAAATGCAGACTAAAAATGGATAAACTGACCTTAAAAGGGGCATCATATGTAATGTGCACAGGGTCATTCAAGCTAGAGAAGGAAGTGGCTGAGACCCAGCATGGAACCGTTCTAGTGCAGGTTAAATACGAAGGAACAGATGCACCATGCAAGATCCCCTTCTCGTCCCAAGATGAGAAGGGAGTAACCCAGAATGGGAGATTGATAACAGCCAACCCCATAGTCACTGACAAAGAAAAACCAGTCAACATTGAAGCGGAGCCACCTTTTGGTGAGAGCTACCTTGTGGTGGGAGCAGGTGAAAAAGCTTTGAAACTAAGCTGGTTCAAGAAGGGAAGCAGTATAGGGAAGATGTTTGAAGCAACTGCCCGTGGAGCACGAAGGATGGCCATCCTGGGAGACACCGCATGGGACTTCGGTTCTATAGGAGGGGTGTTCACGTCTGTGGGGAAACTGATACACCAGATTTTTGGGACTGCGTATGGAGTCTTGTTCAGCGGGGTTTCTTGGACCATGAAAATAGGAATAGGGATTCTGCTGACATGGCTAGGATTAAATTCAAGGAGCACGTCCTTTTCAATGACGTGTATCGCAGTTGGCATGGTCACACTGTACCTAGGAGTCATGGTTCAGGCG
>DV1/CYD14/PHILIPPINES/163/2012
TTCCATCTGACCACCCGGGGAGGAGAGCCGCACATGATAGTTAGCAAGCAGGAAAGAGGAAAATCACTTTTGTTTAAGACCTCTGCAGGTGTCAACATGTGTACCCTTATTGCAATGGATTTGGGAGAGTTATGTGAGGACACAATGACCTACAAATGCCCCAGGATCACTGAGACGGAGCCAGATGACGTTGACTGTTGGTGCAATGCCACGGAGACATGGGTGACCTATGGAACATGTTCTCAAACTGGTGAACACCGACGAGACAAACGTTCCGTCGCATTGGCACCACACGTAGGGCTTGGCCTAGAAACAAGAACCGAAACGTGGATGTCCTCTGAAGGCGCTTGGAGACAAATACAAAAAGTGGAGACTTGGGCTCTGAGACACCCAGGATTCACGGTGATAGCCCTTTTTCTAGCACATGCTATAGGAACATCCATCACCCAGAAAGGAATTATTTTCATTTTGCTGATGCTGGTAACTCCATCCATGGCCATGCGGTGTGTGGGAATAGGCAACAGAGACTTTGTGGAAGGACTGTCAGGAGCTACGTGGGTGGATGTGGTGCTGGAGCATGGAAGTTGCGTCACTACTATGGCAAAAGACAAACCAACACTGGACATTGAACTCCTGAAGACGGAGGTCACAAACCCTGCAGTCCTGCGCAAACTGTGCATTGAAGCTAAAATATCAAACACCACCACCGATTCGAGATGTCCAACACAAGGAGAAGCTACGCTGGTGGAAGAGCAGGACACGAACTTTGTGTGCCGACGAACGTTCGTGGACAGAGGCTGGGGTAATGGTTGTGGGCTATTCGGAAAAGGCAGCTTAATAACGTGTGCAAAGTTCAAGTGTGTGACAAAACTGGAAGGAAAGATAGTCCAATATGAAAACCTAAAATATTCAGTCATAGTCACCGTACACACTGGAGACCAACACCAAGTTGGAAATGAGACCACAGAACATGGAACAACTGCAACTATAACACCTCAAGCTCCCACGTCGGAAATACAGCTGACAGACTACGGAGCTCTAACATTGGATTGTTCACCTAGAACAGGACTAGACTTTAATGAGATGGTGTTGTTAACAATGAAAGAAAAATCATGGCTCGTCCACAAACAATGGTTTCTGGACCTACCACTGCCTTGGACCTCGGGGGCCTCAACATCCCAAGAGACTTGGAATAGACAAGACTTGCTGGTCACATTTAAGACAGCTCATGCAAAGAAGCAGGAAGTAGTCGTACTAGGATCACAAGAAGGAGCAATGCACACTGCGCTGACTGGAGCGACAGAAATCCAAACGTCTGGAACGACAACAATTTTTGCAGGACATCTGAAATGCAGACTAAAAATGGATAAACTGACCTTAAAAGGGGTATCATATGTAATGTGCACAGGGTCATTCAAGCTAGAGAAGGAAGTGGCTGAGACCCAGCATGGAACCGTTCTAGTGCAGGTTAAATACGAAGGAACAGATGCACCATGCAAGATCCCCTTCTCGTCCCAAGATGAGAAGGGAGTAACCCAGAATGGGAGATTGATAACAGCCAACCCCATAGTCACTGACAAAGAAAAACCAGTCAACATTGAAGCGGAGCCACCTTTTGGTGAGAGCTACCTTGTGGTAGGAGCAGGTGAAAAAGCTTTGAAACTAAGCTGGTTCAAGAAGGGAAGCAGTATAGGGAAAATGTTTGAAGCAACTGCCCGTGGAGCACGAAGGATGGCTATCCTGGGAGACACCGCATGGGACTTCGGTTCTATAGGAGGGGTGTTCACGTCTGTGGGGAAACTGATACACCAGATTTTTGGGACTGCGTATGGAGTCTTGTTCAGCGGGGTTTCTTGGACCATGAAAATAGGAATAGGGATTCTGCTGACATGGCTAGGATTAAATTCAAGGAGCACGTCCCTTTCAATGACGTGTATCGCAGTTGGCATGGTCACACTGTACCTAGGAGTCATGGTTCAGGCG
>DV1/CYD14/PHILIPPINES/164/2012
TTTCATCTGACCACTCGGGGAGGAGAGCCGCACATGATAGTTAGCAAGCAGGAAAGAGGAAAATCACTTTTGTTTAAGACCTCTGCAGGTGTCAACATGTGTACCCTTATTGCAATGGATTTGGGAGAGTTATGTGAGGACACAATGACCTACAAATGCCCCAGGATCACTGAGACGGAGCCAGATGACGTTGACTGTTGGTGCAATGCCACGGAGACATGGGTGACCTATGGAACATGTTCTCAAACTGGTGAACACCGACGAGACAAACGTTCCGTCGCATTGGCACCACACGTAGGGCTTGGCCTAGAAACAAGAACCGAAACGTGGATGTCCTCTGAAGGTGCTTGGAGACAAATACAAAAAGTGGAGACTTGGGCTCTGAGACACCCAGGATTCACGGTGATAGCCCTTTTTCTAGCACATGCTATAGGAACATCCATCACCCAGAAAGGGATTATTTTTATCTTGTTGATGCTGGTAACTCCATCCATGGCCATGCGGTGCGTGGGAATAGGCAACAGAGACTTCGTGGAAGGACTGTCGGGAGCTACGTGGGTGGATGTAGTGCTGGAGCATGGAAGTTGCGTTACTACCATGGCAAAAAACAAACCAACACTGGACATTGAACTCCTGAAGACGGAGGTCACAAACCCTGCAGTCCTGCGCAAACTGTGCATTGAAGCTAAAATATCAAATACCACCACCGATTCGAGATGTCCAACACAAGGAGAAGCCACGCTGGTGGAAGAGCAGGACACGAACTTTGTGTGCCGACGAACGCTCGTGGATAGAGGCTGGGGCAATGGTTGTGGGCTATTTGGAAAAGGTAGCTTAATAACGTGTGCTAAGTTTAAGTGTGTGACAAAACTGGAAGGAAAGATAGTCCAATATGAAAACTTAAAATATTCAGTCATAGTCACCGTACACACTGGAGACCAACACCAAGTTGGAAATGAGACCACAGAACATGGAACAACTGCAACTATAACACCTCAAGCTCCTACGTCGGAAATACAGCTGACAGACTACGGAGCTCTAACACTGGATTGTTCACCTAGAACAGGACTAGACTTTAATGAGATGGTGTTGTTGACGATGAAAGAAAAATCATGGCTCGTCCACAAACAATGGTTTCTGGACCTACCACTGCCTTGGACTTCAGGGGCCTCAACATCCCAAGAGACTTGGAATAGACAAGACCTGCTGGTGACATTTAAGACAGCTCATGCAAAGAAGCAGGAAGTAGTCGTGCTAGGATCACAAGAAGGAGCAATGCACACTGCGCTGACTGGAGCGACAGAAATCCAAACGTCTGGAACGACAACAATTTTTGCAGGGCACCTGAAATGCAGACTAAAAATGGATAAACTGACCTTAAAAGGGGTATCATATGTAATGTGCACAGGGTCATTCAAGCTAGAGAAGGAAGTGGCTGAGACCCAGCATGGAACTGTTCTAGTGCAAGTTAAATACGAAGGAACAGATGCACCATGCAAGATCCCCTTCTCGTCCCAAGATGAGAAGGGAGTAACCCAGAATGGGAGATTGATAACAGCCAACCCCATAGTCACTGACAAAGAAAAACCAGTCAACATTGAAGCGGAGCCACCTTTTGGGGAGAGCTACCTTGTGGTAGGAGCAGGTGAAAAAGCTTTGAAACTAAGCTGGTTCAAGAAGGGAAGCAGTATAGGGAAAATGTTTGAAGCAACTGCCCGCGGAGCACGAAGGATGGCCATCCTGGGAGACACCGCATGGGACTTCGGTTCTATAGGAGGGGTGTTCACATCTGTGGGAAAACTGATACACCAGATTTTTGGGACTGCGTATGGAGTCTTGTTCAGCGGGGTTTCTTGGACCATGAAAATAGGAATAGGGATTCTGCTGACATGGCTAGGATTAAATTCAAGGAGCACATCCCTTTCAATGACGTGTATCGCAGTCGGCATGGTCACACTGTACCTAGGAGTCATGGTTCAGGCG
>DV1/CYD14/PHILIPPINES/165/2012
TTTCATTTGACCACTCGGGGAGGAGAGCCGCACATGATAGTTAGCAAGCAGGAAAGAGGAAAATCACTTTTGTTTAAGACCTCTGCAGGTGTCAACATGTGTACCCTTATAGCGATGGATTTGGGAGAGTTATGTGAGGACACAATGACCTACAAATGCCCCAGGATCACTGAGACGGAGCCAGATGACGTTGACTGTTGGTGCAATGCCACGGAGACATGGGTGACCTATGGAACATGTTCTCAAACTGGTGAACACCGACGAGACAAACGTTCCGTCGCATTGGCACCACACGTAGGGCTTGGCCTAGAAACAAGAACCGAAACGTGGATGTCCTCTGAAGGTGCTTGGAGACAAATACAAAAAGTGGAGACTTGGGCTCTGAGACACCCAGGATTCACGGTGATGGCCCTTTTTCTAGCACATGCTATAGGAACATCCATCACCCAGAAAGGGATCATTTTTGTTTTGTTGATGCTGGTAACTCCATCCATGGCCATGAGGTGCGTGGGAATAGGCAACAGAGACTTCGTGGAAGGACTGTCGGGAGCTACGTGGGTGGATGTAGTGCTGGAGCATGGAAGTTGCGTCACTACCATGGCAAAAGACAAACCAACACTGGACATTGAACTCCTGAAGACGGAGGTCACAAACCCTGCAGTCCTGCGCAAACTGTGCATTGAAGCTAAAATATCAAATACCACCACCGATTCGAGATGTCCAACACAAGGAGAAGCCACGCTGGTGGAAGAGCAGGACACGAACTTTGTGTGCCGACGAACGCTCGTGGACAGAGGCTGGGGCAATGGTTGTGGGCTATTTGGAAAAGGTAGCTTAATAACGTGTGCTAAGTTTAAGTGTGTGACAAAACTGGAAGGAAAGATAGTCCAATATGAAAACTTAAAATATTCAGTCATAGTCACCGTACACACTGGAGACCAACACCAAGTTGGAAATGAGACCACAGAACATGGAACAACTGCAACCATAACACCTCAAGCTCCTACGTCGGAAATACAGCTGACAGACTACGGAGCTCTAACACTGGATTGTTCACCTAGAACAGGACTAGACTTTAATGAGATGGTGTTGTTGACGATGAAAGAAAAATCATGGCTCGTCCACAAACAATGGTTTCTGGACCTACCACTGCCTTGGACCTCAGGAGCCTCAACATCCCAAGAGACTTGGAATAGACAAGACCTGCTGGTCACATTCAAGACAGCTCATGCAAAGAAGCAGGAAGTAGTCGTGCTAGGATCACAAGAAGGAGCAATGCACACTGCGCTGACTGGAGCGACAGAAATCCAAACGTCTGGAACGACAACAATTTTTGCAGGGCACCTGAAATGCAGACTAAAAATGGATAAACTGACCTTAAAAGGGGTATCATATGTAATGTGCACAGGGTCATTCAAGCTAGAGAAGGAAGTGGCTGAGACCCAGCATGGAACTGTTCTAGTGCAAGTTAAATACGAAGGAACAGATGCACCATGCAAGATCCCCTTCTCGTCCCAAGATGAGAAGGGAGTAACCCAGAATGGGAGATTGATAACAGCCAACCCCATAGTCACTGACAAAGAAAAACCAGTCAACATTGAAGCGGAGCCACCTTTTGGGGAGAGCTACCTTGTGGTAGGAGTAGGTGAAAAAGCTTTGAAACTAAGCTGGTTCAAGAAGGGAAGCAGTATAGGGAAAATGTTTGAAGCAACTGCCCGCGGAGCACGAAGGATGGCCATCCTGGGAGACACCGCATGGGACTTCGGTTCTATAGGAGGGGTGTTCACATCTGTGGGAAAACTGATACACCAGATTTTTGGGACTGCGTATGGAGTCTTGTTCAGCGGGGTTTCTTGGACCATGAAAATAGGAATAGGGATTCTGCTGACATGGCTAGGATTAAATTCAAGGAGCACATCCCTTTCAATGACGTGTATCGCAGTCGGCATGGTCACACTGTACCTAGGAGTCATGGTTCAGGCG
>DV1/CYD14/PHILIPPINES/166/2011
TTTCATTTGACCACTCGGGGAGGAGAGCCGCACATGATAGTTAGCAAGCAGGAAAGAGGAAAATCACTTTTGTTTAAGACCTCTGCAGGTGTCAACATGTGTACACTTATAGCGATGGATTTGGGAGAGTTATGTGAGGACACAATGACCTACAAATGCCCCAGGATCACTGAGACGGAGCCAGATGACGTTGACTGTTGGTGCAATGCCACGGAGACATGGGTGACCTATGGAACATGTTCTCAAACTGGTGAACACCGACGAGACAAACGTTCCGTCGCATTGGCACCACACGTAGGGCTTGGCCTAGAAACAAGAACCGAAACGTGGATGTCCTCTGAAGGTGCTTGGAGACAAATACAAAAAGTGGAGACTTGGGCTCTGAGACACCCAGGATTCACGGTGATGGCCCTTTTTCTAGCACATGCTATAGGAACATCCATCACCCAGAAAGGGATCATTTTTGTTTTGTTGATGCTGGTAACTCCATCCATGGCCATGAGGTGCGTGGGAATAGGCAACAGAGACTTCGTGGAAGGACTGTCGGGAGCTACGTGGGTGGATGTAGTGCTGGAGCATGGAAGTTGCGTCACTACCATGGCAAAAGACAAACCAACACTGGACATTGAACTCCTGAAGACGGAGGTCACAAACCCTGCAGTCCTGCGCAAACTGTGCATTGAAGCTAAAATATCAAATACCACCACCGATTCGAGATGTCCAACACAAGGAGAAGCCACGCTGGTGGAAGAGCAGGACACGAACTTTGTGTGCCGACGAACGCTCGTGGACAGAGGCTGGGGCAATGGTTGTGGGCTATTTGGAAAAGGTAGCTTAATAACGTGTGCTAAGTTTAAGTGTGTGACAAAACTGGAAGGAAAGATAGTCCAATATGAAAACTTAAAATATTCAGTCATAGTCACCGTACACACTGGAGACCAACACCAAGTTGGAAATGAGACCACAGAACATGGAACAACTGCAACCATAACACCTCAAGCTCCTACGTCGGAAATACAGCTGACAGACTACGGAGCTCTAACACTGGACTGCTCACCTAGAACAGGGCTAGACTTTAATGAGATGGTGCTATTGACAATGAAAGAAAAATCATGGCTCGTCCACAAACAATGGTTTCTAGACTTACCACTGCCTTGGACCTCAGGAGCCTCAACATCCCAAGAGACTTGGAACAGACAAGACCTGCTGGTCACATTCAAGACAGCTCATGCAAAGAAGCAGGAAGTAGTCGTGCTAGGATCACAAGAAGGAGCAATGCACACTGCGCTGACTGGAGCGACAGAAATCCAAACGTCTGGAACGACAACAATTTTTGCAGGGCACCTGAAATGCAGACTAAAAATGGATAAACTGACCTTAAAAGGGGTATCATATGTAATGTGCACAGGGTCATTCAAGCTAGAGAAGGAAGTGGCTGAGACCCAGCATGGAACTGTTCTAGTGCAAGTTAAATACGAAGGAACAGATGCACCATGCAAGATCCCCTTCTCGTCCCAAGATGAGAAGGGAGTAACCCAGAATGGGAGATTGATAACAGCCAACCCCATAGTCACTGACAAAGAAAAACCAGTCAACATTGAAGCGGAGCCACCTTTTGGGGAGAGCTACCTTGTGGTAGGAGTAGGTGAAAAAGCTTTGAAACTAAGCTGGTTCAAGAAGGGAAGCAGTATAGGGAAAATGTTTGAAGCAACTGCCCGCGGAGCACGAAGGATGGCCATCCTGGGAGACACCGCATGGGACTTCGGTTCTATAGGAGGGGTGTTCACATCTGTGGGAAAACTGATACACCAGATTTTTGGGACTGCGTATGGAGTCTTGTTCAGCGGGGTTTCTTGGACCATGAAAATAGGAATAGGGATTCTGCTGACATGGCTAGGATTAAATTCAAGGAGCACATCCCTTTCAATGACGTGTATCGCAGTCGGCATGGTCACACTGTACCTAGGAGTCATGGTTCAGGCG
>DV1/CYD14/PHILIPPINES/167/2012
TTTCATCTGACCACTCGGGGAGGAGAGCCGCACATGATAGTTAGCAAGCAGGAAAGAGGAAAATCACTTTTGTTTAAGACCTCTGCAGGTGTCAACATGTGTACCCTTATAGCAATGGATTTGGGAGAGTTATGTGAGGACACAATGACCTACAAATGCCCCAGGATCACTGAGACGGAGCCAGATGACGTTGACTGTTGGTGCAATGCCACGGAGACATGGGTGACCTATGGAACATGTTCTCAAACTGGTGAACACCGACGAGACAAACGTTCCGTCGCATTGGCACCACACGTAGGGCTTGGCCTAGAAACAAGAACCGAAACGTGGATGTCCTCTGAAGGTGCTTGGAGACAAATACAAAAAGTGGAGACTTGGGCTCTGAGACACCCAGGATTCACGGTGATAGCCCTTTTTCTAGCACATGCTATAGGAACATCCATCACCCAGAAAGGGATTATTTTTATCTTGTTGATGCTGGTAACTCCATCCATGGCCATGCGGTGCGTGGGAATAGGCAACAGAGACTTCGTGGAAGGACTGTCGGGAGCTACGTGGGTGGATGTAGTGCTGGAGCATGGAAGTTGCGTTACTACCATGGCAAAAAACAAACCAACACTGGACATTGAACTCCTGAAGACGGAGGTCACAAACCCTGCAGTCCTGCGCAAACTGTGCATTGAAGCTAAAATATCAAATACCACCACCGATTCGAGATGTCCAACACAAGGAGAAGCCACGCTGGTGGAAGAGCAGGACACGAACTTTGTGTGCCGACGAACGCTCGTGGATAGAGGCTGGGGCAATGGTTGTGGGCTATTTGGAAAAGGTAGCTTAATAACGTGTGCTAAGTTTAAGTGTGTGACAAAACTGGAAGGAAAGATAGTCCAATATGAAAACTTAAAATATTCAGTCATAGTCACCGTACACACTGGAGACCAACACCAAGTTGGAAATGAGACCACAGAACATGGAACAACTGCAACTATAACACCTCAAGCTCCTACGTCGGAAATACAGCTGACAGACTACGGAGCTCTAACACTGGATTGTTCACCTAGAACAGGACTAGACTTTAATGAGATGGTGTTGTTGACGATGAAAGAAAAATCATGGCTCGTCCACAAACAATGGTTTCTGGACCTACCACTGCCTTGGACTTCAGGGGCCTCAACATCCCAAGAGACTTGGAATAGACAAGACCTGCTGGTGACATTCAAGACAGCTCATGCAAAGAAGCAGGAAGTAGTCGTGCTAGGATCACAAGAAGGAGCAATGCACACTGCGCTGACTGGAGCGACAGAAATCCAAACGTCTGGAACGACAACAATTTTTGCAGGGCACCTGAAATGCAGACTAAAAATGGATAAACTGACCTTAAAAGGGGTATCATATGTAATGTGCACAGGGTCATTCAAGCTAGAGAAGGAAGTGGCTGAGACCCAGCATGGAACTGTTCTAGTGCAAGTTAAATACGAAGGAACAGATGCACCATGCAAGATCCCCTTCTCGTCCCAAGATGAGAAGGGAGTAACCCAGAATGGGAGATTGATAACAGCCAACCCCATAGTCACTGACAAAGAAAAACCAGTCAACATTGAAGCGGAGCCACCTTTTGGGGAGAGCTACCTTGTGGTAGGAGCAGGTGAAAAAGCTTTGAAACTAAGCTGGTTCAAGAAGGGAAGCAGTATAGGGAAAATGTTTGAAGCAACTGCCCGCGGAGCACGAAGGATGGCCATCCTGGGAGACACCGCATGGGACTTCGGTTCTATAGGAGGGGTGTTCACATCTGTGGGAAAACTGATACACCAGATTTTTGGGACTGCGTATGGAGTCTTGTTCAGCGGGGTTTCTTGGACCATGAAAATAGGAATAGGGATTCTGCTGACATGGCTAGGATTAAATTCAAGGAGCACATCCCTTTCAATGACGTGTATCGCAGTCGGCATGGTCACACTGTACCTAGGAGTCATGGTTCAGGCG
>DV1/CYD14/PHILIPPINES/183/2011
TTTCATCTGACCACTCGGGGAGGAGAGCCGCACATGATAGTTAGCAAGCAGGAAAGAGGAAAATCACTTTTGTTTAAGACCTCTGCAGGTGTCAACATGTGTACCCTTATTGCAATGGATTTGGGAGAGCTATGTGAGGACACAATGACCTACAAATGCCCCAGGATCACTGAGACGGAGCCAGATGACGTTGACTGTTGGTGCAATGCCACGGAGACATGGGTGACCTATGGAACATGTTCTCAAACTGGTGAACACCGACGAGACAAACGTTCCGTCGCATTGGCACCACACGTGGGGCTTGGCCTAGAAACAAGAACCGAAACGTGGATGTCCTCTGAAGGTGCTTGGAGACAAATACAAAAAGTGGAGACTTGGGCTCTGAGACACCCAGGATTCACGGTGATAGCCCTTTTTCTAGCACATGCTATAGGAACATCCATCACCCAGAAAGGGATTATTTTTATTTTGTTGATGCTGGTAACTCCATCCATGGCCATGCGGTGCGTGGGAATAGGCAACAGAGACTTCGTGGAAGGACTGTCGGGAGCTACGTGGGTGGATGTAGTGCTGGAGCATGGAAGTTGCGTCACTACCATGGCAAAAGACAAACCAACACTGGACATTGAACTCCTGAAGACGGAGGTCACAAACCCTGCAGTCCTGCGCAAACTGTGCATTGAAGCTAAAATATCAAATACCACCACCGATTCGAGATGTCCAACACAGGGAGAAGCCACGCTGGTGGAAGAGCAGGACACGAACTTTGTGTGCCGACGAACGCTCGTGGACAGAGGCTGGGGCAATGGTTGTGGGCTATTTGGAAAAGGTAGCTTAATAACGTGTGCTAAGTTTAAGTGTGTGACAAAACTGGAAGGAAAGATAGTCCAATATGAAAACTTAAAATATTCAGTCATAGTCACCGTACACACTGGAGACCAACACCAAGTTGGAAATGAGACCACAGAACATGGAACAACTGCAACCATAACACCTCAAGCTCCTACGTCGGAAATACAGCTGACAGACTACGGAGCTCTAACACTGGATTGTTCACCTAGAACAGGACTAGACTTTAATGAGATGGTGTTGTTGACGATGAAAGAAAAATCATGGCTCGTCCACAAACAATGGTTTCTGGACCTACCACTGCCCTGGACCTCAGGGGCCTCAACATCCCAAGAGACTTGGAATAGACAAGACCTGCTGGTCACATTCAAGACAGCTCATGCAAAGAAGCAGGAAGTAGTCGTGCTAGGATCACAAGAAGGAGCAATGCACACTGCGTTGACTGGAGCGACAGAAATCCAAACGTCTGGAACGACAACAATTTTTGCAGGGCACCTGAAATGCAGACTAAAAATGGATAAACTGACCTTAAAAGGGGTATCATATGTAATGTGCACAGGGTCATTCAAGCTAGAGAAGGAAGTGGCTGAGACCCAGCATGGAACTGTTCTAGTGCAAGTTAAATACGAAGGAACAGATGCACCATGCAAGATCCCCTTCACGTCCCAAGATGAGAAGGGAGTAACCCAGAATGGGAGATTGATAACAGCCAACCCCATAGTCACTGACAAAGAAAAACCAGTCAACATTGAAGCGGAGCCACCTTTTGGGGAGAGCTACCTTGTGGTAGGAGCAGGTGAGAAAGCTTTGAAACTAAGCTGGTTCAAGAAGGGAAGCAGTATAGGGAAAATGTTTGAAGCAACTGCCCGCGGAGCACGAAGGATGGCCATCCTGGGAGACACCGCATGGGACTTCGGTTCTATAGGAGGGGTGTTCACATCTGTGGGAAAACTGATACACCAGATTTTTGGGACTGCGTATGGAGTCTTGTTCAGCGGGGTTTCTTGGACCATGAAAATAGGAATAGGGATTCTGCTGACATGGCTAGGATTAAATTCAAGGAGCACATCCCTTTCAATGACGTGTATCGCAGTCGGCATGGTCACACTGTACCTAGGAGTCATGGTTCAGGCG
>DV1/CYD14/PHILIPPINES/184/2011
TTTCATCTGACCACTCGGGGAGGAGAGCCGCACATGATAGTTAGCAAGCAGGAAAGAGGAAAATCACTTTTGTTTAAGACCTCTGCAGGTGTCAACATGTGTACCCTTATTGCAATGGATTTGGGAGAGTTATGTGAGGACACAATGACCTACAAATGCCCCAGGATCACTGAGACGGAGCCAGATGACGTTGACTGTTGGTGCAATGCCACGGAGACATGGGTGACCTATGGAACATGTTCTCAAACTGGTGAACACCGACGAGACAAACGTTCCGTCGCATTGGCACCACACGTAGGGCTTGGCCTAGAAACAAGAACCGAAACGTGGATGTCCTCTGAAGGTGCTTGGAGACAAATACAAAAAGTGGAGACTTGGGCTCTGAGACACCCAGGATTCACGGTGATAGCCCTTTTTCTAGCACATGCTATAGGAACATCCATCACCCAGAAAGGGATTATTTTTATTTTGTTGATGCTGGTAACTCCATCCATGGCCATGCGGTGCGTGGGAATAGGCAACAGAGACTTCGTGGAAGGACTGTCGGGAGCTACGTGGGTGGATGTAGTGCTGGAGCATGGAAGTTGCGTCACTACCATGGCAAAAGACAAACCAACACTGGACATTGAACTCCTGAAGACGGAGGTCACAAACCCTGCAGTCCTGCGCAAACTGTGCATTGAAGCTAAAATATCAAATACCACCACCGATTCAAGATGTCCAACACAAGGAGAAGCCACGCTGGTGGAAGAGCAGGACACGAACTTTGTGTGCCGACGAACGCTCGTGGACAGAGGCTGGGGCAATGGTTGTGGGCTATTTGGAAAAGGTAGCTTAATAACGTGTGCTAAGTTTAAGTGTGTGACAAAACTGGAAGGAAAGATAGTCCAATATGAAAACTTAAAATATTCAGTCATAGTCACCGTGCACACTGGAGACCAACACCAAGTTGGAAATGAGACCACAGAACATGGAACAACTGCAACTATAACACCTCAAGCTCCTACGTCGGAAATACAGCTGACAGACTACGGAGCTCTAACACTGGATTGTTCACCTAGAACAGGACTAGACTTTAATGAGATGGTGTTGTTGACGATGAAAGAAAAATCATGGCTCGTCCACAAACAATGGTTTCTGGACCTACCACTGCCTTGGACCTCAGGGGCCTCAACATCCCAAGAGACTTGGAATAGACAAGACCTGCTGGTCACATTCAAGACAGCTCATGCAAAGAAGCAGGAAGTAGTCGTGCTAGGATCACAAGAAGGAGCAATGCACACTGCGCTGACTGGAGCGACAGAAATCCAAACGTCTGGAACGACAACAATTTTTGCAGGGCACCTGAAATGCAGACTAAAAATGGATAAACTGACCTTAAAAGGGGTATCATATGTAATGTGCACAGGGTCATTCAAGCTAGAGAAGGAAGTGGCTGAGACCCAGCATGGAACTGTTCTAGTGCAAGTTAAATACGAAGGAACAGATGCACCATGCAAGATCCCCTTCTCGTCCCAAGATGAGAAGGGAGTAACCCAGAATGGGAGATTAATAACAGCCAACCCCATAGTCACTGACAAAGAAAAACCAGTCAACATTGAAGCGGAGCCACCTTTTGGGGAGAGCTACCTTGTGGTAGGAGCAGGTGAAAAAGCTTTGAAACTAAGCTGGTTCAAGAAGGGAAGCAGTATAGGGAAAATGTTTGAAGCAACTGCCCGCGGAGCACGAAGGATGGCCATCCTGGGAGACACCGCATGGGACTTCGGTTCTATAGGAGGGGTGTTCACATCTGTGGGAAAACTGATACACCAGATTTTTGGGACTGCGTATGGAGTCTTGTTCAGCGGGGTTTCTTGGACCATGAAAATAGGAATAGGGATTCTGCTGACATGGCTAGGATTAAATTCAAGGAGCACATCCCTTTCAATGACGTGTATCGCAGTCGGCATGGTCACACTGTACCTAGGAGTCATGGTTCAGGCG
>DV1/CYD14/PHILIPPINES/185/2011
TTTCATCTGACCACTCGGGGAGGAGAGCCGCACATGATAGTTAGCAAGCAGGAAAGAGGAAAATCACTTTTGTTTAAGACCTCTGCAGGTGTCAACATGTGTACCCTTATTGCAATGGATTTGGGAGAGTTATGTGAGGACACAATGACCTACAAATGCCCCAGGATCACTGAGACGGAGCCAGATGACGTTGACTGTTGGTGCAATGCCACGGAGACATGGGTGACCTATGGAACATGTTCTCAAACTGGTGAACACCGACGAGACAAACGTTCCGTCGCATTGGCACCACACGTAGGGCTTGGCCTAGAAACAAGAACCGAAACGTGGATGTCCTCTGAAGGTGCTTGGAGACAAATACAAAAAGTGGAGACTTGGGCTCTGAGACACCCAGGATTCACGGTGATAGCCCTTTTTCTAGCACATGCTATAGGAACATCCATCACCCAGAAAGGGATTATTTTTATTTTGTTGATGCTGGTAACTCCATCCATGGCCATGCGGTGCGTGGGAATAGGCAACAGAGACTTCGTGGAAGGACTGTCGGGAGCTACGTGGGTGGATGTAGTGCTGGAGCATGGAAGTTGCGTCACTACCATGGCAAAAGACAAACCAACACTGGACATTGAACTCCTGAAGACGGAGGTCACAAACCCTGCAGTCCTGCGCAAACTGTGCATTGAAGCTAAAATATCAAATACCACCACCGATTCAAGATGTCCAACACAAGGAGAAGCCACGCTGGTGGAAGAGCAGGACACGAACTTTGTGTGCCGACGAACGCTCGTGGACAGAGGCTGGGGCAATGGTTGTGGGCTATTTGGAAAAGGTAGCTTAATAACGTGTGCTAAGTTTAAGTGTGTGACAAAACTGGAAGGAAAGATAGTCCAATATGAAAACTTAAAATATTCAGTCATAGTCACCGTGCACACTGGAGACCAACACCAAGTTGGAAATGAGACCACAGAACATGGAACAACTGCAACTATAACACCTCAAGCTCCTACGTCGGAAATACAGCTGACAGACTACGGAGCTCTAACACTGGATTGTTCACCTAGAACAGGACTAGACTTTAATGAGATGGTGTTGTTGACGATGAAAGAAAAATCATGGCTCGTCCACAAACAATGGTTTCTGGACCTACCACTGCCTTGGACCTCAGGGGCCTCAACATCCCAAGAGACTTGGAATAGACAAGACCTGCTGGTCACATTCAAGACAGCTCATGCAAAGAAGCAGGAAGTAGTCGTGCTAGGATCACAAGAAGGAGCAATGCACACTGCGCTGACTGGAGCGACAGAAATCCAAACGTCTGGAACGACAACAATTTTTGCAGGGCACCTGAAATGCAGACTAAAAATGGATAAACTGACCTTAAAAGGGGTATCATATGTAATGTGCACAGGGTCATTCAAGCTAGAGAAGGAAGTGGCTGAGACCCAGCATGGAACTGTTCTAGTGCAAGTTAAATACGAAGGAACAGATGCACCATGCAAGATCCCCTTCTCGTCCCAAGATGAGAAGGGAGTAACCCAGAATGGGAGATTAATAACAGCCAACCCCATAGTCACTGACAAAGAAAAACCAGTCAACATTGAAGCGGAGCCACCTTTTGGGGAGAGCTACCTTGTGGTAGGAGCAGGTGAAAAAGCTTTGAAACTAAGCTGGTTCAAGAAGGGAAGCAGTATAGGGAAAATGTTTGAAGCAACTGCCCGCGGAGCACGAAGGATGGCCATCCTGGGAGACACCGCATGGGACTTCGGTTCTATAGGAGGGGTGTTCACATCTGTGGGAAAACTGATACACCAGATTTTTGGGACTGCGTATGGAGTCTTGTTCAGCGGGGTTTCTTGGACCATGAAAATAGGAATAGGGATTCTGCTGACATGGCTAGGATTAAATTCAAGGAGCACATCCCTTTCAATGACGTGTATCGCAGTCGGCATGGTCACACTGTACCTAGGAGTCATGGTTCAGGCG
>DV1/CYD14/PHILIPPINES/186/2012
TTTCATCTGACCACCCGGGGAGGAGAGCCGCACATGATAGTTAGCAAGCAGGAAAGAGGAAAATCACTTTTGTTTAAGACCTCTGCAGGTGTCAACATGTGTACACTTATTGCAATGGATTTGGGAGAGTTATGTGAGGACACAATGACCTACAAATGCCCCAGGATCACTGAGACGGAGCCAGATGACGTTGACTGTTGGTGCAATGCCACGGAGACATGGGTGACCTATGGAACATGTTCTCAAACTGGTGAACACCGACGAGACAAACGTTCCGTCGCATTGGCACCACACGTAGGGCTTGGCCTAGAAACAAGAACCGAAACGTGGATGTCCTCTGAAGGCGCTTGGAGACAAATACAAAAAGTGGAGACTTGGGCTCTGAGACACCCAGGATTCACGGTGATAGCCCTTTTTCTAGCACATGCTATAGGAACATCCATCACCCAGAAAGGAATTATTTTCATTTTGCTGATGCTGGTAACTCCATCCATGGCCATGCGGTGTGTGGGAATAGGCAACAGAGACTTCGTGGAAGGACTGTCAGGAGCTACGTGGGTGGATGTGGTGCTGGAGCATGGAAGTTGCGTCACTACCATGGCAAAAGACAAACCAACACTGGACATTGAACTCCTGAAGACGGAGGTTACAAACCCTGCAGTCCTGCGCAAACTGTGCATTGAAGCTAAAATATCAAACACCACCACCGATTCGAGATGTCCAACACAAGGAGAAGCTACGCTGGTGGAAGAGCAGGACACGAACTTTGTGTGTCGACGAACGTTCGTGGACAGAGGCTGGGGTAATGGTTGTGGGCTATTCGGAAAAGGTAGCTTAATAACGTGTGCAAAGTTCAAGTGTGTGACAAAACTGGAAGGAAAGATAGTCCAATATGAAAACCTAAAATATACAGTCATAGTCACCGTACACACTGGAGACCAACACCAAGTTGGAAATGAGACCACAGAACATGGAACAACTGCAACCATAACACCTCAAGCTCCCACGTCGGAAATACAGCTGACAGACTACGGAGCTCTAACATTGGATTGTTCACCTAGAACAGGACTAGACTTTAATGAGATGGTGTTGTTAACAATGAAAGAAAAATCATGGCTCGTCCACAAACAATGGTTTCTGGACCTACCACTGCCTTGGACCTCGGGGGCCTCAACATCCCAAGAGACTTGGAATAGACAAGACTTGCTGGTCACATTTAAGACAGCTCATGCAAAGAAGCAGGAAGTAGTCGTACTAGGATCACAAGAAGGAGCAATGCACACTGCGCTGACTGGAGCGACAGAAATCCAAACGTCTGGAACGACAACAATTTTTGCAGGACATCTGAAATGCAGACTAAAAATGGATAAACTGACCTTAAAAGGGGTATCATATGTAATGTGCACAGGGTCATTCAAGCTAGAGAAGGAAGTGGCTGAGACCCAGCATGGAACCGTTCTAGTGCAGGTTAAATACGAAGGAACAGATGCACCATGCAAGATCCCCTTCTCGTCCCAAGATGAGAAGGGAGTAACCCAGAATGGGAGATTGATAACAGCCAACCCCATAGTCACTGACAAAGAAAAACCAGTCAATATTGAAGCGGAGCCACCTTTTGGTGAGAGCTACCTTGTGGTAGGAGCAGGTGAAAAAGCTTTGAAACTAAGCTGGTTCAAGAAGGGAAGCAGTATAGGGAAAATGTTTGAAGCAACTGCCCGTGGAGCACGAAGGATGGCCATCCTGGGAGACACCGCATGGGACTTCGGTTCTATAGGAGGGGTGTTCACGTCTGTGGGGAAACTGATACACCAGATTTTTGGGACTGCGTATGGAGTCTTGTTTAGCGGGGTTTCTTGGACCATGAAAATAGGAATAGGGATTCTGCTGACATGGCTAGGATTAAATTCAAGGAGCACGTCCCTTTCAATGACGTGTATCGCAGTTGGCATGGTCACACTGTACCTAGGAGTCATGGTTCAGGCG
>DV1/CYD14/PHILIPPINES/188/2011
-------------------------------------------------------------------------------------------------------------------TGGATTTGGGAGAGTTATGTGAGGACACAATGACCTACAAATGCCCCAGGATCACTGAGACGGAGCCAGATGACGTTGACTGTTGGTGCAATGCCACGGAGACATGGGTGACCTATGGAACATGTTCTCAAACTGGTGAACACCGACGAGACAAACGTTCCGTCGCATTGGCACCACACGTAGGGCTTGGCCTAGAAACAAGAACCGAAACGTGGATGTCCTCTGAAGGTGCTTGGAGACAAATACAAAAAGTGGAGACTTGGGCTCTGAGACACCCAGGATTCACGGTGATAGCCCTTTTTCTAGCACATGCTATAGGAACATCCATCACCCAGAAAGGGATTATTTTTATTTTGTTGATGCTGGTAACTCCATCCATGGCCATGCGGTGCGTGGGAATAGGCAACAGAGACTTCGTGGAAGGACTGTCGGGAGCTACGTGGGTGGATGTAGTGCTGGAGCATGGAAGTTGCGTCACTACCATGGCAAAAGACAAACCAACACTGGACATTGAACTCCTGAAGACGGAGGTCACAAACCCTGCAGTCCTGCGCAAACTGTGCATTGAAGCTAAAATATCAAATACCACCACCGATTCAAGATGTCCAACACAAGGAGAAGCCACGCTGGTGGAAGAGCAGGACACGAACTTTGTGTGCCGACGAACGCTCGTGGACAGAGGCTGGGGCAATGGTTGTGGGCTATTTGGAAAAGGTAGCTTAATAACGTGTGCTAAGTTTAAGTGTGTGACAAAACTGGAAGGAAAGATAGTCCAATATGAAAACTTAAAATATTCAGTCATAGTCACCGTGCACACTGGAGACCAACACCAAGTTGGAAATGAGACCACAGAACATGGAACAACTGCAACCATAACACCTCAAGCTCCTACGTCGGAAATACAGCTGACAGACTACGGAGCTCTAACACTGGATTGTTCACCTAGAACAGGACTAGACTTTAATGAGATGGTGTTGTTGACGATGAAAGAAAAATCATGGCTCGTCCACAAACAATGGTTTCTGGACCTACCACTGCCTTGGACCTCAGGGGCCTCAACATCCCAAGAGACTTGGAATAGACAAGACCTGCTGGTCACATTCAAGACAGCTCATGCAAAGAAGCAGGAAGTAGTCGTGCTAGGATCACAAGAAGGAGCAATGCACACTGCGTTGACTGGAGCGACAGAAATCCAAACGTCTGGAACGACAACAATTTTTGCAGGGCACCTGAAATGCAGACTAAAAATGGATAAACTGACCTTAAAAGGGGTATCATATGTAATGTGCACAGGGTCATTCAAGCTAGAGAAGGAAGTGGCTGAGACCCAGCATGGAACTGTTCTAGTGCAAGTTAAATACGAAGGAACAGATGCACCATGCAAGATCCCCTTCTCGTCCCAAGATGAGAAGGGAGTAACCCAGAATGGGAGATTAATAACAGCCAACCCCATAGTCACTGACAAAGAAAAACCAGTCAACATTGAAGCGGAGCCACCTTTTGGGGAGAGCTACCTTGTGGTAGGAGCAGGTGAAAAAGCTTTGAAACTAAGCTGGTTCAAGAAGGGAAGCAGTATAGGGAAAATGTTTGAAGCAACTGCCCGCGGAGCACGAAGGATGGCCATCCTGGGAGACACCGCATGGGACTTCGGTTCTATAGGAGGGGTGTTCACATCTGTGGGAAAACTGATACACCAGATTTTTGGGACTGCGTATGGAGTCTTGTTCAGCGGGGTTTCTTGGACCATGAAAATAGGAATAGGGATTCTGCTGACATGGCTAGGATTAAATTCAAGGAGCACATCCCTTTCAATGACGTGTATCGCAGTCGGCATGGTCACACTGTACCTAGGAGTCATGGTTCAGGCG
>DV1/CYD14/PHILIPPINES/367/2013
TTTCATCTGACCACCCGGGGAGGAGAGCCGCACATGATAGTTAGCAAGCAGGAAAGAGGAAAATCACTTTTGTTTAAGACCTCTGCAGGTGTCAACATGTGTACACTTATGGCAATGGATTTGGGAGAGTTATGTGAGGACACAATGACCTACAAATGCCCCAGGATCACTGAGACGGAGCCAGATGACGTTGACTGTTGGTGCAATGCCACGGAGACATGGGTGACCTATGGAACATGTTCTCAAACTGGTGAACACCGACGAGACAAACGTTCCGTCGCATTGGCACCACACGTAGGGCTTGGCCTAGAAACAAGAACCGAAACGTGGATGTCCTCTGAAGGCGCTTGGAGACAAATACAAAAAGTGGAGACTTGGGCTCTGAGACACCCAGGATTCACGGTGATAGCCCTTTTTCTAGCACATGCTATAGGAACATCCATCACCCAGAAAGGAATTATTTTCATTTTGCTGATGCTGGTAACTCCATCCATGGCCATGCGGTGTGTGGGAATAGGCAACAGAGACTTCGTGGAAGGACTGTCAGGAGCTACGTGGGTGGATGTGGTGCTGGAGCATGGAAGTTGCGTCACTACCATGGCAAAAGACAAACCAACACTGGACATTGAACTCCTGAAGACGGAGGTTACAAACCCTGCAGTCCTGCGCAAACTGTGCATTGAAGCTAAAATATCAAACACCACCACCGATTCGAGATGTCCAACACAAGGAGAAGCTACGCTGGTGGAAGAGCAGGACACGAACTTTGTGTGCCGACGAACGTTCGTGGACAGAGGCTGGGGTAATGGTTGTGGGCTATTCGGAAAAGGTAGCTTAATAACGTGTGCAAAGTTCAAGTGTGTGACAAAACTGGAAGGAAAGATAGTCCAATATGAAAACCTAAAATATACAGTCATAGTCACCGTACACACTGGAGACCAACACCAAGTTGGAAATGAGACCACAGAACATGGAACAACTGCAACCATAACACCTCAAGCTCCCACGTCGGAAATACAGCTGACAGACTACGGAGCTCTAACATTGGATTGTTCACCTAGAACAGGACTAGACTTTAATGAGATGGTGTTGTTAACAATGAAAGAAAAATCATGGCTCGTCCACAAACAATGGTTTCTGGACCTACCACTGCCTTGGACCTCGGGGGCCTCAACATCCCAAGAGACTTGGAATAGACAAGACTTGCTGGTCACATTTAAGACAGCTCATGCAAAAAAGCAGGAAGTAGTCGTACTAGGATCACAAGAAGGAGCAATGCACACTGCGCTGACTGGAGCGACAGAAATCCAAACGTCTGGAACGACAACAATTTTTGCAGGACATCTGAAATGCAGACTAAAAATGGATAAACTGACCTTAAAAGGGGTATCATATGTAATGTGCACAGGGTCATTCAAGCTAGAGAAGGAAGTGGCTGAGACCCAGCATGGAACCGTTCTAGTGCAGGTTAAATACGAAGGAACAGATGCACCATGCAAGATCCCCTTCTCGTCCCAAGATGAGAAGGGAGTAACCCAGAATGGGAGATTGATAACAGCTAACCCCATAGTCACTGACAAAGAAAAACCAGTCAATATTGAAGCGGAGCCACCTTTTGGTGAGAGCTACCTTGTGGTAGGAGCAGGTGAAAAAGCTTTGAAACTAAGCTGGTTCAAGAAGGGAAGCAGTATAGGGAAAATGTTTGAAGCAACTGCCCGTGGAGCACGAAGGATGGCCATCCTGGGAGACACCGCATGGGACTTCGGTTCTATAGGAGGGGTGTTCACGTCTGTGGGGAAACTGATACACCAGATTTTTGGGACTGCGTATGGAGTCTTGTTTAGCGGGGTTTCTTGGACCATGAAAATAGGAATAGGGATTCTGCTGACATGGCTAGGATTGAATTCAAGGAGCACGTCCCTTTCAATGACGTGTATCGCAGTTGGCATGGTCACACTGTACCTAGGAGTCATGGTTCAGGCG
>DV1/CYD14/PHILIPPINES/368/2013
TTTCATCTGACCACTCGGGGAGGAGAGCCGCACATGATAGTTAGCAAGCAGGAAAGAGGAAAATCACTTTTGTTTAAGACCTCTGCAGGTGTCAACATGTGCACACTTATGGCAATGGATTTGGGAGAGTTATGTGAGGACACAATGACCTACAAATGCCCCAGGATCACTGAGACGGAGCCAGATGACGTTGACTGTTGGTGCAATGCCACGGAGACATGGGTGACTTATGGAACATGCTCTCAAACTGGTGAACACCGACGAGACAAACGTTCCGTCGCATTGGCACCACACGTAGGGCTTGGCCTAGAAACAAGAACCGAAACGTGGATGTCCTCTGAAGGTGCTTGGAGACAAATACAAAAAGTGGAGACTTGGGCTCTGAGACACCCAGGATTCACGGTGATAGCCCTTTTTCTAGCACATGCTATAGGAACATCCATCACCCAGAAAGGGATTATTTTTATTTTGTTGATGCTGGTAACTCCATCCATGGCCATGCGGTGCGTGGGAATAGGCAACAGAGACTTCGTGGAAGGACTGTCGGGAGCTACGTGGGTGGATGTAGTGCTGGAGCATGGAAGTTGCGTCACTACCATGGCAAAAGACAAACCAACACTGGACATTGAACTCCTGAAGACGGAGGTCACAAACCCTGCAGTCCTGCGCAAACTGTGCATTGAAGCAAAAATATCAAATACCACCACCGATTCAAGATGTCCAACACAAGGAGAAGCCACGCTGGTGGAAGAGCAGGACACGAACTTTGTGTGCCGACGAACGCTCGTGGACAGAGGCTGGGGCAATGGTTGTGGGCTATTTGGAAAAGGTAGCTTAATAACGTGTGCTAAGTTTAAGTGTGTGACAAAACTGGAAGGAAAGATAGTCCAATATGAAAACTTAAAATATTCAGTCATAGTCACCGTGCACACTGGAGACCAACACCAAGTTGGAAATGAGACCACAGAACATGGAACAACTGCAACCATAACACCTCAAGCTCCTACGTCGGAAATACAGCTGACAGACTACGGAGCTCTAACACTGGATTGTTCACCTAGAACAGGACTAGACTTTAATGAGATGGTGTTGTTGACGATGAAAGAAAAATCATGGCTCGTCCACAAACAATGGTTTCTGGACCTACCACTGCCTTGGACCTCAGGGGCCTTAACATCCCAAGAGACTTGGAATAGACAAGACCTGCTGGTCACATTCAAGACAGCTCATGCAAAGAAGCAGGAAGTAGTCGTGCTAGGATCACAAGAAGGAGCAATGCACACTGCGTTGACTGGAGCGACAGAAATCCAAACGTCTGGAACGACAACAATTTTTGCAGGGCACCTGAAATGCAGACTAAAAATGGATAAACTGACCTTAAAAGGGGTATCATATGTAATGTGCACAGGGTCATTCAAGCTAGAGAAGGAAGTGGCTGAGACCCAGCATGGAACTGTTCTAGTGCAAGTTAAATACGAAGGAACAGATGCACCATGCAAGATCCCCTTCTCGTCCCAAGATGAGAAGGGAGTAACCCAGAATGGGAGATTAATAACAGCCAACCCCATAGTCACTGACAAAGAAAAACCAGTCAACATTGAAGCGGAGCCACCTTTTGGGGAGAGCTACCTTGTGGTAGGAGCAGGTGAAAAAGCTTTGAAACTAAGCTGGTTCAAGAAGGGAAGCAGTATAGGGAAAATGTTTGAAGCAACTGCCCGCGGAGCACGAAGGATGGCCATCCTGGGAGACACCGCATGGGACTTCGGTTCTATAGGAGGGGTGTTCACATCTGTGGGAAAACTGATACACCAGATTTTTGGGACTGCGTATGGAGTCTTGTTCAGCGGGGTTTCTTGGACCATGAAAATAGGAATAGGGATTCTGCTGACATGGCTAGGATTAAATTCAAGGAGCACATCCCTTTCAATGACGTGTATCGCAGTCGGCATGGTCACACTGTACCTAGGAGTCATGGTTCAGGCG
>DV1/CYD14/PHILIPPINES/369/2012
TTTCATCTGACCACTCGGGGAGGAGAGCCGCACATGATAGTTAGCAAGCAGGAAAGAGGAAAATCACTTTTGTTTAAGACCTCTACAGGTGTCAACATGTGTACCCTTATGGCAATGGATTTGGGAGAGTTATGTGAGGACACAATGACCTACAAATGCCCCAGGATCACTGAGACGGAGCCAGATGACGTTGACTGCTGGTGCAATGCCACGGAGACATGGGTGACCTATGGAACATGTTCTCAAACTGGTGAACACCGACGAGACAAACGTTCCGTCGCATTGGCACCACACGTAGGGCTTGGCCTAGAAACAAGAACCGAAACGTGGATGTCCTCTGAAGGTGCTTGGAGACAAATACAAAAAGTGGAGACTTGGGCTCTGAGACACCCAGGGTTCACGGTGATAGCCCTTTTTCTAGCACATGCTATAGGAACATCCTTCACCCAGAAAGGGATTATTTTTATTTTGTTGATGCTGGTAACTCCATCCATGGCCATGCGGTGCGTGGGGATAGGCAACAGAGACTTCGTGGAAGGACTGTCGGGAGCTACGTGGGTGGATGTAGTGCTGGAGCATGGAAGTTGCGTCACTACCATGGCAAAAGACAAACCAACACTGGACATTGAACTCCTGAAGACGGAGGTCACAAACCCTGCAGTCCTGCGCAAACTGTGCATTGAAGCTAAAATATCAAATACCACCACCGATTCGAGATGTCCAACACAAGGAGAAGCCACGCTGGTGGAAGAGCAGGACACGAACTTTGTGTGCCGACGAACGCTCGTGGACAGAGGCTGGGGCAATGGTTGTGGGCTATTTGGAAAAGGTAGCTTAATAACGTGTGCTAAGTTTAAGTGTGTGACAAAACTGGAAGGAAAGATAGTCCAATATGAAAACTTAAAATATTCAGTCATAGTCACCGTACACACTGGAGACCAACACCAAGTTGGAAATGAGACCACAGAACATGGAACAACTGCAACCATAACACCTCAAGCTCCTACGTCGGAAATACAGCTGACAGACTACGGAGCTCTAACACTGGATTGTTCACCTAGAACAGGACTAGACTTTAATGAGATGGTGTTGTTGACGATGAAAGAAAAATCATGGCTCGTCCACAAACAATGGTTTCTGGACCTACCACTGCCTTGGACCTCAGGGGCCTCAACATCCCAAGAGACTTGGAATAGACAAGACCTGCTGGTCACATTCAAGACAGCTCATGCAAAGAAGCAGGAAGTAGTCGTGCTAGGATCACAAGAAGGAGCAATGCATACTGCGCTGACTGGAGCGACAGAAATCCAAACGTCTGGAACGACAACAATTTTTGCAGGGCACCTGAAATGCAGACTAAAAATGGATAAACTGACCTTAAAAGGGGTATCATATGTAATGTGCACAGGGTCATTCAAGCTAGAGAAGGAAGTGGCTGAGACCCAGCATGGAACTGTTCTAGTGCAAGTTAAATACGAAGGAACAGATGCACCATGCAAGATCCCCTTCACGTCCCAAGATGAGAAGGGAGTAACCCAGAATGGGAGATTGATAACAGCCAACCCCATAGTCACTGACAAAGAAAAACCAGTCAACATTGAAGCGGAGCCACCTTTTGGGGAGAGCTACCTTGTGGTAGGAGCAGGTGAAAAAGCTTTGAAACTAAGCTGGTTCAAGAAGGGAAGCAGTATAGGGAAAATGTTTGAAGCAACTGCCCGCGGAGCACGAAGGATGGCCATCCTGGGAGACACCGCATGGGACTTCGGTTCTATAGGAGGGGTGTTCACATCTGTGGGAAAACTGATACACCAGATTTTTGGGACTGCGTATGGAGTCTTGTTCAGCGGGGTTTCTTGGACCATGAAAATAGGAATAGGGATTCTGCTGACATGGCTAGGATTAAATTCAAGGAGCACATCCCTTTCAATGACGTGTATCGCAGTCGGTATGGTCACACTGTACCTAGGAGTCATGGTTCAGGCG
>DV1/CYD14/PHILIPPINES/370/2013
TTTCATCTGACCACCCGGGGAGGAGAGCCGCACATGATAGTTAGCAAGCAGGAAAGAGGAAAATCACTTTTGTTCAAGACCTCTGCAGGTGTCAACATGTGTACCCTTATTGCAATGGATTTGGGAGAGTTATGTGAGGACACAATGACCTACAAATGCCCCAGGATCACTGAGACGGAGCCAGATGACGTTGACTGTTGGTGCAATGCCACGGAGACATGGGTGACCTATGGAACATGTTCTCAAACTGGTGAACACCGACGAGACAAACGTTCCGTCGCATTGGCACCACACGTAGGGCTTGGCCTAGAAACAAGAACCGAAACGTGGATGTCCTCTGAAGGCGCTTGGAGACAAATACAAAAAGTGGAGACTTGGGCTCTGAGACACCCAGGATTCACGGTGATAGCCCTTTTTCTAGCACATGCTATAGGAACATCCATCACCCAGAAAGGAATTATTTTCATTTTGCTGATGCTGGTAACTCCATCCATGGCCATGCGGTGTGTGGGAATAGGCAACAGAGACTTCGTGGAAGGACTGTCAGGAGCTACGTGGGTGGATGTGGTGCTGGAGCATGGAAGTTGCGTCACTACCATGGCAAAAGACAAACCAACACTGGACATTGAACTCCTGAAGACGGAGGTTAAAAACCCTGCAGTCCTGCGCAAACTGTGCATTGAAGCTAAAATATCAAACATCACCACCGATTCGAGATGTCCAACACAAGGAGAAGCTACGCTGGTGGAAGAGCAGGACACGAACTTTGTGTGTCGACGAACGTTCGTGGACAGAGGCTGGGGCAATGGTTGTGGGCTATTCGGAAAAGGTAGCTTAATAACGTGTGCAAAGTTCAAGTGTGTGACAAAACTGGAAGGAAAGATAGTCCAATATGAAAACCTAAAATATACAGTCATAGTCACCGTACACACTGGAGACCAACACCAAGTTGGAAATGAGACCACAGAACATGGAACAACTGCAACCATAACACCTCAAGCTCCCACGTCGGAAATACAGCTGACAGACTACGGAGCTCTAACATTGGATTGTTCACCTAGAACAGGACTAGACTTTAATGAGATGGTGTTGTTAACAATGAAAGAAAAATCATGGCTCGTCCACAAACAATGGTTTCTGGACCTACCACTGCCTTGGACCTCGGGAGCCTCAACATCCCAAGAGACTTGGAATAGACAAGACTTGCTGGTCACATTTAAGACAGCTCATGCAAAAAAGCAGGAAGTAGTCGTACTAGGATCACAAGAAGGAGCAATGCACACTGCGCTGACTGGAGCGACAGAAATCCAAACGTCTGGAACGACAACAATTTTTGCAGGACATCTGAAATGCAGACTAAAAATGGATAAACTGACCTTAAAAGGGGTATCATATGTAATGTGCACAGGGTCATTCAAGCTAGAGAAGGAAGTGGCTGAGACCCAGCATGGAACCGTTCTAGTGCAGGTTAAATACGAAGGAACAGATGCACCATGCAAGATCCCCTTCTCGTCCCAAGATGAGAAGGGAGTAACCCAGAATGGGAGATTGATAACAGCTAACCCCATAGTCACTGACAAAGAAAAACCAGTCAATATTGAAGCGGAGCCACCTTTTGGTGAGAGCTACCTTGTGGTAGGAGCAGGTGAAAAAGCTCTGAAACTAAGCTGGTTCAAGAAGGGAAGCAGTATAGGGAAAATGTTTGAAGCAACTGCCCGTGGAGCACGAAGGATGGCCATCCTGGGAGACACCGCATGGGACTTCGGTTCTATAGGAGGGGTGTTCACGTCTGTGGGGAAACTGATACACCAGATTTTTGGGACTGCGTATGGAGTCTTGTTTAGCGGGGTTTCTTGGACCATGAAAATAGGAATAGGGATTCTGCTGACATGGCTAGGATTAAATTCAAGGAGCACGTCCCTTTCAATGACGTGTATCGCAGTTGGCATGGTCACACTGTACCTAGGAGTCATGGTTCAGGCG
>DV1/CYD14/PHILIPPINES/371/2013
TTTCATCTGACCACTCGGGGAGGAGAGCCGCACATGATAGTTAGCAAGCAGGAAAGAGGAAAATCACTTTTGTTTAAGACCTCTGCAGGTGTCAACATGTGTACCCTTATTGCAATGGATTTGGGAGAGTTATGTGAGGACACAATGACCTACAAATGCCCCAGGATCACTGAGACGGAGCCAGATGACGTTGACTGTTGGTGCAATGCCACGGAGACATGGGTGACTTATGGAACATGCTCTCAAACTGGTGAACACCGACGAGACAAACGTTCCGTCGCATTGGCACCACACGTAGGGCTTGGCCTAGAAACAAGAACCGAAACGTGGATGTCCTCTGAAGGTGCTTGGAGACAAATACAAAAAGTGGAGACTTGGGCTCTGAGACACCCAGGATTCACGGTGATAGCCCTTTTTCTAGCACATGCTATAGGAACATCCATCACCCAGAAAGGGATTATTTTCATTTTGTTGATGCTGGTAACTCCATCCATGGCCATGCGGTGCGTGGGAATAGGCAACAGAGACTTCGTGGAAGGACTGTCGGGAGCTACGTGGGTGGATGTAGTGCTGGAGCATGGAAGTTGCGTCACTACCATGGCAAAAGACAAACCAACACTGGACATTGAACTCCTGAAGACGGAGGTCACAAACCCTGCAGTCCTGCGCAAACTGTGCATTGAAGCAAAAATATCAAATACCACCACCGATTCAAGATGTCCAACACAAGGAGAAGCCACGCTGGTGGAAGAGCAGGACACGAACTTTGTGTGCCGACGAACGCTCGTGGACAGAGGCTGGGGCAATGGTTGTGGGCTATTTGGAAAAGGTAGCTTAATAACGTGTGCTAAGTTTAAGTGTGTGACAAAACTGGAAGGAAAGATAGTCCAATATGAAAACTTAAAATATTCAGTCATAGTCACCGTGCACACTGGAGACCAACACCAAGTTGGAAATGAGACCACAGAACATGGAACAACTGCAACCATAACACCTCAAGCTCCTACGTCGGAAATACAGCTGACAGACTACGGAGCTCTAACACTGGATTGTTCACCTAGAACAGGACTAGACTTTAATGAGATGGTGTTGTTGACGATGAAAGAAAAATCATGGCTCGTCCACAAACAATGGTTTCTGGACCTACCACTGCCTTGGACCTCAGGGGCCTTAACATCCCAAGAGACTTGGAATAGACAAGACCTGCTGGTCACATTCAAGACAGCTCATGCAAAGAAGCAGGAAGTAGTCGTGCTAGGATCACAAGAAGGAGCAATGCACACTGCGCTGACTGGAGCGACAGAAATCCAAACGTCTGGAACGACAACAATTTTTGCAGGGCACCTGAAATGCAGACTAAAAATGGATAAACTGACCTTAAAAGGGGTATCATATGTAATGTGCACAGGGTCATTCAAGCTAGAGAAGGAAGTGGCTGAGACCCAGCATGGAACTGTTCTAGTGCAAGTTAAATACGAAGGAACAGATGCACCATGCAAGATCCCCTTCTCGTCCCAAGATGAGAAGGGAGTAACCCAGAATGGGAGATTAATAACAGCCAACCCCATAGTCACTGACAAAGAAAAACCAGTCAACATTGAAGCGGAGCCACCTTTTGGGGAGAGCTACCTTGTGGTAGGAGCAGGTGAAAAAGCTTTGAAACTAAGCTGGTTCAAGAAGGGAAGCAGTATAGGGAAAATGTTTGAAGCAACTGCCCGCGGAGCACGAAGGATGGCCATCCTGGGAGACACCGCATGGGACTTCGGTTCTATAGGAGGGGTGTTCACATCTGTGGGAAAACTGATACACCAGATTTTTGGGACTGCGTATGGAGTCTTGTTCAGCGGGGTTTCTTGGACCATGAAAATAGGAATAGGGATTCTGCTGACATGGCTAGGATTAAATTCAAGGAGCACATCCCTTTCAATGACGTGTATCGCAGTCGGCATGGTCACACTGTACCTAGGAGTCATGGTTCAGGCG
>DV1/CYD14/PHILIPPINES/372/2013
TTTCATCTGACCACTCGGGGAGGAGAGCCGCACATGATAGTTAGCAAGCAGGAAAGAGGAAAATCACTTTTGTTTAAGACCTCTGCAGGTGTCAACATGTGTACCCTTATTGCAATGGATTTGGGAGAGTTATGTGAGGACACAATGACCTACAAATGCCCCAGGATCACTGAGACGGAGCCAGATGACGTTGACTGTTGGTGCAATGCCACGGAGACATGGGTGACCTATGGAACATGTTCTCAAACTGGTGAACACCGACGAGACAAACGTTCCGTCGCATTGGCACCACACGTAGGGCTTGGCCTAGAAACAAGAACCGAAACGTGGATGTCCTCTGAAGGCGCTTGGAGACAAATACAAAAAGTGGAGACTTGGGCTCTGAGACACCCAGGATTCACGGTAATAGCCCTTTTTCTAGCACATGCTATAGGAACATCCATCACCCAGAAAGGAATTATTTTCATTTTGCTGATGCTGGTAACTCCATCCATGGCCATGCGGTGTGTGGGAATAGGCAACAGAGACTTCGTGGAAGGACTGTCAGGAGCTACGTGGGTGGATGTGGTGCTGGAGCATGGAAGTTGCGTCACTACCATGGCAAAAGACAAACCAACACTGGACATTGAACTCCTGAAGACGGAGGTTACAAACCCTGCAGTCTTGCGCAAACTGTGCATTGAAGCTAAAATATCAAACACCACCACCGATTCGAGATGTCCAACACAAGGAGAAGCTACGCTGGTGGAAGAGCAGGACACGAACTTTGTGTGCCGACGAACGTTCGTGGACAGAGGCTGGGGTAATGGTTGTGGGCTATTCGGAAAAGGTAGCTTAATAACGTGTGCAAAGTTCAAGTGTGTGACAAAACTGGAAGGAAAGATAGTCCAATATGAAAACCTAAAATATACAGTCATAGTCACCGTACACACTGGAGACCAACACCAAGTTGGAAATGAGACCACAGAACATGGAACAACTGCAACCATAACACCTCAAGCTCCCACGTCGGAAATACAGCTGACAGACTACGGAGCTCTAACATTGGATTGTTCACCTAGAACAGGACTAGACTTTAATGAGATGGTGTTGTTAACAATGAAAGAAAAATCATGGCTCGTCCACAAACAATGGTTTCTGGACCTACCACTGCCTTGGACCTCGGGGGCCTCAACATCCCACGAGACTTGGAATAGACAAGACTTGCTGGTCACATTTAAGACAGCTCATGCAAAGAAGCAGGAAGTAGTCGTACTAGGATCACAAGAAGGAGCAATGCACACTGCGCTGACTGGAGCGACAGAAATCCAAACGTCTGGAACGACAACAATTTTTGCAGGACATCTGAAATGCAGACTAAAAATGGATAAACTGACCTTAAAAGGGGTATCATATGTAATGTGCACAGGATCATTCAAGCTAGAGAAGGAAGTGGCTGAGACCCAGCATGGAACCGTTCTAGTGCAGGTCAAATACGAAGGAACAGATGCACCATGCAAGATCCCCTTCTCGTCCCAAGATGAGAAGGGAGTAACCCAGAATGGGAGATTGATAACAGCCAACCCCATAGTCACTGACAAAGAAAAACCAGTCAATATTGAAGCGGAGCCACCTTTTGGTGAGAGCTACCTTGTGGTAGGAGCAGGTGAAAAAGCTTTGAAACTAAGCTGGTTCAAGAAGGGAAGTAGCATAGGGAAAATGTTTGAAGCAACTGCCCGTGGAGCACGAAGGATGGCCATCCTGGGAGACACCGCATGGGACTTCGGTTCTATAGGAGGGGTGTTCACATCTGTGGGAAAACTGATACACCAGATTTTTGGGACTGCGTATGGAGTCTTGTTCAGCGGGGTTTCTTGGACCATGAAAATAGGAATAGGGATTCTGCTGACATGGCTAGGATTAAATTCAAGGAGCACGTCCCTTTCAATGACGTGTATCGTAGTTGGCATGGTCACACTATACCTAGGAGTCATGGTTCAGGCG
>DV1/CYD14/PHILIPPINES/373/2013
TTTCATCTGACCACCCGGGGAGGAGAGCCGCACATGATAGTTAGCAAGCAGGAAAGAGGAAAATCACTTTTGTTTAAGACCTCTGCAGGTGTCAACATGTGTACCCTTATAGGCATGGATTTGGGAGAGTTATGTGAGGACACAATGACCTACAAATGCCCCAGGATCACTGAGACGGAGCCAGATGACGTTGACTGTTGGTGCAATGCCACGGAGACATGGGTGACCTATGGAACATGTTCTCAAACTGGTGAACACCGACGAGACAAACGTTCCGTCGCATTGGCACCACACGTAGGGCTTGGCCTAGAAACAAGAACCGAAACGTGGATGTCCTCTGAAGGCGCTTGGAGACAAATACAAAAAGTGGAGACTTGGGCTCTGAGACACCCAGGATTCACGGTAATAGCCCTTTTTCTAGCACATGCTATAGGAACATCCATCACCCAGAAAGGAATTATTTTCATTTTGCTGATGCTGGTAACTCCATCCATGGCCATGCGGTGTGTGGGAATAGGCAACAGAGACTTCGTGGAAGGACTGTCAGGAGCTACGTGGGTGGATGTGGTGCTGGAGCATGGAAGTTGCGTCACTACCATGGCAAAAGACAAACCAACACTGGACATTGAACTCCTGAAGACGGAGGTTACAAACCCTGCAGTCTTGCGCAAACTGTGCATTGAAGCTAAAATATCAAACACCACCACCGATTCGAGATGTCCAACACAAGGAGAAGCTACGCTGGTGGAAGAGCAGGACACGAACTTTGTGTGCCGACGAACGTTCGTGGACAGAGGCTGGGGTAATGGTTGTGGGCTATTCGGAAAAGGTAGCTTAATAACGTGTGCAAAGTTCAAGTGTGTGACAAAACTGGAAGGAAAGATAGTCCAATATGAAAACCTAAAATATACAGTCATAGTCACCGTACACACTGGAGACCAACACCAAGTTGGAAATGAGACCACAGAACATGGAACAACTGCAACCATAACACCTCAAGCTCCCACGTCGGAAATACAGCTGACAGACTACGGAGCTCTAACATTGGATTGTTCACCTAGAACAGGACTAGACTTTAATGAGATGGTGTTGTTAACAATGAAAGAAAAATCATGGCTCGTCCACAAACAATGGTTTCTGGACCTACCACTGCCTTGGACCTCGGGGGCCTCAACATCCCACGAGACTTGGAATAGACAAGACTTGCTGGTCACATTTAAGACAGCTCATGCAAAAAAGCAGGAAGTAGTCGTACTAGGATCACAAGAAGGAGCAATGCACACTGCGCTGACTGGAGCGACAGAAATCCAAACGTCTGGAACGACAACAATTTTTGCAGGACATCTGAAATGCAGACTAAAAATGGATAAACTGACCTTAAAAGGGGTATCATATGTAATGTGCACAGGATCATTCAAGCTAGAGAAGGAAGTGGCTGAGACCCAGCATGGAACCGTTCTAGTGCAGGTCAAATACGAAGGAACAGATGCACCATGCAAGATCCCCTTCTCGTCCCAAGATGAGAAGGGAGTAACCCAGAATGGGAGATTGATAACAGCTAACCCCATAGTCACTGACAAAGAAAAACCAGTCAATATTGAAGCGGAGCCACCTTTTGGTGAGAGCTACCTTGTGGTAGGAGCAGGTGAAAAAGCTTTGAAACTAAGCTGGTTCAAGAAGGGAAGCAGTATAGGGAAAATGTTTGAAGCAACTGCCCGTGGAGCACGAAGGATGGCCATCCTGGGAGACACCGCATGGGACTTCGGTTCTATAGGAGGGGTGTTCACGTCTGTGGGGAAACTGATACACCAGATTTTTGGGACTGCGTATGGAGTCTTGTTTAGCGGGGTTTCTTGGACCATGAAAATAGGAATAGGGATTCTGCTGACATGGCTAGGATTAAATTCAAGGAGCACGTCCCTTTCAATGACGTGTATCGTAGTTGGCATGGTCACACTATACCTAGGAGTCATGGTTCAGGCG
>DV1/CYD14/PHILIPPINES/374/2012
TTTCATCTGACCACCCGGGGAGGAGAGCCGCACATGATAGTTAGCAAGCAGGAAAGAGGAAAATCACTTTTGTTTAAGACCTCTGCAGGTGTCAACATGTGTACCCTTATAGGCATGGATTTGGGAGAGTTATGTGAGGACACAATGACCTACAAATGCCCCAGGATCACTGAGACGGAGCCAGATGACGTTGACTGTTGGTGCAATGCCACGGAGACATGGGTGACCTATGGAACATGTTCTCAAACTGGTGAACACCGACGAGACAAACGTTCCGTCGCATTGGCACCACACGTAGGGCTTGGCCTAGAAACAAGAACCGAAACGTGGATGTCCTCTGAAGGCGCTTGGAGACAAATACAAAAAGTGGAGACTTGGGCTCTGAGACACCCAGGATTCACGGTGATAGCCCTTTTTCTAGCACATGCTATAGGAACATCCATCACCCAGAAAGGAATTATTTTCATTTTGCTGATGCTGGTAACTCCATCCATGGCCATGCGGTGTGTGGGAATAGGCAACAGAGACTTCGTGGAAGGACTGTCAGGAGCTACGTGGGTGGATGTGGTGCTGGAGCATGGAAGTTGCGTCACTACCATGGCAAAAGACAAACCAACACTGGACATTGAACTCCTGAAGACGGAGGTTACAAACCCTGCAGTCCTGCGCAAACTGTGCATTGAAGCTAAAATATCAAACACCACCACCGATTCGAGATGTCCAACACAAGGAGAAGCTACGCTGGTGGAAGAGCAGGACACGAACTTTGTGTGTCGACGAACGTTCGTGGACAGAGGCTGGGGTAATGGTTGTGGGCTATTCGGAAAAGGTAGCTTAATAACGTGTGCAAAGTTCAAGTGTGTGACAAAACTGGAAGGAAAGATAGTCCAATATGAAAACCTAAAATATACAGTCATAGTCACCGTACACACTGGAGACCAACACCAAGTTGGAAATGAGACCACAGAACATGGAACAACTGCAACCATAACACCTCAAGCTCCCACGTCGGAAATACAGCTGACAGACTACGGAGCTCTAACATTGGATTGTTCACCTAGAACAGGACTAGACTTTAATGAGATGGTGTTGTTAACAATGAAAGAAAAATCATGGCTCGTCCACAAACAATGGTTTCTGGACCTACCACTGCCTTGGACCTCGGGGGCCTCAACATCCCAAGAGACTTGGAATAGACAAGACTTGCTGGTCACATTTAAGACAGCTCATGCAAAAAAGCAGGAAGTAGTCGTACTAGGATCACAAGAAGGAGCAATGCACACTGCGCTGACTGGAGCGACAGAAATCCAAACGTCTGGAACGACAACAATTTTTGCAGGACATCTGAAATGCAGACTAAAAATGGATAAACTGACCTTAAAAGGGGTATCATATGTAATGTGCACAGGGTCATTCAAGCTAGAGAAGGAAGTGGCTGAGACCCAGCATGGAACCGTTCTAGTGCAGGTTAAATACGAAGGAACAGATGCACCATGCAAGATCCCCTTCTCGTCCCAAGATGAGAAGGGAGTAACCCAGAATGGGAGATTGATAACAGCTAACCCCATAGTCACTGACAAAGAAAAACCAGTCAATATTGAAGCGGAGCCACCTTTTGGTGAGAGCTACCTTGTGGTAGGAGCAGGTGAAAAAGCTTTGAAACTAAGCTGGTTCAAGAAGGGAAGCAGTATAGGGAAAATGTTTGAAGCAACTGCCCGTGGAGCACGAAGGATGGCCATCCTGGGAGACACCGCATGGGACTTCGGTTCTATAGGAGGGGTGTTCACGTCTGTGGGGAAACTGATACACCAGATTTTTGGGACTGCGTATGGAGTCTTGTTTAGCGGGGTTTCTTGGACCATGAAAATAGGAATAGGGATTCTGCTGACATGGCTAGGATTAAATTCAAGGAGCACGTCCCTTTCAATGACGTGTATCGCAGTTGGCATGGTCACACTGTACCTAGGAGTCATGGTTCAGGCG
>DV1/CYD14/PHILIPPINES/375/2012
TTTCATCTGACCACTCGGGGGGGAGAGCCGCACATGATAGTTAGTAAGCAGGAAAGAGGAAAATCACTTTTGTTTAAGACCTCTACAGGTGTCAACATGTGTACCCTTATAGGCATGGATTTGGGAGAGTTATGTGAGGACACAATGACCTACAAATGCCCCAGGATCACTGAGACGGAGCCAGATGACGTTGACTGTTGGTGCAATGCCACGGAGACATGGGTGACCTATGGAACATGTTCTCAAACTGGTGAACACCGACGAGACAAACGTTCCGTCGCATTGGCACCACACGTAGGGCTTGGCCTAGAAACAAGAACCGAAACGTGGATGTCCTCTGAAGGTGCTTGGAGACAAATACAAAAAGTGGAGACCTGGGCTCTGAGACACCCAGGATTCACGGTGATAGCCCTTTTTCTAGCACATGCTATAGGAACATCCATCACCCAGAAAGGGATTATTTTTATTTTGTTGATGCTGGTAACTCCATCCATGGCCATGCGGTGCGTGGGAATAGGCAACAGAGACTTCGTGGAAGGACTGTCGGGAGCTACGTGGGTGGATGTAGTGCTGGAGCATGGAAGTTGCGTCACTACCATGGCAAAAGACAAACCAACACTGGACATTGAACTCCTGAAGACGGAGGTCACAAACCCTGCAGTCCTGCGCAAACTGTGCATTGAAGCTAAAATATCAAATACCACCACCGATTCGAGATGTCCAACACAAGGAGAAGCCACGCTGGTGGAAGAGCAGGACACGAACTTTGTGTGCCGACGAACGCTCGTGGACAGAGGCTGGGGCAATGGTTGTGGGCTATTTGGAAAAGGTAGCTTAATAACGTGTGCTAAGTTTAAGTGTGTGACAAAACTGGAAGGAAAGATAGTCCAATATGAAAACTTAAAATATTCAGTCATAGTCACCGTACACACTGGAGACCAACACCAAGTTGGAAATGAGACCACAGAACATGGAACAACTGCAACTATAACACCTCAAGCTCCTACGTCGGAAATACAGCTGACAGACTACGGAGCTCTAACACTGGATTGTTCACCTAGAACAGGACTAGACTTTAATGAGATGGTGTTGTTGACGATGAAAGAAAAATCATGGCTCGTCCACAAACAATGGTTTCTGGACCTACCACTGCCTTGGACCTCAGGGGCCTCAACATCCCAAGAGACTTGGAATAGACAAGACCTGCTGGTCACATTCAAGACAGCTCATGCAAAGAAGCAGGAAGTAGTCGTGCTAGGATCACAAGAAGGAGCAATGCACACTGCGCTGACTGGAGCGACAGAAATCCAAACGTCTGGAACGACAACAATTTTTGCAGGGCACCTGAAATGCAGACTAAAAATGGATAAACTGACCTTAAAAGGGGTATCATATGTAATGTGCACAGGGTCATTTAAGCTAGAGAAGGAAGTGGCTGAGACCCAGCATGGAACTGTTCTAGTGCAAGTTAAATACGAAGGAACAGATGCACCATGCAAGATCCCCTTCACGTCCCAAGATGAGAAGGGAGTAACCCAGAATGGGAGATTGATAACAGCCAACCCCATAGTCACTGACAAAGAAAAACCAGTCAACATTGAAGCGGAGCCACCTTTTGGGGAGAGCTACCTTGTGGTAGGAGCAGGTGAAAAAGCTTTGAAACTAAGCTGGTTCAAGAAGGGAAGCAGTATAGGGAAAATGTTTGAAGCAACTGCCCGCGGAGCACGAAGGATGGCCATCCTGGGAGACACCGCATGGGACTTCGGTTCTATAGGAGGGGTGTTCACATCTGTGGGAAAACTGATACACCAGATTTTTGGGACTGCGTATGGAGTCTTGTTCAGCGGGGTTTCTTGGACCATGAAAATAGGAATAGGGATTCTGCTGACATGGCTAGGATTAAATTCAAGGAGCACATCCCTTTCAATGACGTGTATCGCAGTCGGCATGGTCACACTGTACCTAGGAGTCATGGTTCAGGCG
>DV1/CYD14/PHILIPPINES/376/2012
TTTCATTTGACTACACGAGGAGGAGAGCCGCACATGATAGTTAGCAAGCAGGAAAGAGGAAAATCACTTTTGTTTAAAACCTCTGCAGGTGTCAACATGTGTACCCTTATGGCGATGGATTTGGGAGAGTTATGTGAGGACACAATGACCTACAAATGCCCCAGGATCACTGAGACGGAGCCAGATGACGTTGACTGTTGGTGCAATGCCACGGAGACATGGGTGACCTATGGAACATGTTCTCAAACTGGTGAACACCGACGAGACAAACGTTCCGTCGCATTGGCACCACACGTAGGGCTTGGCCTAGAAACAAGAACCGAAACGTGGATGTCCTCTGAAGGTGCTTGGAGACAAATACAAAAAGTGGAGACTTGGGCTCTGAGACACCCAGGATTCACGGTGATAGCCCTTTTTCTAGCACATGCTATAGGAACATCCATCACCCAGAAAGGGATTATTTTTATTTTGTTGATGCTGGTAACTCCATCCATGGCCATGCGGTGCGTGGGAATAGGCAACAGAGACTTCGTGGAAGGACTGTCGGGAGCTACGTGGGTGGATGTAGTGCTGGAGCATGGAAGTTGCGTCACTACCATGGCAAAAGACAAACCAACACTGGACATTGAACTCCTGAAGACGGAGGTCACAAACCCTGCAGTCCTGCGCAAACTGTGCATTGAAGCTAAAATATCAAATACCACCACCGATTCAAGATGTCCAACACAAGGAGAAGCCACGCTGGTGGAAGAGCAGGACACGAACTTTGTGTGTCGACGAACGCTCGTGGACAGAGGCTGGGGCAATGGTTGTGGGCTATTTGGAAAAGGTAGCTTAATAACGTGTGCTAAGTTTAAGTGTGTGACAAAACTGGAAGGAAAGATAGTCCAATATGAAAACTTAAAATATTCAGTCATAGTCACCGTGCACACTGGAGACCAACACCAAGTTGGAAATGAGACCACAGAACATGGAACAACTGCAACCATAACACCTCAAGCTCCTACGTCGGAAATACAGCTGACAGACTACGGAGCTCTAACACTGGATTGTTCACCTAGAACAGGACTAGACTTTAATGAGATGGTGTTGTTGACGATGAAAGAAAAATCATGGCTCGTCCACAAACAATGGTTTCTGGACCTACCACTGCCTTGGACCTCAGGGGCCTCAACATCCCAAGAGACTTGGAATAGACAAGACCTGCTGGTCACATTCAAGACAGCTCATGCAAAGAAGCAGGAAGTAGTCGTGCTAGGATCACAAGAAGGAGCAATGCACACTGCGTTGACTGGAGCGACAGAAATCCAAACGTCTGGAACGACAACAATTTTTGCAGGGCACCTGAAATGCAGACTAAAAATGGATAAACTGACCTTAAAAGGGGTATCATATGTAATGTGCACAGGGTCATTCAAGCTAGAGAAGGAAGTGGCTGAGACCCAGCATGGAACTGTTCTAGTGCAAGTTAAATACGAAGGAACAGATGCACCATGCAAGATCCCCTTCTCGTCCCAAGATGAGAAGGGAGTAACCCAGAATGGGAGATTAATAACAGCCAACCCCATAGTCACTGACAAAGAAAAACCAGTCAACATTGAAGCGGAGCCACCTTTTGGGGAGAGCTACCTTGTGGTAGGAGCAGGTGAAAAAGCTTTGAAACTAAGCTGGTTCAAGAAGGGAAGCAGTATAGGGAAAATGTTTGAAGCAACTGCCCGCGGAGCACGAAGGATGGCCATCCTGGGAGACACCGCATGGGACTTCGGTTCTATAGGAGGGGTGTTCACATCTGTGGGAAAACTGATACACCAGATTTTTGGGACTGCGTATGGAGTCTTGTTCAGCGGGGTTTCTTGGACCATGAAAATAGGAATAGGGATTCTGCTGACATGGCTAGGATTAAATTCAAGGAGCACATCCCTTTCAATGACGTGTATCGCAGTCGGCATGGTCACACTGTACCTAGGAGTCATGGTTCAGGCG
>DV1/CYD14/PHILIPPINES/377/2012
TTCCATCTGACCACCCGGGGAGGAGAGCCGCACATGATAGTTAGCAAGCAGGAAAGAGGAAAATCACTTTTGTTTAAGACCTCTGCAGGTGTCAACATGTGTACCCTTATAGGCATGGATTTGGGAGAGTTATGTGAGGACACAATGACCTACAAATGCCCCAGGATCACTGAGACGGAGCCAGATGACGTTGACTGTTGGTGCAATGCCACGGAGACATGGGTGACCTATGGAACATGTTCTCAAACTGGTGAACACCGACGAGACAAACGTTCCGTCGCATTGGCACCACACGTAGGGCTTGGCCTAGAAACAAGAACCGAAACGTGGATGTCCTCTGAAGGCGCTTGGAGACAAATACAAAAAGTGGAGACTTGGGCTCTGAGACACCCAGGATTCACGGTGATAGCCCTTTTTCTAGCACATGCTATAGGAACATCCATCACCCAGAAAGGAATTATTTTCATTTTGCTGATGCTGGTAACTCCATCCATGGCCATGCGGTGTGTGGGAATAGGCAACAGAGACTTTGTGGAAGGACTGTCAGGAGCTACGTGGGTGGATGTGGTGCTGGAGCATGGAAGTTGCGTCACTACCATGGCAAAAGACAAACCAACACTGGACATTGAACTCCTGAAGACGGAGGTCACAAACCCTGCAGTCCTGCGCAAACTGTGCATTGAAGCTAAAATATCAAACACCACCACCGATTCGAGATGTCCAACACAAGGAGAAGCTACGCTGGTGGAAGAGCAGGACACGAACTTTGTGTGCCGACGAACGTTCGTGGACAGAGGCTGGGGTAATGGTTGTGGGCTATTCGGAAAAGGCAGCTTAATAACGTGTGCAAAGTTCAAGTGTGTGACAAAACTGGAAGGAAAGATAGTCCAATATGAAAACCTAAAATATTCAGTCATAGTCACCGTACACACTGGAGACCAACACCAAGTTGGAAATGAGACCACAGAACATGGAACAACTGCAACCATAACACCTCAAGCTCCCACGTCGGAAATACAGCTGACAGACTACGGAGCTCTAACATTGGATTGTTCACCTAGAACAGGACTAGACTTTAATGAGATGGTGTTGTTAACAATGAAAGAAAAATCATGGCTCGTCCACAAACAATGGTTTCTGGACCTACCACTGCCTTGGACCTCGGGGGCCTCAACATCCCAAGAGACTTGGAATAGACAAGACTTGCTGGTCACATTTAAGACAGCTCATGCAAAAAAGCAGGAAGTAGTCGTACTAGGATCACAAGAAGGAGCAATGCACACTGCGCTGACTGGAGCGACAGAAATCCAAACGTCTGGAACGACAACAATTTTTGCAGGACATCTGAAATGCAGACTAAAAATGGATAAACTGACCTTAAAAGGGGTATCATATGTAATGTGCACAGGGTCATTCAAGCTAGAGAAGGAAGTGGCTGAGACCCAGCATGGAACCGTTCTAGTGCAGGTTAAATACGAAGGAACAGATGCACCATGCAAGATCCCCTTCTCGTCCCAAGATGAGAAGGGAGTAACCCAGAATGGGAGATTGATAACAGCCAACCCCATAGTCACTGACAAAGAAAAACCAGTCAACATTGAAGCGGAGCCACCTTTTGGTGAGAGCTACCTTGTGGTAGGAGCAGGTGAAAAAGCTTTGAAACTAAGCTGGTTCAAGAAGGGAAGCAGTATAGGGAAAATGTTTGAAGCAACTGCCCGTGGAGCACGAAGGATGGCCATCCTGGGAGACACCGCATGGGACTTCGGTTCTATAGGAGGGGTGTTCACGTCTGTGGGGAAACTGATACACCAGATTTTTGGGACTGCGTATGGAGTCTTGTTCAGCGGGGTTTCTTGGACCATGAAAATAGGAATAGGGATTCTGCTGACATGGCTAGGATTAAATTCAAGGAGCACGTCCCTTTCAATGACGTGTATCGCAGTTGGCATGGTCACACTGTACCTAGGAGTCATGGTTCAGGCG
>DV1/CYD14/PHILIPPINES/378/2013
TTTCATCTGACCACTCGGGGAGGAGAGCCGCACATGATAGTTAGCAAGCAGGAAAGAGGAAAATCACTTTTGTTTAAGACCTCTGCAGGTGTCAACATGTGTACCCTTATGGCGATGGATTTGGGAGAGTTATGTGAGGACACAATGACCTACAAATGCCCCAGGATCACTGAGACGGAGCCAGATGACGTTGACTGCTGGTGCAATGCCACGGAGACATGGGTGACCTATGGGACATGTTCTCAAACTGGTGAACACCGACGAGACAAACGTTCCGTCGCACTGGCACCACACGTAGGGCTTGGCCTAGAAACAAGAACCGAAACGTGGATGTCCTCTGAAGGTGCTTGGAGACAAATACAAAAAGTGGAGACTTGGGCTCTGAGACACCCAGGATTCACGGTGATAGCCCTTTTTCTAGCACATGCTATAGGAACATCCATCACCCAGAAAGGGATTATTTTTATTCTGCTGATGCTGGTAACTCCATCCATGGCCATGCGGTGCGTGGGAATAGGCAACAGAGACTTCGTGGAAGGACTGTCGGGAGCTACGTGGGTGGATGTAGTGCTGGAGCATGGAAGTTGCGTCACTACCATGGCAAAAGACAAACCAACACTGGACATTGAACTCCTGAAGACGGAGGTCACAAACCCTGCAGTCCTGCGCAAACTGTGCATTGAAGCTAAAATATCAAATACCACCACCGATTCAAGATGTCCAACACAAGGAGAAGCCACGCTGGTGGAAGAGCAGGACACGAACTTTGTGTGTCGACGAACGTTCGTGGACAGAGGCTGGGGCAATGGTTGTGGGCTATTTGGAAAAGGTAGCTTAATAACGTGTGCTAAGTTTAAGTGTGTGACAAAACTGGAAGGAAAGATAGTCCAATATGAAAACTTAAAATATTCAGTCATAGTCACCGTACACACTGGAGACCAACACCAAGTTGGAAATGAGACCACAGAACATGGAACAACTGCAACCATAACACCTCAAGCTCCTACGTCGGAAATACAGCTGACAGACTACGGAGCTCTAACACTGGATTGTTCACCTAGAACAGGACTAGACTTTAATGAGATGGTGTTGTTGACGATGAAAGAAAAATCATGGCTCGTCCACAAACAATGGTTTCTGGACCTACCACTGCCTTGGACCTCAGGGGCCTCAACATCCCAAGAGACTTGGAATAGACAAGACCTGCTGGTCACATTCAAGACAGCTCATGCAAAAAAGCAGGAAGTAGTCGTGCTAGGATCACAAGAAGGAGCAATGCACACTGCGCTGACTGGAGCGACAGAAATCCAAACGTCTGGAACGACAACAATTTTTGCAGGGCACCTGAAATGCAGACTAAAAATGGATAAACTGACCTTAAAAGGGGTATCATATGTAATGTGCACAGGGTCATTCAAGCTAGAGAAGGAAGTGGCTGAGACCCAGCATGGAACTGTTCTAGTGCAAGTTAAATACGAAGGAACAGATGCACCATGCAAAATCCCCTTCTCGTCCCAAGATGAGAAGGGAGTAACCCAGAATGGGAGATTGATAACAGCCAACCCCATAGTCACTGACAAAGAAAAACCAGTCAACATTGAAGCGGAGCCACCTTTTGGTGAGAGCTACCTTGTGGTAGGAGCAGGTGAAAAAGCTTTGAAACTAAGCTGGTTCAAGAAGGGAAGTAGCATAGGGAAAATGTTTGAAGCAACTGCCCGCGGAGCACGAAGGATGGCCATCCTGGGAGACACCGCATGGGACTTCGGTTCTATAGGAGGGGTGTTCACATCTGTGGGAAAACTGATACACCAGATTTTTGGGACTGCGTATGGAGTCTTGTTCAGCGGGGTTTCTTGGACCATGAAAATAGGAATAGGGATTCTGCTGACTTGGCTAGGATTAAATTCAAGGAGCACATCCCTTTCAATGACGTGTATCGCAGTCGGCATGGTCACACTGTACCTAGGAGTCATGGTTCAGGCG
>DV1/CYD14/PHILIPPINES/379/2012
TTCCATCTGACCACCCGGGGAGGAGAGCCGCACATGATAGTTAGCAAGCAGGAAAGAGGAAAATCACTTCTGTTTAAGACCTCTGCAGGCGTCAACATGTGTACCCTTATTGCAATGGATTTAGGAGAGTTATGTGAGGACACAATGACCTACAAATGCCCCAGGATCACTGAGACGGAGCCAGATGACGTTGACTGTTGGTGCAATGCCACGGAGACATGGGTGACCTATGGAACATGTTCTCAAACTGGTGAACACCGACGAGACAAACGTTCCGTCGCATTGGCACCACACGTAGGGCTTGGCCTAGAAACAAGAACCGAAACGTGGATGTCCTCTGAAGGCGCTTGGAGACAAATACAAAAAGTGGAGACTTGGGCTCTGAGACACCCAGGATTCACGGTGATAGCCCTTTTTCTAGCACATGCTATAGGAACATCCATCACCCAGAAAGGAATTATTTTCATTTTGCTGATGCTGGTAACTCCATCCATGGCCATGCGGTGTGTGGGAATAGGCAACAGAGACTTCGTGGAAGGACTGTCAGGAGCTACGTGGGTGGATGTGGTGCTGGAGCATGGAAGTTGCGTCACTACCATGGCAAAAGACAAACCAACACTGGACATTGAACTCCTGAAGACGGAGGTCACAAACCCTGCAGTCCTGCGCAAACTGTGCATTGAAGCTAAAATATCAAACACCACCACCGATTCGAGATGTCCAACACAAGGAGAAGCTACGCTGGTGGAAGAGCAGGACACGAACTTTGTGTGCCGACGAACGTTCGTGGACAGAGGCTGGGGTAATGGTTGTGGGCTATTCGGAAAAGGTAGCTTAATAACGTGTGCAAAGTTCAAGTGTGTGACAAAACTGGAAGGAAAGATAGTCCAATATGAAAACCTAAAATATTCAGTCATAGTCACCGTACACACTGGAGACCAACACCAAGTTGGAAATGAGACCACAGAACATGGAACAACTGCAACCATAACACCTCAAGCTCCCACGTCGGAAATACAGCTGACAGATTACGGAGCTCTAACATTGGATTGTTCACCTAGAACAGGACTAGACTTTAATGAGATGGTGTTGTTAACAATGAAAGAAAAATCATGGCTCGTCCACAAACAATGGTTTCTGGACCTACCACTACCTTGGACCTCGGGGGCCTCAACATCCCAAGAGACTTGGAATAGACAAGACTTGCTGGTCACATTTAAGACAGCTCATGCAAAAAAGCAGGAAGTAGTCGTACTAGGATCACAAGAAGGAGCAATGCACACTGCGCTGACTGGAGCGACAGAAATCCAAACGTCTGGAACGACAACAATTTTTGCAGGACATCTGAAATGCAGATTAAAAATGGATAAACTGACCTTAAAAGGGGTATCATATGTAATGTGCACAGGGTCATTCAAGCTAGAGAAGGAAGTGGCTGAGACCCAGCATGGAACCGTTCTAGTGCAGGTTAAATACGAAGGAACAGATGCACCATGCAAGATCCCCTTCTCGTCCCAAGATGAGAAGGGAGTAACCCAGAATGGGAGATTGATAACAGCCAACCCCATAGTCACTGACAAAGAAAAACCAGTTAACATTGAAGCGGAGCCACCTTTTGGTGAGAGCTACCTTGTGGTAGGAGCAGGTGAAAAAGCTTTGAAACTAAGCTGGTTCAAGAAGGGAAGCAGTATAGGGAAAATGTTTGAAGCAACTGCCCGTGGAGCACGAAGGATGGCCATCCTGGGAGACACCGCATGGGACTTCGGTTCTATAGGAGGGGTGTTCACGTCTGTGGGGAAACTGATACACCAGATTTTTGGGACTGCGTATGGAGTCTTGTTCAGCGGGGTTTCTTGGACCATGAAAATAGGAATAGGGATTCTGCTGACATGGCTAGGATTAAATTCAAGGAGCACGTCCCTTTCAATGACGTGTATCGCAGTTGGCATGGTCACACTGTACCTAGGAGTCATGGTTCAGGCG
>DV1/CYD14/PHILIPPINES/380/2012
TTTCATCTGACCACCCGGGGAGGAGAGCCGCACATGATAGTTAGCAAGCAGGAAAGAGGAAAATCACTTTTGTTTAAGACCTCTGCAGGTGTCAACGTGTGTACCCTTATGGCAATGGATTTGGGAGAGTTATGTGAGGACACAATTACCTACAAATGCCCCAGGATCATTGAGACGGAGCCAGATGACGTTGACTGTTGGTGCAATGCCACGGAGACATGGGTGACCTATGGAACATGTTCTCAAACTGGTGAACACCGACGAGACAAACGTTCCGTCGCATTGGCACCACACGTAGGGCTTGGCCTAGAAACAAGAACCGAAACGTGGATGTCCTCTGAAGGCGCTTGGAGACAAATACAAAAAGTGGAGACTTGGGCTCTGAGACACCCAGGATTCACAGTGATAGCCCTTTTTCTAGCACATGCTATAGGAACATCCATCACCCAGAAAGGGATTATTTTCATTTTGTTGATGCTGGTAACTCCATCCATGGCCATGCGGTGTGTGGGAATAGGCAACAGAGACTTCGTGGAAGGACTGTCAGGAGCTACGTGGGTGGATGTGGTGCTGGAGCATGGAAGTTGCGTCACTACCATGGCAAAAGACAAACCAACACTGGACATTGAACTCCTGAAGACGGAGGTCACGAACCCTGCAGTCCTGCGCAAACTGTGCATTGAAGCTAAAATATCAAACACCACCACCGATTCGAGATGTCCAACACAAGGAGAAGCTACGCTGGTGGAAGAGCAGGACACGAACTTTGTGTGTCGACGAACGTTCGTGGACAGAGGCTGGGGCAATGGTTGTGGGCTATTCGGAAAAGGTAGCTTAATAACGTGTGCAAAGTTCAAGTGTGTGACAAAACTGGAAGGAAAGATAGTCCAATATGAAAACCTAAAATATTCAGTCATAGTCACCGTACACACTGGAGACCAACACCAAGTTGGAAATGAGACCACAGAACATGGAACAACTGCAACCATAACACCTCAAGCTCCCACGTCGGAAATACAGCTGACAGACTACGGAGCTCTAACATTAGATTGTTCACCTAGAACAGGACTAGACTTTAATGAGATGGTGTTGTTAACAATGAAAGAAAAATCATGGCTCGTCCACAAACAATGGTTTCTGGACCTACCACTGCCTTGGACCTCGGGGGCCTCAACATCCCAAGAGACTTGGAATAGACAAGACTTGCTGGTCACATTTAAGACAGCTCATGCAAAAAAGCAGGAAGTAGTCGTACTAGGATCACAAGAAGGAGCAATGCACACTGCGCTGACTGGAGCGACAGAAATCCAAACGTCTGGAACGACAACAATTTTTGCAGGACATCTGAAATGCAGACTAAAAATGGATAAACTGACCTTAAAAGGGGTATCATATGTAATGTGCACAGGGTCATTCAAGCTAGAGAAGGAAGTGGCTGAGACCCAGCATGGAACTGTTCTAGTACAGGTTAAATACGAAGGAACAGATGCACCATGCAAGATCCCCTTCTCGTCCCAAGATGAGAAGGGAGTAACTCAGAATGGGAGATTGATAACAGCCAACCCCATAGTCACTGACAAAGAAAAACCAGTCAACATTGAAGCGGAGCCACCTTTTGGTGAGAGCTACCTTGTGGTAGGAGCAGGTGAAAAAGCTTTGAAACTAAGCTGGTTCAAGAAGGGAAGCAGCATAGGGAAAATGTTTGAAGCAACTGCCCGTGGAGCACGAAGGATGGCCATCCTGGGAGACACCGCATGGGACTTCGGTTCTATAGGAGGGGTGTTCACGTCTGTGGGAAAACTGATACACCAGATTTTTGGGACTGCGTATGGAGTCTTGTTCAGCGGGGTTTCTTGGACCATGAAAATAGGAATAGGGATTCTGCTGACATGGCTAGGATTAAATTCAAGGAGCACGTCCCTTTCAATGACGTGTATCGTAGTTGGCATGGTCACACTGTACCTAGGAGTCATGGTTCAGGCG
>DV1/CYD14/PHILIPPINES/381/2013
TTCCATCTGACCACCCGGGGAGGAGAGCCGCACATGATAGTTAGCAAGCAGGAAAGAGGAAAATCACTTTTGTTTAAGACCTCTGCAGGTGTCAACATGTGTACACTTATGGCAATGGATTTGGGAGAGTTATGTGAGGACACAATGACCTACAAATGCCCCAGGATCACTGAGACGGAGCCAGATGACGTTGACTGTTGGTGCAATGCCACGGAGACATGGGTGACCTATGGAACATGTTCTCAAACTGGTGAACACCGACGAGACAAACGTTCCGTCGCATTGGCACCACACGTAGGGCTTGGCCTAGAAACAAGAACCGAAACGTGGATGTCCTCTGAAGGCGCTTGGAGACAAATACAAAAAGTGGAGACTTGGGCTCTGAGACACCCAGGATTCACGGTGATAGCCCTTTTTCTAGCACATGCTATAGGAACATCCATCACCCAGAAAGGAATTATTTTCATTTTGCTGATGCTGGTAACTCCATCCATGGCCATGCGGTGTGTGGGAATAGGCAACAGAGACTTTGTGGAAGGACTGTCAGGAGCTACGTGGGTGGATGTGGTGCTGGAGCATGGAAGTTGCGTCACTACCATGGCAAAAGACAAACCAACACTGGACATTGAACTCCTGAAGACGGAGGTCACAAACCCTGCAGTCCTGCGCAAACTGTGCATTGAAGCTAAAATATCAAACACCACCACCGATTCGAGATGTCCAACACAAGGAGAAGCTACTCTGGTGGAAGAGCAGGACACGAACTTTGTGTGCCGACGAACGTTCGTGGACAGAGGCTGGGGTAATGGTTGTGGGCTATTCGGAAAAGGTAGCTTAATAACGTGTGCAAAGTTCAAGTGTGTGACAAAACTGGAAGGAAAGATAGTCCAAAATGAAAACCTAAAATATTCAGTCATAGTCACCGTACACACTGGAGACCAACACCAAGTTGGAAATGAGACCACAGAACATGGAACAACTGCAACCATAACACCTCAAGCTCCCACGTCGGAAATACAGCTGACAGACTACGGAGCTCTAACATTGGATTGTTCACCTAGAACAGGACTAGACTTTAATGAGATGGTGTTGTTAACAATGAAAGAAAAATCATGGCTCGTCCACAAACAATGGTTTCTGGACCTACCACTGCCTTGGACCTCGGGGGCCTCAACATCCCAAGAGACTTGGAATAGACAAGACTTGCTGGTCACATTCAAGACAGCTCATGCAAAGAAGCAGGAAGTAGTCGTACTAGGATCACAAGAAGGAGCAATGCACACTGCGCTGACTGGAGCGACAGAAATCCAAACGTCTGGAACGACAACAATTTTTGCAGGACATCTGAAATGCAGACTAAAAATGGATAAACTGACCTTAAAAGGGGTATCATATGTAATGTGCACAGGGTCATTCAAGCTAGAGAAGGAAGTGGCTGAGACCCAGCATGGAACCGTTCTAGTGCAGGTTAAATACGAAGGAACAGATGCACCATGCAAGATCCCCTTCTCGTCCCAAGATGAGAAGGGAGTAACCCAGAATGGGAGATTGATAACAGCCAACCCCATAGTCACTGACAAAGAAAAACCAGTCAACATTGAAGCGGAGCCACCTTTTGGTGAGAGCTACCTTGTGGTAGGAGCAGGTGAAAAAGCTTTGAAACTAAGCTGGTTCAAGAAGGGAAGCAGTATAGGGAAAATGTTTGAAGCAACTGCCCGTGGAGCACGAAGGATGGCCATCCTGGGAGACACCGCATGGGACTTCGGTTCTATAGGAGGGGTGTTCACGTCTGTGGGGAAACTGATACACCAGATTTTTGGGACTGCGTATGGAGTCTTGTTCAGCGGGGTTTCTTGGACCATGAAAATAGGAATAGGGATTCTGCTGACATGGCTAGGATTAAATTCAAGGAGCACGTCCCTTTCAATGACGTGTATCGCAGTTGGCATGGTCACACTGTACCTAGGAGTCATGGTTCAGGCG
>DV1/CYD14/PHILIPPINES/393/2013
TTTCATCTGACCACTCGGGGAGGAGAGCCGCACATGATAGTTAGCAAGCAGGAAAGAGGAAAATCACTTTTGTTTAAGACCTCTGCAGGTGTCAACATGTGTACCCTTATGGCAATGGATTTGGGAGAGTTATGTGAGGACACAATGACCTACAAATGCCCCAGGATCACTGAGACGGAGCCAGATGACGTTGACTGTTGGTGCAATGCCACGGAGACATGGGTGACCTATGGAACATGTTCTCAAACTGGTGAACACCGACGAGACAAACGTTCCGTCGCATTGGCACCACACGTAGGGCTTGGCCTAGAAACAAGAACCGAAACGTGGATGTCATCTGAAGGTGCTTGGAGACAAATACAAAAAGTGGAGACTTGGGCTCTGAGACACCCAGGATTCACGGTGATAGCCCTTTTTCTAGCACATGCTATAGGAACATCCATCACCCAGAAAGGGATTATTTTTATTTTGTTGATGCTGGTAACTCCATCCATGGCCATGCGGTGCGTGGGAATAGGCAGCAGAGACTTCGTGGAAGGACTGTCGGGAGCTACGTGGGTGGATGTAGTGCTGGAGCATGGAAGTTGCGTCACTACCATGGCAAAGGACAAACCAACACTGGACATTGAACTCCTGAAGACGGAGGTCACAAACCCTGCAGTCCTGCGCAAACTATGCATTGAAGCCAAAATATCAAATACCACCACCGATTCAAGATGTCCAACACAAGGAGAAGCCACGCTGGTGGAAGAGCAGGACACGAACTTTGTGTGTCGACGAACGTTCGTGGACAGAGGCTGGGGCAATGGTTGTGGGCTATTTGGAAAAGGTAGCTTAATAACGTGTGCCAAGTTTAAGTGTGTGACAAAACTGGAAGGAAAGATAGTTCAATATGAAAACTTAAAATATTCAGTCATAGTCACCGTGCACACTGGAGACCAACACCAAGTTGGAAATGAGACCACAGAACATGGAACAACTGCAACCATAACACCTCAAGCTCCTACGTCGGAAATACAGCTGACAGACTACGGAGCTCTAACACTGGATTGTTCACCTAGAACAGGACTAGACTTTAATGAGATGGTGTTGTTGACGATGAAAGAAAAATCATGGCTCGTCCACAAACAATGGTTTCTGGACCTACCACTGCCTTGGACCTCAGGGGCCTCAACATCCCAAGAGACTTGGAATAGACAAGACCTGCTGGTCACATATAAGACAGCTCATGCAAAGAAGCAGGAAGTAGTCGTGCTAGGATCACAAGAAGGAGCAATGCACACTGCGCTGACTGGAGCGACAGAAATCCAAACGTCTGGAACGACAACAATTTTTGCAGGGCACCTGAAATGCAGACTAAAAATGGACAAACTGACCTTAAAAGGGGTATCATATGTAATGTGCACAGGGTCATTCAAGCTAGAGAAGGAAGTGGCTGAGACCCAGCATGGAACTGTTCTAGTGCAAGTTAAATACGAAGGAACAGATGCACCATGCAAGATCCCCTTCTCGTCCCAAGATGAGAAGGGAGTAACCCAGAATGGGAGATTGATAACGGCCAACCCCATAGTCACTGACAAAGAAAAACCAGTCAACATTGAAGCGGAGCCACCCTTTGGGGAGAGCTACCTTGTGGTAGGGGCAGGTGAAAAAGCTTTGAAACTAAGCTGGTTCAAGAAGGGAAGCAGTATAGGGAAAATGTTTGAAGCAACTGCCCGCGGAGCACGAAGGATGGCCATCCTGGGAGACACCGCATGGGACTTCGGTTCTATAGGAGGGGTGTTCACATCTGTGGGAAAACTGATACACCAGATTTTTGGGACTGCGTATGGAGTCTTGTTCAGCGGGGTTTCTTGGACCATGAAAATAGGAATAGGGATTCTGCTGACATGGCTAGGATTAAATTCAAGGAGCACATCCCTTTCAATGACGTGTATCGCAGTCGGGATGGTCACACTGTACCTAGGAGTCATGGTTCAGGCG
>DV1/CYD14/PHILIPPINES/394/2012
TTTCATCTGACCACCCGGGGAGGAGAGCCGCACATGATAGTTAGCAAGCAGGAAAGAGGAAAATCACTTTTGTTTAAGACCTCTGCAGGTGTCAACATGTGTACCCTTATGGCAATGGATTTGGGAGAGTTATGTGAGGACACAATGACCTACAAATGCCCCAGGATCACTGAGACGGAGCCAGATGACGTTGACTGTTGGTGCAATGCCACGGAGACATGGGTGACCTATGGAACATGTTCTCAAACTGGTGAACACCGACGAGACAAACGTTCCGTCGCATTGGCACCACACGTAGGGCTTGGCCTAGAAACAAGAACCGAAACGTGGATGTCCTCTGAAGGCGCTTGGAGACAAATACAAAAAGTGGAGACTTGGGCTCTGAGACACCCAGGATTCACGGTGATAGCCCTTTTTCTAGCACATGCTATAGGAACATCCATCACCCAGAAAGGAATTATTTTTATTTTGCTGATGCTGGTAACTCCATCCATGGCCATGCGGTGTGTGGGAATAGGCAACAGAGACTTCGTGGAAGGACTGTCAGGAGCTACGTGGGTGGATGTGGTGCTGGAGCATGGAAGTTGCGTCACTACCATGGCAAAAGACAAACCAACACTGGACATTGAACTCCTGAAGACGGAGGTTACAAACCCTGCAGTCCTGCGCAAACTGTGCATTGAAGCTAAAATATCAAACACCACCACCGATTCGAGATGTCCAACACAAGGAGAAGCTACGCTGGTGGAAGAGCAGGACACGAACTTTGTGTGCCGACGAACGTTCGTGGACAGAGGCTGGGGTAATGGTTGTGGGCTATTCGGAAAAGGTAGCTTAATAACGTGTGCAAAGTTCAAATGTGTGACAAAACTGGAAGGAAAGATAGTCCAATATGAAAACCTAAAATATACAGTCATAGTCACCGTACACACTGGAGACCAACACCAAGTTGGAAATGAGACCACAGAACATGGAACAACTGCAACCATAACACCTCAAGCTCCCACGTCGGAAATACAGCTGACAGACTACGGAGCTCTAACATTGGATTGTTCACCTAGAACAGGACTAGACTTTAATGAGATGGTGTTGTTAACAATGAAAGAAAAATCATGGCTCGTCCACAAACAATGGTTTCTGGACCTACCACTGCCTTGGACCTCGGGGGCCTCAACATCCCAAGAGACTTGGAATAGACAAGACTTGCTGGTCACATTTAAGACAGCTCATGCAAAAAAGCAGGAAGTAGTCGTACTAGGATCACAAGAAGGAGCAATGCACACTGCGCTGACTGGAGCGACAGAAATCCAAACGTCTGGAACGACAACAATTTTTGCAGGACATCTGAAATGCAGACTAAAAATGGATAAACTGACCTTAAAAGGGGTATCATATGTAATGTGCACAGGGTCATTCAAGCTAGAGAAGGAAGTGGCTGAGACCCAGCATGGAACCGTTCTAGTGCAGGTTAAATACGAAGGAACAGATGCACCATGCAAGATCCCCTTCTCGTCCCAAGATGAGAAGGGAGTAACCCAGAATGGGAGATTGATAACAGCTAACCCCATAGTCACTGACAAAGAAAAACCAGTCAATATTGAAGCGGAGCCACCTTTTGGTGAGAGCTACCTTGTGGTAGGAGCAGGTGAAAAAGCTTTGAAACTAAGCTGGTTCAAGAAGGGAAGCAGTATAGGGAAAATGTTTGAAGCAACTGCCCGTGGAGCACGAAGGATGGCCATCCTGGGAGACACCGCATGGGACTTCGGTTCTATAGGAGGGGTGTTCACGTCTGTGGGGAAACTGATACACCAGATTTTTGGGACTGCGTATGGAGTCTTGTTTAGCGGGGTTTCTTGGACCATGAAAATAGGAATAGGGATTCTGCTGACATGGCTAGGATTAAATTCAAGGAGCACGTCCCTTTCAATGACGTGTATCGCAGTTGGCATGGTCACACTGTACCTAGGAGTCATGGTTCAGGCG
>DV1/CYD14/PHILIPPINES/395/2012
TTTCATCTGACCACTCGGGGAGGAGAGCCGCACATGATAGTTAGCAAGCAGGAAAGAGGAAAATCACTTTTGTTTAAGACCTCTGCAGGTGTCAACATGTGTACACTTATGGCGATGGATTTGGGAGAGTTATGTGAGGACACAATGACCTACAAATGCCCCAGGATCACTGAGACGGAGCCAGATGACGTTGACTGTTGGTGCAATGCCACGGAGACATGGGTGACCTATGGAACATGTTCTCAAACTGGTGAACACCGACGAGACAAACGTTCCGTCGCATTGGCACCACACGTAGGGCTTGGCCTAGAAACAAGAACCGAAACGTGGATGTCCTCTGAAGGTGCTTGGAGACAAATACAAAAAGTGGAGACTTGGGCTCTGAGACACCCAGGATTCACGGTGATAGCCCTTTTTCTAGCACATGCTATAGGAACATCCATCACCCAGAAAGGGATTATTTTTATTTTGTTGATGCTGGTAACTCCATCCATGGCCATGCGGTGCGTGGGAATAGGCAACAGAGACTTCGTGGAAGGACTGTCGGGAGCTACGTGGGTGGATGTAGTGCTGGAGCATGGAAGTTGCGTCACTACCATGGCAAAAGACAAACCAACACTGGACATTGAACTCCTGAAGACGGAGGTCACAAACCCTGCAGTCCTGCGCAAACTGTGCATTGAAGCTAAAATATCAAATACCACCACCGATTCGAGATGTCCAACACAAGGAGAAGCCACGCTGGTGGAAGAGCAGGACACGAACTTTGTGTGTCGACGAACGTTCGTGGACAGAGGCTGGGGCAATGGTTGTGGGCTATTTGGAAAAGGTAGCTTAATAACGTGTGCTAAGTTTAAGTGTGTGACAAAACTGGAAGGAAAGATAGTCCAATATGAAAACTTAAAATATTCAGTCATAGTCACCGTACACACTGGAGACCAACACCAAGTTGGAAATGAGACCACAGAACATGGAACAACTGCAACCATAACACCCCAAGCTCCTACGTCGGAAATACAGCTGACAGACTACGGAGCTCTAACACTGGATTGTTCACCTAGAACAGGACTAGACTTTAATGAGATGGTGTTGTTGACGATGAAAGAAAAATCATGGCTCGTCCACAAACAATGGTTTCTGGACCTACCACTGCCTTGGACCTCAGGGGCCTCAACATCCCAAGAGACTTGGAATAGACAAGACCTGCTGGTCACATTCAAGACAGCTCATGCAAAGAAGCAGGAAGTAGTCGTGCTAGGATCACAAGAAGGAGCAATGCACACTGCGCTGACTGGAGCGACAGAAATCCAAACGTCTGGAACGACAACAATTTTTGCAGGGCACCTGAAATGCAGACTAAAAATGGATAAACTGACCTTAAAAGGGGTATCATATGTAATGTGCACAGGGTCATTCAAGCTAGAGAAGGAAGTGGCTGAGACCCAGCATGGAACTGTTCTAGTGCAAGTTAAATACGAAGGAACAGATGCACCATGCAAGATCCCCTTCTCGTCCCAAGATGAGAAGGGAGTAACCCAGAATGGGAGATTGATAACAGCCAACCCCATAGTCACTGACAAAGAAAAACCAGTCAACATTGAAGCGGAGCCACCTTTTGGGGAGAGCTACCTTGTGGTAGGAGCAGGTGAAAAAGCTTTGAAACTAAGCTGGTTTAAGAAGGGAAGCAGTATAGGGAAAATGTTCGAAGCAACTGCCCGCGGAGCACGAAGGATGGCCATCCTGGGAGACACCGCATGGGACTTCGGTTCTATAGGAGGGGTGTTCACATCTGTGGGAAAACTGATACACCAGATTTTTGGGACTGCGTATGGAGTCTTGTTCAGCGGGGTTTCTTGGACCATGAAAATAGGAATAGGGATTCTGCTGACATGGCTAGGATTAAATTCAAGGAGCACATCCCTTTCAATGACGTGTATCGCAGTCGGCATGGTCACACTGTACCTAGGAGTCATGGTTCAGGCG
>DV1/CYD14/PHILIPPINES/396/2013
TTTCATCTGACCACTCGGGGAGGAGAGCCGCACATGATAGTTAGCAAGCAGGAAAGAGGAAAATCACTTTTGTTTAAGACCTCTGCAGGTGTCAACATGTGTACCCTTATTGCAATGGATTTGGGAGAGTTATGTGAGGACACAATGACCTACAAATGCCCCAGGATCACTGAGACGGAGCCAGATGACGTTGACTGTTGGTGCAATGCCACGGAGACATGGGTGACCTATGGAACATGTTCTCAAACTGGTGAACACCGACGAGACAAACGTTCCGTCGCATTGGCACCACACGTAGGGCTTGGCCTAGAAACAAGAACCGAAACGTGGATGTCCTCTGAAGGTGCTTGGAGACAAATACAAAAAGTGGAGACTTGGGCTCTGAGACACCCAGGATTCACGGTGATAGCCCTTTTTCTAGCACATGCTATAGGAACATCCATCACCCAGAAAGGGATTATTTTTATTTTGTTGATGCTGGTAACTCCATCCATGGCCATGCGGTGCGTGGGAATAGGCAACAGAGACTTTGTGGAAGGACTGTCGGGAGCTACGTGGGTGGATGTAGTGCTGGAGCATGGAAGTTGCGTCACTACCATGGCAAAAGACAAACCAACACTGGACATTGAACTCCTGAAGACGGAGGTCACAAACCCTGCAGTCCTGCGCAAACTGTGCATTGAAGCTAAAATATCAAATACCACCACCGATTCGAGATGTCCAACACAAGGAGAAGCCACGCTGGTGGAAGAGCAGGACACGAACTTTGTGTGCCGACGAACGCTCGTGGACAGAGGCTGGGGCAATGGTTGTGGGCTATTTGGAAAAGGTAGCTTAATAACGTGTGCTAAGTTTAAGTGTGTGACAAAACTGGAAGGAAAGATAGTCCAATATGAAAACTTAAAATATTCAGTCATAGTCACCGTACACACTGGAGACCAACACCAAGTTGGAAATGAGACCACAGAACATGGAACAACTGCAACCATAACACCCCAAGCTCCTACGTCGGAAATACAGCTGACAGACTACGGAGCTCTAACACTGGATTGTTCACCTAGAACAGGACTAGACTTTAATGAGATGGTGTTGTTGACGATGAAAGAAAAATCATGGCTCGTCCACAAACAATGGTTTCTGGACCTACCACTGCCTTGGACCTCAGGGGCCTCAACATCCCAAGAGACTTGGAATAGACAAGACCTGCTGGTCACATTCAAGACAGCTCATGCAAAGAAGCAGGAAGTAGTCGTGCTAGGATCACAAGAAGGAGCAATGCACACTGCGCTGACTGGAGCGACAGAAATCCAAACGTCTGGAACGACAACAATTTTTGCAGGGCACCTGAAATGCAGACTAAAAATGGATAAACTGACCTTAAAAGGGGTATCATATGTAATGTGCACAGGGTCATTCAAGCTAGAGAAGGAAGTGGCTGAGACCCAGCATGGAACTGTTCTAGTGCAAGTTAGATACGAAGGAACAGATGCACCATGCAAGATCCCCTTCTCGTCCCAAGATGAGAAGGGAGTAACCCAGAATGGGAGATTGATAACAGCCAACCCCATAGTCACTGACAAAGAAAAACCAGTCAACATTGAAGCGGAGCCACCTTTTGGGGAGAGCTACCTTGTGGTAGGAGCAGGTGAAAAAGCTTTGAAACTAAGCTGGTTTAAGAAGGGAAGCAGTATAGGGAAAATGTTCGAAGCAACTGCCCGCGGAGCACGAAGGATGGCCATCCTGGGAGACACCGCATGGGACTTCGGTTCTATAGGAGGGGTGTTCACATCTGTGGGAAAACTGATACACCAGATTTTTGGGACTGCGTATGGAGTCTTGTTCAGCGGGGTTTCTTGGACCATGAAAATAGGAATAGGGATTCTGCTGACATGGCTAGGATTAAATTCAAGGAGCACATCCCTTTCAATGACGTGTATCGCAGTCGGCATGGTCACACTGTACCTAGGAGTCATGGTTCAGGCG
>DV1/CYD14/PHILIPPINES/397/2013
TTTCATCTGACCACTCGGGGAGGAGAGCCGCACATGATAGTTAGCAAGCAGGAAAGAGGAAAATCACTTTTGTTTAAGACCTCTGCAGGTGTCAACATGTGTACCCTTATGGCAATGGATTTGGGAGAGTTATGTGAGGACACAATGACCTACAAATGCCCCAGGATCACTGAGACGGAGCCAGATGATGTTGACTGTTGGTGCAATGCCACGGAGACATGGGTGACCTATGGAACATGTTCTCAAACTGGTGAACACCGACGAGACAAACGTTCCGTCGCATTGGCACCACACGTAGGGCTTGGCCTAGAAACAAGAACCGAAACGTGGATGTCCTCTGAAGGTGCTTGGAGACAAATACAAAAAGTGGAGACTTGGGCTCTGAGACACCCAGGATTCACGGTGATAGCCCTTTTTCTAGCACATGCTATAGGAACATCCATCACCCAGAAAGGGATTATTTTTATTTTGTTGATGCTGGCAACTCCATCCATGGCCATGCGGTGCGTGGGAATAGGCAACAGAGACTTCGTGGAAGGACTGTCGGGAGCTACGTGGGTGGATGTAGTGCTGGAGCATGGAAGTTGCGTCACTACCATGGCAAAAGACAAACCAACACTGGACATCGAACTCCTGAAGACGGAGGTCACAAACCCTGCAGTCCTGCGCAAACTGTGCATTGAAGCTAAAATATCAAATACCACCACCGATTCGAGATGTCCAACACAAGGAGAAGCCACGCTGGTGGAAGAGCAGGACACGAACTTTGTGTGTCGACGAACGTTCGTGGACAGAGGCTGGGGCAATGGTTGTGGGCTATTTGGAAAAGGTAGCTTAATAACGTGTGCTAAGTTTAAGTGTGTGACAAAACTGGAAGGAAAGATAGTCCAATATGAAAACTTAAAATATTCAGTCATAGTCACCGTACACACTGGAGACCAACACCAAGTTGGAAATGAGACCACAGAACATGGAACAACTGCAACCATAACACCCCAAGCTCCTACGTCGGAAATACAGCTGACAGACTACGGAGCTCTAACACTGGATTGTTCACCTAGAACAGGACTAGACTTTAATGAGATGGTGTTGTTGACGATGAAAGAAAAATCATGGCTCGTCCACAAACAATGGTTTCTGGACCTACCACTGCCTTGGACCTCAGGGGCCTCAACATCCCAAGAGACTTGGAATAGACAAGACCTGCTGGTCACATTCAAGACAGCTCATGCAAAGAAGCAGGAAGTAGTCGTGCTAGGATCACAAGAAGGAGCAATGCACACTGCGCTGACTGGAGCGACAGAAATCCAAACGTCTGGAACGACAACAATTTTTGCAGGGCACCTGAAATGCAGACTAAAAATGGATAAACTGACCTTAAAAGGGGTATCATATGTAATGTGCACAGGGTCATTCAAGCTAGAGAAGGAAGTGGCTGAGACCCAGCATGGAACTGTTCTAGTGCAAGTTAAATACGAAGGAACAGATGCACCATGCAAGATCCCCTTCTCGTCCCAAGATGAGAAGGGAGTAACCCAGAATGGGAGATTGATAACAGCCAACCCCATAGTCACTGACAAAGAAAAACCAGTCAATATTGAAGCGGAGCCACCTTTTGGGGAGAGCTACCTTGTGGTAGGAGCAGGTGAAAAAGCTTTGAAACTAAGCTGGTTCAAGAAGGGAAGCAGTATAGGGAAAATGTTCGAAGCAACTGCCCGCGGAGCACGAAGGATGGCCATCCTGGGAGACACCGCATGGGACTTCGGTTCTATAGGAGGGGTGTTCACATCTGTGGGAAAACTGATACACCAGATTTTTGGGACTGCGTATGGAGTCTTGTTCAGCGGGGTTTCTTGGACCATGAAAATAGGAATAGGGATTCTGCTGACATGGCTAGGATTAAATTCAAGGAGCACATCCCTTTCAATGACGTGTATCGCAGTCGGCATGGTCACACTGTACCTAGGAGTCATGGTTCAGGCG
>DV1/CYD14/PHILIPPINES/398/2012
TTTCATCTGACCACTCGGGGAGGAGAGCCGCACATGATAGTTAGCAAGCAGGAAAGAGGAAAATCACTTTTGTTTAAGACCTCTGCAGGTGTCAACATGTGTACACTTATGGCGATGGATTTGGGAGAGTTATGTGAGGACACAATGACCTACAAATGCCCCAGGATCACTGAGACGGAGCCAGATGACGTTGACTGTTGGTGCAATGCCACGGAGACATGGGTGACCTATGGAACATGTTCTCAAACTGGTGAACACCGACGAGACAAACGTTCCGTCGCATTGGCACCACACGTAGGGCTTGGCCTAGAAACAAGAACCGAAACGTGGATGTCCTCTGAAGGTGCTTGGAGACAAATACAAAAAGTGGAGACCTGGGCTCTGAGACACCCAGGATTCACGGTGATAGCCCTTTTTCTAGCACATGCTATAGGAACATCCATCACCCAGAAAGGGATTATTTTTATTTTGTTGATGCTGGTAACTCCATCCATGGCCATGCGGTGCGTGGGAATAGGCAACAGAGACTTCGTGGAAGGACTGTCGGGAGCTACGTGGGTGGATGTAGTGCTGGAGCATGGAAGTTGCGTCACTACCATGGCAAAGGACAAACCAACACTGGACATTGAACTCCTGAAGACGGAGGTCACAAACCCTGCAGTCCTGCGCAAACTATGCATTGAAGCCAAAATATCAAATACCACCACCGATTCAAGATGTCCAACACAAGGAGAAGCCACGCTGGTGGAAGAGCAGGACACGAACTTTGTGTGTCGACGAACGTTCGTGGACAGAGGCTGGGGCAATGGTTGTGGGCTATTTGGAAAAGGTAGCTTAATAACGTGTGCCAAGTTTAAGTGTGTGACAAAACTGGAAGGAAAGATAGTCCAATATGAAAACTTAAAATATTCAGTCATAGTCACCGTGCACACTGGAGACCAACACCAAGTTGGAAATGAGACCACAGAACATGGAACAACTGCAACCATAACACCTCAAGCTCCTACGTCGGAAATACAGCTGACAGACTACGGAGCTCTAACACTGGATTGTTCACCTAGAACAGGACTAGACTTTAATGAGATGGTGTTGTTGACGATGAAAGAAAAATCATGGCTCGTCCACAAACAATGGTTTCTGGACCTACCACTGCCTTGGACCTCAGGGGCCTCAACATCCCAAGAGACTTGGAATAGACAAGACCTGCTGGTCACATTCAAGACAGCTCATGCAAAGAAGCAGGAAGTAGTCGTGCTAGGATCACAAGAAGGAGCAATGCACACTGCGCTGACTGGAGCGACAGAAATCCAAACGTCTGGAACGACAACAATTTTTGCAGGGCACCTGAAATGCAGACTAAAAATGGACAAACTGACCTTAAAAGGGGTATCATATGTAATGTGCACAGGGTCATTCAAGCTAGAGAAGGAAGTGGCTGAGACCCAGCATGGAACTGTTCTAGTGCAAGTTAAATACGAAGGAACAGATGCACCATGCAAGATCCCCTTCTCGTCCCAAGATGAGAAGGGAGTAACCCAGAATGGGAGATTGATAACAGCCAACCCCATAGTCACTGACAAAGAAAAACCAGTCAACATTGAAGCGGAGCCACCCTTTGGGGAGAGCTACCTTGTGGTAGGGGCAGGTGAAAAAGCTTTGAAACTAAGCTGGTTCAAGAAGGGAAGCAGTATAGGGAAAATGTTTGAAGCAACTGCCCGCGGAGCACGAAGGATGGCCATCCTGGGAGACACCGCATGGGACTTCGGTTCTATAGGAGGGGTGTTCACATCTGTGGGAAAACTGATACACCAGATTTTTGGGACTGCGTATGGAGTCTTGTTCAGCGGGGTTTCTTGGACCATGAAAATAGGAATAGGGATTCTGCTGACATGGCTAGGATTAAATTCAAGGAGCACATCCCTTTCAATGACGTGTATCGCAGTCGGGATGGTCACACTGTACCTAGGAGTCATGGTTCAGGCG
>DV1/CYD14/PHILIPPINES/399/2012
TTTCATCTGACCACTCGGGGAGGAGAGCCGCACATGATAGTTAGCAAGCAGGAAAGAGGAAAATCACTTTTGTTTAAGACCTCTGCAGGTGTCAACATGTGTACACTTATGGCGATGGATTTGGGAGAGTTATGTGAGGACACAATGACCTACAAATGCCCCAGGATCACTGAGACGGAGCCAGATGACGTTGACTGTTGGTGCAATGCCACGGAGACATGGGTGACTTATGGAACATGCTCTCAAACTGGTGAACACCGACGAGACAAACGTTCCGTCGCATTGGCACCACACGTAGGGCTTGGCCTAGAAACAAGAACCGAAACGTGGATGTCCTCTGAAGGTGCTTGGAGACAAATACAAAAAGTGGAGACTTGGGCTCTGAGACACCCAGGATTCACGGTGATAGCCCTTTTTCTAGCACATGCTATAGGAACATCCATCACCCAGAAAGGGATTATTTTTATTTTGTTGATGCTGGTAACTCCATCCATGGCCATGCGGTGCGTGGGAATAGGCAACAGAGACTTCGTGGAAGGACTGTCGGGAGCTACGTGGGTGGATGTAGTGCTGGAGCATGGAAGTTGCGTCACTACCATGGCAAAAGACAAACCAACACTGGACATTGAACTCCTGAAGACGGAGGTCACAAACCCTGCAGTCCTGCGCAAACTGTGCATTGAAGCTAAAATATCAAATACCACCACCGATTCAAGATGTCCAACACAAGGAGAAGCCACGCTGGTGGAAGAGCAGGACACGAACTTTGTGTGTCGACGAACGTTCGTGGACAGAGGCTGGGGCAATGGTTGTGGGCTATTTGGAAAAGGTAGCTTAATAACGTGTGCTAAGTTTAAGTGTGTGACAAAACTGGAAGGAAAGATAGTCCAATATGAAAACTTAAAATATTCAGTCATAGTCACCGTGCACACTGGAGACCAACACCAAGTTGGAAATGAGACCACAGAACATGGAACAACTGCAACCATAACACCTCAAGCTCCTACGTCGGAAATACAGCTGACAGACTACGGAGCTCTAACACTGGATTGTTCACCTAGAACAGGACTAGACTTTAATGAGATGGTGTTGTTGACGATGAAAGAAAAATCATGGCTCGTCCACAAACAATGGTTTCTGGACCTACCACTGCCTTGGACCTCAGGGGCCTCAACATCCCAAGAGACTTGGAATAGACAAGACCTGCTGGTCACATTCAAGACAGCTCATGCAAAGAAGCAGGAAGTAGTCGTGCTAGGATCACAAGAAGGAGCAATGCACACTGCGCTGACTGGAGCGACAGAAATCCAAACGTCTGGAACGACAACAATTTTTGCAGGGCACCTGAAATGCAGACTAAAAATGGATAAACTGACCTTAAAAGGGGTATCATATGTAATGTGCACAGGGTCATTCAAGCTAGAGAAGGAAGTGGCTGAGACCCAGCATGGAACTGTTCTAGTGCAAGTTAAATACGAAGGAACAGATGCACCATGCAAGATCCCCTTCTCGTCCCAAGATGAGAAGGGAGTAACCCAGAATGGGAGATTGATAACAGCCAACCCCATAGTCACTGACAAAGAAAAACCAGTCAACATTGAAGCGGAGCCACCTTTTGGGGAGAGCTACCTTGTGGTAGGAGCAGGTGAAAAAGCTTTGAAACTAAGCTGGTTCAAGAAGGGAAGCAGTATAGGGAAAATGTTTGAAGCAACTGCCCGCGGAGCACGAAGGATGGCCATCCTGGGAGACACCGCATGGGACTTCGGTTCTATAGGAGGGGTGTTCACATCTGTGGGAAAACTGATACACCAGATTTTTGGGACTGCGTATGGAGTCTTGTTCAGCGGGGTTTCTTGGACCATGAAAATAGGAATAGGGATTCTGCTGACATGGCTAGGATTAAATTCAAGGAGCACATCCCTTTCAATGACGTGTATCGCAGTCGGCATGGTCACACTGTACCTAGGAGTCATGGTTCAGGCG
>DV1/CYD14/PHILIPPINES/400/2012
TTTCATCTGACCACTCGGGGAGGAGAGCCGCACATGATAGTTAGCAAGCAGGAAAGAGGAAAATCACTTTTGTTTAAGACCTCTGCAGGTGTCAACATGTGTACCCTTATGGCAATGGATTTGGGAGAGTTATGTGAGGACACAATGACCTACAAATGCCCCAGGATCACTGAGACGGAGCCAGATGACGTTGACTGTTGGTGCAATGCCACGGAGACATGGGTGACCTATGGAACATGTTCTCAAACTGGTGAACACCGACGAGACAAACGTTCCGTCGCATTGGCACCACACGTAGGGCTTGGCCTAGAAACAAGAACCGAAACGTGGATGTCCTCTGAAGGTGCTTGGAGACAAATACAAAAAGTGGAGACTTGGGCTCTGAGACACCCAGGATTCACGGTGATAGCCCTTTTTCTAGCACATGCTATAGGAACATCCATCACCCAGAAAGGGATTATTTTTATTTTGTTGATGCTGGTAACTCCATCCATGGCCATGCGGTGCGTGGGAATAGGCAACAGAGACTTCGTGGAAGGACTGTCGGGAGCTACGTGGGTGGATGTAGTGCTGGAGCATGGAAGTTGCGTCACTACCATGGCAAAAGACAAACCAACACTGGACATCGAACTCCTGAAGACGGAGGTCACAAACCCTGCAGTCCTGCGCAAACTGTGCATTGAAGCTAAAATATCAAATACCACCACCGATTCGAGATGTCCAACACAAGGAGAAGCCACGCTGGTGGAAGAGCAGGACACGAACTTTGTGTGCCGACGAACGCTCGTGGACAGAGGCTGGGGCAATGGTTGTGGGCTATTTGGAAAAGGTAGCTTAATAACGTGTGCTAAGTTTAAGTGTGTGACAAAACTGGAAGGAAAGATAGTCCAATATGAAAACTTAAAATATTCAGTCATAGTCACCGTACACACTGGAGACCAACACCAAGTTGGAAATGAGACCACAGAACATGGAACAACTGCAACCATAACACCCCAAGCTCCTACGTCGGAAATACAGCTGACAGACTACGGAGCTCTAACACTGGATTGTTCACCTAGAACAGGACTAGACTTTAATGAGATGGTGTTGTTGACGATGAAAGAAAAATCATGGCTCGTCCACAAACAATGGTTTCTGGACCTACCACTGCCTTGGACCTCAGGGGCCTCAACATCCCAAGAGACTTGGAATAGACAAGACCTGCTGGTCACATTCAAGACAGCTCATGCAAAGAAGCAGGAAGTAGTCGTGCTAGGATCACAAGAAGGAGCAATGCACACTGCGCTGACTGGAGCGACAGAAATCCAAACGTCTGGAACGACAACAATTTTTGCAGGGCACCTGAAATGCAGACTAAAAATGGATAAACTGACCTTAAAAGGGGTATCATATGTAATGTGCACAGGGTCATTCAAGCTAGAGAAGGAAGTGGCTGAGACCCAGCATGGAACTGTTCTAGTGCAAGTTAAATACGAAGGAACAGATGCACCATGCAAGATCCCCTTCTCGTCCCAAGATGAGAAGGGAGTAACCCAGAATGGGAGATTGATAACAGCCAACCCCATAGTCACTGACAAAGAAAAACCAGTCAATATTGAAGCGGAGCCACCTTTTGGGGAGAGCTACCTTGTGGTAGGAGCAGGTGAAAAAGCTTTGAAACTAAGCTGGTTCAAGAAGGGAAGCAGTATAGGGAAAATGTTCGAAGCAACTGCCCGCGGAGCACGAAGGATGGCCATCCTGGGAGACACCGCATGGGACTTCGGTTCTATAGGAGGGGTGTTCACATCTGTGGGAAAACTGATACACCAGATTTTTGGGACTGCGTATGGAGTCTTGTTCAGCGGGGTTTCTTGGACCATGAAAATAGGAATAGGGATTCTGCTGACATGGCTAGGATTAAATTCAAGGAGCACATCCCTTTCAATGACGTGTATCGCAGTCGGCATGGTCACACTGTACCTAGGAGTCATGGTTCAGGCG
>DV1/CYD14/PHILIPPINES/401/2012
TTTCATCTGACCACTCGGGGAGGAGAGCCGCACATGATAGTTAGCAAGCAGGAAAGAGGAAAATCACTTTTGTTTAAGACCTCTGCAGGTGTCAACATGTGTACACTTATGGCGATGGATTTGGGAGAGTTATGTGAGGACACAATGACCTACAAATGCCCCAGGATCACTGAGACGGAGCCAGATGACGTTGACTGTTGGTGCAATGCCACGGAGACATGGGTGACCTATGGAACATGTTCTCAAACTGGTGAACACCGACGAGACAAACGTTCCGTCGCATTGGCACCACACGTAGGGCTTGGCCTAGAAACAAGAACCGAAACGTGGATGTCCTCTGAAGGTGCTTGGAGACAAATACAAAAAGTGGAGACCTGGGCTCTGAGACACCCAGGATTCACGGTGATAGCCCTTTTTCTAGCACATGCTATAGGAACATCCATCACCCAGAAAGGGATTATTTTTATTTTGTTGATGCTGGTAACTCCATCCATGGCCATGCGGTGCGTGGGAATAGGCAACAGAGACTTCGTGGAAGGACTGTCGGGAGCTACGTGGGTGGATGTAGTGCTGGAGCATGGAAGTTGCGTCACTACCATGGCAAAGGACAAACCAACACTGGACATTGAACTCCTGAAGACGGAGGTCACAAACCCTGCAGTCCTGCGCAAACTATGCATTGAAGCCAAAATATCAAATACCACCACCGATTCAAGATGTCCAACACAAGGAGAAGCCACGCTGGTGGAAGAGCAGGACACGAACTTTGTGTGTCGACGAACGTTCGTGGACAGAGGCTGGGGCAATGGTTGTGGGCTATTTGGAAAAGGTAGCTTAATAACGTGTGCCAAGTTTAAGTGTGTGACAAAACTGGAAGGAAAGATAGTCCAATATGAAAACTTAAAATATTCAGTCATAGTCACCGTGCACACTGGAGACCAACACCAAGTTGGAAATGAGACCACAGAACATGGAACAACTGCAACCATAACACCTCAAGCTCCTACGTCGGAAATACAGCTGACAGACTACGGAGCTCTAACACTGGATTGTTCACCTAGAACAGGACTAGACTTTAATGAGATGGTGTTGTTGACGATGAAAGAAAAATCATGGCTCGTCCACAAACAATGGTTTCTGGACCTACCACTGCCTTGGACCTCAGGGGCCTCAACATCCCAAGAGACTTGGAATAGACAAGACCTGCTGGTCACATTCAAGACAGCTCATGCAAAGAAGCAGGAAGTAGTCGTGCTAGGATCACAAGAAGGAGCAATGCACACTATGCTGACTGGAGCGACAGAAATCCAAACGTCTGGAACGACAACAATTTTTGCAGGGCACCTGAAATGCAGACTAAAAATGGACAAACTGACCTTAAAAGGGGTATCATATGTAATGTGCACAGGGTCATTCAAGCTAGAGAAGGAAGTGGCTGAGACCCAGCATGGAACTGTTCTAGTGCAAGTTAAATACGAAGGAACAGATGCACCATGCAAGATCCCCTTCTCGTCCCAAGATGAGAAGGGAGTAACCCAGAATGGGAGATTGATAACAGCCAACCCCATAGTCACTGACAAAGAAAAACCAGTCAACATTGAAGCGGAGCCACCCTTTGGGGAGAGCTACCTTGTGGTAGGGGCAGGTGAAAAAGCTTTGAAACTAAGCTGGTTCAAGAAGGGAAGCAGTATAGGGAAAATGTTTGAAGCAACTGCCCGCGGAGCACGAAGGATGGCCATCCTGGGAGACACCGCATGGGACTTCGGTTCTATAGGAGGGGTGTTCACATCTGTGGGAAAACTGATACACCAGATTTTTGGGACTGCGTATGGAGTCTTGTTCAGCGGGGTTTCTTGGACCATGAAAATAGGAATAGGGATTCTGCTGACATGGCTAGGATTAAATTCAAGGAGCACATCCCTTTCAATGACGTGTATCGCAGTCGGGATGGTCACACTGTACCTAGGAGTCATGGTTCAGGCG
>DV1/CYD14/PHILIPPINES/402/2013
TTTCATCTGACCACTCGGGGAGGAGAGCCGCACATGATAGTTAGCAAGCAGGAAAGAGGAAAATCACTTTTGTTTAAGACCTCTGCAGGTGTCAACATGTGTACACTTATGGCGATGGATTTGGGAGAGTTATGTGAGGACACAATGACCTACAAATGCCCCAGGATCACTGAGACGGAGCCAGATGACGTTGACTGTTGGTGCAATGCCACGGAGACATGGGTGACTTATGGAACATGCTCTCAAACTGGTGAACACCGACGAGACAAACGTTCCGTCGCATTGGCACCACACGTAGGGCTTGGCCTAGAAACAAGAACCGAAACGTGGATGTCCTCTGAAGGTGCTTGGAGACAAATACAAAAAGTGGAGACTTGGGCTCTGAGACACCCAGGATTCACGGTGATAGCCCTTTTTCTAGCACATGCTATAGGAACATCCATCACCCAGAAAGGGATTATTTTTATTTTGTTGATGCTGGTAACTCCATCCATGGCCATGCGGTGCGTGGGAATAGGCAACAGAGACTTCGTGGAAGGACTGTCGGGAGCTACGTGGGTGGATGTAGTGCTGGAGCATGGAAGTTGCGTCACTACCATGGCAAAAGACAAACCAACACTGGACATTGAACTCCTGAAGACGGAGGTCACAAACCCTGCAGTCCTGCGCAAACTGTGCATTGAAGCAAAAATATCAAATACCACCACCGATTCAAGATGTCCAACACAAGGAGAAGCCACGCTGGTGGAAGAGCAGGACACGAACTTTGTGTGTCGACGAACGTTCGTGGACAGAGGCTGGGGCAATGGTTGTGGGCTATTTGGAAAAGGTAGCTTAATAACGTGTGCTAAGTTTAAGTGTGTGACAAAACTGGAAGGAAAGATAGTCCAATATGAAAACTTAAAATATTCAGTCATAGTCACCGTGCACACTGGAGACCAACACCAAGTTGGAAATGAGACCACAGAACATGGAACAACTGCAACCATAACACCTCAAGCTCCTACGTCGGAAATACAGCTGACAGACTACGGAGCTCTAACACTGGATTGTTCACCTAGAACAGGACTAGACTTTAATGAGATGGTGTTGTTGACGATGAAAGAAAAATCATGGCTCGTCCACAAACAATGGTTTCTGGACCTACCACTGCCTTGGACCTCAGGGGCCTTAACATCCCAAGAGACTTGGAATAGACAAGACCTGCTGGTCACATTCAAGACAGCTCATGCAAAGAAGCAGGAAGTAGTCGTGCTAGGATCACAAGAAGGAGCAATGCACACTGCGTTGACTGGAGCGACAGAAATCCAAACGTCTGGAACGACAACAATTTTTGCAGGGCACCTGAAATGCAGACTAAAAATGGATAAACTGACCTTAAAAGGGGTATCATATGTAATGTGCACAGGGTCATTCAAGCTAGAGAAGGAAGTGGCTGAGACCCAGCATGGAACTGTTCTAGTGCAAGTTAAATACGAAGGAACAGATGCACCATGCAAGATCCCCTTCTCGTCCCAAGATGAGAAGGGAGTAACCCAGAATGGGAGATTAATAACAGCCAACCCCATAGTCACTGACAAAGAAAAACCAGTCAACATTGAAGCGGAGCCACCTTTTGGGGAGAGCTACCTTGTGGTAGGAGCAGGTGAAAAAGCTTTGAAACTAAGCTGGTTCAAGAAGGGAAGCAGTATAGGGAAAATGTTTGAAGCAACTGCCCGCGGAGCACGAAGGATGGCCATCCTGGGAGACACCGCATGGGACTTCGGTTCTATAGGAGGGGTGTTCACATCTGTGGGAAAACTGATACACCAGATTTTTGGGACTGCGTATGGAGTCTTGTTCAGCGGGGTTTCTTGGACCATGAAAATAGGAATAGGGATTCTGCTGACATGGCTAGGATTAAATTCAAGGAGCACATCCCTTTCAATGACGTGTATCGCAGTCGGCATGGTCACACTGTACCTAGGAGTCATGGTTCAGGCG
>DV1/CYD14/PHILIPPINES/403/2013
TTTCATCTGACCACTCGGGGAGGAGAGCCGCACATGATAGTTAGCAAGCAGGAAAGAGGAAAATCACTTTTGTTTAAGACCTCTGCAGGTGTCAACATGTGTACCCTTATTGCAATGGATTTGGGAGAGTTATGTGAGGACACAATGACCTACAAATGCCCCAGGATCACTGAGACGGAGCCAGATGACGTTGACTGCTGGTGCAATGCCACGGAGACATGGGTGACCTATGGGACATGTTCTCAAACTGGTGAACACCGACGAGACAAACGTTCCGTCGCACTGGCACCACACGTAGGGCTTGGCCTAGAAACAAGAACCGAAACGTGGATGTCCTCTGAAGGTGCTTGGAGACAAATACAAAAAGTGGAGACTTGGGCTCTGAGACACCCAGGATTCACGGTGATAGCCCTTTTTCTAGCACATGCTATAGGAACATCCATCACCCAGAAAGGGATTATTTTTATTCTGCTGATGCTGGTAACTCCATCCATGGCCATGCGGTGCGTGGGAATAGGCAACAGAGACTTCGTGGAAGGACTGTCGGGAGCTACGTGGGTGGATGTAGTGCTGGAGCATGGAAGTTGCGTCACTACCATGGCAAAAGACAAACCAACACTGGACATTGAACTCCTGAAGACGGAGGTCACAAACCCTGCAGTCCTGCGCAAACTGTGCATTGAAGCTAAAATATCAAATACCACCACCGATTCAAGATGTCCAACACAAGGAGAAGCCACGCTGGTGGAAGAGCAGGACACGAACTTTGTGTGCCGACGAACGCTCGTGGACAGAGGCTGGGGCAATGGTTGTGGGCTATTTGGAAAAGGTAGCTTAATAACGTGTGCTAAGTTTAAGTGTGTGACAAAACTGGAAGGAAAGATAGTCCAATATGAAAACTTAAAATATTCAGTCATAGTCACCGTACACACTGGAGACCAACACCAAGTTGGAAATGAGACCACAGAACATGGAACAACTGCAACCATAACACCTCAAGCTCCTACGTCGGAAATACAGCTGACAGACTACGGAGCTCTAACACTGGATTGTTCACCTAGAACAGGACTAGACTTTAATGAGATGGTGTTGTTGACGATGAAAGAAAAATCATGGCTCGTCCACAAACAATGGTTTCTGGACCTACCACTGCCTTGGACCTCAGGGGCCTCAACATCCCAAGAGACTTGGAATAGACAAGACCTGCTGGTCACATTCAAGACAGCTCATGCAAAGAAGCAGGAAGTAGTCGTGCTAGGATCACAAGAAGGAGCAATGCACACTGCGCTGACTGGAGCGACAGAAATCCAAACGTCTGGAACGACAACAATTTTTGCAGGGCACCTGAAATGCAGACTAAAAATGGATAAACTGACCTTAAAAGGGGTATCATATGTAATGTGCACAGGGTCATTCAAGCTAGAGAAGGAAGTGGCTGAGACCCAGCATGGAACTGTTCTAGTGCAAGTTAAATACGAAGGAACAGATGCACCATGCAAAATCCCCTTCTCGTCCCAAGATGAGAAGGGAGTAACCCAGAATGGGAGATTGATAACAGCCAACCCCATAGTCACTGACAAAGAAAAACCAGTCAACATTGAAGCGGAGCCACCTTTTGGGGAGAGCTACCTTGTGGTAGGAGCAGGTGAAAAAGCTTTGAAACTAAGCTGGTTCAAGAAGGGAAGTAGCATAGGGAAAATGTTTGAAGCAACTGCCCGCGGAGCACGAAGGATGGCCATCCTGGGAGACACCGCATGGGACTTCGGTTCTATAGGAGGGGTGTTCACATCTGTGGGAAAACTGATACACCAGATTTTTGGGACTGCGTATGGAGTCTTGTTCAGCGGGGTTTCTTGGACCATGAAAATAGGAATAGGGATTCTGCTGACTTGGCTAGGATTAAATTCAAGGAGCACATCCCTTTCAATGACGTGTATCGCAGTCGGCATGGTCACACTGTACCTAGGAGTCATGGTTCAGGCG
>DV1/CYD14/PHILIPPINES/404/2012
TTTCATCTGACCACCCGGGGAGGAGAGCCGCACATGATAGTTAGCAAGCAGGAAAGAGGAAAATCACTTTTGTTTAAGACCTCTGCAGGTGTCAACATGTGTACCCTTATGGCAATGGATTTGGGAGAGTTATGTGAGGACACAATGACCTACAAATGCCCCAGGATCACTGAGACGGAGCCAGATGACGTTGACTGTTGGTGCAATGCCACGGAGACATGGGTGACCTATGGAACATGTTCTCAAACTGGTGAACACCGACGAGACAAACGTTCCGTCGCATTGGCACCACACGTAGGGCTTGGCCTAGAAACAAGAACCGAAACGTGGATGTCCTCTGAAGGCGCTTGGAGACAAATACAAAAAGTGGAGACTTGGGCTCTGAGACACCCAGGATTCACGGTGATAGCCCTTTTTCTAGCACATGCTATAGGAACATCCATCACCCAGAAAGGAATTATTTTCATTTTGCTGATGCTGGTAACTCCATCCATGGCCATGCGGTGTGTGGGAATAGGCAACAGAGACTTCGTGGAAGGACTGTCAGGAGCTACGTGGGTGGATGTGGTGCTGGAGCATGGAAGTTGCGTCACTACCATGGCAAAAGACAAACCAACACTGGACATTGAACTCCTGAAGACGGAGGTTACAAACCCTGCAGTCCTGCGCAAACTGTGCATTGAAGCTAAAATATCAAACACCACCACCGATTCGAGATGTCCAACACAAGGAGAAGCTACGCTGGTGGAAGAGCAGGACACGAACTTTGTGTGCCGACGAACGTTCGTGGACAGAGGCTGGGGTAATGGTTGTGGGCTATTCGGAAAAGGTAGCTTAATAACGTGTGCAAAGTTCAAGTGTGTGACAAAACTGGAAGGAAAGATAGTCCAATATGAAAACCTAAAATATACAGTCATAGTCACCGTACACACTGGAGACCAACACCAAGTTGGAAATGAGACCACAGAACATGGAACAACTGCAACCATAACACCTCAAGCTCCCACGTCGGAAATACAGCTGACAGACTACGGAGCTCTAACATTGGATTGTTCACCTAGAACAGGACTAGACTTTAATGAGATGGTGTTGTTAACAATGAAAGAAAAATCATGGCTCGTCCACAAACAATGGTTTCTGGACCTACCACTGCCTTGGACCTCGGGGGCCTCAACATCCCAAGAGACTTGGAATAGACAAGACTTGCTGGTCACATTTAAGACAGCTCATGCAAAAAAGCAGGAAGTAGTCGTACTAGGATCACAAGAAGGAGCAATGCACACTGCGCTGACTGGAGCGACAGAAATCCAAACGTCTGGAACGACAACAATTTTTGCAGGACATCTGAAATGCAGACTAAAAATGGATAAACTGACCTTAAAAGGGGTATCATATGTAATGTGCACAGGGTCATTCAAGCTAGAGAAGGAAGTGGCTGAGACCCAGCATGGAACCGTTCTAGTGCAGGTTAAATACGAAGGAACAGATGCACCATGCAAGATCCCCTTCTCGTCCCAAGATGAGAAGGGAGTAACCCAGAATGGGAGATTGATAACAGCTAACCCCATAGTCACTGACAAAGAAAAACCAGTCAATATTGAAGCGGAGCCACCTTTTGGTGAGAGCTACCTTGTGGTAGGAGCAGGTGAAAAAGCTTTGAAACTAAGCTGGTTCAAGAAGGGAAGCAGTATAGGGAAAATGTTTGAAGCAACTGCCCGTGGAGCACGAAGGATGGCCATCCTGGGAGACACCGCATGGGACTTCGGTTCTATAGGAGGGGTGTTCACGTCTGTGGGGAAACTGATACACCAGATTTTTGGGACTGCGTATGGAGTCTTGTTTAGCGGGGTTTCTTGGACCATGAAAATAGGAATAGGGATTCTGCTGACATGGCTAGGATTGAATTCAAGGAGCACGTCCCTTTCAATGACGTGTATCGCAGTTGGCATGGTCACACTGTACCTAGGAGTCATGGTTCAGGCG
>DV1/CYD14/PHILIPPINES/405/2013
TTTCATCTGACCACTCGGGGAGGAGAGCCGCACATGATAGTTAGCAAGCAGGAAAGAGGAAAATCACTTTTGTTTAAGACCTCTGCAGGTGTCAACATGTGCACACTTATGGCGATGGATTTGGGAGAGTTATGTGAGGACACAATGACCTACAAATGCCCCAGGATCACTGAGACGGAGCCAGATGACGTTGACTGTTGGTGCAATGCCACGGAGACATGGGTGACTTATGGAACATGCTCTCAAACTGGTGAACACCGACGAGACAAACGTTCCGTCGCATTGGCACCACACGTAGGGCTTGGCCTAGAAACAAGAACCGAAACGTGGATGTCCTCTGAAGGTGCTTGGAGACAAATACAAAAAGTGGAGACTTGGGCTCTGAGACACCCAGGATTCACGGTGATAGCCCTTTTTCTAGCACATGCTATAGGAACATCCATCACCCAGAAAGGGATTATTTTTATTTTGTTGATGCTGGTAACTCCATCCATGGCCATGCGGTGCGTGGGAATAGGCAACAGAGACTTCGTGGAAGGACTGTCGGGAGCTACGTGGGTGGATGTAGTGCTGGAGCATGGAAGTTGCGTCACTACCATGGCAAAAGACAAACCAACACTGGACATTGAACTCCTGAAGACGGAGGTCACAAACCCTGCAGTCCTGCGCAAACTGTGCATTGAAGCAAAAATATCAAATACCACCACCGATTCAAGATGTCCAACACAAGGAGAAGCCACGCTGGTGGAAGAGCAGGACACGAACTTTGTGTGTCGACGAACGTTCGTGGACAGAGGCTGGGGCAATGGTTGTGGGCTATTTGGAAAAGGTAGCTTAATAACGTGTGCTAAGTTTAAGTGTGTGACAAAACTGGAAGGAAAGATAGTCCAATATGAAAACTTAAAATATTCAGTCATAGTCACCGTGCACACTGGAGACCAACACCAAGTTGGAAATGAGACCACAGAACATGGAACAACTGCAACCATAACACCTCAAGCTCCTACGTCGGAAATACAGCTGACAGACTACGGAGCTCTAACACTGGATTGTTCACCTAGAACAGGACTAGACTTTAATGAGATGGTGTTGTTGACGATGAAAGAAAAATCATGGCTCGTCCACAAACAATGGTTTCTGGACCTACCACTGCCTTGGACCTCAGGGGCCTTAACATCCCAAGAGACTTGGAATAGACAAGACCTGCTGGTCACATTCAAGACAGCTCATGCAAAGAAGCAGGAAGTAGTCGTGCTAGGATCACAAGAAGGAGCAATGCACACTGCGCTGACTGGAGCGACAGAAATCCAAACGTCTGGAACGACAACAATTTTTGCAGGGCACCTGAAATGCAGACTAAAAATGGATAAACTGACCTTAAAAGGGGTATCATATGTAATGTGCACAGGGTCATTCAAGCTAGAGAAGGAAGTGGCTGAGACCCAGCATGGAACTGTTCTAGTGCAAGTTAAATACGAAGGAACAGATGCACCATGCAAGATCCCCTTCTCGTCCCAAGATGAGAAGGGAGTAACCCAGAATGGGAGATTAATAACAGCCAACCCCATAGTCACTGACAAAGAAAAACCAGTCAACATTGAAGCGGAGCCACCTTTTGGGGAGAGCTACCTTGTGGTAGGAGCAGGTGAAAAAGCTTTGAAACTAAGCTGGTTCAAGAAGGGAAGCAGTATAGGGAAAATGTTTGAAGCAACTGCCCGCGGAGCACGAAGGATGGCCATCCTGGGAGACACCGCATGGGACTTCGGTTCTATAGGAGGGGTGTTCACATCTGTGGGAAAACTGATACACCAGATTTTTGGGACTGCGTATGGAGTCTTGTTCAGCGGGGTTTCTTGGACCATGAAAATAGGAATAGGGATTCTGCTGACATGGCTAGGATTAAATTCAAGGAGCACATCCCTTTCAATGACGTGTATCGCAGTCGGCATGGTCACACTGTACCTAGGAGTCATGGTTCAGGCG
>DV1/CYD14/PHILIPPINES/406/2013
TTTCATCTGACCACTCGGGGAGGAGAGCCGCACATGATAGTTAGCAAGCAGGAAAGAGGAAAATCACTTTTGTTTAAGACCTCTACAGGTGTCAACATGTGTACCCTTATGGCAATGGATTTGGGAGAGTTATGTGAGGACACAATGACCTACAAATGCCCCAGGATCACTGAGACGGAGCCAGATGACGTTGACTGTTGGTGCAATGCCACGGAGACATGGGTGACCTATGGAACATGTTCTCAAACTGGTGAACACCGACGAGACAAACGTTCCGTCGCATTGGCACCACACGTAGGGCTTGGCCTAGAAACAAGAACCGAAACGTGGATGTCCTCTGAAGGTGCTTGGAGACAAATACAAAAAGTGGAGACTTGGGCTCTGAGACACCCAGGATTCACGGTGATAGCCCTTTTTCTAGCACATGCTATAGGAACATCCATCACCCAGAAAGGGATTATTTTTATTTTGTTGATGCTGGTAACTCCATCCATGGCCATGCGGTGCGTGGGAATAGGCAACAGAGACTTCGTGGAAGGACTGTCGGGAGCTACGTGGGTGGATGTAGTGCTGGAGCATGGAAGTTGCGTCACTACCATGGCAAAAGACAAACCAACACTGGACATCGAACTCCTGAAGACGGAGGTCACAAACCCTGCAGTCCTGCGCAAACTGTGCATTGAAGCTAAAATATCAAATACCACCACCGATTCGAGATGTCCAACACAAGGAGAAGCCACGCTGGTGGAAGAGCAGGACACGAACTTTGTGTGTCGACGAACGTTCGTGGACAGAGGCTGGGGCAATGGTTGTGGGCTATTTGGAAAAGGTAGCTTAATAACGTGTGCTAAGTTTAAGTGTGTGACAAAACTGGAAGGAAAGATAGTCCAATATGAAAACTTAAAATATTCAGTCATAGTCACCGTACACACTGGAGACCAACACCAAGTTGGAAATGAGACCACAGAACATGGAACAACTGCAACCATAACACCCCAAGCTCCTACGTCGGAAATACAGCTGACAGACTACGGAGCTCTAACACTGGATTGTTCACCTAGAACAGGACTAGACTTTAATGAGATGGTGTTGTTGACGATGAAAGAAAAATCATGGCTCGTCCACAAACAATGGTTTCTGGACCTACCACTGCCTTGGACCTCAGGGGCCTCAACATCCCAAGAGACTTGGAATAGACAAGACCTGCTGGTCACATTCAAGACAGCTCATGCAAAAAAGCAGGAAGTAGTCGTGCTAGGATCACAAGAAGGAGCAATGCACACTGCGCTGACTGGAGCGACAGAAATCCAAACGTCTGGAACGACAACAATTTTTGCAGGGCACCTGAAATGCAGACTAAAAATGGATAAACTGACCTTAAAAGGGGTATCATATGTAATGTGCACAGGGTCATTCAAGCTAGAGAAGGAAGTGGCTGAGACCCAGCATGGAACTGTTCTAGTGCAAGTTAAATACGAAGGAACAGATGCACCATGCAAGATCCCCTTCTCGTCCCAAGATGAGAAGGGAGTAACCCAGAATGGGAGATTGATAACAGCCAACCCCATAGTCACTGACAAAGAAAAACCAGTCAATATTGAAGCGGAGCCACCTTTTGGGGAGAGCTACCTTGTGGTAGGAGCAGGTGAAAAAGCTTTGAAACTAAGCTGGTTCAAGAAGGGAAGCAGTATAGGGAAAATGTTCGAAGCAACTGCCCGCGGAGCACGAAGGATGGCCATCCTGGGAGACACCGCATGGGACTTCGGTTCTATAGGAGGGGTGTTCACATCTGTGGGAAAACTGATACACCAGATTTTTGGGACTGCGTATGGAGTCTTGTTCAGCGGGGTTTCTTGGACCATGAAAATAGGAATAGGGATTCTGCTGACATGGCTAGGATTAAATTCAAGGAGCACATCCCTTTCAATGACGTGTATCGCAGTCGGCATGGTCACACTGTACCTAGGAGTCATGGTTCAGGCG
>DV1/CYD14/PHILIPPINES/407/2013
TTTCATCTGACCACTCGGGGAGGAGAGCCGCACATGATAGTTAGCAAGCAGGAAAGAGGAAAATCACTTTTGTTTAAGACCTCTGCAGGTGTCAACATGTGTACACTTATGGCGATGGATTTGGGAGAGTTATGTGAGGACACAATGACCTACAAATGCCCCAGGATCACTGAGACGGAGCCAGATGACGTTGACTGCTGGTGCAATGCCACGGAGACATGGGTGACCTATGGGACATGTTCTCAAACTGGTGAACACCGACGAGACAAACGTTCCGTCGCACTGGCACCACACGTAGGGCTTGGCCTAGAAACAAGAACCGAAACGTGGATGTCCTCTGAAGGTGCTTGGAGACAAATACAAAAAGTGGAGACTTGGGCTCTGAGACACCCAGGATTCACGGTGATAGCCCTTTTTCTAGCACATGCTATAGGAACATCCATCACCCAGAAAGGGATTATTTTTATTCTGCTGATGCTGGTAACTCCATCCATGGCCATGCGGTGCGTGGGAATAGGCAACAGAGACTTCGTGGAAGGACTGTCGGGAGCTACGTGGGTGGATGTAGTGCTGGAGCATGGAAGTTGCGTCACTACCATGGCAAAAGACAAACCAACACTGGACATTGAACTCCTGAAGACGGAGGTCACAAACCCTGCAGTCCTGCGCAAACTGTGCATTGAAGCTAAAATATCAAATACCACCACCGATTCAAGATGTCCAACACAAGGAGAAGCCACGCTGGTGGAAGAGCAGGACACGAACTTTGTGTGTCGACGAACGTTCGTGGACAGAGGCTGGGGCAATGGTTGTGGGCTATTTGGAAAAGGTAGCTTAATAACGTGTGCTAAGTTTAAGTGTGTGACAAAACTGGAAGGAAAGATAGTCCAATATGAAAACTTAAAATATTCAGTCATAGTCACCGTACACACTGGAGACCAACACCAAGTTGGAAATGAGACCACAGAACATGGAACAACTGCAACCATAACACCTCAAGCTCCTACGTCGGAAATACAGCTGACAGACTACGGAGCTCTAACACTGGATTGTTCACCTAGAACAGGACTAGACTTTAATGAGATGGTGTTGTTGACGATGAAAGAAAAATCATGGCTCGTCCACAAACAATGGTTTCTGGACCTACCACTGCCTTGGACCTCAGGGGCCTCAACATCCCAAGAGACTTGGAATAGACAAGACCTGCTGGTCACATTCAAGACAGCTCATGCAAAAAAGCAGGAAGTAGTCGTGCTAGGATCACAAGAAGGAGCAATGCACACTGCGCTGACTGGAGCGACAGAAATCCAAACGTCTGGAACGACAACAATTTTTGCAGGGCACCTGAAATGCAGACTAAAAATGGATAAACTGACCTTAAAAGGGGTATCATATGTAATGTGCACAGGGTCATTCAAGCTAGAGAAGGAAGTGGCTGAGACCCAGCATGGAACTGTTCTAGTGCAAGTTAAATACGAAGGAACAGATGCACCATGCAAAATCCCCTTCTCGTCCCAAGATGAGAAGGGAGTAACCCAGAATGGGAGATTGATAACAGCCAACCCCATAGTCACTGACAAAGAAAAACCAGTCAACATTGAAGCGGAGCCACCTTTTGGGGAGAGCTACCTTGTGGTAGGAGCAGGTGAAAAAGCTTTGAAACTAAGCTGGTTCAAGAAGGGAAGTAGCATAGGGAAAATGTTTGAAGCAACTGCCCGCGGAGCACGAAGGATGGCCATCCTGGGAGACACCGCATGGGACTTCGGTTCTATAGGAGGGGTGTTCACATCTGTGGGAAAACTGATACACCAGATTTTTGGGACTGCGTATGGAGTCTTGTTCAGCGGGGTTTCTTGGACCATGAAAATAGGAATAGGGATTCTGCTGACTTGGCTAGGATTAAATTCAAGGAGCACATCCCTTTCAATGACGTGTATCGCAGTCGGCATGGTCACACTGTACCTAGGAGTCATGGTTCAGGCG
>DV1/CYD14/PHILIPPINES/408/2012
TTTCATCTGACCACCCGGGGAGGAGAGCCGCACATGATAGTTAGCAAGCAGGAAAGAGGAAAATCACTTTTGTTTAAGACCTCTGCAGGTGTCAACATGTGTACCCTTATTGCAATGGATTTGGGAGAGTTATGTGAGGACACAATGACCTACAAATGCCCCAGGATCACTGAGACGGAGCCAGATGACGTTGACTGTTGGTGCAATGCCACGGAGACATGGGTGACCTATGGAACATGTTCTCAAACTGGTGAACACCGACGAGACAAACGTTCCGTCGCATTGGCACCACACGTAGGGCTTGGCCTAGAAACAAGAACCGAAACGTGGATGTCCTCTGAAGGCGCTTGGAGACAAATACAAAAAGTGGAGACTTGGGCTCTGAGACACCCAGGATTCACGGTGATAGCCCTTTTTCTAGCACATGCTATAGGAACATCCATCACCCAGAAAGGAATTATTTTTATTTTGCTGATGCTGGTAACTCCATCCATGGCCATGCGGTGTGTGGGAATAGGCAACAGAGACTTCGTGGAAGGACTGTCAGGAGCTACGTGGGTGGATGTGGTGCTGGAGCATGGAAGTTGCGTCACTACCATGGCAAAAGACAAACCAACACTGGACATTGAACTCCTGAAGACGGAGGTTACAAACCCTGCAGTCCTGCGCAAACTGTGCATTGAAGCTAAAATATCAAACACCACCACCGATTCGAGATGTCCAACACAAGGAGAAGCTACGCTGGTGGAAGAGCAGGACACGAACTTTGTGTGCCGACGAACGTTCGTGGACAGAGGCTGGGGTAATGGTTGTGGGCTATTCGGAAAAGGTAGCTTAATAACGTGTGCAAAGTTCAAGTGTGTGACAAAACTGGAAGGAAAGATAGTCCAATATGAAAACCTAAAATATACAGTCATAGTCACCGTACACACTGGAGACCAACACCAAGTTGGAAATGAGACCACAGAACATGGAACAACTGCAACCATAACACCTCAAGCTCCCACGTCGGAAATACAGCTGACAGACTACGGAGCTCTAACATTGGATTGTTCACCTAGAACAGGACTAGACTTTAATGAGATGGTGTTGTTAACAATGAAAGAAAAATCATGGCTCGTCCACAAACAATGGTTTCTGGACCTACCACTGCCTTGGACCTCGGGGGCCTCAACATCCCAAGAGACTTGGAATAGACAAGACTTGCTGGTCACATTTAAGACAGCTCATGCAAAAAAGCAGGAAGTAGTCGTACTAGGATCACAAGAAGGAGCAATGCACACTGCGCTGACTGGAGCGACAGAAATCCAAACGTCTGGAACGACAACAATTTTTGCAGGACATCTGAAATGCAGACTAAAAATGGATAAACTGACCTTAAAAGGGGTATCATATGTAATGTGCACAGGGTCATTCAAGCTAGAGAAGGAAGTGGCTGAGACCCAGCATGGAACCGTTCTAGTGCAGGTTAAATACGAAGGAACAGATGCACCATGCAAGATCCCCTTCTCGTCCCAAGATGAGAAGGGAGTAACCCAGAATGGGAGATTGATAACAGCTAACCCCATAGTCACTGACAAAGAAAAACCAGTCAATATTGAAGCGGAGCCACCTTTTGGTGAGAGCTACCTTGTGGTAGGAGCAGGTGAAAAAGCTTTGAAACTAAGCTGGTTCAAGAAGGGAAGCAGTATAGGGAAAATGTTTGAAGCAACTGCCCGTGGAGCACGAAGGATGGCCATCCTGGGAGACACCGCATGGGACTTCGGTTCTATAGGAGGGGTGTTCACGTCTGTGGGGAAACTGATACACCAGATTTTTGGGACTGCGTATGGAGTCTTGTTTAGCGGGGTTTCTTGGACCATGAAAATAGGAATAGGGATTCTGCTGACATGGCTAGGATTAAATTCAAGGAGCACGTCCCTTTCAATGACGTGTATCGCAGTTGGCATGGTCACACTGTACCTAGGAGTCATGGTTCAGGCG
>DV1/CYD14/PHILIPPINES/409/2013
TTTCATCTGACCACCCGGGGAGGAGAGCCGCACATGATAGTTAGCAAGCAGGAAAGAGGAAAATCACTTTTGTTTAAGACCTCTGCAGGTGTCAACATGTGTACCCTTATTGCAATGGATTTGGGAGAGTTATGTGAGGACACAATGACCTACAAATGCCCCAGGATCACTGAGACGGAGCCAGATGACGTTGACTGTTGGTGCAATGCCACGGAGACATGGGTGACCTATGGAACATGTTCTCAAACTGGTGAACACCGACGAGACAAACGTTCCGTCGCATTGGCACCACACGTAGGGCTTGGCCTAGAAACAAGAACCGAAACGTGGATGTCCTCTGAAGGCGCTTGGAGACAAATACAAAAAGTGGAGACTTGGGCTCTGAGACACCCAGGATTCACGGTAATAGCCCTTTTTCTAGCACATGCTATAGGAACATCCATCACCCAGAAAGGAATTATTTTCATTTTGCTGATGCTGGTAACTCCATCCATGGCCATGCGGTGTGTGGGAATAGGCAACAGAGACTTCGTGGAAGGACTGTCAGGAGCTACGTGGGTGGATGTGGTGCTGGAGCATGGAAGTTGCGTCACTACCATGGCAAAAGACAAACCAACACTGGACATTGAACTCCTGAAGACGGAGGTTACAAACCCTGCAGTCCTGCGCAAACTGTGCATTGAAGCTAAAATATCAAACACCACCACCGATTCGAGATGTCCAACACAAGGAGAAGCTACGCTGGTGGAAGAGCAGGACACGAACTTTGTGTGCCGACGAACGTTCGTGGACAGAGGCTGGGGTAATGGTTGTGGGCTATTCGGAAAAGGTAGCTTAATAACGTGTGCAAAGTTCAAGTGTGTGACAAAACTGGAAGGAAAGATAGTCCAATATGAAAACCTAAAATATACAGTCATAGTCACCGTACACACTGGAGACCAACACCAAGTTGGAAATGAGACCACAGAACATGGAACAACTGCAACCATAACACCTCAAGCTCCCACGTCGGAAATACAGCTGACAGACTACGGAGCTCTAACATTGGATTGTTCACCTAGAACAGGACTAGACTTTAATGAGATGGTGTTGTTAACAATGAAAGAAAAATCATGGCTCGTCCACAAACAATGGTTTCTGGACCTACCACTGCCTTGGACCTCGGGGGCCTCAACATCCCACGAGACTTGGAATAGACAAGACTTGCTGGTCACATTTAAGACAGCTCATGCAAAAAAGCAGGAAGTAGTCGTACTAGGATCACAAGAAGGAGCAATGCACACTGCGCTGACTGGAGCGACAGAAATCCAAACGTCTGGAACGACAACAATTTTTGCAGGACATCTGAAATGCAGACTAAAAATGGATAAACTGACCTTAAAAGGGGTATCATATGTAATGTGCACAGGATCATTCAAGCTAGAGAAGGAAGTGGCTGAGACCCAGCATGGAACCGTTCTAGTGCAGGTCAAATACGAAGGAACAGATGCACCATGCAAGATCCCCTTCTCGTCCCAAGATGAGAAGGGAGTAACCCAGAATGGGAGATTGATAACAGCTAACCCCATAGTCACTGACAAAGAAAAACCAGTCAATATTGAAGCGGAGCCACCTTTTGGTGAGAGCTACCTTGTGGTAGGAGCAGGTGAAAAAGCTTTGAAACTAAGCTGGTTCAAGAAGGGAAGCAGTATAGGGAAAATGTTTGAAGCAACTGCCCGTGGAGCACGAAGGATGGCCATCCTGGGAGACACCGCATGGGACTTCGGTTCTATAGGAGGGGTGTTCACGTCTGTGGGGAAACTGATACACCAGATTTTTGGGACTGCGTATGGAGTCTTGTTTAGCGGGGTTTCTTGGACCATGAAAATAGGAATAGGGATTCTGCTGACATGGCTAGGATTAAATTCAAGGAGCACGTCCCTTTCAATGACGTGTATCGTAGTTGGCATGGTCACACTATACCTAGGAGTCATGGTTCAGGCG
>DV1/CYD14/PHILIPPINES/410/2013
TTTCATCTGACCACCCGGGGAGGAGAGCCGCACATGATAGTTAGCAAGCAGGAAAGAGGAAAATCACTTTTGTTTAAGACCTCTGCAGGTGTCAACATGTGTACCCTTATTGCAATGGATTTGGGAGAGTTATGTGAGGACACAATGACCTACAAATGCCCCAGGATCACTGAGACGGAGCCAGATGACGTTGACTGTTGGTGCAATGCCACGGAGACATGGGTGACCTATGGAACATGTTCTCAAACTGGTGAACACCGACGAGACAAACGTTCCGTCGCATTGGCACCACACGTAGGGCTTGGCCTAGAAACAAGAACCGAAACGTGGATGTCCTCTGAAGGCGCTTGGAGACAAATACAAAAAGTGGAGACTTGGGCTCTGAGACACCCAGGATTCACGGTAATAGCCCTTTTTCTAGCACATGCTATAGGAACATCCATCACCCAGAAAGGAATTATTTTCATTTTGCTGATGCTGGTAACTCCATCCATGGCCATGCGGTGTGTGGGAATAGGCAACAGAGACTTCGTGGAAGGACTGTCAGGAGCTACGTGGGTGGATGTGGTGCTGGAGCATGGAAGTTGCGTCACTACCATGGCAAAAGACAAACCAACACTGGACATTGAACTCCTGAAGACGGAGGTTACAAACCCTGCAGTCCTGCGCAAACTGTGCATTGAAGCTAAAATATCAAACACCACCACCGATTCGAGATGTCCAACACAAGGAGAAGCTACGCTGGTGGAAGAGCAGGACACGAACTTTGTGTGCCGACGAACGTTCGTGGACAGAGGCTGGGGTAATGGTTGTGGGCTATTCGGAAAAGGTAGCTTAATAACGTGTGCAAAGTTCAAGTGTGTGACAAAACTGGAAGGAAAGATAGTCCAATATGAAAACCTAAAATATACAGTCATAGTCACCGTACACACTGGAGACCAACACCAAGTTGGAAATGAGACCACAGAACATGGAACAACTGCAACCATAACACCTCAAGCTCCCACGTCGGAAATACAGCTGACAGACTACGGAGCTCTAACATTGGATTGTTCACCTAGAACAGGACTAGACTTTAATGAGATGGTGTTGTTAACAATGAAAGAAAAATCATGGCTCGTCCACAAACAATGGTTTCTGGACCTACCACTGCCTTGGACCTCGGGGGCCTCAACATCCCACGAGACTTGGAATAGACAAGACTTGCTGGTCACATTTAAGACAGCTCATGCAAAAAAGCAGGAAGTAGTCGTACTAGGATCACAAGAAGGAGCAATGCACACTGCGCTGACTGGAGCGACAGAAATCCAAACGTCTGGAACGACAACAATTTTTGCAGGACATCTGAAATGCAGACTAAAAATGGATAAACTGACCTTAAAAGGGGTATCATATGTAATGTGCACAGGATCATTCAAGCTAGAGAAGGAAGTGGCTGAGACCCAGCATGGAACCGTTCTAGTGCAGGTCAAATACGAAGGAACAGATGCACCATGCAAGATCCCCTTCTCGTCCCAAGATGAGAAGGGAGTAACCCAGAATGGGAGATTGATAACAGCTAACCCCATAGTCACTGACAAAGAAAAACCAGTCAATATTGAAGCGGAGCCACCTTTTGGTGAGAGCTACCTTGTGGTAGGAGCAGGTGAAAAAGCTTTGAAACTAAGCTGGTTCAAGAAGGGAAGCAGTATAGGGAAAATGTTTGAAGCAACTGCCCGTGGAGCACGAAGGATGGCCATCCTGGGAGACACCGCATGGGACTTCGGTTCTATAGGAGGGGTGTTCACGTCTGTGGGGAAACTGATACACCAGATTTTTGGGACTGCGTATGGAGTCTTGTTTAGCGGGGTTTCTTGGACCATGAAAATAGGAATAGGGATTCTGCTGACATGGCTAGGATTAAATTCAAGGAGCACGTCCCTTTCAATGACGTGTATCGTAGTTGGCATGGTCACACTATACCTAGGAGTCATGGTTCAGGCG
>DV1/CYD14/PHILIPPINES/411/2013
TTTCATCTGACCACTCGGGGAGGAGAGCCGCACATGATAGTTAGCAAGCAGGAAAGAGGAAAATCACTTTTGTTTAAGACCTCTACAGGTGTCAACATGTGTACACTTATGGCAATGGATTTGGGAGAGTTATGTGAGGACACAATGACCTACAAATGCCCCAGGATCACTGAGACGGAGCCAGATGACGTTGACTGTTGGTGCAATGCCACGGAGACATGGGTGACCTATGGAACATGTTCTCAAACTGGTGAACACCGACGAGACAAACGTTCCGTCGCATTGGCACCACACGTAGGGCTTGGCCTAGAAACAAGAACCGAAACGTGGATGTCCTCTGAAGGTGCTTGGAGACAAATACAAAAAGTGGAGACTTGGGCTCTGAGACACCCAGGATTCACGGTGATAGCCTTTTTTCTAGCACATGCTATAGGAACATCCATCACCCAGAAAGGGATTATTTTTATTTTGTTGATGCTGGTAACTCCATCCATGGCCATGCGGTGCGTAGGAATAGGCAACAGAGACTTCGTGGAAGGACTGTCGGGAGCTACGTGGGTGGATGTAGTGCTGGAGCATGGAAGTTGCGTCACTACCATGGCAAAAGACAAACCAACACTGGACATTGAACTCCTGAAGACGGAGGTCACAAACCCTGCAGTCCTGCGCAAACTGTGCATTGAAGCTAAAATATCAAATACCACCACCGATTCGAGATGTCCAACACAAGGAGAAGCCACGCTGGTGGAAGAGCAGGACACGAACTTTGTGTGTCGACGAACGTTCGTGGACAGAGGCTGGGGCAATGGTTGTGGGCTATTTGGAAAAGGTAGCTTAATAACGTGTGCTAAGTTTAAGTGTGTGACAAAACTGGAAGGAAAGATAGTCCAATATGAAAACTTAAAATATTCAGTCATAGTCACCGTACACACTGGAGACCAACACCAAGTTGGAAATGAGACCACAGAACATGGAACAATTGCAACCATAACACCTCAAGCTCCTACGTCGGAAATACAGCTGACAGACTACGGAGCTCTAACACTGGATTGTTCACCTAGAACAGGACTAGACTTTAATGAGATGGTGTTGTTGACGATGAAAGAAAAATCATGGCTCGTCCACAAACAATGGTTTCTGGACCTACCACTGCCTTGGACCTCAGGGGCCTCAACATCCCAAGAGACTTGGAATAGACAAGACCTGCTGGTCACATTCAAGACAGCTCATGCAAAGAAGCAGGAAGTAGTCGTGCTAGGATCACAAGAAGGAGCAATGCACACTGCGCTGACTGGAGCGACAGAAATCCAAACGTCTGGAACGACAACAATTTTTGCAGGGCACTTGAAATGCAGACTAAAAATGGACAAACTGACCTTAAAAGGGGTATCATATGTAATGTGCACAGGGTCATTTAAGCTAGAGAAGGAAGTGGCTGAGACCCAGCATGGAACTGTTCTAGTGCAAGTTAAATACGAAGGAACAGATGCACCATGCAAGATCCCCTTCACGTCCCAAGATGAGAAGGGAGTAACCCAGAATGGGAGATTGATAACAGCCAACCCCATAGTCATTGACAAAGAAAAACCAGTCAACATTGAAGCGGAGCCACCTTTTGGGGAGAGCTACCTTGTGGTAGGAGCAGGTGAAAAAGCTTTGAAACTAAGCTGGTTCAAGAAGGGAAGCAGTATAGGGAAAATGTTTGAAGCAACTGCCCGCGGAGCACGAAGGATGGCCATCCTGGGAGACACCGCATGGGACTTCGGTTCTATAGGAGGGGTGTTCACATCTGTGGGAAAACTGATACACCAGATTTTTGGGACTGCGTATGGAGTCTTGTTCAGCGGGGTTTCTTGGACCATGAAAATAGGAATAGGGATTCTGCTGACATGGCTAGGATTAAATTCAAGGAGCACATCCCTTTCAATGACGTGTATCGCAGTCGGCATGGTCACACTGTACCTAGGAGTCATGGTTCAGGCG
>DV1/CYD14/PHILIPPINES/412/2013
TTTCATCTGACCACTCGGGGAGGAGAGCCGCACATGATAGTTAGCAAGCAGGAAAGAGGAAAATCACTTTTGTTTAAGACCTCTGCAGGTGTCAACATGTGTACACTTATGGCAATGGATTTGGGAGAGTTATGTGAGGACACAATGACCTACAAATGCCCCAGGATCACTGAGACGGAGCCAGATGACGTTGACTGTTGGTGCAATGCCACGGAGACATGGGTGACCTATGGAACATGTTCTCAAACTGGTGAACACCGACGAGACAAACGTTCCGTCGCATTGGCACCACACGTAGGGCTTGGCCTAGAAACAAGAACCGAAACGTGGATGTCCTCTGAAGGTGCTTGGAGACAAATACAAAAAGTGGAGACTTGGGCTCTGAGACACCCAGGATTCACGGTGATAGCCCTTTTTCTAGCACATGCTATAGGAACATCCATCACCCAGAAAGGGATTATTTTTATCTTGTTGATGCTGGTAACTCCATCCATGGCCATGCGGTGCGTGGGAATAGGCAACAGAGACTTCGTGGAAGGACTGTCGGGAGCTACGTGGGTGGATGTAGTGCTGGAGCATGGAAGTTGCGTTACTACCATGGCAAAAAACAAACCAACACTGGACATTGAACTCCTGAAGACGGAGGTCACAAACCCTGCAGTCCTGCGCAAACTGTGCATAGAAGCTAAAATATCAAATACCACCACCGATTCGAGATGTCCAACACAAGGAGAAGCCACGCTGGTGGAAGAGCAGGACACGAACTTTGTGTGTCGACGAACGTTCGTGGATAGAGGCTGGGGCAATGGTTGTGGGCTATTTGGAAAAGGTAGCTTAATAACGTGTGCTAAGTTTAAGTGTGTGACAAAACTGGAAGGAAAGATAGTCCAATATGAAAACTTAAAATATTCAGTCATAGTCACCGTACACACTGGAGACCAACACCAAGTTGGAAATGAGACCACAGAACATGGAACAACTGCAACCATAACACCTCAAGCTCCTACGTCGGAAATACAGCTGACAGACTACGGAGCTCTAACACTGGATTGTTCACCTAGAACAGGACTAGACTTTAATGAGATGGTGTTGTTGACGATGAAAGAAAAATCATGGCTCGTCCACAAACAATGGTTTCTGGACCTACCACTGCCTTGGACTTCAGGGGCCTCAACATCCCAAGAGACTTGGAATAGACAAGACCTGCTGGTCACATTCAAGACAGCTCATGCAAAAAAGCAGGAAGTAGTCGTGCTAGGATCACAAGAAGGAGCAATGCACACTGCGCTGACTGGAGCGACAGAAATCCAAACGTCTGGAACGACAACAATTTTTGCAGGGCACCTGAAATGCAGACTAAAAATGGATAAACTGACCTTAAAAGGGGTATCATATGTAATGTGCACAGGGTCATTCAAGCTAGAGAAGGAAGTGGCTGAGACCCAGCATGGAACTGTTCTAGTGCAAGTTAAATACGAAGGAACAGATGCACCATGCAAGATCCCCTTCTCGTCCCAAGATGAGAAGGGAGTAACCCAGAATGGGAGATTGATAACAGCCAACCCCATAGTCACTGACAAAGAAAAACCAGTCAACATTGAAGCGGAGCCACCTTTTGGGGAGAGCTACCTTGTGGTAGGAGCAGGTGAAAAAGCTTTGAAACTAAGCTGGTTCAAGAAGGGAAGCAGTATAGGGAAAATGTTTGAAGCAACTGCCCGCGGAGCACGAAGGATGGCCATCCTGGGAGACACCGCATGGGACTTCGGTTCTATAGGAGGGGTGTTCACATCTGTGGGAAAACTGATACACCAGATTTTTGGGACTGCGTATGGAGTCTTGTTCAGCGGGGTTTCTTGGACCATGAAAATAGGAATAGGGATTCTGCTGACATGGCTAGGATTAAATTCAAGGAGCACATCCCTTTCAATGACGTGTATCGCAGTCGGCATGGTCACACTGTACCTAGGAGTCATGGTTCAGGCG
>DV1/CYD14/PHILIPPINES/413/2012
TTTCATCTGACCACCCGGGGAGGAGAGCCGCACATGATAGTTAGCAAGCAGGAAAGAGGAAAATCACTTTTGTTTAAGACCTCTGCAGGTGTCAACATGTGTACACTTATGGCGATGGATTTGGGAGAGTTATGTGAGGACACAATGACCTACAAATGCCCCAGGATCACTGAGACGGAGCCAGATGACGTTGACTGTTGGTGCAATGCCACGGAGACATGGGTGACCTATGGAACATGTTCTCAAACTGGTGAACACCGACGAGACAAACGTTCCGTCGCATTGGCACCACACGTAGGGCTTGGCCTAGAAACAAGAACCGAAACGTGGATGTCCTCTGAAGGCGCTTGGAGACAAATACAAAAAGTGGAGACTTGGGCTCTGAGACACCCAGGATTCACGGTGATAGCCCTTTTTCTAGCACATGCTATAGGAACATCCATCACCCAGAAAGGAATTATTTTCATTTTGCTGATGCTGGTAACTCCATCCATGGCCATGCGGTGTGTGGGAATAGGCAACAGAGACTTCGTGGAAGGACTGTCAGGAGCTACGTGGGTGGATGTGGTGCTGGAGCATGGAAGTTGCGTCACTACCATGGCAAAAGACAAACCAACACTGGACATTGAACTCCTGAAGACGGAGGTTACAAACCCTGCAGTCCTGCGCAAACTGTGCATTGAAGCTAAAATATCAAACACCACCACCGATTCGAGATGTCCAACACAAGGAGAAGCTACGCTGGTGGAAGAGCAGGACACGAACTTTGTGTGCCGACGAACGTTCGTGGACAGAGGCTGGGGCAATGGTTGTGGGCTATTCGGAAAAGGTAGCTTAATAACGTGTGCAAAGTTCAAGTGTGTGACAAAACTGGAAGGAAAGATAGTCCAATATGAAAACCTAAAATATACAGTCATAGTCACCGTACACACTGGAGACCAACACCAAGTTGGAAATGAGACCACAGAACATGGAACAACTGCAACCATAACACCTCAAGCTCCCACGTCGGAAATACAGCTGACAGACTACGGAGCTCTAACATTGGATTGTTCACCTAGAACAGGACTAGACTTTAATGAGATGGTGTTGTTAACAATGAAAGAAAAATCATGGCTCGTCCACAAACAATGGTTTCTGGACCTACCACTGCCTTGGACCTCGGGGGCCTCAACATCCCAAGAGACTTGGAATAGACAAGACTTGCTGGTCACATTTAAGACAGCTCATGCAAAAAAGCAGGAAGTAGTCGTACTAGGATCACAAGAAGGAGCAATGCACACTGCGCTGACTGGAGCGACAGAAATCCAAACGTCTGGAACGACAACAATTTTTGCAGGACATCTGAAATGCAGACTAAAAATGGATAAACTGACCTTAAAAGGGGTATCATATGTAATGTGCACAGGGTCATTCAAGCTAGAGAAGGAAGTGGCTGAGACCCAGCATGGAACCGTTCTAGTGCAGGTTAAATACGAAGGAACAGATGCACCATGCAAGATCCCCTTCTCGTCCCAAGATGAGAAGGGAGTAACCCAGAATGGGAGATTGATAACGGCTAACCCCATAGTCACTGACAAAGAAAAACCAGTCAATATTGAAGCGGAGCCACCTTTTGGTGAGAGCTACCTTGTGGTAGGAGCAGGTGAAAAAGCTTTGAAACTAAGCTGGTTCAAGAAGGGAAGCAGTATAGGGAAAATGTTTGAAGCAACTGCCCGTGGAGCACGAAGGATGGCCATCCTGGGAGACACCGCATGGGACTTCGGTTCTATAGGAGGGGTGTTCACGTCTGTGGGGAAACTGATACACCAGATTTTTGGGACTGCGTATGGAGTCTTGTTTAGCGGGGTTTCTTGGACCATGAAAATAGGAATAGGGATTCTGCTGACATGGCTAGGATTAAATTCAAGGAGCACGTCCCTTTCAATGACGTGTATCGCAGTTGGCATGGTCACACTGTACCTAGGAGTCATGGTTCAGGCG
>DV1/CYD14/PHILIPPINES/414/2013
TTTCATCTGACCACTCGGGGAGGAGAGCCGCACATGATAGTTAGCAAGCAGGAAAGAGGAAAATCACTTTTGTTTAAGACCTCTGCAGGTGTCAACATGTGTACACTTATGGCAATGGATTTGGGAGAGTTATGTGAGGACACAATGACCTACAAATGCCCCAGGATCACTGAGACGGAGCCAGATGACGTTGACTGTTGGTGCAATGCCACGGAGACATGGGTGACCTATGGAACATGTTCTCAAACTGGTGAACACCGACGAGACAAACGTTCCGTCGCATTGGCACCACACGTAGGGCTTGGCCTAGAAACAAGAACCGAAACGTGGATGTCCTCTGAAGGTGCTTGGAGACAAATACAAAAAGTGGAGACTTGGGCTCTGAGACACCCAGGATTCACGGTGATAGCCCTTTTTCTAGCACATGCTATAGGAACATCCATCACCCAGAAAGGGATTATTTTTATTTTGCTGATGCTGGTAACTCCATCCATGGCCATGCGGTGCGTGGGAATAGGCAACAGAGACTTCGTGGAAGGACTGTCGGGAGCTACGTGGGTGGATGTAGTGCTGGAGCATGGAAGTTGCGTCACTACCATGGCAAAAGACAAACCAACACTGGACATTGAACTCCTGAAGACGGAGGTCACAAACCCTGCAGTCCTGCGCAAACTGTGCATTGAAGCCAAAATATCAAATACCACCACCGATTCAAGATGTCCAACACAAGGAGAAGCCACGCTGGTGGAAGAGCAGGACACGAACTTTGTGTGTCGACGAACGTTCGTGGACAGAGGCTGGGGCAATGGTTGTGGGCTATTTGGAAAAGGTAGCTTAATAACGTGTGCCAAGTTTAAGTGTGTGACAAAACTGGAAGGAAAGATAGTCCAATATGAAAACTTAAAATATTCAGTCATAGTCACCGTGCACACTGGAGACCAACACCAAGTTGGAAATGAGACCACAGAACATGGAACAACTGCAACCATAACACCTCAAGCTCCTACGTCGGAAATACAGTTGACAGACTACGGAGTTCTAACACTGGATTGTTCACCTAGAACAGGACTAGACTTTAATGAGATGGTGTTGTTGACGATGAAAGAAAAATCATGGCTCGTCCACAAACAATGGTTTCTGGACCTACCACTGCCTTGGACCTCAGGGGCCTCAACATCCCAAGAGACTTGGAATAGACAAGACCTGCTGGTCACATTCAAGACAGCTCATGCAAAAAAGCAGGAAGTAGTCGTGCTAGGATCACAAGAAGGAGCAATGCACACTGCGCTGACTGGAGCGACAGAAATCCAAACGTCTGGAACGACAACAATTTTTGCAGGGCACCTGAAATGCAGACTAAAAATGGATAAACTGACCTTAAAAGGGGTATCATATGTAATGTGCACAGGGTCATTCAAGCTAGAGAAGGAAGTGGCTGAGACCCAGCATGGAACTGTTCTAGTGCAAGTTAAATACGAAGGAACAGATGCACCATGCAAGATCCCCTTCTCGTCCCAAGATGAGAAGGGAGTAACCCAGAATGGGAGATTGATAACAGCCAACCCCATAGTCACTGACAAAGAAAAACCAGTCAGCATTGAAGCGGAGCCACCTTTTGGGGAGAGCTACCTTGTGGTAGGGGCAGGTGAAAAAGCTTTGAAACTAAGCTGGTTCAAGAAGGGAAGCAGTATAGGGAAAATGTTTGAAGCAACTGCCCGCGGAGCACGAAGGATGGCCATCCTGGGAGACACCGCATGGGACTTCGGTTCTATAGGAGGGGTGTTCACATCTGTGGGAAAACTGATACACCAGATTTTTGGGACTGCGTATGGAGTCTTGTTCAGCGGGGTTTCTTGGACCATGAAAATAGGAATAGGGATTCTGCTGACATGGCTAGGATTAAATTCAAGGAGCACATCCCTTTCAATGACGTGTATCGCAGTCGGCATGGTCACACTGTACCTAGGAGTCATGGTTCAGGCG
>DV1/CYD14/PHILIPPINES/415/2012
TTTCATCTGACCACTCGGGGAGGAGAGCCGCACATGATAGTTAGCAAGCAGGAAAGAGGAAAATCACTTTTGTTTAAGACCTCTGCAGGTGTCAACATGTGTACCCTTATGGCAATGGATTTGGGAGAGTTATGTGAGGACACAATGACCTACAAATGCCCCAGGATCACTGAGACGGAGCCAGATGACGTTGACTGCTGGTGCAATGCCACGGAGACATGGGTGACCTATGGAACATGTTCTCAAACTGGTGAACACCGACGAGACAAACGTTCCGTCGCACTGGCACCACACGTAGGGCTTGGCCTAGAAACAAGAACCGAAACGTGGATGTCCTCTGAAGGTGCTTGGAGACAAATACAAAAAGTGGAGACTTGGGCTCTGAGACACCCAGGATTCACGGTGATAGCCCTTTTTTTAGCACATGCTATAGGAACATCCATCACCCAGAAAGGGATTATTTTTATTTTGCTGATGCTGGTAACTCCATCCATGGCCATGCGGTGCGTGGGAATAGGCAACAGAGACTTCGTGGAAGGACTATCGGGAGCTACGTGGGTGGATGTAGTGCTGGAGCATGGAAGTTGCGTCACTACCATGGCAAAAGACAAACCAACACTGGACATTGAACTCCTGAAGACGGAGGTCACAAACCCTGCAGTCCTGCGCAAACTGTGCATTGAAGCTAAAATATCAAATACCACCACCGATTCAAGATGTCCAACACAAGGAGAAGCCACGCTGGTGGAAGAGCAGGACACGAACTTTGTGTGTCGACGAACGTTCGTGGACAGAGGCTGGGGCAATGGTTGTGGGCTATTTGGAAAAGGTAGCTTAATAACGTGTGCCAAGTTTAAGTGTGTGACAAAACTGGAAGGAAAGATAGTCCAATATGAAAACTTAAAATATTCAGTCATAGTCACCGTACACACTGGAGACCAACACCAAGTTGGAAATGAGACCACAGAACATGGAACAACTGCAACCATAACACCTCAAGCTCCTACGTCGGAAATACAGCTGACAGACTACGGAGCTCTAACACTGGATTGTTCACCTAGAACAGGACTAGACTTTAATGAGATGGTGTTGTTGACGATGAAAGAAAAATCATGGCTCGTCCACAAACAATGGTTTCTGGACCTACCACTGCCTTGGACCTCAGGGGCCTCAACATCCCAAGAGACTTGGAATAGACAAGACCTGCTGGTCACATTCAAGACAGCTCATGCAAAAAAGCAGGAAGTAGTCGTGCTAGGATCACAAGAAGGAGCAATGCACACTGCGCTGACTGGAGCGACAGAAATCCAAACGTCTGGAACGACAACAATTTTTGCAGGGCACCTGAAATGCAGACTAAAAATGGATAAACTGACCTTAAAAGGGGTATCATATGTAATGTGCACAGGGTCATTCAAGCTAGAGAAGGAAGTGGCTGAGACCCAGCATGGAACTGTTCTAGTGCAAGTTAAATACGAAGGAACAGATGCACCATGCAAAATCCCCTTCTCGTCCCAAGATGAGAAGGGAGTAACCCAGAATGGGAGATTGATAACAGCCAACCCCATAGTCACTGACAAAGAAAAACCAGTCAACATTGAAGCGGAGCCACCTTTTGGGGAGAGCTACCTTGTGGTAGGAGCAGGTGAAAAAGCTTTGAAACTAAGCTGGTTCAAGAAGGGAAGCAGTATAGGGAAAATGTTTGAAGCAACTGCCCGCGGAGCACGAAGGATGGCCATCCTGGGAGACACCGCATGGGACTTCGGTTCTATAGGAGGGGTGTTCACATCTGTGGGAAAACTGATACACCAGATTTTTGGGACTGCGTATGGAGTCTTGTTCAGCGGGGTTTCTTGGACCATGAAAATAGGAATAGGGATTCTGCTGACTTGGCTAGGATTAAATTCAAGGAGCACATCCCTTTCAATGACGTGTATCGCAGTCGGCATGGTCACACTGTACCTAGGAGTCATGGTTCAGGCG
>DV1/CYD14/PHILIPPINES/416/2012
TTTCATCTGACCACTCGGGGAGGAGAGCCGCACATGATAGTTAGCAAGCAGGAAAGAGGAAAATCACTTTTGTTTAAGACCTCTGCAGGTGTCAACATGTGTACACTTATGGCGATGGATTTGGGAGAGTTATGTGAGGACACAATGACCTACAAATGCCCCAGGATCACTGAGACGGAGCCAGATGACGTTGACTGTTGGTGCAATGCCACGGAGACATGGGTGACCTATGGAACATGTTCTCAAACTGGTGAACACCGACGAGACAAACGTTCCGTCGCATTGGCACCACACGTAGGGCTTGGCCTAGAAACAAGAACCGAAACGTGGATGTCCTCTGAAGGTGCTTGGAGACAAATACAAAAAGTGGAGACTTGGGCTCTGAGACACCCAGGATTCACGGTGATAGCCCTTTTTCTAGCACATGCTATAGGAACATCCATCACCCAGAAAGGGATTATTTTTATTTTGTTGATGCTGGTAACTCCATCCATGGCCATGCGGTGCGTGGGAATAGGCAACAGAGACTTCGTGGAAGGACTGTCGGGAGCTACGTGGGTGGATGTAGTGCTGGAGCATGGAAGTTGCGTCACTACCATGGCAAAAGACAAACCAACACTGGACATTGAACTCCTGAAGACGGAGGTCACAAACCCTGCAGTCCTGCGCAAACTGTGCATTGAAGCTAAAATATCAAATACCACCACCGATTCAAGATGTCCAACACAAGGAGAAGCCACGCTGGTGGAAGAGCAGGACACGAACTTTGTGTGTCGACGAACGCTCGTGGACAGAGGCTGGGGCAATGGTTGTGGGCTATTTGGAAAAGGTAGCTTAATAACGTGTGCTAAGTTTAAGTGTGTGACAAAACTGGAAGGAAAGATAGTCCAATATGAAAACTTAAAATATTCAGTCATAGTCACCGTGCACACTGGAGACCAACACCAAGTTGGAAATGAGACCACAGAACATGGAACAACTGCAACCATAACACCTCAAGCTCCTACGTCGGAAATACAGCTGACAGACTACGGAGCTCTAACACTGGATTGTTCACCTAGAACAGGACTAGACTTTAATGAGATGGTGTTGTTGACGATGAAAGAAAAATCATGGCTCGTCCACAAACAATGGTTTCTGGACCTACCACTGCCTTGGACCTCAGGGGCCTCAACATCCCAAGAGACTTGGAATAGACAAGACCTGCTGGTCACATTCAAGACAGCTCATGCAAAGAAGCAGGAAGTAGTCGTGCTAGGATCACAAGAAGGAGCAATGCACACTGCGCTGACTGGAGCGACAGAAATCCAAACGTCTGGAACGACAACAATTTTTGCAGGGCACCTGAAATGCAGACTAAAAATGGATAAACTGACCTTAAAAGGGGTATCATATGTAATGTGCACAGGGTCATTCAAGCTAGAGAAGGAAGTGGCTGAGACCCAGCATGGAACTGTTCTAGTGCAAGTTAAATACGAAGGAACAGATGCACCATGCAAGATCCCCTTCTCGTCCCAAGATGAGAAGGGAGTAACCCAGAATGGGAGATTAATAACAGCCAACCCCATAGTCACTGACAAAGAAAAACCAGTCAACATTGAAGCGGAGCCACCTTTTGGGGAGAGCTACCTTGTGGTAGGAGCAGGTGAAAAAGCTTTGAAACTAAGCTGGTTCAAGAAGGGAAGCAGTATAGGGAAAATGTTTGAAGCAACTGCCCGCGGAGCACGAAGGATGGCCATCCTGGGAGACACCGCATGGGACTTCGGTTCTATAGGAGGGGTGTTCACATCTGTGGGAAAACTGATACACCAGATTTTTGGGACTGCGTATGGAGTCTTGTTCAGCGGGGTTTCTTGGACCATGAAAATAGGAATAGGGATTCTGCTGACATGGCTAGGATTAAATTCAAGGAGCACATCCCTTTCAATGACGTGTATCGCAGTCGGCATGGTCACACTGTACCTAGGAGTCATGGTTCAGGCG
>DV1/CYD14/PHILIPPINES/417/2012
TTTCATCTGACCACTCGGGGAGGAGAGCCGCACATGATAGTTAGCAAGCAGGAAAGAGGAAAATCACTTTTGTTTAAGACCTCTGCAGGTGTCAACATGTTGACACTTATGGCAATGGATTTGGGAGAGTTATGTGAGGACACAATGACCTACAAATGCCCCAGGATCACTGAGACGGAGCCAGATGACGTTGACTGTTGGTGCAATGCCACGGAGACATGGGTGACCTATGGAACATGTTCTCAAACTGGTGAACACCGACGAGACAAACGTTCCGTCGCATTGGCACCACACGTAGGGCTTGGCCTAGAAACAAGAACCGAAACGTGGATGTCCTCTGAAGGTGCTTGGAGACAAATACAAAAAGTGGAGACTTGGGCTCTGAGACACCCAGGATTCACGGTGATAGCCCTTTTTCTAGCACATGCTATAGGAACATCCATCACCCAGAAAGGGATTATTTTTATCTTGTTGATGCTGGTAACTCCATCCATGGCCATGCGGTGCGTGGGAATAGGCAACAGAGACTTCGTGGAAGGACTGTCGGGAGCTACGTGGGTGGATGTAGTGCTGGAGCATGGAAGTTGCGTTACTACCATGGCAAAAAACAAACCAACACTGGACATTGAACTCCTGAAGACGGAGGTCACAAACCCTGCAGTCCTGCGCAAACTGTGCATAGAAGCTAAAATATCAAATACCACCACCGATTCGAGATGTCCAACACAAGGAGAAGCCACGCTGGTGGAAGAGCAGGACACGAACTTTGTGTGTCGACGAACGTTCGTGGATAGAGGCTGGGGCAATGGTTGTGGGCTATTTGGAAAAGGTAGCTTAATAACGTGTGCTAAGTTTAAGTGTGTGACAAAACTGGAAGGAAAGATAGTCCAATATGAAAACTTAAAATATTCAGTCATAGTCACCGTACACACTGGAGACCAACACCAAGTTGGAAATGAGACCACAGAACATGGAACAACTGCAACCATAACACCTCAAGCTCCTACGTCGGAAATACAGCTGACAGACTACGGAGCTCTAACACTGGATTGTTCACCTAGAACAGGACTAGACTTTAATGAGATGGTGTTGTTGACGATGAAAGAAAAATCATGGCTCGTCCACAAACAATGGTTTCTGGACCTACCACTGCCTTGGACTTCAGGGGCCTCAACATCCCAAGAGACTTGGAATAGACAAGACCTGCTGGTCACATTCAAGACAGCTCATGCAAAAAAGCAGGAAGTAGTCGTGCTAGGATCACAAGAAGGAGCAATGCACACTGCGCTGACTGGAGCGACAGAAATCCAAACGTCTGGAACGACAACAATTTTTGCAGGGCACCTGAAATGCAGACTAAAAATGGATAAACTGACCTTAAAAGGGGTATCATATGTAATGTGCACAGGGTCATTCAAGCTAGAGAAGGAAGTGGCTGAGACCCAGCATGGAACTGTTCTAGTGCAAGTTAAATACGAAGGAACAGATGCACCATGCAAGATCCCCTTCTCGTCCCAAGATGAGAAGGGAGTAACCCAGAATGGGAGATTGATAACAGCCAACCCCATAGTCACTGACAAAGAAAAACCAGTCAACATTGAAGCGGAGCCACCTTTTGGGGAGAGCTACCTTGTGGTAGGAGCAGGTGAAAAAGCTTTGAAACTAAGCTGGTTCAAGAAGGGAAGCAGTATAGGGAAAATGTTTGAAGCAACTGCCCGCGGAGCACGAAGGATGGCCATCCTGGGAGACACCGCATGGGACTTCGGTTCTATAGGAGGGGTGTTCACATCTGTGGGAAAACTGATACACCAGATTTTTGGGACTGCGTATGGAGTCTTGTTCAGCGGGGTTTCTTGGACCATGAAAATAGGAATAGGGATTCTGCTGACATGGCTAGGATTAAATTCAAGGAGCACATCCCTTTCAATGACGTGTATCGCAGTCGGCATGGTCACACTGTACCTAGGAGTCATGGTTCAGGCG
>DV1/CYD14/PHILIPPINES/418/2013
[truncated: 110,761 more chars]
