# Supplementary material for: Genetic epidemiology of dengue viruses in phase III trials of the CYD tetravalent dengue vaccine and implications for efficacy
Source: eLife. 2017 Sep 5;6:e24196. doi: 10.7554/eLife.24196 (PMC5584992; doi:10.7554/eLife.24196)
Supplement: Figure 1—source data 2. [file elife-24196-fig1-data2.fasta]

>DV2/CYD15/BRAZIL/229/2013
TTCCATTTAACCACACGCAATGGAGAACCACACATGATCGTTGGTAGGCAGGAGAAAGGGAAAAGTCTTCTGTTTAAAACAGAGGATGGTGTTAACATGTGTACCCTCATGGCCATAGACCTTGGTGAGTTATGTGAAGATACAATCACGTACAAGTGTCCCCTCCTCAGACAAAATGAACCAGAAGACATAGATTGTTGGTGCAACTCTACGTCCACATGGGTAACTTATGGGACATGTACCACCACAGGAGAACACAGAAGAGAAAAAAGATCAGTGGCGCTCGTTCCACATGTAGGTATGGGACTGGAGACACGAACTGAAACATGGATGTCATCAGAAGGGGCCTGGAAGCACGTTCAGAGAATTGAAACCTGGATCTTGAGACATCCAGGTTTTACCATAATGGCAGCGATCCTGGCATACACCATAGGAACGACACACTTCCAAAGGGCCTTGATTTTCATCTTACTGACAGCTGTTGCTCCTTCAATGACAATGCGCTGCATAGGAATATCAAATAGAGACTTCGTAGAAGGGGTTTCAGGAGGAAGCTGGGTTGATATCGTTTTAGAACATGGAAGTTGTGTGACGACGATGGCAAAAAACAAACCAACACTGGATTTTGAACTGATAAAAACAGAAGCCAAACAACCTGCCACTCTAAGGAAGTACTGTATAGAAGCAAAGCTGACCAACACAACAACAGAATCACGTTGCCCAACACAAGGGGAACCCAGTCTAAATGAAGAGCAGGACAAAAGGTTCATCTGCAAACACTCCATGGTAGACAGAGGATGGGGAAATGGATGTGGATTATTTGGAAAGGGAGGCATTGTGACCTGTGCTATGTTTACATGCAAAAAGAACATGGAAGGAAAAATCGTACAGCCAGAAAATTTGGAATACACCATCGTGATAACACCTCACTCAGGAGAAGAGCACGCTGTAGGTAATGACACAGGAAAGCATGGAAAGGAAATCAAAATAACACCACAGAGTTCCACCACAGAAGCAGAACTGACAGGCTATGGCACTGTCACGATGGAGTGCTCTCCCAGAACGGGCCTCGACTTCAATGAGATGGTGCTGCTGCAGATGGAAGACAAAGCTTGGCTGGTGCACAGGCAATGGTTCCTAGACCTGCCGTTGCCATGGCTACCCGGAGCGGATACACAAGGATCAAATTGGATACAGAAAGAGACATTGGTCACTTTCAAAAATCCCCACGCCAAGAAACAGGATGTCGTTGTCTTAGGGTCTCAAGAAGGGGCCATGCACACGGCACTCACAGGGGCTACAGAAATCCAGATGTCATCAGGAAACTTACTGTTCACGGGACATCTCAAGTGCAGGCTGAGAATGGACAAACTACAGCTCAAAGGAATGTCATACTCTATGTGTACAGGAAAGTTTAAAGTCGTGAAGGAAATAGCAGAAACACAACATGGAACAATAGTTATCAGAGTACAATATGAAGGGGACGGTTCTCCATGTAAGATCCCTTTTGAGATAACAGATTTGGAAAAAAGACACGTCTTAGGACGCCTGATTACAGTTAACCCAATCGTAACAGAAAAAGATAGCCCAGTCAACATAGAAGCAGAACCCCCATTCGGAGACAGTTACATCATCGTAGGAGTAGAGCCGGGACAACTGAAACTCAATTGGTTTAAGAAGGGAAGTTCCATCGGCCAAATGTTTGAGACAACAATGAGAGGAGCAAAGAGAATGGCCATTTTAGGTGACACAGCCTGGGATTTTGGATCCCTAGGAGGAGTGTTTACATCCATAGGAAAGGCTCTCCACCAAGTTTTCGGAGCAATCTATGGGGCTGCTTTTAGTGGGGTCTCATGGACTATGAAAATCCTCATAGGAGTCATCATCACATGGATAGGAATGAATTCACGTAGCACCTCACTGTCTGTGTCGCTAGTATTGGTGGGAGTCGTGACACTGTACCTGGGAGCTATGGTGCAGGCT
>DV2/CYD15/COLOMBIA/234/2012
TTCCATTTAACCACACGCAATGGAGAACCACACATGATCGTTGGTAGGCAGGAGAAAGGGAAAAGTCTTCTGTTCAAAACAGAGGATGGTGTTAACATGTGTACCCTCATGGCTATAGACCTCGGTGAATTGTGTGAAGATACAATCACGTACAAGTGTCCTCTCCTCAGACAAAATGAACCAGAAGACATAGATTGTTGGTGCAACTCCACGTCCACATGGGTAACTTATGGGACATGTACCACCACAGGAGAACACAGAAGAGAAAAAAGATCAGTGGCGCTCGTTCCTCACGTGGGTATGGGACTGGAGACACGAACTGAAACATGGATGTCATCAGAAGGGGCCTGGAAACATGTTCAGAGAATTGAAACCTGGATCTTGAGACATCCAGGCTTTACCATAATGGCAGCAATCCTGGCATACACCATAGGAACGACACATTTCCAAAGGGCCTTGATTTTCATCTTACTGACAGCTGTCGCTCCTTCAATGACAATGCGCTGCATAGGAATATCAAATAGAGACTTCGTGGAAGGGGTTTCAGGAGGAAGCTGGGTTGACATAGTCTTAGAACATGGAAGTTGTGTGACGACGATGGCGAAAAGCAAACCAACATTGGATTTTGAACTGATAAAAACAGAAGCCAAACAACCTGCCACTCTAAGGAAGTACTGTATAGAAGCAAAGCTGACCAACACAACGACAGAATCGCGTTGCCCAACACAAGGGGAACCCAGTCTAAACGAAGAGCAGGACAAAAGGTTCATCTGCAAACACTCCATGGTAGACAGAGGATGGGGGAATGGATGTGGATTATTTGGAAAGGGAGGCATTGTGACCTGTGCTATGTTTACATGCAAAAAGAACATGGAAGGAAAAGTCGTGCAGCCAGAAAATTTGGAATACACCATCGTGATAACACCTCACTCAGGAGAAGAGCACGCTGTGGGTAATGACACAGGAAAACACGGCAAGGAAATCAAAATAACACCACAGAGTTCCATTACAGAAGCAGAACTGACAGGCTATGGCACTGTCACGATGGAGTGCTCTCCGAGAACGGGCCTCGACTTCAATGAGATGGTGCTGCTGCAGATGGAAGACAAGGCTTGGCTGGTGCACAGGCAATGGTTCCTAGACCTGCCGTTGCCATGGCTACCTGGAGCTGACACACAAGGATCAAATTGGATACAGAAAGAGACATTGGTCACTTTCAAAAATCCCCACGCGAAGAAACAGGATGTCGTTGTCTTAGGGTCTCAAGAAGGGGCCATGCATACGGCACTCACAGGGGCCACAGAAATCCAGATGTCATCAGGAAACTTACTGTTCACAGGACATCTCAAGTGCAGGCTGAGAATGGACAAACTACAGCTCAAAGGAATGTCATACTCTATGTGTACAGGAAAGTTTAAAATTGTGAAAGAAATAGCAGAAACACAACATGGAACAATAGTTATCAGAGTACAATATGAAGGGGACGGGTCTCCATGTAAGATCCCTTTTGAGATAACAGACTTGGAAAAAAGACATGTCTTAGGTCGCCTGATTACAGTCAACCCAATCGTAACAGAAAAAGATAGCCCAGTCAACATAGAAGCAGAACCTCCATTCGGAGACAGCTACATTATCATAGGAGTAGAGCCGGGACAACTGAAACTCAATTGGTTTAAGAAGGGAAGTTCCATCGGCCAAATGTTCGAGATAACAATGAGAGGAGCAAAGAGAATGGCCATTTTAGGTGACACAGCCTGGGATTTTGGATCCCTGGGAGGAGTGTTTACATCTATAGGAAAGGCTCTCCACCAAGTTTTCGGAGCAATCTATGGGGCTGCTTTTAGTGGGGTCTCATGGACTATGAAAATCCTCATAGGAGTTGTCATCACATGGATAGGAATGAATTCACGTAGCACCTCACTGTCTGTGTCGCTAGTATTGGTGGGAGTCGTGACACTATACCTGGGAGCTATGGTGCAGGCT
>DV2/CYD15/COLOMBIA/235/2013
TTCCATTTAACCACACGCAATGGAGAACCACACATGATCGTTGGTAGGCAGGAGAAAGGGAAAAGTCTTCTGTTCAAAACAGAGGATGGTGTTAACATGTGTACCCTCATGGCCATAGACCTTGGTGAATTGTGTGAAGATACAATCACCTACAAGTGTCCTCTCCTCAGACAAAACGAACCAGAAGATATAGATTGTTGGTGCAACTCTACGTCCACATGGGTAACTTATGGGACATGCACCACCACAGGGGAACACAGAAGAGAAAAAAGATCAGTGGCACTCGTTCCACATGTGGGTATGGGACTGGAGACACGAACTGAAACATGGATGTCATCAGAAGGGGCCTGGAAACATGTTCAGAGAATTGAAACCTGGATCTTGAGACATCCAGGCTTTACCATAATGGCAGCAATCCTGGCATACACCATAGGAACGACACATTTCCAAAGGGCCTTGATTTTCATCTTACTGACAGCTGTCGCTCCTTCAATGACAATGCGCTGCATAGGAATATCAAATAGAGACTTCGTAGAAGGGGTTTCAGGAGGAAGCTGGGTTGATATAGTCTTAGAACATGGAAGTTGTGTGACGACGATGGCAAAAAACAAACCAACATTGGATTTTGAACTGATAAAAACAGAAGCCAAACAACCTGCCACTCTAAGGAAGTACTGTATAGAAGCAAAGCTGACCAACACAACAACAGAATCGCGTTGCCCAACACAAGGGGAACCCAGTCTAAATGAAGAGCAGGACAAAAGGTTCATCTGCAAACACTCCATGGTAGACAGAGGATGGGGAAATGGATGTGGATTATTTGGAAAGGGAGGCATTGTGACCTGTGCTATGTTTACATGCAAAAAGAACATGGAAGGAAAAGTCGTGCAGCCAGAAAATTTGGAATACACCATCGTGATAACACCTCACTCAGGAGAAGAGCACGCTGTAGGTAATGACACAGGAAAGCATGGCAAGGAAATCAAAATAACACCACAGAGTTCCACTACAGAAGCAGAACTGACAGGCTATGGCACTGTCACGATGGAGTGCTCTCCGAGAACGGGCCTTGACTTCAATGAGATGGTGTTGCTGCAGATGGAAGATAAAGCTTGGCTGGTGCATAGGCAATGGTTCCTAGACCTGCCGTTACCATGGCTACCCGGAGCGGACACACAAGGATCAAATTGGATACAGAAAGAGACATTGGTCACTTTCAAAAATCCCCACGCGAAGAAACAGGATGTCGTTGTTTTGGGGTCTCAAGAAGGGGCCATGCACACGGCACTCACAGGGGCCACAGAAATCCAGATGTCATCAGGAAACTTACTGTTCACAGGACATCTCAAGTGCAGGCTGAGAATGGACAAACTACAGCTCAAAGGAATGTCATACTCTATGTGTACAGGAAAGTTTAAAATTGTGAAGGAAATAGCAGAAACACAACATGGAACAATAGTTATCAGAGTACAATATGAAGGGGACGGTTCTCCATGTAAGATCCCTTTTGAGATAACAGATTTGGAAAAAAGACACGTCTTGGGTCGCCTGATCACAGTTAACCCAATCGTAACAGAAAAAGATAGCCCAGTCAACATAGAAGCAGAACCTCCATTCGGGGACAGCTACATCATCATAGGAGTAGAGCCAGGACAATTGAAACTCAATTGGTTTAAGAAAGGAAGTTCCATCGGCCAAATGTTTGAGACAACAATGAGAGGAGCAAAGAGAATGGCTATTTTAGGTGACACAGCCTGGGATTTTGGATCCCTGGGAGGAGTGTTTACATCTATAGGAAAGGCTCTCCACCAAGTTTTCGGAGCAATCTATGGGGCTGCTTTTAGTGGGGTCTCATGGACTATGAAAATCCTCATAGGAGTCATCATCACATGGATAGGAATGAATTCACGTAGCACCTCACTGTCTGTGTCGCTAGTACTGGTGGGAGTCGTGACACTGTACCTGGGAGCTATGGTGCAGGCT
>DV2/CYD15/COLOMBIA/236/2013
TTCCATTTAACCACACGCAATGGAGAACCACACATGATTGTTGGTAGGCAGGAGAAAGGGAAAAGTCTTCTGTTCAAAACAGAGGATGGTGTTAACATGTGTACCCTCATGGCCATAGACCTTGGTGAATTGTGTGAAGACACAATCACCTACAAGTGTCCTCTCCTCAGACAAAATGAACCAGAGGACATAGATTGTTGGTGCAACTCCACGTCCACATGGGTAACTTACGGGACATGTACCACCACAGGAGAACACAGAAGAGAAAAAAGATCAGTGGCACTCGTTCCACATGTGGGTATGGGGCTGGAGACACGAACTGAAACATGGATGTCATCAGAAGGGGCCTGGAAACATGTTCAGAGAATTGAAACCTGGATCTTGAGACATCCAGGCTTTACTATAATGGCAGCAATTCTGGCATACACCATAGGAACGACACATTTTCAAAGGGCCTTGATTTTCATCTTACTGACAGCTGTCGCTCCTTCAATGACAATGCGCTGCATAGGAATATCAAATAGAGACTTCGTAGAAGGGGTTTCAGGAGGAAGCTGGGTTGATATAGTCTTAGAACATGGAAGTTGTGTGACGACGATGGCAAAAAATAAACCAACATTGGACTTTGAACTGATAAAAACAGAAGCCAAACAACCTGCCACTCTAAGGAAGTACTGTATAGAAGCAAAGCTGACCAACACAACAACAGAATCGCGTTGCCCAACACAAGGGGAACCCAGTCTAAATGAAGAGCAGGACAAAAGGTTCATCTGCAAACACTCCATGGTAGACAGAGGATGGGGAAATGGATGTGGATTATTCGGAAAAGGAGGCATTGTGACCTGTGCTATGTTTACATGCAAGAAGAACATGGAAGGAAAAGTCGTGCAGCCAGAAAATTTGGAATACACCATCGTGATAACACCTCACTCAGGAGAAGAGCACGCTGTAGGTAATGACACAGGAAAGCATGGCAAGGAAATCAAAATAACACCACAGAGTTCCATCACAGAAGCAGAACTGACAGGCTATGGCACTGTCACGATGGAGTGCTCTCCGAGAACGGGCCTCGACTTCAATGAGATGGTGCTGCTGCAGATGGAAGACAAAGCTTGGCTGGTGCACAGGCAATGGTTCCTAGACCTGCCGTTACCATGGCTACCCGGAGCGGACACACAAGGATCAAATTGGATACAGAAAGAGACATTGGTTACTTTCAAAAATCCCCACGCGAAGAAACAGGATGTCGTTGTTCTAGGGTCTCAAGAAGGGGCCATGCACACGGCACTCACAGGGGCCACAGAAATCCAGATGTCATCAGGAAACTTACTGTTCACAGGACATCTCAAGTGCAGGCTGAGAATGGATAAACTACAGCTCAAAGGAATGTCATACTCCATGTGTACAGGAAAGTTTAAAATTGTGAAGGAAATAGCAGAAACACAACATGGAACAATAGTTATCAGAGTACAATATGAAGGGGACGGTTCTCCATGTAAGATCCCTTTTGAGATAACAGATTTGGAAAAGAGACACGTCTTAGGTCGCCTGATCACAGTTAACCCAATCGTAACAGAAAAAGATAGCCCAGTCAATATAGAAGCAGAACCTCCATTCGGAGACAGCTACATCATCATAGGAGTAGAGCCGGGACAATTGAAACTCAATTGGTTTAAGAAGGGAAGTTCCATCGGCCAAATGTTCGAGACAACAATGAGAGGAGCAAAGAGAATGGCTATTTTAGGTGACACAGCCTGGGATTTTGGATCCCTGGGAGGAGTGTTTACATCCATAGGAAAGGCTCTCCACCAAGTTTTCGGAGCAATCTATGGGGCTGCTTTTAGTGGGGTCTCATGGACTATGAAAATCCTCATAGGAGTCATCATCACATGGATAGGAATGAATTCACGTAGCACCTCACTGTCTGTGTCACTAGTACTGGTGGGAGTCGTGACACTGTACCTGGGAGCTATGGTGCAGGCT
>DV2/CYD15/COLOMBIA/237/2012
TTCCATTTAACCACACGCAATGGAGAACCACACATGATCGTTGGTAGGCAGGAGAAAGGGAAAAGTCTTCTGTTCAAAACAGAGGATGGTGTTAACATGTGTACCCTCATGGCTCTAGACCTCGGTGAATTGTGTGAAGATACAATCACGTACAAGTGTCCTCTCCTCAGACAAAATGAACCAGAAGACATAGATTGTTGGTGCAACTCCACGTCCACATGGGTAACTTATGGGACATGTACCACCACAGGAGAACACAGAAGAGAAAAAAGATCAGTGGCGCTCGTTCCTCACGTGGGTATGGGACTGGAGACACGAACTGAAACATGGATGTCATCAGAAGGGGCCTGGAAACATGTTCAGAGAATTGAAACCTGGATCTTGAGACATCCAGGCTTTACCATAATGGCAGCAATCCTGGCATACACCATAGGAACGACACATTTCCAAAGGGCCTTGATTTTCATCTTACTGACAGCCGTCGCTCCTTCAATGACAATGCGCTGCATAGGAATATCAAATAGAGACTTCGTGGAAGGGGTTTCAGGAGGAAGCTGGGTTGACATAGTCTTAGAACATGGAAGTTGTGTGACGACGATGGCGAAAAACAAACCAACATTGGATTTTGAACTGATAAAAACAGAAGCCAAACAACCTGCCACTCTAAGGAAGTACTGTATAGAAGCAAAGCTGACCAACACAACGACAGAATCGCGTTGCCCAACACAAGGGGAACCCAGTCTAAACGAAGAGCAGGACAAAAGGTTCATCTGCAAACACTCCATGGTAGACAGAGGATGGGGGAATGGATGTGGATTATTTGGAAAGGGAGGCATTGTGACCTGTGCTATGTTTACATGCAAAAAGAACATGGAAGGAAAAGTCGTGCAGCCAGAAAATTTGGAATACACCATCGTGATAACACCTCACTCAGGAGAAGAGCACGCTGTGGGTAATGACACAGGAAAACACGGCAAGGAAATCAAAATAACACCACAGAGTTCCATTACAGAAGCAGAACTGACAGGCTATGGCACTGTCACGATGGAGTGCTCTCCGAGAACGGGCCTCGACTTCAATGAGATGGTGCTGCTGCAGATGGAAGACAAGGCTTGGCTGGTGCACAGGCAATGGTTCCTAGACCTGCCGTTGCCATGGCTACCTGGAGCTGACACACAAGGATCAAATTGGATACAGAAAGAGACATTGGTCACTTTCAAAAATCCCCACGCGAAGAAACAGGATGTCGTTGTCTTAGGGTCTCAAGAAGGGGCCATGCATACGGCACTCACAGGGGCCACAGAAATCCAGATGTCATCAGGAAACTTACTGTTCACAGGACATCTCAAGTGCAGGCTGAGAATGGACAAACTACAGCTCAAAGGAATGTCATACTCTATGTGTACAGGAAAGTTTAAAATTGTGAAAGAAATAGCAGAAACACAACATGGAACAATAGTTATCAGAGTACAATATGAAGGGGACGGGTCTCCATGTAAGATCCCTTTTGAGATAACAGACTTGGAAAAAAGACATGTCTTAGGTCGCCTGATTACAGTTAACCCAATCGTAACAGAAAAAGATAGTCCAGTCAACATAGAAGCAGAACCTCCATTCGGAGACAGCTACATTATCATAGGAGTAGAGCCGGGACAACTGAAACTCAATTGGTTTAAGAAGGGAAGTTCCATCGGCCAAATGTTCGAGATAACAATGAGAGGAGCAAAGAGAATGGCCATTTTAGGTGACACAGCCTGGGATTTTGGATCCCTGGGAGGAGTGTTTACATCTATAGGAAAGGCTCTCCACCAGGTTTTCGGAGCAATCTATGGGGCTGCTTTTAGTGGGGTCTCATGGACTATGAAAATCCTCATAGGAGTCGTCATCACATGGATAGGAATGAATTCACGTAGCACCTCACTGTCTGTGTCGCTAGTATTGGTGGGAGTCGTGACACTATACCTGGGAGCTATGGTGCAGGCT
>DV2/CYD15/COLOMBIA/238/2012
TTCCATTTAACCACACGCAATGGAGAACCACACATGATCGTTGGCAGGCAGGAGAAAGGGAAAAGTCTTCTGTTCAAAACAGAGGATGGTGTTAACATGTGCACCCTCATGGCTATAGACCTCGGTGAATTGTGTGAAGATACAATCACGTATAAGTGTCCTCTCCTCAGACAAAATGAACCAGAAGACATAGATTGTTGGTGCAACTCCACATCCACATGGGTAACTTATGGGACATGTACCACCACAGGAGAACACAGAAGAGAAAAAAGATCAGTGGCGCTCGTTCCTCACGTGGGTATGGGACTGGAGACACGAACTGAAACATGGATGTCATCAGAAGGGGCCTGGAAACATGTTCAGAGAATTGAAACCTGGATCTTGAGACATCCAGGCTTTACCATAATGGCAGCAATCCTGGCATACACCATAGGAACGACACATTTCCAAAGGGCCTTGATTTTCATCTTACTGACAGCTGTCGCTCCTTCAATGACAATGCGCTGCATAGGAATATCAAACAGAGACTTCGTGGAAGGGGTTTCAGGAGGAAGCTGGGTTGACATAGTCTTAGAACATGGAAGTTGTGTGACGACGATGGCGAAAAACAAACCAACATTGGATTTTGAACTGATAAAAACAGAAGCCAAACAACCTGCCACTCTAAGAAAGTACTGTATAGAAGCAAAGCTGACCAACACAACGACAGAATCGCGTTGCCCAACACAAGGGGAACCCAGTCTAAACGAAGAGCAGGACAAAAGGTTCATCTGCAAACACTCCATGGTAGACAGAGGATGGGGGAATGGATGTGGATTATTTGGAAAGGGAGGCATTGTGACCTGTGCTATGTTTACATGCAAAAAGAACATGGAAGGAAAAGTCGTGCAGCCAGAAAATTTGGAATACACCATCGTGATAACACCTCACTCAGGAGAAGAGCACGCTGTGGGTAATGACACAGGAAAACACGGCAAGGAAATCAAAATAACACCACAGAGTTCCATTACAGAAGCAGAACTGACAGGCTATGGCACTGTCACGATGGAGTGCTCTCCGAGAACGGGCCTCGACTTCAATGAGATGGTGCTGCTGCAGATGGAAGACAAGGCTTGGCTGGTGCACAGGCAATGGTTCTTAGACCTGCCGTTGCCATGGCTACCTGGAGCTGACACACAAGGATCAAATTGGATACAGAAAGAGACATTGGTCACTTTCAAAAATCCCCACGCGAAGAAACAGGATGTCGTTGTCTTAGGGTCTCAAGAAGGGGCCATGCATACGGCACTCACAGGGGCCACAGAAATCCAGATGTCATCAGGAAACTTACTGTTCACAGGACATCTCAAGTGCAGGCTGAGAATGGACAAACTACAGCTCAAAGGAATGTCATACTCTATGTGTACAGGAAAGTTTAAAATTGTGAAAGAAATAGCAGAAACACAACATGGAACAATAGTTATCAGAGTACAATATGAAGGGGACGGGTCTCCATGTAAGATCCCTTTTGAGATAACAGACTTGGAAAAAAGACATGTCTTAGGTCGCCTGATTACAGTTAACCCAATCGTAACAGAAAAAGATAGCCCAGTCAACATAGAAGCAGAACCTCCATTCGGAGACAGCTACATTATCATAGGAGTAGAGCCGGGACAACTGAAACTCAATTGGTTTAAGAAGGGAAGTTCCATTGGCCAAATGTTCGAGATAACAATGAGAGGAGCAAAGAGAATGGCCATTTTAGGTGACACAGCCTGGGATTTTGGATCCCTGGGAGGAGTGTTTACATCTATAGGAAAGGCTCTCCACCAAGTTTTCGGAGCAATCTATGGGGCTGCTTTTAGTGGGGTCTCATGGACTATGAAAATCCTCATAGGAGTCGTCATCACATGGATAGGAATGAATTCACGTAGCACCTCACTGTCTGTGTCGCTAGTATTGGTGGGAGTCGTGACACTATACCTGGGAGCTATGGTGCAGGCT
>DV2/CYD15/COLOMBIA/239/2012
TTCCATTTAACCACACGCAATGGAGAACCACACATGATCGTTGGTAGGCAGGAGAAAGGGAAAAGTCTTCTGTTCAAAACAGAGGATGGTGTTAACATGTGTACCCTCATGGCTATAGACCTCGGTGAATTGTGTGAGGATACAATCACGTACAAGTGTCCTCTCCTCAGACAAAATGAACCAGAAGACATAGATTGTTGGTGCAACTCCACGTCTACATGGGTAACTTATGGGACATGTACCACCACAGGAGAACACAGAAGAGAAAAAAGATCAGTGGCGCTCGTTCCTCACGTGGGTATGGGACTGGAGACACGAACTGAAACATGGATGTCATCAGAAGGGGCCTGGAAACATGTTCAGAGAATTGAAACCTGGATTTTGAGACATCCAGGCTTTACCATAATGGCAGCAATCCTGGCATACACCATAGGAACGACACATTTCCAAAGGGCCTTGATTTTCATCTTACTGACAGCTGTCGCTCCTTCAATGACAATGCGCTGCATAGGAATATCAAATAGAGACTTCGTGGAAGGGGTTTCAGGAGGAAGCTGGGTTGACATAGTCTTAGAACATGGAAGTTGTGTGACGACGATGGCGAAAAACAAACCAACATTGGATTTTGAACTGATAAAAACAGAAGCCAAACAACCTGCCACTCTAAGGAAGTACTGTATAGAAGCAAAGCTGACCAACACAACGACAGAATCGCGTTGCCCAACACAAGGGGAACCTAGCCTAAACGAAGAGCAGGACAAAAGGTTCATCTGCAAACACTCCATGGTAGACAGAGGATGGGGGAATGGATGTGGATTATTTGGAAAGGGAGGCATTGTGACCTGTGCTATGTTTACATGCAAAAAGAACATGGAAGGAAAAGTCGTGCAGCCAGAAAATTTGGAATACACCATCGTGATAACACCTCACTCAGGAGAAGAGCACGCTGTGGGCAATGACACAGGAAAACACGGCAAGGAAATCAAAATAACACCACAGAGTTCCATTACAGAAGCAGAACTGACAGGCTATGGCACTGTCACGATGGAGTGCTCTCCGAGAACGGGCCTCGACTTCAATGAGATGGTGCTGCTACAGATGGAAGACAAGGCTTGGCTGGTGCACAGGCAATGGTTCCTAGACCTGCCGTTGCCATGGCTACCTGGAGCTGACACACAAGGATCAAATTGGATACAGAAAGAGACATTGGTCACTTTCAAAAATCCCCACGCGAAGAAACAGGATGTCGTCGTCCTAGGGTCTCAAGAAGGGGCCATGCATACGGCACTCACAGGGGCCACAGAAATCCAGATGTCATCAGGAAACTTACTGTTCACAGGACATCTCAAGTGCAGGCTGAGAATGGACAAACTACAGCTCAAAGGAATGTCATACTCTATGTGTACAGGAAAGTTTAAAATTGTGAAAGAAATAGCAGAAACACAACATGGAACAATAGTTATCAGAGTACAATATGAAGGGGACGGGTCTCCATGTAAGATCCCTTTTGAGATAACAGACTTGGAAAAAAGACATGTCTTAGGTCGCCTGATTACAGTTAACCCAATCGTAACAGAAAAAGATAGCCCAGTCAACATAGAAGCAGAACCTCCATTCGGAGACAGCTACATTATCATAGGAGTAGAGCCGGGACAACTGAAACTCAATTGGTTTAAGAAGGGAAGTTCCATCGGCCAAATGTTCGAGATAACAATGAGAGGAGCAAAGAGAATGGCCATTTTAGGTGACACAGCCTGGGATTTTGGATCCCTGGGAGGAGTGTTTACATCTATAGGAAAGGCTCTCCACCAAGTTTTCGGAGCAATCTATGGGGCTGCTTTTAGTGGGGTCTCATGGACTATGAAAATCCTCATAGGAGTCGTCATCACATGGATAGGAATGAATTCACGTAGCACCTCACTGTCTGTGTCGCTAGTATTGGTGGGAGTCGTGACACTATACCTGGGAGCTATGGTGCAGGCT
>DV2/CYD15/COLOMBIA/240/2012
TTCCATTTAACCACACGCAATGGAGAACCACACATGATCGTTGGTAGGCAGGAGAAAGGGAAAAGTCTTCTGTTCAAAACAGAGGATGGTGTTAACATGTGTACCCTCATGGCTCTAGACCTCGGTGAATTGTGTGAAGATACAATCACGTACAAGTGTCCTCTCCTCAGACAAAATGAACCAGAAGACATAGATTGTTGGTGCAACTCCACGTCCACATGGGTAACTTATGGGACATGTACCACCACAGGAGAACACAGAAGAGAAAAAAGATCAGTGGCGCTCGTTCCTCACGTGGGTATGGGACTGGAGACACGAACTGAAACATGGATGTCATCAGAAGGGGCCTGGAAACATGTTCAGAGAATTGAAACCTGGATCTTGAGACATCCAGGCTTTACCATAATGGCAGCAATCCTGGCATACACCATAGGAACGACACATTTCCAAAGGGCCTTGATTTTCATCTTACTGACAGCCGTCGCTCCTTCAATGACAATGCGCTGCATAGGAATATCAAATAGAGACTTCGTGGAAGGGGTTTCAGGAGGAAGCTGGGTTGACATAGTCTTAGAACATGGAAGTTGTGTGACGACGATGGCGAAAAACAAACCAACATTGGATTTTGAACTGATAAAAACAGAAGCCAAACAACCTGCCACTCTAAGGAAGTACTGTATAGAAGCAAAGCTGACCAACACAACGACAGAATCGCGTTGCCCAACACAAGGGGAACCCAGTCTAAACGAAGAGCAGGACAAAAGGTTCATCTGCAAACACTCCATGGTAGACAGAGGATGGGGAAATGGATGTGGATTATTTGGAAAGGGAGGCATTGTGACCTGTGCTATGTTTACATGCAAAAAGAACATGGAAGGAAAAGTCGTGCAGCCAGAAAATTTGGAATACACCATCGTGATAACACCTCACTCAGGAGAAGAGCACGCTGTGGGTAATGACACAGGAAAACACGGCAAGGAAATCAAAATAACACCACAGAGTTCCATTACAGAAGCAGAACTGACAGGCTATGGCACTGTCACGATGGAGTGCTCTCCGAGAACGGGCCTCGACTTCAATGAGATGGTGCTGCTGCAGATGGAAGACAAGGCTTGGCTGGTGCACAGGCAATGGTTCCTAGACCTGCCGTTGCCATGGCTACCTGGAGCTGACACACAAGGATCAAATTGGATACAGAAAGAGACATTGGTCACTTTCAAAAATCCCCACGCGAAGAAACAGGATGTCGTTGTCTTAGGGTCTCAAGAAGGGGCCATGCATACGGCACTCACAGGGGCCACAGAAATCCAGATGTCATCAGGAAACTTACTGTTCACAGGACATCTCAAGTGCAGGCTGAGAATGGACAAACTACAGCTCAAAGGAATGTCATACTCTATGTGTACAGGAAAGTTTAAAATTGTGAAAGAAATAGCAGAAACACAACATGGAACAATAGTTATCAGAGTACAATATGAAGGGGACGGGTCTCCATGTAAGATCCCTTTTGAGATAACAGACTTGGAAAAAAGACATGTCTTAGGTCGCCTGATTACAGTTAACCCAATCGTAACAGAAAAAGATAGTCCAGTCAACATAGAAGCAGAACCTCCATTCGGAGACAGCTACATTATCATAGGAGTAGAGCCGGGACAACTGAAACTCAATTGGTTTAAGAAGGGAAGTTCCATCGGCCAAATGTTCGAGATAACAATGAGAGGAGCAAAGAGAATGGCCATTTTAGGTGACACAGCCTGGGATTTTGGATCCCTGGGAGGAGTGTTTACATCTATAGGAAAGGCTCTCCACCAGGTTTTCGGAGCAATCTATGGGGCTGCTTTTAGTGGGGTCTCATGGACTATGAAAATCCTCATAGGAGTCGTCATCACATGGATAGGAATGAATTCACGTAGCACCTCACTGTCTGTGTCGCTAGTATTGGTGGGAGTCGTGACACTATACCTGGGAGCTATGGTGCAGGCT
>DV2/CYD15/COLOMBIA/241/2012
TTCCATTTAACCACACGCAATGGAGAACCACACATGATCGTTGGTAGGCAGGAGAAAGGGAAAAGTCTTCTGTTCAAAACAGAGGATGGTGTTAACATGTGTACCCTCATGGCTATAGACCTCGGTGAATTGTGTGAAGATACAATCACGTACAAGTGTCCTCTCCTCAGACAAAATGAACCAGAAGACATAGATTGTTGGTGCAACTCCACGTCCACATGGGTAACTTATGGGACATGTACCACCACAGGAGAACACAGAAGAGAAAAAAGATCAGTGGCGCTCGTTCCTCACGTGGGTATGGGACTGGAGACACGAACTGAAACATGGATGTCATCAGAAGGGGCCTGGAAACATGTTCAGAGAATTGAAACCTGGATCTTGAGACATCCAGGCTTTACCATAATGGCAGCAATCCTGGCATACACCATAGGAACGACACATTTCCAAAGGGCCTTGATTTTCATCTTACTGACAGCTGTCGCTCCTTCAATGACAATGCGCTGCATAGGAATATCAAATAGAGACTTCGTGGAAGGGGTTTCAGGAGGAAGCTGGGTTGACATAGTCTTAGAACATGGAAGTTGTGTGACGACGATGGCGAAAAACAAACCAACATTGGATTTTGAACTGATAAAAACAGAAGCCAAACAACCTGCCACTCTAAGGAAGTACTGTATAGAAGCAAAGCTGACCAACACAACGACAGAATCGCGTTGCCCAACACAAGGGGAACCCAGTCTAAACGAAGAGCAGGACAAAAGGTTCATCTGCAAACACTCCATGGTAGACAGAGGATGGGGGAATGGATGTGGATTATTTGGAAAGGGAGGCATTGTGACCTGTGCTATGTTTACATGCAAAAAGAACATGGAAGGAAAAGTCGTGCAGCCAGAAAATTTGGAATACACCATCGTGATAACACCTCACTCAGGAGAAGAGCACGCTGTGGGTAATGACACAGGAAAACACGGCAAGGAAATCAAAATAACACCACAGAGTTCCATTACAGAAGCAGAACTGACAGGCTATGGCATTGTCACGATGGAGTGCTCTCCGAGAACGGGCCTCGACTTCAATGAGATGGTGCTGCTGCAGATGGAAGACAAGGCTTGGCTGGTGCACAGGCAATGGTTCCTAGACCTGCCGTTGCCATGGCTACCTGGAGCTGACACACAAGGATCAAATTGGATACAGAAAGAGACATTGGTCACTTTCAAAAATCCCCACGCGAAGAAACAGGATGTCGTTGTCTTAGGGTCTCAAGAAGGGGCCATGCATACGGCACTCACAGGGGCCACAGAAATCCAGATGTCATCAGGAAACTTACTGTTCACAGGACATCTCAAGTGCAGGCTGAGAATGGACAAACTACAGCTCAAAGGAATGTCATACTCTATGTGTACAGGAAAGTTTAAAATTGTGAAAGAAATAGCAGAAACACAACATGGAACAATAGTTATCAGAGTACAATATGAAGGGGACGGGTCTCCATGTAAGATCCCTTTTGAGATAACAGACTTGGAAAAAAGACATGTCTTAGGTCGCCTGATTACAGTTAACCCAATCGTAACAGAAAAAGATAGTCCAGTCAACATAGAAGCAGAACCTCCATTCGGAGACAGCTACATTATCATAGGAGTAGAGCCGGGACAACTGAAACTCAATTGGTTTAAGAAGGGAAGTTCCATCGGCCAAATGTTCGAGATAACAATGAGAGGAGCAAAGAGAATGGCCATTTTAGGTGACACAGCCTGGGATTTTGGATCCCTAGGAGGAGTGTTTACATCTATAGGAAAGGCTCTCCACCAAGTTTTCGGAGCAATCTATGGGGCTGCTTTTAGTGGGGTCTCATGGACTATGAAAATCCTCATAGGAGTCGTCATCACATGGATAGGAATGAATTCACGTAGCACCTCACTGTCTGTGTCGCTAGTATTGGTGGGAGTCGTGACACTATACCTGGGAGCTATGGTGCAGGCT
>DV2/CYD15/COLOMBIA/242/2012
TTCCATTTAACCACACGCAATGGAGAACCACACATGATCGTTGGTAGGCAGGAGAAAGGGAAAAGTCTTCTGTTCAAAACAGAGGATGGTGTTAACATGTGTACCCTCATGGCTATAGACCTCGGTGAATTGTGTGAAGATACAATCACGTACAAGTGTCCTCTCCTCAGACAAAATGAACCAGAAGACATAGATTGTTGGTGCAACTCCACGTCTACATGGGTAACTTATGGGACATGTACCACCACAGGAGAACACAGAAGAGAAAAAAGATCAGTGGCGCTCGTTCCTCACGTGGGTATGGGACTGGAGACACGAACTGAAACATGGATGTCATCAGAAGGGGCCTGGAAACATGTTCAGAGAATTGAAACCTGGATTTTGAGACATCCAGGCTTTACCATAATGGCAGCAATCCTGGCATACACCATAGGAACGACACATTTCCAAAGGGCCTTGATTTTCATCTTACTGACAGCTGTCGCTCCTTCAATGACAATGCGCTGCATAGGAATATCAAATAGAGACTTCGTGGAAGGGGTTTCAGGAGGAAGCTGGGTTGACATAGTCTTAGAACATGGAAGTTGTGTGACGACGATGGCGAAAAACAAACCAACATTGGATTTTGAACTGATAAAAACAGAAGCCAAACAACCTGCCACTCTAAGGAAGTACTGTATAGAAGCAAAGCTGACCAACACAACGACAGAATCGCGTTGCCCAACACAAGGGGAACCCAGTCTAAACGAAGAGCAGGACAAAAGGTTCATCTGCAAACACTCCATGGTAGACAGAGGATGGGGGAATGGATGTGGATTATTTGGAAAGGGAGGCATTGTGACCTGTGCTATGTTTACATGCAAAAAGAACATGGAAGGAAAAGTCGTGCAGCCAGAAAATTTGGAATACACCATCGTGATAACACCTCACTCAGGAGAAGAGCACGCTGTGGGTAATGACACAGGAAAACACGGCAAGGAAATCAAAATAACACCACAGAGTTCCATTACAGAAGCAGAACTGACAGGCTATGGCACTGTCACGATGGAGTGCTCTCCGAGAACGGGCCTCGACTTCAATGAGATGGTGCTGCTACAGATGGAAGACAAGGCTTGGCTGGTGCACAGGCAATGGTTCCTAGACCTGCCGTTGCCATGGCTACCTGGAGCTGACACACAAGGATCAAATTGGATACAGAAAGAGACATTGGTCACTTTCAAAAATCCCCACGCGAAGAAACAGGATGTCGTTGTTTTAGGGTCTCAAGAAGGGGCCATGCATACGGCACTCACAGGGGCCACAGAAATCCAGATGTCATCAGGAAACTTACTGTTCACAGGACATCTCAAGTGCAGGCTGAGAATGGACAAACTACAGCTCAAAGGAATGTCATACTCTATGTGTACAGGAAAGTTTAAAATTGTGAAAGAAATAGCAGAAACACAACATGGAACAATAGTTATCAGAGTACAATATGAAGGGGACGGGTCTCCATGTAAGATCCCTTTTGAGATAACAGACTTGGAAAAAAGACATGTCTTAGGTCGCCTGATTACAGTTAACCCAATCGTAACAGAAAAAGATAGCCCAGTCAACATAGAAGCAGAACCTCCATTCGGAGACAGCTACATTATTATAGGAGTAGAGCCGGGACAACTGAAACTCAATTGGTTTAAGAAGGGAAGTTCCATCGGCCAAATGTTCGAGATAACAATGAGAGGAGCAAAGAGAATGGCCATTTTAGGTGACACAGCCTGGGATTTTGGATCCCTGGGAGGAGTGTTTACATCTATAGGAAAGGCTCTCCACCAAGTTTTCGGAGCAATCTATGGGGCTGCTTTTAGTGGGGTCTCATGGACTATGAAAATCCTTATAGGAGTCGTCATCACATGGATAGGAATGAATTCACGTAGCACCTCACTGTCTGTGTCGCTAGTATTGGTGGGAGTCGTGACACTATACCTGGGAGCTATGGTGCAGGCT
>DV2/CYD15/COLOMBIA/243/2012
TTCCATTTAACCACACGCAATGGAGAACCACACATGATCGTTGGTAGGCAGGAGAAAGGGAAAAGTCTTCTGTTCAAAACAGAGGATGGTGTTAACATGTGCACCCTCATGGCTATAGACCTCGGTGAATTGTGTGAAGATACAATCACGTATAAGTGTCCTCTCCTCAGACAAAATGAACCAGAAGACATAGATTGTTGGTGCAACTCCACGTCCACATGGGTAACTTATGGGACATGTACCACCACAGGAGAACACAGAAGAGAAAAAAGATCAGTGGCGCTCGTTCCTCACGTGGGTATGGGACTGGAGACACGAACTGAAACATGGATGTCATCAGAAGGGGCCTGGAAACATGTTCAGAGAATTGAAACCTGGATCTTGAGACATCCAGGCTTTACCATAATGGCAGCAATCCTGGCATACACCATAGGAACGACACATTTCCAAAGGGCCTTGATTTTCATCTTACTGACAGCTGTCGCTCCTTCAATGACAATGCGCTGCATAGGAATATCAAACAGAGACTTCGTGGAAGGGGTTTCAGGAGGAAGCTGGGTTGACATAGTCTTAGAACATGGAAGTTGTGTGACGACGATGGCGAAAAACAAACCAACATTGGATTTTGAACTGATAAAAACAGAAGCCAAACAACCTGCCACTCTAAGGAAGTACTGTATAGAAGCAAAGCTGACCAACACAACGACAGAATCGCGTTGCCCAACACAAGGGGAACCCAGTCTAAACGAAGAGCAGGACAAAAGGTTCATCTGCAAACACTCCATGGTAGACAGAGGATGGGGGAATGGATGTGGATTATTTGGAAAGGGAGGCATTGTGACCTGTGCTATGTTTACATGCAAAAAGAACATGGAAGGAAAAGTCGTGCAGCCAGAAAATTTGGAATACACCATCGTGATAACACCTCACTCAGGAGAAGAGCACGCTGTGGGTAATGACACAGGAAAACACGGCAAGGAAATCAAAATAACACCACAGAGTTCCATTACAGAAGCAGAACTGACAGGCTATGGCACTGTCACGATGGAGTGCTCTCCGAGAACGGGCCTCGACTTCAATGAGATGGTGCTGCTGCAGATGGAAGACAAGGCTTGGCTGGTGCACAGGCAATGGTTCTTAGACCTGCCGTTGCCATGGCTACCTGGAGCTGACACACAAGGATCAAATTGGATACAGAAAGAGACATTGGTCACTTTCAAAAATCCCCACGCGAAGAAACAGGATGTCGTTGTCTTAGGGTCTCAAGAAGGGGCCATGCATACGGCACTCACAGGGGCCACAGAAATCCAGATGTCATCAGGAAACTTACTGTTCACAGGACATCTCAAGTGCAGGCTGAGAATGGACAAACTACAGCTCAAAGGAATGTCATACTCTATGTGTACAGGAAAGTTTAAAATTGTGAAAGAAATAGCAGAAACACAACATGGAACAATAGTTATCAGAGTACAATATGAAGGGGACGGGTCTCCATGTAAGATCCCTTTTGAGATAACAGACTTGGAAAAAAGACATGTCTTAGGTCGCCTGATTACAGTTAACCCAATCGTAACAGAAAAAGATAGCCCAGTCAACATAGAAGCAGAACCTCCATTCGGAGACAGCTACATTATCATAGGAGTAGAGCCGGGACAACTGAAACTCAATTGGTTTAAGAAGGGAAGTTCCATTGGCCAAATGTTCGAGATAACAATGAGAGGAGCAAAGAGAATGGCCATTTTAGGTGACACAGCCTGGGATTTTGGATCCCTGGGAGGAGTGTTTACATCTATAGGAAAGGCTCTCCACCAAGTTTTCGGAGCAATCTATGGGGCTGCTTTTAGTGGGGTCTCATGGACTATGAAAATCCTCATAGGAGTCGTCATCACATGGATAGGAATGAATTCACGTAGCACCTCACTGTCTGTGTCGCTAGTATTGGTGGGAGTCGTGACACTATACCTGGGAGCTATGGTGCAGGCT
>DV2/CYD15/COLOMBIA/244/2012
TTCCATTTAACCACACGCAATGGAGAACCACACATGATCGTTGGTAGGCAGGAGAAAGGGAAAAGTCTTCTGTTCAAAACAGAGGATGGTGTTAACATGTGTACCCTCATGGCTCTAGACCTCGGTGAATTGTGTGAAGATACAATCACGTACAAGTGTCCTCTCCTCAGACAAAATGAACCAGAAGACATAGATTGTTGGTGCAACTCCACGTCCACATGGGTAACTTATGGGACATGTACCACCACAGGAGAACACAGAAGAGAAAAAAGATCAGTGGCGCTCGTTCCTCACGTGGGTATGGGACTGGAGACACGAACTGAAACATGGATGTCATCAGAAGGGGCCTGGAAACATGTTCAGAGAATTGAAACCTGGATCTTGAGACATCCAGGCTTTACCATAATGGCAGCAATCCTGGCATACACCATAGGAACGACACATTTCCAAAGGGCCTTGATTTTCATCTTACTGACAGCCGTCGCTCCTTCAATGACAATGCGCTGCATAGGAATATCAAATAGAGACTTCGTGGAAGGGGTTTCAGGAGGAAGCTGGGTTGACATAGTCTTAGAACATGGAAGTTGTGTGACGACGATGGCGAAAAACAAACCAACATTGGATTTTGAACTGATAAAAACAGAAGCCAAACAACCTGCCACTCTAAGGAAGTACTGTATAGAAGCAAAGCTGACCAACACAACGACAGAATCGCGTTGCCCAACACAAGGGGAACCCAGTCTAAACGAAGAGCAGGACAAAAGGTTCATCTGCAAACACTCCATGGTAGACAGAGGATGGGGGAATGGATGTGGATTATTTGGAAAGGGAGGCATTGTGACCTGTGCTATGTTTACATGCAAAAAGAACATGGAAGGAAAAGTCGTGCAGCCAGAAAATTTGGAATACACCATCGTGATAACACCTCACTCAGGAGAAGAGCACGCTGTGGGTAATGACACAGGAAAACACGGCAAGGAAATCAAAATAACACCACAGAGTTCCATTACAGAAGCAGAACTGACAGGCTATGGCACTGTCACGATGGAGTGCTCTCCGAGAACGGGCCTCGACTTCAATGAGATGGTGCTGCTGCAGATGGAAGACAAGGCTTGGCTGGTGCACAGGCAATGGTTCCTAGACCTGCCGTTGCCATGGCTACCTGGAGCTGACACACAAGGATCAAATTGGATACAGAAAGAGACATTGGTCACTTTCAAAAATCCCCACGCGAAGAAACAGGATGTCGTTGTCTTAGGGTCTCAAGAAGGGGCCATGCATACGGCACTCACAGGGGCCACAGAAATCCAGATGTCATCAGGAAACTTACTGTTCACAGGACATCTCAAGTGCAGGCTGAGAATGGACAAACTACAGCTCAAAGGAATGTCATACTCTATGTGTACAGGAAAGTTTAAAATTGTGAAAGAAATAGCAGAAACACAACATGGAACAATAGTTATCAGAGTACAATATGAAGGGGACGGGTCTCCATGTAAGATCCCTTTTGAGATAACAGACTTGGAAAAAAGACATGTCTTAGGTCGCCTGATTACAGTTAACCCAATCGTAACAGAAAAAGATAGTCCAGTCAACATAGAAGCAGAACCTCCATTCGGAGACAGCTACATTATCATAGGAGTAGAGCCGGGACAACTGAAACTCAATTGGTTTAAGAAGGGAAGTTCCATCGGCCAAATGTTCGAGATAACAATGAGAGGAGCAAAGAGAATGGCCATTTTAGGTGACACAGCCTGGGATTTTGGATCCCTAGGAGGAGTGTTTACATCTATAGGAAAGGCTCTCCACCAGGTTTTCGGAGCAATCTATGGGGCTGCTTTTAGTGGGGTCTCATGGACTATGAAAATCCTCATAGGAGTCGTCATCACATGGATAGGAATGAATTCACGTAGCACCTCACTGTCTGTGTCGCTAGTATTGGTGGGAGTCGTGACACTATACCTGGGAGCTATGGTGCAGGCT
>DV2/CYD15/COLOMBIA/245/2012
TTCCATTTAACCACACGCAATGGAGAACCACACATGATCGTTGGTAGGCAGGAGAAAGGGAAAAGTCTTCTGTTCAAAACAGAGGATGGTGTTAACATGTGTACCCTCATGGCTATAGACCTCGGTGAATTGTGTGAAGATACAATCACGTACAAGTGTCCTCTCCTCAGACAAAATGAACCAGAAGACATAGATTGTTGGTGCAACTCCACGTCTACATGGGTAACTTATGGGACATGTACCACCACAGGAGAACACAGAAGAGAAAAAAGATCAGTGGCGCTCGTTCCTCACGTGGGTATGGGACTGGAGACACGAACTGAAACATGGATGTCATCAGAAGGGGCCTGGAAACATGTTCAGAGAATTGAAACCTGGATTTTGAGACATCCAGGCTTTACCATAATGGCAGCAATCCTGGCATACACCATAGGAACGACACATTTCCAAAGGGCCTTGATTTTCATCTTACTGACAGCTGTCGCTCCTTCAATGACAATGCGCTGCATAGGAATATCAAATAGAGACTTCGTGGAAGGGGTTTCAGGAGGAAGCTGGGTTGACATAGTCTTAGAACATGGAAGTTGTGTGACGACGATGGCGAAAAACAAACCAACATTGGATTTTGAACTGATAAAAACAGAAGCCAAACAACCTGCCACTCTAAGGAAGTACTGTATAGAAGCAAAGCTGACCAACACAACGACAGAATCGCGTTGCCCAACACAAGGGGAACCCAGTCTAAACGAAGAGCAGGACAAAAGGTTCATCTGCAAACACTCCATGGTAGACAGAGGATGGGGGAATGGATGTGGATTATTTGGAAAGGGAGGCATTGTGACCTGTGCTATGTTTACATGCAAAAAGAACATGGAAGGAAAAGTCGTGCAGCCAGAAAATTTGGAATACACCATCGTGATAACACCTCACTCAGGAGAAGAGCACGCTGTGGGTAATGACACAGGAAAACACGGCAAGGAAATCAAAATAACACCACAGAGTTCCATTACAGAAGCAGAACTGACAGGCTATGGCACTGTCACGATGGAGTGCTCTCCGAGAACGGGCCTCGACTTCAATGAGATGGTGCTGCTACAGATGGAAGACAAGGCTTGGCTGGTGCACAGGCAATGGTTCCTAGACCTGCCGTTGCCATGGCTACCTGGAGCTGACACACAAGGATCAAATTGGATACAGAAAGAGACATTGGTCACTTTCAAAAATCCCCACGCGAAGAAACAGGATGTCGTTGTTTTAGGGTCTCAAGAAGGGGCCATGCATACGGCACTCACAGGGGCCACAGAAATCCAGATGTCATCAGGAAACTTACTGTTCACAGGACATCTCAAGTGCAGGCTGAGAATGGACAAACTACAGCTCAAAGGAATGTCATACTCTATGTGTACAGGAAAGTTTAAAATTGTGAAAGAAATAGCAGAAACACAACATGGAACAATAGTTATCAGAGTACAATATGAAGGGGACGGGTCTCCATGTAAGATCCCTTTTGAGATAACAGACTTGGAAAAAAGACATGTCTTAGGTCGCCTGATTACAGTTAACCCAATCGTAACAGAAAAAGATAGCCCAGTCAACATAGAAGCAGAACCTCCATTCGGAGACAGCTACATTATTATAGGAGTAGAGCCGGGACAACTGAAACTCAATTGGTTTAAGAAGGGAAGTTCCATCGGCCAAATGTTCGAGATAACAATGAGAGGAGCAAAGAGAATGGCCATTTTAGGTGACACAGCCTGGGATTTTGGATCCCTGGGAGGAGTGTTTACATCTATAGGAAAGGCTCTCCACCAAGTTTTCGGAGCAATCTATGGGGCTGCTTTTAGTGGGGTCTCATGGACTATGAAAATCCTTATAGGAGTCGTCATCACATGGATAGGAATGAATTCACGTAGCACCTCACTGTCTGTGTCGCTAGTATTGGTGGGAGTCGTGACACTATACCTGGGAGCTATGGTGCAGGCT
>DV2/CYD15/COLOMBIA/246/2013
TTCCATTTAACCACACGCAATGGAGAACCACACATGATTGTTGGTAGGCAGGAGAAAGGGAAAAGTCTTCTGTTCAAAACAGAGGATGGTGTTAACATGTGTACCCTCATGGCCATAGACCTTGGTGAATTGTGTGAAGACACAATCACCTACAAGTGTCCTCTCCTCAGACAAAATGAACCAGAGGACATAGATTGTTGGTGCAACTCCACGTCCACATGGGTAACTTACGGGACATGTACCACCACAGGAGAACACAGAAGAGAAAAAAGATCAGTGGCACTCGTTCCACATGTGGGTATGGGGCTGGAGACACGAACTGAAACATGGATGTCATCAGAAGGGGCCTGGAAACATGTTCAGAGAATTGAAACCTGGATCTTGAGACATCCAGGCTTTACTATAATGGCAGCAATTCTGGCATACACCATAGGAACGACACATTTTCAAAGGGCCTTGATTTTCATCTTACTGACAGCTGTCGCTCCTTCAATGACAATGCGCTGCATAGGAATATCAAATAGAGACTTCGTAGAAGGGGTTTCAGGAGGAAGCTGGGTTGATATAGTCTTAGAACATGGAAGTTGTGTGACGACGATGGCAAAAAATAAACCAACATTGGACTTTGAACTGATAAAAACAGAAGCCAAACAACCTGCCACTCTAAGGAAGTACTGTATAGAAGCAAAGCTGACCAACACAACAACAGAATCGCGTTGCCCAACACAAGGGGAACCCAGTCTAAATGAAGAGCAGGACAAAAGGTTCATCTGCAAACACTCCATGGTAGACAGAGGATGGGGAAATGGATGTGGATTATTCGGAAAAGGAGGCATTGTGACCTGTGCTATGTTTACATGCAAGAAGAACATGGAAGGAAAAGTCGTGCAGCCAGAAAATTTGGAATACACCATCGTGATAACACCTCACTCAGGAGAAGAGCACGCTGTAGGTAATGACACAGGAAAGCATGGCAAGGAAATCAAAATAACACCACAGAGTTCCATCACAGAAGCAGAACTGACAGGCTATGGTACTGTCACGATGGAGTGCTCTCCGAGAACGGGCCTCGACTTCAATGAGATGGTGCTGCTGCAGATGGAAGACAAAGCTTGGCTGGTGCACAGGCAATGGTTCCTAGACCTGCCGTTACCATGGCTACCCGGAGCGGACACACAAGGATCAAATTGGATACAGAAAGAGACATTGGTTACTTTCAAAAATCCCCACGCGAAGAAACAGGATGTCGTTGTTCTAGGGTCTCAAGAAGGGGCCATGCACACGGCACTCACAGGGGCCACAGAAATCCAGATGTCATCAGGAAACTTACTGTTCACAGGACATCTCAAGTGCAGGCTGAGAATGGATAAACTACAGCTCAAAGGAATGTCATACTCCATGTGTACAGGAAAGTTTAAAATTGTGAAGGAAATAGCAGAAACACAACATGGAACAATAGTTATCAGAGTACAATATGAAGGGGACGGTTCTCCATGTAAGATCCCTTTTGAGATAACAGATTTGGAAAAGAGACACGTCTTAGGTCGCCTGATCACAGTTAACCCAATCGTAACAGAAAAAGATAGCCCAGTCAATATAGAAGCAGAACCTCCATTCGGAGACAGCTACATCATCATAGGAGTAGAGCCGGGACAATTGAAACTCAATTGGTTTAAGAAGGGAAGTTCCATCGGCCAAATGTTCGAGACAACAATGAGAGGAGCAAAGAGAATGGCTATTTTAGGTGACACAGCCTGGGATTTTGGATCCCTGGGAGGAGTGTTTACATCCATAGGAAAGGCTCTCCACCAAGTTTTCGGAGCAATCTATGGGGCTGCTTTTAGTGGGGTCTCATGGACTATGAAAATCCTCATAGGAGTCATCATCACATGGATAGGAATGAATTCACGTAGCACCTCACTGTCTGTGTCACTAGTACTGGTGGGAGTCGTGACACTGTACCTGGGAGCTATGGTGCAGGCT
>DV2/CYD15/COLOMBIA/247/2013
TTCCATTTAACCACACGCAATGGAGAACCACACATGATCGTTGGTAGGCAGGAGAAAGGAAAAAGTCTTTTGTTCAAAACAGAGGATGGTGTTAACATGTGTACCCTCATGGCCATAGACCTTGGTGAATTGTGTGAAGATACAATCACGTACAAGTGTCCTCTCCTCAGACAAAATGAACCAGAAGACATAGATTGTTGGTGCAACTCTACGTCCACATGGGTAACTTATGGGACATGTACCACCACAGGAGAACACAGAAGAGAAAAAAGATCAGTGGCGCTCGTTCCTCACGTGGGTATGGGACTGGAGACACGAACTGAAACATGGATGTCATCAGAAGGGGCCTGGAAACATGTTCAGAGAATTGAAACCTGGATCTTGAGACATCCAGGCTTTACCATAATGGCAGCAATCTTGGCATACACCATAGGAACGACACATTTCCAAAGGGCCTTGATTTTCATCTTACTGACAGCTGTTGCTCCTTCAATGACAATGCGCTGCATAGGAATATCAAATAGAGACTTCGTGGAAGGGGTTTCAGGAGGAAGCTGGGTTGACATAGTCTTAGAACATGGAAGTTGTGTGACGACGATGGCGAAAAACAAACCAACATTGGATTTTGAACTGATAAAAACAGAAGCCAAACAACCTGCCACTCTAAGGAAGTACTGTATAGAAGCAAAGCTGACCAACACAACGACAGAATCGCGTTGCCCAACACAAGGGGAACCCAGTCTAAACGAAGAGCAGGACAAAAGGTTCATCTGCAAACACTCCATGGTAGACAGAGGATGGGGAAATGGATGTGGATTATTTGGAAAAGGAGGCATTGTGACCTGTGCTATGTTTACATGCAAAAAGAACATGGAAGGAAAAGTCGTGCAGCCAGAAAATTTGGAATACACCATCGTGATAACACCTCACTCAGGAGAAGAGCACGCTGTGGGCAATGACACAGGAAAACACGGCAAGGAAATCAAAATAACACCACAGAGTTCCATCACAGAAGCAGAACTGACAGGCTATGGTACTGTTACGATGGAGTGCTCTCCGAGAACGGGCCTTGACTTCAATGAGATGGTGCTGCTGCAGATGGAAGACAAAGCTTGGCTGGTGCACAGGCAATGGTTCCTAGACCTGCCATTACCATGGCTGCCTGGAGCGGACACACAAGGATCAAATTGGATACAGAAAGAGACATTGGTCACTTTCAAAAATCCCCACGCGAAGAAACAGGATGTCGTTGTCTTAGGGTCTCAAGAAGGGGCCATGCACACGGCACTCACAGGGGCCACAGAAATCCAGATGTCATCAGGAAACTTACTGTTCACAGGACATCTCAAGTGCAGACTGAGAATGGACAAACTACAGCTCAAAGGAATGTCATACTCTATGTGTACAGGAAAGTTTAAAATTGTGAAAGAAATAGCAGAGACACAACATGGAACAATAGTTATCAGAGTACAATATGAAGGGGACGGTTCTCCATGTAAGATTCCTTTTGAGATAACAGACTTGGAAAAAAGACACGTCTTAGGTCGCCTGATCACAGTTAACCCAATCGTAATAGAAAAAGATAGCCCAGTCAACATAGAAGCAGAACCTCCATTCGGAGACAGCTACATCATCATAGGAGTAGAGCCGGGACAATTGAAACTCAATTGGTTTAAGAAGGGAAGTTCCATCGGCCAAATGTTCGAGAACACAATGAGAGGAGCAAAGAGAATGGCCATTTTAGGTGACACAGCCTGGGATTTTGGATCCCTGGGAGGAGTGTTCACATCCATAGGAAAAGCTCTCCACCAAGTTTTCGGAGCAATCTATGGGGCTGCTTTTAGTGGGGTCTCATGGACTATGAAAATCCTCATAGGAGTCGTCATCACATGGATAGGAATGAATTCACGTAGCACCTCACTGTCTGTGTCGCTAGTATTGGTAGGAGTCGTGACACTGTACCTGGGAGCTATGGTGCAGGCT
>DV2/CYD15/COLOMBIA/248/2012
TTCCATTTAACCACACGCAATGGAGAACCACACATGATCGTTAGTAGGCAGGAGAAAGGGAAAAGTCTTCTGTTCAAAACAGAGGATGGTGTTAACATGTGTACCCTCATGGCTCTAGACCTCGGTGAATTGTGTGAAGATACAATCACGTACAAGTGTCCTCTCCTCAGACAAAATGAACCAGAAGACATAGATTGTTGGTGCAACTCCACGTCCACATGGGTAACTTATGGGACATGTACCACCACAGGAGAACACAGAAGAGAAAAAAGATCAGTGGCGCTCGTTCCTCACGTGGGTATGGGACTGGAGACACGAACTGAAACATGGATGTCATCAGAAGGGGCCTGGAAACATGTTCAGAGAATTGAAACCTGGATCTTGAGACATCCAGGCTTTACCATAATGGCAGCAATCCTGGCATACACCATAGGAACGACACATTTCCAAAGGGCCTTGATTTTCATCTTACTGACAGCTGTCGCTCCTTCAATGACAATGCGCTGCATAGGAATATCAAATAGAGACTTCGTGGAAGGGGTTTCAGGAGGAAGCTGGGTTGACATAGTCTTAGAACATGGAAGTTGTGTGACGACGATGGCGAAAAACAAACCAACATTGGATTTTGAACTGATAAAAACAGAAGCCAAACAACCTGCCACTCTAAGGAAGTACTGTATAGAAGCAAAGCTGACCAACACAACGACAGAATCGCGTTGCCCAACACAAGGGGAACCCAGTCTAAACGAAGAGCAGGACAAAAGGTTCATCTGCAAACACTCCATGGTAGACAGAGGATGGGGGAATGGATGTGGATTATTTGGAAAGGGAGGCATTGTGACCTGTGCTATGTTTACATGCAAAAAGAACATGGAAGGAAAAGTCGTGCAGCCAGAAAATTTGGAATACACCATCGTGATAACACCTCACTCAGGAGAAGAGCACGCTGTGGGTAATGACACAGGAAAACACGGCAAGGAAATCAAAATAACACCACAGAGTTCCATTACAGAAGCAGAACTGACAGGCTATGGCACTGTCACGATGGAGTGCTCTCCGAGAACGGGCCTCGACTTCAATGAGATGGTGCTGCTGCAGATGGAAGACAAGGCTTGGCTGGTGCACAGGCAATGGTTCCTAGACCTGCCGTTGCCATGGCTACCTGGAGCTGACACACAAGGATCAAATTGGATACAGAAAGAGACATTGGTCACTTTCAAAAATCCCCACGCGAAGAAACAGGATGTCGTTGTCTTAGGGTCTCAAGAAGGGGCCATGCATACGGCACTCACAGGGGCCACAGAAATCCAGATGTCATCAGGAAACTTACTGTTCACAGGACATCTCAAGTGCAGGCTGAGAATGGACAAACTACAGCTCAAAGGAATGTCATACTCTATGTGTACAGGAAAGTTTAAAATTGTGAAAGAAATAGCAGAAACACAACATGGAACAATAGTTATCAGAGTACAATATGAAGGGGACGGGTCTCCATGTAAGATCCCTTTTGAGATAACAGACTTGGAAAAAAGACATGTCTTAGGTCGCCTGATTACAGTTAACCCAATCGTAACAGAAAAAGATAGTCCAGTCAACATAGAAGCAGAACCTCCATTCGGAGACAGCTACATTATCATAGGAGTAGAGCCGGGACAACTGAAACTCAATTGGTTTAAGAAGGGAAGTTCCATCGGCCAAATGTTCGAGATAACAATGAGAGGAGCAAAGAGAATGGCCATTTTAGGTGACACAGCCTGGGATTTTGGATCCCTAGGAGGAGTGTTTACATCTATAGGAAAGGCTCTCCACCAGGTTTTCGGAGCAATCTATGGGGCTGCTTTTAGTGGGGTCTCATGGACTATGAAAATCCTCATAGGAGTCGTCATCACATGGATAGGAATGAATTCACGTAGCACCTCACTGTCTGTGTCGCTAGTATTGGTGGGAGTCGTGACACTATACCTGGGAGCTATGGTGCAGGCT
>DV2/CYD15/COLOMBIA/249/2013
TTCCATTTAACCACACGCAATGGAGAACCACACATGATTGTTGGTAGGCAGGAGAAAGGGAAAAGTCTTCTGTTCAAAACAGAGGATGGTGTTAACATGTGTACCCTCATGGCCATAGACCTTGGTGAATTGTGTGAAGACACAATCACCTACAAGTGTCCTCTCCTCAGACAAAATGAACCAGAGGACATAGATTGTTGGTGCAACTCCACGTCCACATGGGTAACTTATGGGACATGTACCACCACAGGAGAACACAGAAGAGAAAAAAGATCAGTGGCACTCGTTCCACATGTGGGTATGGGGCTGGAGACACGAACTGAAACATGGATGTCATCAGAAGGGGCCTGGAAACATGTTCAGAGAATTGAAACCTGGATCTTGAGACATCCAGGCTTTACTATAATGGCAGCAATTCTGGCATACACCATAGGAACGACACATTTTCAAAGGGCCTTGATTTTCATCTTACTGACAGCTGTCGCTCCTTCAATGACAATGCGCTGCATAGGAATATCAAATAGAGACTTCGTAGAAGGGGTTTCAGGAGGAAGCTGGGTTGATATAGTCTTAGAACATGGAAGTTGTGTGACGACGATGGCAAAAAATAAACCAACATTGGACTTTGAACTGATAAAAACAGAAGCCAAACAACCTGCCACTCTAAGGAAGTACTGTATAGAAGCAAAGCTGACCAACACAACAACAGAATCGCGTTGCCCAACACAAGGGGAACCCAGTCTAAATGAAGAGCAGGACAAAAGGTTCATCTGCAAACACTCCATGGTAGACAGAGGATGGGGAAATGGATGTGGATTATTCGGAAAAGGAGGCATTGTGACCTGTGCTATGTTTACATGCAAGAAGAACATGGAAGGAAAAGTCGTGCAGCCAGAAAATTTGGAATACACCATCGTGATAACACCTCACTCAGGAGAAGAGCACGCTGTAGGTAATGACACAGGAAAGCATGGCAAGGAAATCAAAATAACACCACAGAGTTCCATCACAGAAGCAGAACTGACAGGCTATGGCACTGTCACGATGGAGTGCTCTCCGAGAACGGGCCTCGACTTCAATGAGATGGTGCTGCTGCAGATGGAAGACAAAGCTTGGCTGGTGCACAGGCAATGGTTCCTAGACCTGCCGTTACCATGGCTACCCGGAGCGGACACACAAGGATCAAATTGGATACAGAAAGAGACATTGGTTACTTTCAAAAATCCCCACGCGAAGAAACAGGATGTCGTTGTTCTAGGGTCTCAAGAAGGGGCCATGCACACGGCACTCACAGGGGCCACAGAAATCCAGATGTCATCAGGAAACTTACTGTTCACAGGACATCTCAAGTGCAGGCTGAGAATGGATAAACTACAGCTCAAAGGAATGTCATACTCCATGTGTACAGGAAAGTTTAAAATTGTGAAGGAAATAGCAGAAACACAACATGGAACAATAGTTATCAGAGTACAATATGAAGGGGACGGTTCTCCATGTAAGATCCCTTTTGAGATAACAGATTTGGAAAAGAGACACGTCTTAGGTCGCCTGATCACAGTTAACCCAATCGTAACAGAAAAAGATAGCCCAGTCAATATAGAAGCAGAACCTCCATTCGGAGACAGCTACATCATCATAGGAGTAGAGCCGGGACAATTGAAACTCAATTGGTTTAAGAAGGGAAGTTCCATCGGCCAAATGTTCGAGACAACAATGAGAGGAGCAAAGAGAATGGCTATTTTAGGTGACACAGCCTGGGATTTTGGATCCCTGGGAGGAGTGTTTACATCCATAGGAAAGGCTCTCCACCAAGTTTTCGGAGCAATCTATGGGGCTGCTTTTAGTGGGGTCTCATGGACTATGAAAATCCTCATAGGAGTCATCATCACATGGATAGGAATGAATTCACGTAGCACCTCACTGTCTGTGTCACTAGTACTGGTGGGAGTCGTGACACTGTACCTGGGAGCTATGGTGCAGGCT
>DV2/CYD15/COLOMBIA/250/2013
TTCCATTTAACCACACGCAATGGAGAACCACACATGATTGTTGGTAGGCAGGAGAAAGGGAAAAGTCTTCTGTTCAAAACAGAGGATGGTGTTAACATGTGTACCCTCATGGCCATAGACCTTGGTGAATTGTGTGAAGACACAATCACCTACAAGTGTCCTCTCCTCAGACAAAATGAACCAGAGGACATAGATTGTTGGTGCAACTCCACGTCAACATGGGTAACTTATGGGACATGTACCACCACAGGAGAACACAGAAGAGAAAAAAGATCAGTGGCACTCGTTCCACATGTGGGTATGGGGCTGGAGACACGAACTGAAACATGGATGTCATCAGAAGGGGCCTGGAAACATGTTCAGAGAATTGAAACCTGGATCTTGAGACATCCAGGCTTTACTATAATGGCAGCAATTCTGGCATACACCATAGGAACGACACATTTTCAAAGGGCCTTGATTTTCATCTTACTGACAGCTGTCGCTCCTTCAATGACAATGCGCTGCATAGGAATATCAAATAGAGACTTCGTAGAAGGGGTTTCAGGAGGAAGCTGGGTTGATATAGTCTTAGAACATGGAAGTTGTGTGACGACGATGGCAAAAAATAAACCAACATTGGACTTTGAACTGATAAAAACAGAAGCCAAACAACCTGCCACTCTAAGGAAGTACTGTATAGAAGCAAAGCTGACCAACACAACAACAGAATCGCGTTGCCCAACACAAGGGGAACCCAGTCTAAATGAAGAGCAGGACAAAAGGTTCATCTGCAAACACTCCATGGTAGACAGAGGATGGGGAAATGGATGTGGATTATTCGGAAAAGGAGGCATTGTGACCTGTGCTATGTTTACATGCAAGAAGAACATGGAAGGAAAAGTCGTGCAGCCAGAAAATTTGGAATACACCATCGTGATAACACCTCACTCAGGAGAAGAGCACGCTGTAGGTAATGACACAGGAAAGCATGGCAAGGAAATCAAAATAACACCACAGAGTTCCATCACAGAAGCAGAACTGACAGGCTATGGCACTGTCACGATGGAGTGCTCTCCGAGAACGGGCCTCGACTTCAATGAGATGGTGCTGCTGCAGATGGAAGACAAAGCTTGGCTGGTGCACAGGCAATGGTTCCTAGACCTGCCGTTACCATGGCTACCCGGAGCGGACACACAAGGATCAAATTGGATACAGAAAGAGACATTGGTTACTTTCAAAAATCCCCACGCGAAGAAACAGGATGTCGTTGTTCTAGGGTCTCAAGAAGGGGCCATGCACACGGCACTCACAGGGGCCACAGAAATCCAGATGTCATCAGGAAACTTACTGTTCACAGGACATCTCAAGTGCAGGCTGAGAATGGATAAACTACAGCTCAAAGGAATGTCATACTCCATGTGTACAGGAAAGTTTAAAATTGTGAAGGAAATAGCAGAAACACAACATGGAACAATAGTTATCAGAGTACAATATGAAGGGGACGGTTCTCCATGTAAGATCCCTTTTGAGATAACAGATTTGGAAAAGAGACACGTCTTAGGTCGCCTGATCACAGTTAACCCAATCGTAACAGAAAAAGATAGCCCAGTCAATATAGAAGCAGAACCTCCATTCGGAGACAGCTACATCATCATAGGAGTAGAGCCGGGACAATTGAAACTCAATTGGTTTAAGAAGGGAAGTTCCATCGGCCAAATGTTCGAGACAACAATGAGAGGAGCAAAGAGAATGGCTATTTTAGGTGACACAGCCTGGGATTTTGGATCCCTGGGAGGAGTGTTTACATCCATAGGAAAGGCTCTCCACCAAGTTTTCGGAGCAATCTATGGGGCTGCTTTTAGTGGGGTCTCATGGACTATGAAAATCCTCATAGGAGTCATCATCACATGGATAGGAATGAATTCACGTAGCACCTCACTGTCTGTGTCACTAGTACTGGTGGGAGTCGTGACACTGTACCTGGGAGCTATGGTGCAGGCT
>DV2/CYD15/COLOMBIA/251/2013
TTCCATTTAACCACACGCAATGGAGAACCACACATGATCGTTGGTAGGCAGGAGAAAGGGAAAAGTCTTCTGTTCAAAACAGAGGATGGTGTTAACATGTGTACCCTCATGGCCATAGACCTTGGTGAATTGTGTGAAGATACAATCACCTACAAGTGTCCTCTCCTCAGACAAAACGAACCAGAAGATATAGATTGTTGGTGCAACTCTACGTCCACATGGGTAACTTATGGGACATGCACCACCACAGGAGAACACAGAAGAGAAAAAAGATCAGTGGCACTCGTTCCACATGTGGGTATGGGACTGGAGACACGAACTGAAACATGGATGTCATCAGAAGGGGCCTGGAAACATGTTCAGAGAATTGAAACCTGGATCTTGAGACATCCAGGTTTTACCATAATGGCAGCAATCCTGGCATACACCATAGGAACGACACATTTCCAAAGGGCCTTGATTTTCATCTTACTGACAGCTGTCGCTCCTTCAATGACAATGCGCTGCATAGGAATATCAAATAGAGACTTCGTAGAAGGGGTTTCAGGAGGAAGCTGGGTTGACATAGTCTTGGAACATGGAAGTTGTGTGACGACGATGGCAAAAAACAAACCAACATTGGATTTTGAACTGATAAAAACAGAAGCCAAACAACCTGCCACTCTAAGGAAGTACTGTATAGAAGCAAAGCTGACCAACACAACAACAGAATCGCGTTGCCCAACACAAGGGGAACCCAGTCTAAATGAAGAGCAGGACAAAAGGTTCATCTGCAAGCACTCCATGGTAGACAGAGGATGGGGAAATGGATGTGGATTATTTGGAAAGGGAGGCATTGTGACCTGTGCTATGTTTACATGCAAAAAGAACATGGAAGGAAAAGTCGTGCAGCCAGAAAATTTGGAATACACCATCGTGATAACACCTCACTCAGGAGAAGAGCACGCTGTAGGTAATGACACAGGAAAGCATGGCAAGGAAATCAAAATAACACCACAGAGTTCCACTACAGAAGCAGAACTGACAGGCTATGGCACTGTCACGATGGAGTGCTCTCCGAGAACGGGCCTTGACTTCAATGAGATGGTGCTGCTGCAGATGGAAGATAAAGCTTGGCTGGTGCATAGGCAATGGTTCCTAGACCTGCCGTTACCATGGCTACCCGGAGCGGACACACAAGGATCAAACTGGATACAGAAAGAGACATTGGTCACTTTCAAAAATCCCCACGCGAAGAAACAGGATGTCGTTGTTTTAGGGTCTCAAGAAGGGGCCATGCACACGGCACTCACAGGGGCCACAGAAATCCAGATGTCATCAGGAAACTTACTGTTCACAGGACATCTCAAGTGCAGGCTGAGAATGGACAAACTACAGCTCAAAGGAATGTCATACTCTATGTGTACAGGAAAGTTTAAAATTGTGAAGGAAATAGCAGAAACACAACATGGAACAATAGTTATCAGAGTACAATATGAAGGGGACGGTTCTCCATGTAAGATCCCTTTTGAGATAACAGATTTGGAAAAAAGACACGTCTTGGGTCGCCTGATCACAGTTAACCCAATCGTAACAGAAAAAGATAGCCCAGTCAACATAGAAGCAGAACCTCCATTCGGGGACAGCTACATCATTATAGGAGTAGAGCCAGGACAATTGAAACTCAATTGGTTTAAGAAAGGAAGTTCCATCGGCCAAATGTTTGAGACAACAATGAGAGGAGCAAAGAGAATGGCTATTTTAGGTGACACAGCCTGGGATTTCGGATCCCTGGGAGGAGTGTTTACATCTATAGGAAAGGCTCTCCACCAAGTTTTCGGAGCAATCTATGGGGCTGCTTTTAGTGGGGTCTCATGGACTATGAAAATCCTCATAGGAGTCATCATCACATGGATAGGAATGAATTCACGTAGCACCTCACTGTCTGTGTCGCTAGTACTGGTGGGAGTCGTGACACTGTACCTGGGAGCTATGGTGCAGGCT
>DV2/CYD15/COLOMBIA/252/2013
TTCCATTTAACCACACGCAATGGAGAACCACACATGATCGTTGGTAGGCAGGAGAAAGGGAAAAGTCTTCTGTTCAAAACAGAGGATGGTGTTAACATGTGTACCCTCATGGCCATAGACCTTGGTGAATTGTGTGAAGATACAATCACCTACAAGTGTCCTCTCCTCAGACAAAACGAACCAGAAGATATAGATTGTTGGTGCAACTCTACGTCCACATGGGTAACTTATGGGACATGCACCACCACAGGAGAACACAGAAGGGAAAAAAGATCAGTGGCACTCGTTCCACATGTGGGTATGGGACTGGAGACACGAACTGAAACATGGATGTCATCAGAAGGGGCCTGGAAACATGTTCAGAGAATTGAAACCTGGATCTTGAGACATCCAGGCTTTACCATAATGGCAGCAATCCTGGCATACACCATAGGAACGACACATTTCCAAAGGGCCTTGATTTTCATCTTACTGACAGCTGTCGCTCCTTCAATGACAATGCGCTGCATAGGAATATCAAATAGAGACTTCGTAGAAGGGGTTTCAGGAGGAAGCTGGGTTGATATAGTCTTAGAACATGGAAGTTGTGTGACGACGATGGCAAAAAACAAACCAACATTGGATTTTGAACTGATAAAAACAGAAGCCAAACAACCTGCCACTCTAAGGAAGTACTGTATAGAAGCAAAGCTGACCAACACAACAACAGAATCGCGTTGCCCAACACAAGGGGAACCCAGTCTAAATGAAGAGCAGGACAAAAGGTTCATCTGCAAACACTCCATGGTAGACAGAGGATGGGGAAATGGATGTGGATTATTTGGAAAGGGAGGCATTGTGACCTGTGCTATGTTTACATGCAAAAAGAACATGGAAGGAAAAGTCGTGCAGCCAGAAAATTTGGAATACACCATCGTGATAACACCTCACTCAGGAGAAGAGCACGCTGTAGGTAATGACACAGGAAAGCATGGCAAGGAAATCAAAATAACACCACAGAGTTCCACTACAGAAGCAGAACTGACAGGCTATGGCACTGTCACGATGGAGTGCTCTCCGAGAACGGGCCTTGACTTCAATGAGATGGTGTTGCTGCAGATGGAAGATAAAGCTTGGCTGGTGCATAGGCAATGGTTCCTAGACCTGCCGTTACCATGGCTACCCGGAGCGGACACACAAGGATCAAATTGGATACAGAAAGAGACATTGGTCACTTTCAAAAATCCCCACGCGAAGAAACAGGATGTCGTTGTTTTGGGGTCTCAAGAAGGGGCCATGCACACGGCACTCACAGGGGCCACAGAAATCCAGATGTCATCAGGAAACTTACTGTTCACAGGACATCTCAAGTGCAGGCTGAGAATGGACAAACTACAGCTCAAAGGAATGTCATACTCTATGTGTACAGGAAAGTTTAAAATTGTGAAGGAAATAGCAGAAACACAACATGGAACAATAGTTATCAGAGTACAATATGAAGGGGACGGTTCTCCATGTAAGATCCCTTTTGAGATAACAGATTTGGAAAAAAGACACGTCTTGGGTCGCCTGATCACAGTTAACCCAATCGTAACAGAAAAAGATAGCCCAGTCAACATAGAAGCAGAACCTCCATTCGGGGACAGCTACATCATCATAGGAGTAGAGCCAGGACAATTGAAACTCAATTGGTTTAAGAAAGGAAGTTCCATCGGCCAAATGTTTGAGACAACAATGAGAGGAGCAAAGAGAATGGCTATTTTAGGTGACACAGCCTGGGATTTTGGATCCCTGGGAGGAGTGTTTACATCTATAGGAAAGGCTCTCCACCAAGTTTTCGGAGCAATCTATGGGGCTGCTTTTAGTGGGGTCTCATGGACTATGAAAATCCTCATAGGAGTCATCATCACATGGATAGGAATGAATTCACGTAGCACCTCACTGTCTGTGTCGCTAGTACTGGTGGGAGTCGTGACACTGTACCTGGGAGCTATGGTGCAGGCT
>DV2/CYD15/COLOMBIA/253/2013
TTCCATTTAACCACACGCAATGGAGAACCACACATGATTGTTGGTAGGCAGGAGAAAGGGAAAAGTCTTCTGTTCAAAACAGAGGATGGTGTTAACATGTGTACCCTCATGGCCATAGACCTTGGTGAATTGTGTGAAGACACAATCACCTACAAGTGTCCTCTCCTCAGACAAAATGAACCAGAGGACATAGATTGTTGGTGCAACTCCACGTCCACATGGGTAACTTATGGGACATGTACCACCACAGGAGAACACAGAAGAGAAAAAAGATCAGTGGCACTCGTTCCACATGTGGGTATGGGGCTGGAGACACGAACTGAAACATGGATGTCATCAGAAGGGGCCTGGAAACATGTTCAGAGAATTGAAACCTGGATCTTGAGACATCCAGGCTTTACTATAATGGCAGCAATTCTGGCATACACCATAGGAACGACACATTTTCAAAGGGCCTTGATTTTCATCTTACTGACAGCTGTCGCTCCTTCAATGACAATGCGCTGCATAGGAATATCAAATAGAGACTTCGTAGAAGGGGTTTCAGGAGGAAGCTGGGTTGATATAGTCTTGGAACATGGAAGTTGTGTGACGACGATGGCAAAAAACAAACCAACATTGGACTTTGAACTGATAAAAACAGAAGCCAAACAACCTGCCACTCTAAGGAAGTACTGTATAGAAGCAAAGCTGACCAACACAACAACAGAATCGCGTTGCCCAACACAAGGGGAACCCAGTCTAAATGAAGAGCAGGACAAAAGGTTCATCTGCAAACACTCCATGGTAGACAGAGGATGGGGAAATGGATGTGGATTATTCGGAAAAGGAGGCATTGTGACCTGTGCTATGTTTACATGCAAGAAGAACATGGAAGGAAAAGTCGTGCAGCCAGAAAATTTGGAATACACCATCGTGATAACACCTCACTCAGGAGAAGAGCACGCTGTAGGTAATGACACAGGAAAGCATGGCAAGGAAATCAAAATAACACCACAGAGTTCCATCACAGAAGCAGAACTGACAGGCTATGGCACTGTCACGATGGAGTGCTCTCCGAGAACGGGCCTCGACTTCAATGAGATGGTGCTGCTGCAGATGGAAGACAAAGCTTGGCTGGTGCACAGGCAATGGTTTCTAGACCTGCCGTTACCATGGTTACCCGGAGCGGACACACAAGGATCAAATTGGATACAGAAAGAGACATTGGTTACTTTCAAAAATCCCCACGCGAAGAAACAGGATGTCGTTGTTCTAGGGTCTCAAGAAGGGGCCATGCACACGGCACTCACAGGGGCCACAGAAATCCAGATGTCATCAGGAAACTTACTGTTCACAGGACATCTCAAGTGCAGGCTGAGAATGGATAAACTACAGCTCAAAGGAATGTCATACTCCATGTGTACAGGAAAGTTTAAAATTGTGAAGGAAATAGCAGAAACACAACATGGAACAATAGTTATCAGAGTACAATATGAAGGGGACGGTTCTCCATGTAAGATCCCTTTTGAGATAACAGATTTGGAAAAGAGACACGTCTTAGGTCGCCTGATCACAGTTAACCCAATCGTAACAGAAAAAGATAGCCCAGTCAATATAGAAGCAGAACCTCCATTCGGAGACAGCTACATCATCATAGGAGTAGAGCCGGGACAATTGAAACTCAATTGGTTTAAGAAGGGAAGTTCCATCGGCCAAATGTTTGAGACAACAATGAGAGGAGCAAAGAGAATGGCTATTTTAGGTGACACAGCCTGGGATTTTGGATCCCTGGGAGGAGTGTTTACATCCATAGGAAAGGCTCTCCACCAAGTTTTCGGAGCAATCTATGGGGCTGCTTTTAGTGGGGTCTCATGGACTATGAAAATCCTCATAGGAGTCATCATCACATGGATAGGAATGAATTCACGTAGCACCTCACTGTCTGTGTCACTAGTACTGGTGGGAGTCGTGACACTGTACCTGGGAGCTATGGTGCAGGCT
>DV2/CYD15/COLOMBIA/254/2013
TTCCATTTAACCACACGCAATGGAGAACCACACATGATCGTTGGTAGGCAGGAGAAAGGAAAAAGTCTTTTGTTCAAAACAGAGGATGGTGTTAACATGTGTACCCTCATGGCCATAGACCTTGGTGAATTGTGTGAAGATACAATCACGTACAAGTGTCCTCTCCTCAGACAAAATGAACCAGAAGACATAGATTGTTGGTGCAACTCTACGTCCACATGGGTAACTTATGGGACATGTACCACCACAGGAGAACACAGAAGAGAAAAAAGATCAGTGGCGCTCGTTCCTCACGTGGGTATGGGACTGGAGACACGAACTGAAACATGGATGTCATCAGAAGGGGCCTGGAAACATGTTCAGAGAATTGAAACCTGGATCTTGAGACATCCAGGCTTTACCATAATGGCAGCAACCCTGGCATACACCATAGGAACGACACATTTCCAAAGGGCCTTGATTTTCATCTTACTGACAGCTGTCGCTCCTTCAATGACAATGCGCTGCATAGGAATATCAAATAGAGACTTCGTGGAAGGGGTTTCAGGAGGAAGCTGGGTTGACATAGTCTTAGAACATGGAAGTTGTGTGACGACGATGGCGAAAAACAAACCAACATTGGATTTTGAACTGATAAAAACAGAAGCCAAACAACCTGCCACTCTAAGGAAGTACTGTATAGAAGCAAAGCTGACCAACACAACGACAGAATCGCGTTGCCCAACACAAGGTGAACCCAGTCTAAACGAAGAGCAGGACAAAAGGTTCATCTGCAAACACTCCATGGTAGACAGAGGATGGGGAAATGGATGTGGATTATTTGGAAAGGGAGGCATTGTGACCTGTGCTATGTTTACATGCAAAAAGAACATGGAAGGAAAAGTCGTGCAGCCAGAGAATTTGGAATACACCATCGTGATAACACCTCACTCAGGAGAAGAGCACGCTGTGGGCAATGACACAGGAAAACACGGCAAGGAAATCAAAATAACACCACAGAGTTCCATCACAGAAGCAGAACTGACAGGCTATGGCACTGTTACGATGGAGTGCTCTCCGAGAACGGGCCTTGACTTCAATGAGATGGTGCTGCTGCAGATGGAAGACAAAGCTTGGCTGGTGCACAGGCAATGGTTCCTAGACCTGCCATTACCATGGCTGCCTGGAGCGGACACACAAGGATCAAATTGGATACAGAAAGAGACATTGGTCACTTTCAAAAATCCCCACGCGAAGAAACAGGACGTCGTTGTCTTAGGGTCTCAAGAAGGGGCCATGCACACGGCACTCACAGGGGCCACAGAAATCCAGATGTCATCAGGAAACTTACTGTTCACAGGACATCTCAAGTGCAGACTGAGAATGGACAAATTACAGCTCAAAGGAATGTCATACTCTATGTGTACAGGAAAGTTTAAAATTGTGAAAGAAATAGCAGAGACACAACATGGAACAATAGTTATCAGAGTACAATATGAAGGGGACGGTTCTCCATGTAAGATCCCTTTTGAGATAACAGACTTGGAAAAAAGACACGTCTTAGGTCGCCTGATCACAGTTAACCCAATCGTAATAGAAAAAGATAGCCCAGTCAACATAGAAGCAGAACCTCCATTCGGAGACAGCTACATCATCATAGGAGTAGAGCCGGGACAATTGAAACTCAATTGGTTTAAGAAGGGAAGTTCCATCGGCCAAATGTTCGAGACAACAATGAGAGGAGCAAAGAGAATGGCCATTTTAGGTGACACAGCCTGGGATTTTGGATCCCTGGGAGGAGTGTTCACATCCATAGGAAAAGCTCTCCACCAAGTTTTCGGAGCAATCTATGGGGCTGCTTTTAGTGGGGTCTCATGGACTATGAAAATCCTCATAGGAGTCGTCATCACATGGATAGGAATGAATTCACGTAGCACCTCACTGTCTGTGTCGCTAGTATTGGTGGGAGTCGTGACACTGTACCTGGGAGCCATGGTGCAGGCT
>DV2/CYD15/COLOMBIA/255/2013
TTCCATTTAACCACACGCAATGGAGAACCACACATGATCGTTGGTAGGCAGGAGAAAGGAAAAAGTCTTTTGTTCAAAACAGAGGATGGTGTTAACATGTGTACCCTCATGGCCATAGACCTTGGTGAATTGTGTGAAGATACAATCACGTACAAGTGTCCTCTCCTCAGACAAAATGAACCAGAAGACATAGATTGTTGGTGCAACTCTACGTCCACATGGGTAACTTATGGGACATGTACCACCACAGGAGAACACAGAAGAGAAAAAAGATCAGTGGCGCTCGTTCCTCACGTGGGTATGGGACTGGAGACACGAACTGAAACATGGATGTCATCAGAAGGGGCCTGGAAACATGTTCAGAGAATTGAAACCTGGATCTTGAGACATCCAGGCTTTACCATAATGGCAGCAATCTTGGCATACACCATAGGAACGACACATTTCCAAAGGGCCTTGATTTTCATCTTACTGACAGCTGTTGCTCCTTCAATGACAATGCGCTGCATAGGAATATCAAATAGAGACTTCGTGGAAGGGGTTTCAGGAGGAAGCTGGGTTGACATAGTCTTAGAACATGGAAGTTGTGTGACGACGATGGCGAAAAACAAACCAACATTGGATTTTGAACTGATAAAAACAGAAGCCAAACAACCTGCCACTCTAAGGAAGTACTGTATAGAAGCAAAGCTGACCAACACAACGACAGAATCGCGTTGCCCAACACAAGGGGAACCCAGTCTAAACGAAGAGCAGGACAAAAGGTTCATCTGCAAACACTCCATGGTAGACAGAGGATGGGGAAATGGATGTGGATTATTTGGAAAAGGAGGCATTGTGACCTGTGCTATGTTTACATGCAAAAAGAACATGGAAGGAAAAGTCGTGCAGCCAGAAAATTTGGAATACACCATCGTGATAACACCTCACTCAGGAGAAGAGCACGCTGTGGGCAATGACACAGGAAAACACGGCAAGGAAATCAAAATAACACCACAGAGTTCCATCACAGAAGCAGAACTGACAGGCTATGGTACTGTTACGATGGAGTGCTCTCCGAGAACGGGCCTTGACTTCAATGAGATGGTGCTGCTGCAGATGGAAGACAAAGCTTGGCTGGTGCACAGGCAATGGTTCCTAGACCTGCCATTACCATGGCTGCCTGGAGCGGACACACAAGGATCAAATTGGATACAGAAAGAGACATTGGTCACTTTCAAAAATCCCCACGCGAAGAAACAGGATGTCGTTGTCTTAGGGTCTCAAGAAGGGGCCATGCACACGGCACTCACAGGGGCCACAGAAATCCAGATGTCATCAGGAAACTTACTGTTCACAGGACATCTCAAGTGCAGACTGAGAATGGACAAACTACAGCTCAAAGGAATGTCATACTCTATGTGTACAGGAAAGTTTAAAATTGTGAAAGAAATAGCAGAGACACAACATGGAACAATAGTTATCAGAGTACAATATGAAGGGGACGGTTCTCCATGTAAGATTCCTTTTGAGATAACAGACTTGGAAAAAAGACACGTCTTAGGTCGCCTGATCACAGTTAACCCAATCGTAATAGAAAAAGATAGCCCAGTCAACATAGAAGCAGAACCTCCATTCGGAGACAGCTACATCATCATAGGAGTAGAGCCGGGACAATTGAAACTCAATTGGTTTAAGAAGGGAAGTTCCATCGGCCAAATGTTCGAGAACACAATGAGAGGAGCAAAGAGAATGGCCATTTTAGGTGACACAGCCTGGGATTTTGGATCCCTAGGAGGAGTGTTCACATCCATAGGAAAAGCTCTCCACCAAGTTTTCGGAGCAATCTATGGGGCTGCTTTTAGTGGGGTCTCATGGACTATGAAAATCCTCATAGGAGTCGTCATCACATGGATAGGAATGAATTCACGTAGCACCTCACTGTCTGTGTCGCTAGTATTGGTGGGAGTCGTGACACTGTACCTGGGAGCTATGGTGCAGGCT
>DV2/CYD15/COLOMBIA/256/2013
TTCCATTTAACCACACGCAATGGAGAACCACACATGATCGTTGGTAGGCAGGAGAAAGGGAAAAGTCTTCTGTTCAAAACAGAGGATGGTGTTAACATGTGTACCCTCATGGCCATAGACCTTGGTGAATTGTGTGAAGACACAATCACGTACAAGTGTCCTCTCCTCAGACAAAATGAACCAGAAGACATAGACTGTTGGTGCAACTCCACGTCCACATGGGTAACTTATGGGACATGTACCACCACAGGAGAACACAGAAGGGAAAAAAGATCAGTGGCGCTCGTTCCTCATGTGGGTATGGGACTGGAGACACGAACTGAAACATGGATGTCATCAGAAGGGGCCTGGAAACATGTTCAGAGAATTGAAACCTGGATCTTGAGACATCCAGGCTTTACCATAATGGCAGCAATCCTGGCATACACCATAGGAACGACACATTTCCAAAGGGCCTTGATTTTCATCTTACTGACGGCTGTCGCTCCCTCAATGACAATGCGCTGCATAGGAATATCAAATAGAGACTTCGTGGAAGGGGTTTCAGGAGGAAGCTGGGTTGACATAGTCTTAGAACATGGAAGTTGTGTGACGACGATGGCGAAAAACAAACCAACATTGGATTTTGAACTGATAAAAACAGAAGCCAAACAACCTGCCACTCTAAGGAAGTACTGTATAGAAGCAAAGCTGACCAACACAACGACAGAATCGCGTTGCCCAACACAAGGGGAACCCAGTCTAAACGAAGAGCAGGACAAAAGGTTCATCTGCAAACATTCCATGGTAGACAGAGGATGGGGAAATGGATGTGGATTATTTGGAAAGGGAGGCATTGTGACCTGTGCCATGTTTACATGCAAAAAGAACATGGAAGGAAAAGTCGTGCAGCCAGAAAATTTGGAATACACCATCGTGATAACACCTCACTCAGGAGAAGAGCACGCTGTGGGCAATGACACAGGAAAACACGGCAAGGAAATCAAAATAACACCACAGAGTTCTATCACAGAAGCAGAACTGACAGGCTATGGCACTGTTACGATGGAGTGCTCTCCGAGAACGGGCCTCGACTTCAATGAGATGGTGCTGCTGCAGATGGAAGACAAAGCTTGGCTGGTGCACAGGCAATGGTTCCTAGACCTGCCATTACCATGGCTACCTGGAGCGGACACACAAGGATCAAATTGGATACAGAAAGAGACATTGGTCACTTTCAAAAATCCCCACGCGAAGAAACAGGATGTCGTTGTCTTAGGGTCTCAAGAAGGGGCCATGCACACGGCACTCACAGGGGCCACAGAAATCCAGATGTCATCAGGAAACTTACTGTTCACAGGACATCTCAAGTGCAGACTGAGAATGGACAAACTACAGCTCAAAGGAATGTCATACTCTATGTGTACAGGAAAGTTTAAAATTGTGAAAGAAATAGCAGAAACACAACATGGAACAATAGTTATCAGAATACAATATGAAGGGGACGGTTCTCCATGTAAGATCCCTTTTGAGATAACAGACTTGGAAAAAAGACACGTCTTAGGCCGCCTGATTACAGTTAACCCAATCGTAATAGAAAAAGATAGCCCAGTCAACATAGAAGCAGAACCTCCATTCGGAGACAGTTACATCATCATAGGAGTAGAGCCGGGACAATTGAAACTCAATTGGTTTAAGAAGGGAAGTTCCATCGGCCAAATGTTCGAGACAACAATGAGAGGAGCAAAGAGAATGGCCATTTTAGGTGACACAGCCTGGGACTTTGGATCCCTGGGAGGAGTATTCACATCTATAGGAAAGGCTCTCCACCAAGTTTTCGGAGCAATCTATGGGGCTGCTTTTAGTGGGGTCTCTTGGACTATGAAAATCCTCATAGGAGTCGTCATCACATGGATAGGAATGAATTCACGTAGCACCTCACTGTCTGTGTCGCTAGTACTGGTGGGAGTCGTGACACTGTACCTGGGAGCTATGGTGCAGGCT
>DV2/CYD15/COLOMBIA/257/2013
TTCCATTTAACCACACGCAATGGAGAACCACACATGATCGTTGGTAGGCAGGAGAAAGGAAAAAGTCTTCTGTTCAAAACAGAGGATGGTGTTAACATGTGTACCCTCATGGCCATAGACCTTGGTGAACTGTGTGAAGATACAATCACATACAAGTGTCCTCTCCTCAGACAAAATGAACCAGAAGACATAGATTGTTGGTGCAACTCTACGTCCACATGGGTAACTTATGGGACATGTACCACCACAGGAGAACACAGAAGAGAAAAAAGATCAGTGGCGCTCGTTCCTCACGTGGGTATGGGACTGGAGACACGAACTGAAACATGGATGTCATCAGAAGGGGCCTGGAAACATGTTCAGAGAATTGAAACCTGGATCTTGAGACATCCAGGTTTTACCATAATGGCAGCAATCCTGGCATACACCATAGGAACGACACATTTCCAAAGGGCCTTGATTTTCATCTTACTGACAGCTGTCGCTCCCTCAATGACAATGCGTTGCATAGGATTATCAAATAGAGACTTCGTGGAAGGGGTCTCAGGAGGGAGCTGGGTTGACATAGTCTTAGAACATGGAAGTTGTGTGACGACGATGGCGAAAAACAAACCAACATTGGATTTTGAACTGATAAAAACAGAAGCCAAACAACCTGCCACCCTAAGGAAGTACTGTATAGAAGCAAAGCTGACCAACACAACGACAGAATCGCGTTGCCCAACACAAGGGGAACCCAGTCTAAACGAAGAGCAGGACAAAAGGTTCATCTGCAAACACTCCATGGTGGACAGAGGATGGGGAAATGGATGTGGATTATTTGGAAAGGGAGGTATTGTGACCTGTGCTATGTTTACATGCAAAAAGAACATGGAAGGAAAAGTCGTGCAGCCAGAAAATTTGGAATACACCATCGTGATAACACCTCACTCAGGAGAAGAGCACGCTGTGGGCAATGACACAGGAAAACACGGCAAGGAAATCAAAATAACACCACAGAGTTCCATCACAGAAGCAGAACTGACAGGCTACGGCACTGTTACGATGGAGTGCTCTCCGAGAACGGGCCTCGACTTCAATGAGATGGTGCTGCTGCAGATGGAAGACAAAGCTTGGCTGGTGCACAGGCAATGGTTCTTAGACCTGCCATTACCATGGCTACCTGGAGCGGACACACAAGGATCAAATTGGATACAGAAAGAGACATTGGTCACTTTCAAAAATCCCCACGCGAAGAAACAGGATGTCGTTGTCTTAGGGTCTCAAGAAGGGGCCATGCACACGGCACTCACAGGAGCCACAGAAATCCAGATGTCATCAGGAAACTTACTGTTCACAGGACATCTCAAGTGCAGACTGAGAATGGACAAACTACAGCTCAAAGGAATGTCATACTCTATGTGTACAGGAAAGTTTAAAATTGTGAGAGAAATAGCAGAAACACAACATGGAACAATAGTTATCAGAATACAATATGAAGGGGACGGTTCTCCATGTAAGATCCCTTTTGAAATAACAGACTTGGAAAAAAGACACGTCTTAGGTCGCCTGATTACAGTTAACCCAATCGTAATAGAAAAAGATAGCCCAGTCAACATAGAAGCAGAACCTCCATTCGGAGACAGCTACATCATCATAGGAGTAGAGCCGGGACAATTGAAACTCAATTGGTTTAAGAAGGGAAGTTCCATCGGCCAAATGTTCGAGACAACAATGAGAGGAGCAAAGAGAATGGCCATTTTAGGTGACACAGCCTGGGACTTTGGATCCCTGGGAGGAGTGTTCACATCTATAGGAAAGGCTCTCCACCAAGTTTTCGGAGCAATCTACGGGGCTGCTTTTAGCGGGGTCTCATGGACCATGAAAATCCTCATAGGAGTCGTCATCACATGGATAGGAATGAATTCACGTAGCACCTCACTGTCTGTGTCGCTAGTATTGGTGGGAGTCGTGACACTGTACCTGGGAGCTATGGTGCAGGCT
>DV2/CYD15/COLOMBIA/258/2012
TTCCATTTAACCACACGCAATGGAGAACCACACATGATCGTTGGTAGGCAGGAGAAAGGAAAAAGTCTTTTGTTCAAAACAGAGGATGGTGTTAACATGTGTACCCTCATGGCCATAGACCTTGGTGAATTGTGTGAAGATACAATCACGTACAAGTGTCCTCTCCTCAGACAAAATGAACCAGAAGACATAGATTGTTGGTGCAACTCTACGTCCACATGGGTAACTTATGGGACATGTACCACCACAGGAGAACACAGAAGAGAAAAAAGATCAGTGGCGCTCGTTCCTCACGTGGGTATGGGACTGGAGACACGAACTGAAACATGGATGTCATCAGAAGGGGCCTGGAAACATGTTCAGAGAATTGAAACCTGGATCTTGAGACATCCAGGCTTTACCATAATGGCAGCAACCCTGGCATACACCATAGGAACGACACATTTCCAAAGGGCCTTGATTTTCATCTTACTGACAGCTGTCGCTCCTTCAATGACAATGCGCTGCATAGGAATATCAAATAGAGACTTCGTGGAAGGGGTTTCAGGAGGAAGCTGGGTTGACATAGTCTTAGAACATGGAAGTTGTGTGACGACGATGGCGAAAAACAAACCAACATTGGATTTTGAACTGATAAAAACAGAAGCCAAACAACCTGCCACTCTAAGGAAGTACTGTATAGAAGCAAAGCTGACCAACACAACGACAGAATCGCGTTGCCCAACACAAGGTGAACCCAGTCTAAACGAAGAGCAGGACAAAAGGTTCATCTGCAAACACTCCATGGTAGACAGAGGATGGGGAAATGGATGTGGATTATTTGGAAAGGGAGGCATTGTGACCTGTGCTATGTTTACATGCAAAAAGAACATGGAAGGAAAAGTCGTGCAGCCAGAGAATTTGGAATACACCATCGTGATAACACCTCACTCAGGAGAAGAGCACGCTGTGGGCAATGACACAGGAAAACACGGCAAGGAAATCAAAATAACACCACAGAGTTCCATCACAGAAGCAGAACTGACAGGCTATGGCACTGTTACGATGGAGTGCTCTCCGAGAACGGGCCTTGACTTCAATGAGATGGTGCTGCTGCAGATGGAAGACAAAGCTTGGCTGGTGCACAGGCAATGGTTCCTAGACCTGCCATTACCATGGCTGCCTGGAGCGGACACACAAGGATCAAATTGGATACAGAAAGAGACATTGGTCACTTTCAAAAATCCCCACGCGAAGAAACAGGACGTCGTTGTCTTAGGGTCTCAAGAAGGGGCCATGCACACGGCACTCACAGGGGCCACAGAAATCCAGATGTCATCAGGAAACTTACTGTTCACAGGACATCTCAAGTGCAGACTGAGAATGGACAAATTACAGCTCAAAGGAATGTCATACTCTATGTGTACAGGAAAGTTTAAAATTGTGAAAGAAATAGCAGAGACACAACATGGAACAATAGTTATCAGAGTACAATATGAAGGGGACGGTTCTCCATGTAAGATCCCTTTTGAGATAACAGACTTGGAAAAAAGACACGTCTTAGGTCGCCTGATCACAGTTAACCCAATCGTAATAGAAAAAGATAGCCCAGTCAACATAGAAGCAGAACCTCCATTCGGAGACAGCTACATCATCATAGGAGTAGAGCCGGGACAATTGAAACTCAATTGGTTTAAGAAGGGAAGTTCCATCGGCCAAATGTTCGAGACAACAATGAGAGGAGCAAAGAGAATGGCCATTTTAGGTGACACAGCCTGGGATTTTGGATCCCTGGGAGGAGTGTTCACATCCATAGGAAAAGCTCTCCACCAAGTTTTCGGAGCAATCTATGGGGCTGCTTTTAGTGGGGTCTCATGGACTATGAAAATCCTCATAGGAGTCGTCATCACATGGATAGGAATGAATTCACGTAGCACCTCACTGTCTGTGTCGCTAGTATTGGTGGGAGTCGTGACACTGTACCTGGGAGCCATGGTGCAGGCT
>DV2/CYD15/COLOMBIA/259/2012
---------------------GGAGAACCACACATGATCGTTGGTAGGCAGGAGAAAGGGAAAAGTCTTCTGTTCAAAACAGAGGATGGTGTTAACATGTGTACCCTCATGGCTATAGACCTCGGTGAATTGTGTGAAGATACAATCACGTACAAGTGTCCTCTCCTCAGACAAAATGAACCAGAAGACATAGATTGTTGGTGCAACTCCACGTCTACATGGGTAACTTATGGGACATGTACCACCACAGGAGAACACAGAAGAGAAAAAAGATCAGTGGCGCTCGTTCCTCACGTGGGTATGGGACTGGAGACACGAACTGAAACATGGATGTCATCAGAAGGGGCCTGGAAACATGTTCAGAGAATTGAAACCTGGATTTTGAGACATCCAGGCTTTACCATAATGGCAGCAATCCTGGCATACACCATAGGAACGACACATTTCCAAAGGGCCTTGATTTTCATCTTACTGACAGCTGTCGCTCCTTCAATGACAATGCGCTGCATAGGAATATCAAATAGAGACTTCGTGGAAGGGGTTTCAGGAGGAAGCTGGGTTGACATAGTCTTAGAACATGGAAGTTGTGTGACGACGATGGCGAAAAACAAACCAACATTGGATTTTGAACTGATAAAAACAGAAGCCAAACAACCTGCCACTCTAAGGAAGTACTGTATAGAAGCAAAGCTGACCAACACAACGACAGAATCGCGTTGCCCAACACAAGGGGAACCCAGTCTAAACGAAGAGCAGGACAAAAGGTTCATCTGCAAACACTCCATGGTAGACAGAGGATGGGGGAATGGATGTGGATTATTTGGAAAGGGAGGCATTGTGACCTGTGCTATGTTTACATGCAAAAAGAACATGGAAGGAAAAGTCGTGCAGCCAGAAAATTTGGAATACACCATCGTGATAACACCTCACTCAGGAGAAGAGCACGCTGTGGGTAATGACACAGGAAAACACGGCAAGGAAATCAAAATAACACCACAGAGTTCCATTACAGAAGCAGAACTGACAGGCTATGGCACTGTCACGATGGAGTGCTCTCCGAGAACGGGCCTCGACTTCAATGAGATGGTGCTGCTACAGATGGAAGACAAGGCTTGGCTGGTGCACAGGCAATGGTTCCTAGACCTGCCATTCCCATGGCTACCTGGAGCTGACACACAAGGATCAAATTGGATACAGAAAGAGACATTGGTCACTTTCAAAAATCCCCACGCGAAGAAACAGGATGTCGTTGTCTTAGGGTCTCAAGAAGGGGCCATGCATACGGCACTCACAGGGGCCACAGAAATCCAGATGTCATCAGGAAACTTACTGTTCACAGGACATCTCAAGTGCAGGCTGAGAATGGACAAACTACAGCTCAAAGGAATGTCATACTCTATGTGTACAGGAAAGTTTAAAATTGTGAAAGAAATAGCAGAAACACAACATGGAACAATAGTTATCAGAGTACAATATGAAGGGGACGGGTCTCCATGTAAGATCCCTTTTGAGATAACAGACTTGGAAAAAAGACATGTCTTAGGTCGCCTGATTACAGTTAACCCAATCGTAACAGAAAAAGATAGCCCAGTCAACATAGAAGCAGAACCTCCATTCGGAGACAGCTACATTATCATAGGAGTAGAGCCGGGACAACTGAAACTCAATTGGTTTAAGAAGGGAAGTTCCATCGGCCAAATGTTCGAGATAACAATGAGAGGAGCAAAGAGAATGGCCATTTTAGGTGACACAGCCTGGGATTTCGGATCCC--------------------------------------------------------------------------------------------------------------------------------------------------------------------------------------------------------------------
>DV2/CYD15/COLOMBIA/260/2013
---------------------GGAGAACCACACATGATCGTTGGTAGGCAGGAGAAAGGGAAAAGTCTTCTGTTCAAAACAGAGGATGGCGTTAACATGTGTACCCTCATGGCCATAGATCTTGGTGAATTGTGTGAAGATACAATCACGTACAAGTGTCCTCTCCTCAGACAAAATGAACCAGAAGACATAGATTGTTGGTGCAACTCTACGTCCACATGGGTAACTTATGGAACATGTACCACCACAGGAGAACACAGAAGAGAAAAAAGATCAGTGGCGCTCGTTCCTCACGTGGGTATGGGACTGGAGACACGAACTGAAACATGGATGTCATCAGAAGGGGCCTGGAAACATGTTCAGAGAATTGAAAACTGGATCCTGAGACATCCAGGCTTTACCATAATGGCAGCAATCTTGGCATACACCATAGGAACAACACATTTCCAAAGGGCCTTGATTTTCATCTTACTGACAGCTGTCGCTCCTTCAATGACAATGCGCTGCATAGGAATATCAAATAGAGACTTCGTGGAAGGGGTTTCAGGAGGGAGCTGGGTTGACATAGTCTTAGAACATGGAAGTTGTGTGACGACGATGGCGAAAAACAAACCAACATTGGATTTTGAACTGATAAAAACAGAAGCCAAACAACCTGCCACTCTAAGGAAGTACTGTATAGAAGCAAAGCTGACCAACACAACGACAGAATCGCGTTGCCCAACACAAGGGGAACCCAGTCTAAACGAAGAGCAGGACAAAAGGTTCATCTGCAAACACTCCATGGTAGACAGAGGATGGGGAAATGGATGTGGATTATTTGGAAAGGGAGGCATTGTGACCTGTGCTATGTTTACATGCAAAAAGAACATGGAAGGAAAAGTCGTGCAGCCAGAAAATTTGGAATACACCATCGTGATAACACCTCACTCAGGAGAAGAGCACGCTGTGGGCAATGACACAGGAAAACACGGCAAGGAAATCAAAATAACACCACAGAGTTCCATCACAGAAGCAGAACTGACAGGCTATGGCACTGTTACGATGGAGTGCTCTCCGAGAACGGGCCTCGACTTCAATGAGATGGTGCTGCTGCAGATGGAAGACAAAGCTTGGCTGGTGCACAGGCAATGGTTCCTAGACCTGCCATTACCATGGCTACCTGGAGCGGACACACAAGGATCAAATTGGATACAGAAAGAGACATTGGTCACTTTCAAAAATCCCCACGCGAAGAAACAGGATGTCGTTGTCTTAGGGTCTCAAGAAGGGGCCATGCACACGGCACTCACAGGGGCCACAGAAATCCAGATGTCATCAGGAAACTTACTGTTCACAGGACATCTCAAGTGCAGACTGAGAATGGACAAACTACAGCTCAAAGGAATGTCATACTCTATGTGTACAGGAAAGTTTAAAATTGTGAAAGAAATAGCAGAAACACAACATGGAACAATAGTTATCAGAGTACAATATGAAGGGGAAGGTTCTCCATGTAAGATCCCTTTTGAGATAACAGACTTGGAAAAAAGACACGTCTTAGGTCGCCTGATTACAGTTAACCCAATCGTAATAGAAAAAGATAGCCCAGTCAACATAGAAGCAGAACCTCCATTCGGGGACAGCTACATCATCATAGGAGTAGAGCCGGGACAATTGAAACTCAATTGGTTTAAGAAGGGAAGTTCCATCGGCCAAATGTTCGAGACAACAATGAGAGGAGCAAAGAGAATGGCCATTTTAGGTGACACAGCCTGGGATTTTGGATCCCTGGGAGGAGTGTTCACATCTATAGGAAAGGCTCTCCACCAAGTTTTCGGAGCAATCTACGGGGCTGCTTTTAGCGGGGTCTCATGGACTATGAAAATCCTCATAGGAGTCGTCATCACATGGATAGGAATGAATTCACGTAGCACCTCACTGTCTGTGTCGCTAGTATTGGTGGGAGTCGTGACACTGTACCTGGGAGCTATGGTGCAGGCT
>DV2/CYD15/COLOMBIA/261/2012
-----------------------------------------------------------------------------------------------------------------------------TGAATTGTGTGAAGACACAATCACGTACAAGTGTCCTCTCCTCAGACAAAATGAACCAGAGGACATAGATTGTTGGTGCAACTCCACGTCCACATGGGTAACTTATGGGACATGTACCACCACAGGAGAACACAGAAGAGAAAAAAGATCAGTGGCACTCGTTCCACATGTGGGTATGGGACTGGAGACACGAACTGAAACATGGATGTCATCAGAAGGGGCCTGGAAACATGTTCAGAGAATTGAAACCTGGATCTTGAGACATCCAGGCTTTACTATAATGGCAGCAATTCTGGCATACACCATAGGAACGACACATTTTCAAAGGGCCTTGATTTTCATCTTACTGACAGCTGTCGCTCCTTCAATGACAATGCGCTGCATAGGAATATCAAATAGAGACTTCGTAGAAGGGGTTTCAGGAGGAAGCTGGGTTGATATAGTCTTAGAACATGGAAGCTGTGTGACGACGATGGCAAAAAATAAACCAACATTGGACTTTGAACTGATAAAAACAGAAGCCAAACAACCTGCCACTCTAAGGAAGTACTGTATAGAAGCAAAGCTGACCAACACAACAACAGAATCGCGTTGCCCAACACAAGGGGAACCCAGTCTAAATGAAGAGCAGGACAAAAGGTTCATCTGCAAACACTCCATGGTAGACAGAGGATGGGGAAATGGATGTGGATTATTCGGAAAAGGAGGCATTGTGACCTGTGCTATGTTTACATGCAAGAAGAACATGGAAGGAAAAGTCGTGCAGCCAGAAAATTTGGAATACACCATCGTGATAACACCTCACTCAGGAGAAGAGCACGCTGTAGGTAATGACACAGGAAAGCATGGCAAGGAAATCAAAATAACACCACAGAGTTCCATCACAGAAGCAGAACTGACAGGCTATGGCACTGTCACGATGGAGTGCTCTCCGAGAACGGGCCTCGACTTCAATGAGATGGTGCTGCTGCAGATGGAAGACAAAGCTTGGCTGGTGCACAGGCAATGGTTCCTAGACCTGCCGTTACCATGGCTACCCGGAGCGGACACACAAGGATCAAATTGGATACAGAAAGAGACATTGGTTACTTTCAAAAATCCCCACGCGAAGAAACAGGATGTCGTTGTTCTAGGGTCTCAAGAAGGGGCCATGCACACGGCACTCACAGGGGCCACAGAAATCCAGATGTCATCAGGAAACTTACTGTTCACAGGACATCTCAAGTGCAGGCTGAGAATGGATAAACTACAGCTCAAAGGAATGTCATACTCCATGTGTACAGGAAAGTTTAAAATTGTGAAGGAAATAGCAGAAACACAACATGGAACAATAGTTATCAGAGTACAATATGAAGGGGACGGTTCTCCATGTAAGATCCCTTTTGAGATAACAGATTTGGAAAAGAGACACGTCTTAGGTCGCCTGATCACAGTTAACCCAATCGTAACAGAAAAAGATAGCCCAGTCAATATAGAAGCAGAACCTCCATTCGGAGACAGCTACATCATCATAGGAGTAGAGCCGGGACAATTGAAACTCAATTGGTTTAAGAAGGGAAGTTCCATCGGCCAAATGTTCGAGACAACAATGAGAGGAGCAAAGAGAATGGCTATTTTAGGTGACACAGCCTGGGATTTTGGATCCCTAGGAGGAGTGTTTACATCCATAGGAAAGGCTCTCCACCAAGTTTTCGGAGCAATCTATGGGGCTGCTTTTAGTGGGGTCTCATGGACTATGAAAATCCTCATAGGAGTCATCATCACATGGATAGGAATGAATTCACGTAGCACCTCACTGTCTGTGTCACTAGTACTGGTGGGAGTCGTGACACTGTACCTGGGAGCTATGGTGCAGGCT
>DV2/CYD15/COLOMBIA/273/2011
TTCCATTTAACCACACGCAATGGAGAACCACACATGATCGTTGGTAGGCAGGAGAAAGGGAAAAGTCTTCTGTTCAAAACAGAGGATGGTGTTAACATGTGTACCCTCATGGCTATAGACCTCGGTGAATTGTGTGAAGATACAATCACGTACAAGTGTCCTCTCCTCAGACAAAATGAACCAGAAGACATAGATTGTTGGTGCAACTCCACGTCTACATGGGTAACTTATGGGACATGTACCACCACAGGAGAACACAGAAGAGAAAAAAGATCAGTGGCGCTCGTTCCTCACGTGGGTATGGGACTGGAGACACGAACTGAAACATGGATGTCATCAGAAGGGGCCTGGAAACATGTTCAGAGAATTGAAACCTGGATTTTGAGACATCCAGGCTTTACCATAATGGCAGCAATCCTGGCATACACCATAGGAACGACACATTTCCAAAGGGCCTTGATTTTCATCTTACTGACAGCTGTCGCTCCTTCAATGACAATGCGCTGCATAGGAATATCAAATAGAGACTTCGTGGAAGGGGTTTCAGGAGGAAGCTGGGTTGACATAGTCTTAGAACATGGAAGTTGTGTGACGACGATGGCGAAAAACAAACCAACATTGGATTTTGAACTGATAAAAACAGAAGCCAAACAACCTGCCACTCTAAGGAAGTACTGTATAGAAGCAAAGCTGACCAACACAACGACAGAATCGCGTTGCCCAACACAAGGGGAACCTAGTCTAAACGAAGAGCAGGACAAAAGGTTCATCTGCAAACACTCCATGGTAGACAGAGGATGGGGGAATGGATGTGGATTATTTGGAAAGGGAGGCATTGTGACCTGTGCTATGTTTACATGCAAAAAGAACATGGAAGGAAAAGTCGTGCAGCCAGAAAATTTGGAATACACCATCGTGATAACACCTCACTCAGGAGAAGAGCACGCTGTGGGCAATGACACAGGAAAACACGGCAAGGAAATCAAAATAACACCACAGAGTTCCATTACAGAAGCAGAACTGACAGGCTATGGCACTGTCACGATGGAGTGCTCTCCGAGAACGGGCCTCGACTTCAATGAGATGGTGCTGCTACAGATGGAAGACAAGGCTTGGCTGGTGCACAGGCAATGGTTCCTAGACCTGCCGTTGCCATGGCTACCTGGAGCTGACACACAAGGATCAAATTGGATACAGAAAGAGACATTGGTCACTTTCAAAAATCCCCACGCGAAGAAACAGGATGTCGTTGTCTTAGGGTCTCAAGAAGGGGCCATGCATACGGCACTCACAGGGGCCACAGAAATCCAGATGTCATCAGGAAACTTACTGTTCACAGGACATCTCAAGTGCAGGCTGAGAATGGACAAACTACAGCTCAAAGGAATGTCATACTCTATGTGTACAGGAAAGTTTAAAATTGTGAAAGAAATAGCAGAAACACAACATGGAACAATAGTTATCAGAGTACAATATGAAGGGGACGGGTCTCCATGTAAGATCCCTTTTGAGATAACAGACTTGGAAAAAAGACATGTCTTAGGTCGCCTGATTACAGTTAACCCAATCGTAACAGAAAAAGATAGCCCAGTCAACATAGAAGCAGAACCTCCATTCGGAGACAGCTACATTATCATAGGAGTAGAGCCGGGACAACTGAAACTCAATTGGTTTAAGAAGGGAAGTTCCATCGGCCAAATGTTCGAGATAACAATGAGAGGAGCAAAGAGAATGGCCATTTTAGGTGACACAGCCTGGGATTTTGGATCCCTGGGAGGAGTGTTTACATCTATAGGAAAGGCTCTCCACCAAGTTTTCGGAGCAATCTATGGGGCTGCTTTTAGTGGGGTCTCATGGACTATGAAAATCCTCATAGGAGTCGTCATCACATGGATAGGAATGAATTCACGTAGCACCTCACTGTCTGTGTCGCTAGTATTGGTGGGAGTCGTGACACTATACCTGGGAGCTATGGTGCAGGCT
>DV2/CYD15/COLOMBIA/274/2012
TTCCATTTAACCACACGCAATGGAGAACCACACATGATCGTTGGTAGGCAGGAGAAAGGGAAAAGTCTTCTGTTCAAAACAGAGGATGGTGTTAACATGTGCACCCTCATGGCTATAGACCTCGGTGAATTGTGTGAAGATACAATCACGTACAAGTGTCCTCTCCTCAGACAAAATGAACCAGAAGACATAGATTGTTGGTGCAACTCCACGTCTACATGGGTAACTTATGGGACATGTACCACCACAGGAGAACACAGAAGAGAAAAAAGATCAGTGGCGCTCGTTCCTCACGTGGGTATGGGACTGGAGACACGAACTGAAACATGGATGTCATCAGAAGGGGCCTGGAAACATGTTCAGAGAATTGAAACCTGGATTTTGAGACATCCAGGCTTTACCATAATGGCAGCAATCCTGGCATACACCATAGGAACGACACATTTCCAAAGGGCCTTGATTTTCATCTTACTGACAGCTGTCGCTCCTTCAATGACAATGCGCTGCATAGGAATATCAAATAGAGACTTCGTGGAAGGGATTTCAGGAGGAAGCTGGGTTGACATAGTCTTAGAACATGGAAGTTGTGTGACGACGATGGCGAAAAACAAACCAACATTGGATTTTGAACTGATAAAAACAGAAGCCAAACAACCTGCCACTCTAAGGAAGTACTGTATAGAAGCAAAGCTGACCAACACAACGACAGAATCGCGTTGCCCAACACAAGGGGAACCCAGTCTAAACGAAGAGCAGGACAAAAGGTTCATCTGCAAACACTCCATGGTAGACAGAGGATGGGGGAATGGATGTGGATTATTTGGAAAGGGAGGCATTGTGACCTGTGCTATGTTTACATGCAAAAAGAACATGGAAGGAAAAGTCGTGCAGCCAGAAAATTTGGAATACACCATCGTGATAACACCTCACTCAGGAGAAGAGCACGCTGTGGGTAATGACACAGGAAAACACGGCAAGGAAATCAAAATAACACCACAGAGTTCCATTACAGAAGCAGAACTGACAGGCTATGGCACTGTCACGATGGAGTGCTCTCCGAGAACGGGCCTCGACTTCAATGAGATGGTGCTGCTACAGATGGAAGACAAGGCTTGGCTGGTGCACAGGCAATGGTTCCTAGACCTGCCGTTGCCATGGCTACCTGGAGCTGACACACAAGGATCAAATTGGATACAGAAAGAGACATTGGTCACTTTCAAAAATCCCCACGCGAAGAAACAGGATGTCGTTGTCTTAGGGTCTCAAGAAGGGGCCATGCATACGGCACTCACAGGGGCCACAGAAATCCAGATGTCATCAGGAAACTTACTGTTCACAGGACATCTCAAGTGCAGGCTGAGAATGGACAAACTACAGCTCAAAGGAATGTCATACTCTATGTGTACAGGAAAGTTTAAAATTGTGAAAGAAATAGCAGAAACACAACATGGAACAATAGTTATCAGAGTACAATATGAAGGGGACGGGTCTCCATGTAAGATCCCTTTTGAGATAACAGACTTGGAAAAAAGACATGTCTTAGGTCGCCTGATTACAGTTAACCCAATCGTAACAGAAAAAGATAGCCCAGTCAACATAGAAGCAGAACCTCCATTCGGAGACAGCTACATTATCATAGGAGTAGAGCCGGGACAACTGAAACTCAATTGGTTTAAGAAGGGAAGTTCCATCGGCCAAATGTTCGAGACAACAATGAGAGGAGCAAAGAGAATGGCCATTTTAGGTGACACAGCCTGGGATTTTGGATCCCTGGGAGGAGTGTTTACATCTATAGGAAAGGCTCTCCACCAAGTTTTCGGAGCAATCTATGGGGCTGCTTTTAGTGGGGTCTCATGGACTATGAAAATCCTTATAGGAGTCGTCATCACATGGATAGGAATGAATTCACGTAGCACCTCACTGTCTGTGTCGCTAGTATTGGTGGGAGTCGTGACACTATACCTGGGAGCTATGGTGCAGGCT
>DV2/CYD15/COLOMBIA/275/2012
TTCCATTTAACCACACGCAATGGAGAACCACACATGATCGTTGGTAGGCAGGAGAAAGGGAAAAGTCTTCTGTTCAAAACAGAGGATGGTGTTAACATGTGTACCCTCATGGCTCTAGACCTCGGTGAATTGTGTGAAGATACAATCACGTACAAGTGTCCTCTCCTCAGACAAAATGAACCAGAAGACATAGATTGTTGGTGCAACTCCACGTCCACATGGGTAACTTATGGGACATGTACCACCACAGGAGAACACAGAAGAGAAAAAAGATCAGTGGCGCTCGTTCCTCACGTGGGTATGGGACTGGAGACACGAACTGAAACATGGATGTCATCAGAAGGGGCCTGGAAACATGTTCAGAGAATTGAAACCTGGATCTTGAGACATCCAGGCTTTACCATAATGGCAGCAATCCTGGCATACACCATAGGAACGACACATTTCCAAAGGGCCTTGATTTTCATCTTACTGACAGCTGTCGCTCCTTCAATGACAATGCGCTGCATAGGAATATCAAATAGAGACTTCGTGGAAGGGGTTTCAGGAGGAAGCTGGGTTGACATAGTCTTAGAACATGGAAGTTGTGTGACGACGATGGCGAAAAACAAACCAACATTGGATTTTGAACTGATAAAAACAGAAGCCAAACAACCTGCCACTCTAAGGAAGTACTGTATAGAAGCAAAGCTGACCAACACAACGACAGAATCGCGTTGCCCAACACAAGGGGAACCCAGTCTAAACGAAGAGCAGGACAAAAGGTTCATCTGCAAACACTCCATGGTAGACAGAGGATGGGGGAATGGATGTGGATTATTTGGAAAGGGAGGCATTGTGACCTGTGCTATGTTTACATGCAAAAAGAACATGGAAGGAAAAGTCGTGCAGCCAGAAAATTTGGAATACACCATCGTGATAACACCTCACTCAGGAGAAGAGCACGCTGTGGGTAATGACACAGGAAAACACGGCAAGGAAATCAAAATAACACCACAGAGTTCCATTACAGAAGCAGAACTGACAGGCTATGGCACTGTCACGATGGAGTGCTCTCCGAGAACAGGCCTCGACTTCAATGAGATGGTGCTGCTGCAGATGGAAGACAAGGCTTGGCTGGTGCACAGGCAATGGTTCCTAGACCTGCCGTTGCCATGGCTACCTGGAGCTGACACACAAGGATCAAATTGGATACAGAAAGAGACATTGGTCACTTTCAAAAATCCCCACGCGAAGAAACAGGATGTCGTTGTCTTAGGGTCTCAAGAAGGGGCCATGCATACGGCACTCACAGGGGCCACAGAAATCCAGATGTCATCAGGAAACTTACTGTTCACAGGACATCTCAAGTGCAGGCTGAGAATGGACAAACTACAGCTCAAAGGAATGTCATACTCTATGTGTACAGGAAAGTTTAAAATTGTGAAAGAAATAGCAGAAACACAACATGGAACAATAGTTATCAGAGTACAATATGAAGGGGACGGGTCTCCATGTAAGATCCCTTTTGAGATAACAGACTTGGAAAAAAGACATGTCTTAGGTCGCCTGATTACAGTTAACCCAATCGTAACAGAAAAAGATAGTCCAGTCAACATAGAAGCAGAACCTCCATTCGGAGACAGCTACATTATCATAGGAGTAGAGCCGGGACAACTGAAACTCAATTGGTTTAAGAAGGGAAGTTCCATCGGCCAAATGTTCGAGATAACAATGAGAGGAGCAAAGAGAATGGCCATTTTAGGTGACACAGCCTGGGACTTCGGATCCCTGGGAGGAGTGTTTACATCTATAGGAAAGGCTCTCCACCAGGTTTTCGGAGCAATCTATGGAGCTGCTTTCAGTGGGGTCTCATGGACTATGAAAATCCTCATAGGAGTCGTCATCACATGGATAGGAATGAATTCACGTAGCACCTCACTGTCTGTGTCGCTAGTATTGGTGGGAGTCGTGACACTATACCTGGGAGCTATGGTGCAGGCT
>DV2/CYD15/COLOMBIA/276/2014
TTCCATTTAACCACACGCAATGGAGAACCACACATGATCGTTGGTAGGCAGGAGAAAGGGAAAAGTCTTCTGTTCAAAACAGAGGATGGTGTTAACATGTGTACCCTCATGGCCATAGACCTTGGTGAATTGTGTGAAGACACAATCACCTACAAGTGTCCTCTCCTCAGACAAAATGAACCAGAGGACATAGATTGTTGGTGCAACTCCACGTCCACATGGGTAACTTATGGGACATGTACTACCACAGGAGAACACAGAAGAGAAAAAAGATCAGTGGCACTCGTTCCACATGTGGGTATGGGGCTGGAGACACGAACTGAAACATGGATGTCATCAGAAGGGGCCTGGAAACATGCTCAGAGAATTGAAACCTGGATCTTGAGACATCCAGGCTTTACTATAATGGCAGCAATTCTGGCATACACCATAGGAACGACACATTTTCAAAGGGCCTTGATTTTCATCTTACTGACAGCTGTCGCTCCTTCAATGACAATGCGCTGCATAGGAATATCAAATAGAGACTTCGTAGAAGGGGTTTCAGGAGGAAGCTGGGTTGATATAGTCTTAGAACATGGAAGTTGTGTGACGACGATGGCAAAAAACAAACCAACATTGGACTTTGAACTGATAAAAACAGAAGCCAAACAACCTGCCACTCTAAGGAAGTACTGTATAGAAGCAAAGCTGACCAACACAACAACAGAATCGCGTTGCCCAACACAAGGGGAACCCAGTCTAAATGAAGAGCAGGACAAAAGGTTCATCTGCAAACACTCCATGGTAGACAGAGGATGGGGAAATGGATGTGGATTATTCGGAAAAGGAGGCATTGTGACCTGTGCTATGTTTACATGCAAGAAGAACATGGAAGGAAAAGTCGTGCAGCCAGAAAATTTGGAATACACCATCGTGATAACACCTCACTCAGGAGAAGAGCACGCTGTAGGTAATGACACAGGAAAGCATGGCAAGGAAATCAAAATAACACCACAGAGTTCCATCACAGAAGCAGAACTGACAGGCTATGGCACTGTCACGATGGAGTGCTCTCCGAGAACGGGCCTCGACTTCAATGAGATGGTGCTGCTGCAGATGGAAGACAAAGCTTGGCTGGTGCACAGGCAATGGTTCCTAGACCTGCCGTTACCATGGCTACCCGGAGCGGACACACAAGGATCAAATTGGATACAGAAAGAGACATTGGTTACTTTCAAAAATCCCCACGCGAAGAAACAGGATGTCGTTGTTCTAGGGTCTCAAGAAGGGGCCATGCACACGGCACTCACAGGGGCCACAGAAATCCAGATGTCATCAGGAAACTTACTGTTCACAGGACATCTCAAGTGCAGGCTGAGAATGGATAAACTACAGCTCAAAGGAATGTCATACTCCATGTGTACAGGAAAGTTTAAAATTGTGAAGGAAATAGCAGAAACACAACATGGAACAATAGTTATCAGAGTACAATATGAAGGGGACGGTTCTCCATGTAAGATCCCTTTTGAGATAACAGATTTGGAAAAGAGACACGTCTTAGGTCGCCTGATCACAGTTAACCCAATCGTAACAGAAAAAGATAGCCCAGTCAATATAGAAGCAGAACCTCCATTCGGAGACAGCTACATCATCATAGGAGTAGAGCCAGGACAATTGAAACTCAATTGGTTTAAGAAGGGAAGTTCCATCGGCCAAATGTTCGAGATAACAATGAGAGGAGCAAAGAGAATGGCTATTTTAGGTGACACAGCCTGGGATTTTGGATCCCTGGGAGGAGTGTTCACATCCATAGGAAAGGCTCTCCACCAAGTTTTCGGAGCAATCTATGGGGCTGCTTTTAGTGGGGTCTCATGGACTATGAAAATCCTCATAGGAGTCATCATCACATGGATAGGAATGAATTCACGTAGCACCTCACTGTCTGTGTCACTAGTACTGGTGGGAGTCGTGACACTGTACCTGGGAGCTATGGTGCAGGCT
>DV2/CYD15/COLOMBIA/277/2013
TTCCATTTAACCACACGCAATGGAGAACCACACATGATTGTTGGTAGGCAGGAGAAAGGGAAAAGTCTTCTGTTCAAAACAGAGGATGGTGTTAACATGTGTACCCTCATGGCCATAGACCTTGGTGAATTGTGTGAAGACACAATCACCTACAAGTGTCCTCTCCTCAGACAAAATGAACCAGAGGACATAGATTGTTGGTGCAACTCCACGTCCACATGGGTAACTTATGGGACATGTACCACCACAGGAGAACACAGAAGAGAAAAAAGATCAGTGGCACTCGTTCCACATGTGGGTATGGGGCTGGAGACACGAACTGAAACATGGATGTCATCAGAAGGGGCCTGGAAACATGTTCAGAGAATTGAAACCTGGATCTTGAGACATCCAGGCTTTACTATAATGGCAGCAATTCTGGCATACACCATAGGAACGACACATTTTCAAAGGGCCTTGATTTTCATCTTACTGACAGCTGTCGCTCCTTCAATGACAATGCGCTGCATAGGAATATCAAATAGAGACTTCGTAGAAGGGGTTTCAGGAGGAAGCTGGGTTGATATAGTCTTAGAACATGGAAGTTGTGTGACGACGATGGCAAAAAACAAACCAACATTGGACTTTGAACTGATAAAAACAGAAGCCAAACAACCTGCCACTCTAAGGAAGTACTGTATAGAAGCAAAGCTGACCAACACAACAACAGAATCGCGTTGCCCAACACAAGGGGAACCCAGTCTAAATGAAGAGCAGGACAAAAGGTTCATCTGCAAACACTCCATGGTAGACAGAGGATGGGGAAATGGATGTGGATTATTCGGAAAAGGAGGCATTGTGACCTGTGCTATGTTTACATGCAAGAAGAACATGGAAGGAAAAGTCGTGCAGCCAGAAAATTTGGAATACACCATCGTGATAACACCTCACTCAGGAGAAGAGCACGCTGTAGGTAATGACACAGGAAAGCATGGCAAGGAAATCAAAATAACACCACAGAGTTCCATCACAGAAGCAGAACTGACAGGCTATGGCACTGTCACGATGGAGTGCTCTCCGAGAACGGGCCTCGATTTCAATGAGATGGTGCTGCTGCAGATGGAAGACAAAGCTTGGCTGGTGCACAGGCAATGGTTCCTAGACCTGCCGTTACCATGGCTACCCGGAGCGGACACACAAGGATCAAATTGGATACAGAAAGAGACATTGGTTACTTTCAAAAATCCCCACGCGAAGAAACAGGATGTCGTTGTTCTAGGGTCTCAAGAAGGGGCCATGCACACGGCACTCACAGGGGCCACAGAAATCCAGATGTCATCAGGAAACTTACTGTTCACAGGACATCTCAAGTGCAGGCTGAGAATGGATAAACTACAGCTCAAAGGAATGTCATACTCCATGTGTACAGGAAAGTTTAAAATTGTGAAGGAAATAGCAGAAACACAACATGGAACAATAGTTATCAGAGTACAATATGAAGGGGACGGTTCTCCATGTAAGATCCCTTTTGAGATAACAGATTTGGAAAAGAGACACGTCTTAGGTCGCCTGATCACAGTTAACCCAATCGTAACAGAAAAAGATAGCCCAGTCAATATAGAAGCAGAACCTCCATTCGGAGACAGCTACATCATCATAGGAGTAGAGCCGGGACAATTGAAACTCAATTGGTTTAAGAAGGGAAGTTCCATCGGCCAAATGTTCGAGACAACAATGAGAGGAGCAAAGAGAATGGCTATTTTAGGTGACACAGCCTGGGATTTTGGATCCCTGGGAGGAGTGTTTACATCCATAGGAAAGGCTCTCCACCAAGTTTTCGGAGCAATCTATGGGGCTGCTTTTAGTGGGGTCTCATGGACTATGAAAATCCTCATAGGAGTCATCATCACATGGATAGGAATGAATTCACGTAGCACCTCACTGTCTGTGTCACTAGTACTGGTGGGAGTCGTGACACTGTACCTGGGAGCTATGGTGCAGGCT
>DV2/CYD15/COLOMBIA/278/2013
TTCCATTTAACCACACGCAATGGAGAACCACACATGATTGTTGGTAGGCAGGAGAAAGGGAAAAGTCTTCTGTTCAAAACAGAGGATGGTGTTAACATGTGTACCCTCATGGCCATAGACCTTGGTGAATTGTGTGAAGACACAATCACCTACAAGTGTCCTCTCCTCAGACAAAATGAACCAGAGGACATAGATTGTTGGTGCAACTCCACGTCCACATGGGTAACTTATGGGACATGTACCACCACAGGAGAACACAGAAGAGAAAAAAGATCAGTGGCACTCGTTCCACATGTGGGTATGGGGCTGGAGACACGAACTGAAACATGGATGTCATCAGAAGGGGCCTGGAAACATGTTCAGAGAATTGAAACCTGGATCTTGAGACATCCAGGCTTTACTATAATGGCAGCAATTCTGGCATACACCATAGGAACGACACATTTTCAAAGGGCCTTGATTTTCATCTTACTGACAGCTGTCGCTCCTTCAATGACAATGCGCTGCATAGGAATATCAAATAGAGACTTCGTAGAAGGGGTTTCAGGAGGAAGCTGGGTTGATATAGTCTTAGAACATGGAAGTTGTGTGACGACGATGGCAAAAAACAAACCAACATTGGACTTTGAACTGATAAAAACAGAAGCCAAACAACCTGCCACTCTAAGGAAGTACTGTATAGAAGCAAAGCTGACCAACACAACAACAGAATCGCGTTGCCCAACACAAGGGGAACCCAGTCTAAATGAAGAGCAGGACAAAAGGTTCATCTGCAAACACTCCATGGTAGACAGAGGATGGGGAAATGGATGTGGATTATTCGGAAAAGGAGGCATTGTGACCTGTGCTATGTTTACATGCAAGAAGAACATGGAAGGAAAAGTCGTGCAGCCAGAAAATTTGGAATACACCATCGTGATAACACCTCACTCAGGAGAAGAGCACGCTGTAGGTAATGACACAGGAAAGCATGGCAAGGAAATCAAAATAACACCACAGAGTTCCATCACAGAAGCAGAACTGACAGGCTATGGCACTGTCACGATGGAGTGCTCTCCGAGAACGGGCCTCGACTTCAATGAGATGGTGCTGCTGCAGATGGAAGACAAAGCTTGGCTGGTGCACAGGCAATGGTTCCTAGACCTGCCGTTACCATGGCTACCCGGAGCGGACACACAAGGATCAAATTGGATACAGAAAGAGACATTGGTTACTTTCAAAAATCCCCACGCGAAGAAACAGGATGTCGTTGTTCTAGGGTCTCAAGAAGGGGCCATGCACACGGCACTCACAGGGGCCACAGAAATCCAGATGTCATCAGGAAACTTACTGTTCACAGGACATCTCAAGTGCAGGCTGAGAATGGATAAACTACAGCTCAAAGGAATGTCATACTCCATGTGTACAGGAAAGTTTAAAATTGTGAAGGAAATAGCAGAAACACAACATGGAACAATAGTTATCAGAGTACAATATGAAGGGGACGGTTCTCCATGTAAGATCCCTTTTGAGATAACAGATTTGGAAAAGAGACACGTCTTAGGTCGCCTGATCACAGTTAACCCAATCGTAACAGAAAAAGATAGCCCAGTCAATATAGAAGCAGAACCTCCATTCGGAGACAGCTACATCATCATAGGAGTAGAGCCGGGACAATTGAAACTCAATTGGTTTAAGAAGGGAAGTTCCATCGGCCAAATGTTCGAGACAACAATGAGAGGAGCAAAGAGAATGGCTATTTTAGGTGACACAGCCTGGGATTTTGGATCCCTAGGAGGAGTGTTTACATCCATAGGAAAGGCTCTCCACCAAGTTTTCGGAGCAATCTATGGGGCTGCTTTTAGTGGGGTCTCATGGACTATGAAAATCCTCATAGGAGTCATCATCACATGGATAGGAATGAATTCACGTAGCACCTCACTGTCTGTGTCACTAGTACTGGTGGGAGTCGTGACACTGTACCTGGGAGCTATGGTGCAGGCT
>DV2/CYD15/COLOMBIA/279/2013
TTCCATTTAACCACACGCAATGGAGAACCACACATGATTGTTGGTAGGCAGGAGAAAGGGAAAAGTCTTCTGTTCAAAACAGAGGATGGTGTTAACATGTGTACCCTCATGGCCATAGACCTTGGTGAATTGTGTGAAGACACAATCACCTACAAGTGTCCTCTCCTCAGACAAAATGAACCAGAGGACATAGATTGTTGGTGCAACTCCACGTCCACATGGGTAACTTATGGGACATGTACCACCACAGGAGAACACAGAAGAGAAAAAAGATCAGTGGCACTCGTTCCACATGTGGGTATGGGGCTGGAGACACGAACTGAAACATGGATGTCATCAGAAGGGGCCTGGAAACATGTTCAGAGAATTGAAACCTGGATCTTGAGACATCCAGGCTTTACTATAATGGCAGCAATTCTGGCATACACCATAGGAACGACACATTTTCAAAGGGCCTTGATTTTCATCTTACTGACAGCTGTCGCTCCTTCAATGACAATGCGCTGCATAGGAATATCAAATAGAGACTTCGTAGAAGGGGTTTCAGGAGGAAGCTGGGTTGATATAGTCTTAGAACATGGAAGTTGTGTGACGACGATGGCAAAAAATAAACCAACATTGGACTTTGAACTGATAAAAACAGAAGCCAAACAACCTGCCACTCTAAGGAAGTACTGTATAGAAGCAAAGCTGACCAACACAACAACAGAATCGCGTTGCCCAACACAAGGGGAACCCAGTCTAAATGAAGAGCAGGACAAAAGGTTCATCTGCAAACACTCCATGGTAGACAGAGGATGGGGAAATGGATGTGGATTATTCGGAAAAGGAGGCATTGTGACCTGTGCTATGTTTACATGCAAGAAGAACATGGAAGGAAAAGTCGTGCAGCCAGAAAATTTGGAATACACCATCGTGATAACACCTCACTCAGGAGAAGAGCACGCTGTAGGTAATGACACAGGAAAGCATGGCAAGGAAATCAAAATAACACCACAGAGTTCCATCACAGAAGCAGAACTGACAGGCTATGGCACTGTTACGATGGAGTGCTCTCCGAGAACGGGCCTCGACTTCAATGAGATGGTGCTGCTGCAGATGGAAGACAAAGCTTGGCTGGTGCACAGGCAATGGTTCCTAGACCTGCCGTTACCATGGCTACCCGGAGCGGACACACAAGGATCAAATTGGATACAGAAAGAGACATTGGTTACTTTCAAAAATCCCCACGCGAAGAAACAGGATGTCGTTGTTCTAGGGTCTCAAGAAGGGGCCATGCACACGGCACTCACAGGGGCCACAGAAATCCAGATGTCATCAGGAAACTTACTGTTCACAGGACATCTCAAGTGCAGGCTGAGAATGGATAAACTACAGCTCAAAGGAATGTCATACTCCATGTGTACAGGAAAGTTTAAAATTGTGAAGGAAATAGCAGAAACACAACATGGAACAATAGTTATCAGAGTACAATATGAAGGGGACGGTTCTCCATGTAAGATCCCTTTTGAGATAACAGATTTGGAAAAGAGACACGTCTTAGGTCGCCTGATCACAGTTAACCCAATCGTAACAGAAAAAGATAGCCCAGTCAATATAGAAGCAGAACCTCCATTCGGAGACAGCTACATCATCATAGGAGTAGAGCCGGGACAATTGAAACTCAATTGGTTTAAGAAGGGAAGTTCCATCGGCCAAATGTTCGAGACAACAATGAGAGGAGCAAAGAGAATGGCTATCTTAGGTGACACAGCCTGGGATTTTGGATCCCTGGGAGGAGTGTTTACATCCATAGGAAAGGCTCTTCACCAAGTTTTCGGAGCAATCTATGGGGCTGCTTTTAGTGGGGTCTCATGGACTATGAAAATCCTCATAGGAGTCATCATCACATGGATAGGAATGAATTCACGTAGCACCTCACTGTCTGTGTCACTAGTACTGGTGGGAGTCGTGACACTGTACCTGGGAGCTATGGTGCAGGCT
>DV2/CYD15/HONDURAS/189/2013
TTCCATTTAACCACACGCAATGGAGAACCACACATGATCGTTGGTAGGCAGGAGAAAGGGAAAAGTCTTCTGTTCAAAACAGAGGATGGTGTTAACATGTGTACCCTCATGGCCATAGACCTTGGTGAATTGTGTGAAGATACAATCACGTATAAGTGTCCTCTCCTCAGACAAAATGAACCAGAAGACATAGATTGTTGGTGCAACTCTACGTCCACATGGGTAACTTATGGGACATGTACCACCACAGGAGAACACAGAAGGGAAAAAAGATCAGTGGCGCTCGTTCCACATGTGGGTATGGGACTGGAGACACGAACTGAGACATGGATGTCATCAGAAGGGGCCTGGAAACATGTTCAGAGAATTGAAACCTGGATCTTGAGACATCCAGGTTTTACCATAATGGCAGCAATCTTGGCATACACCATAGGAACAACACATTTCCAAAGGGCCTTGATCTTCATCCTACTGACAGCTGTCGCTCCTTCAATGACAATGCGCTGCATAGGAATATCAAATAGAGACTTTGTAGAAGGGGTTTCAGGAGGAAGCTGGGTTGACATAGTCTTAGAACATGGAAGTTGTGTGACGACAATGGCAAAAAACAAACCAACATTGGATTTTGAACTGATAAAAACAGAAGCCAAACAACCTGCCACTCTAAGGAAGTACTGTATAGAAGCAAAGCTGACCAACACAACAACAGAATCACGTTGCCCAACACAAGGGGAACCCAGTCTATATGAAGAGCAGGACAAAAGGTTCATCTGCAAACACTCCATGGTAGACAGAGGATGGGGAAATGGATGTGGATTATTTGGAAAGGGAGGCATTGTGACCTGTGCTAAGTTTATATGCAAAAAGAATATGGAAGGAAAAGTCGTGCAGCCAGAAAACTTGGAATACACCATCGTGATAACACCCCACTCAGGAGAAGAGCACGCTGTAGGGAATGACACGGGAAAGCATGGCAAAGAAATCAAGATAACACCACAGAGTTCCATCACAGAAGCAGAACTGACAGGCTATGGCACTGTCACGATGGAGTGCTCTCCGAGAACGGGCCTCGACTTCAATGAGATGGTGCTGCTGCAGATGGAAGACAAAGCCTGGCTGGTGCACAGGCAATGGTTTCTAGACCTGCCGTTACCATGGCTACCCGGAGCGGACACACAAGGATCAAACTGGATACAGAAAGAGACATTGGTCACTTTCAAAAATCCCCACGCGAAGAAACAGGATGTCGTTGTTTTAGGGTCTCAAGAAGGGGCCATGCACACGGCACTCACAGGGGCCACAGAAATCCAGATGTCATCAGGGAACTTACTGTTCACAGGACATCTCAAGTGCAGGCTGAGAATGGACAAACTACAGCTCAAAGGAATGTCATACTCTATGTGTACAGGAAAGTTTAAAATTGTGAAGGAAATAGCAGAAACACAACATGGAACAATAGTTATCAGAGTACAATATGAAGGGGACGGTTCTCCATGTAAGATCCCTTTTGAGATAACAGATTTGGAAAAAAGACACGTCTTAGGTCGCTTGATCACAGTTAACCCAATCGTAACAGAAAAAGATAGCCCAGTCAACATAGAAGCAGAACCTCCATTCGGAGACAGCTACATTATCATAGGAGTAGAGCCGGGACAATTGAAACTCAATTGGTTTAAGAAGGGAAGTTCCATCGGCCAAATGTTTGAGACAACAATGAGAGGAGCAAAGAGAATGGCCATTCTAGGTGACACAGCCTGGGACTTCGGATCCCTGGGAGGAGTGTTTACATCTATAGGAAAGGCTCTCCACCAAGTTTTCGGAGCAATCTATGGGGCTGCTTTTAGTGGGGTCTCATGGACTATGAAAATCCTCATAGGAGTCATCATCACATGGATAGGAATGAATTCACGTAGCACCTCACTGTCTGTGTCGCTAGTATTGGTGGGCGTCGTGACACTGTACCTGGGAGCTATGGTGCAAGCT
>DV2/CYD15/HONDURAS/190/2013
TTCCATTTGACCACACGCAATGGAGAACCACACATGATCGTCGGTAGGCAGGAGAAAGGGAAAAGTCTTCTGTTCAAAACAGAGGATGGTGTTAACATGTGTACCCTCATGGCCATAGACCTTGGTGAATTATGTGAAGATACAATCACGTACAAGTGTCCTCTCCTCAGACAAAATGAACCAGAAGATATAGATTGTTGGTGCAACTCTACGTCCACATGGGTAACCTATGGGACATGTACCACCACAGGAGAACACAGAAGGGAAAAAAGATCAGTGGCGCTCGTTCCACATGTGGGTATGGGACTGGAGACACGAACTGAGACATGGATGTCATCAGAAGGGGCCTGGAAACATGTTCAGAGAATTGAAACCTGGATCTTGAGACATCCAGGTTTTACCATAATGGCAGCAATCTTGGCATACACCATAGGAACAACACATTTCCAAAGGGCCTTGATCTTCATCTTACTGACAGCTGTCGCTCCTTCAATGACAATGCGCTGCATAGGAATATCAAATAGAGACTTCGTAGAAGGGGTTTCAGGAGGAAGCTGGGTTGACATAGTCTTAGAACATGGAAGTTGTGTGACGACAATGGCAAAAAACAAACCAACATTGGATTTTGAACTGATAAAAACAGAAGCCAAACAACCTGCCACTCTAAGGAAGTACTGTATAGAAGCAAAGCTGACCAACACAACAACAGAATCACGTTGCCCAACACAAGGAGAACCCAGCCTATATGAAGAGCAGGACAAAAGGTTCATCTGCAAACACTCCATGGTAGACAGAGGATGGGGAAATGGATGTGGATTATTTGGAAAGGGAGGCATTGTGACCTGTGCTAAGTTTATATGCAAAAAGAACATGGAAGGAAAAGTCGTGCAGCCAGAAAACTTGGAATACACCATCGTAATAACACCCCACTCAGGAGAAGAGCACGCTGTAGGTAATGACACAGGAAAGCATGGCAAAGAAATCAAGATAACACCACAGAGTTCCATCACAGAAGCAGAACTGACAGGCTATGGCACTGTCACGATGGAGTGCTCTCCGAGAACGGGCCTCGACTTCAATGAGATGGTGCTGCTGCAGATGGAAGACAAAGCTTGGCTGGTGCACAGGCAATGGTTTCTAGACCTGCCGTTACCATGGCTACCCGGAGCGGACACACAAGGATCAAACTGGATACAGAAAGAGACATTGGTCACTTTCAAAAATCCCCACGCGAAGAAACAGGATGTCGTTGTTTTAGGGTCTCAAGAAGGGGCCATGCACACGGCACTCACAGGGGCCACAGAAATCCAGATGTCATCAGGGAACTTACTGTTCACAGGACATCTTAAGTGCAGGCTGAGAATGGACAAACTACAGCTCAAAGGAATGTCATACTCTATGTGTACAGGAAAGTTTAAAATTGTGAAGGAAATAGCAGAAACACAACATGGAACAATAGTTATCAGAGTACAATATGAAGGGGACGGTTCTCCATGTAAGATCCCTTTTGAGATAACAGATTTGGAAAAAAGACACGTCTTAGGTCGCTTGATCACAGTTAACCCAATCGTAACAGAAAAAGATAGCCCAGTCAACATAGAAGCAGAACCTCCATTCGGAGACAGCTACATCATCATAGGAGTAGAGCCGGGACAATTGAAACTCAATTGGTTTAAGAAGGGAAGTTCCATCGGCCAAATGTTTGAGACAACAATGAGAGGAGCAAAGAGAATGGCCATTCTAGGTGACACAGCCTGGGACTTTGGATCCCTGGGAGGAGTGTTTACATCTATAGGAAAGGCTCTCCACCAAGTTTTCGGAGCAATCTATGGGGCTGCTTTTAGTGGGGTCTCATGGACTATGAAAATCCTCATAGGAGTCATCATCACATGGATAGGAATGAATTCACGTAGCACCTCACTGTCTGTGTCGCTAGTATTGGTGGGCGTCGTGACACTGTACCTGGGAGCTATGGTGCAAGCT
>DV2/CYD15/HONDURAS/191/2013
TTCCATTTGACCACACGCAATGGAGAACCACACATGATCGTCGGTAGGCAGGAGAAAGGGAAAAGTCTTCTGTTCAAAACAGAGGATGGTGTTAACATGTGTACCCTCATGGCCATAGACCTTGGTGAATTGTGTGAAGATACAATCACGTACAAGTGTCCTCTCCTCAGACAAAATGAACCAGAAGACATAGATTGTTGGTGCAACTCTACGTCCACATGGGTAACCTATGGGACATGTACCACCACAGGAGAACACAGAAGGGAAAAAAGATCAGTGGCGCTCGTTCCACATGTGGGTATGGGACTGGAGACACGAACTGAGACATGGATGTCATCAGAAGGGGCCTGGAAACATGTTCAGAGAATTGAAACCTGGATCTTGAGACATCCAGGTTTTACCATAATGGCAGCAATCTTGGCATACACCATAGGAACAACACATTTCCAAAGGGCCTTGATCTTCATCTTACTGACAGCTGTCGCTCCTTCAATGACAATGCGCTGCATAGGAATATCAAATAGAGACTTCGTAGAAGGGGTTTCAGGAGGAAGCTGGGTTGACATAGTCTTAGAACATGGAAGTTGTGTGACGACAATGGCAAAAAACAAACCAACATTGGATTTTGAACTGATAAAAACAGAAGCCAAACAACCTGCCACTCTAAGGAAGTACTGTATAGAAGCAAAGCTGACCAACACAACAACAGAATCACGTTGTCCAACACAAGGGGAACCCAGTCTAAATGAAGAGCAGGACAAAAGGTTCATCTGCAAACACTCCATGGTAGACAGAGGATGGGGAAATGGATGTGGATTATTTGGAAAGGGAGGCATTGTGACCTGTGCTAAGTTTATATGCAAAAAGAACATGGAAGGAAAAGTCGTGCAGCCAGAAAACTTGGAATACACCATCGTAATAACACCCCACTCAGGAGAAGAGCACGCTGTAGGTAATGACACAGGAAAGCATGGCAAAGAAATCAAGATAACACCACAGAGTTCCATCACAGAAGCAGAACTGACAGGCTATGGCACTGTCACGATGGAGTGTTCTCCGAGAACGGGCCTCGACTTCAATGAGATGGTGCTGCTGCAGATGGAAGACAAAGCTTGGCTGGTGCACAGGCAATGGTTCTTAGACCTGCCGTTACCATGGCTACCCGGAGCGGACACACAAGGATCAAACTGGATACAGAAAGAGACATTGGTCACTTTCAAAAATCCCCACGCGAAGAAACAGGATGTCGTTGTTTTAGGGTCTCAAGAAGGGGCCATGCACACGGCACTCACAGGGGCCACAGAAATCCAGATGTCATCAGGGAACTTACTGTTCACAGGACATCTCAAGTGCAGGCTGAGAATGGACAAACTACAGCTCAAAGGAATGTCATACTCTATGTGTACAGGAAAGTTTAAAATTGTGAAGGAAATAGCAGAAACACAACATGGAACAATAGTTATCAGAATACAATATGAAGGGGACGGTTCTCCATGTAAGATCCCTTTTGAGATAACAGATTTGGAAAAAAGACACGTCTTAGGTCGCTTGATCACAGTTAACCCAATCGTAACAGAAAAAGATAGCCCAGTCAACATAGAAGCAGAACCTCCATTCGGAGACAGCTACATTATCATAGGAGTAGAGCCGGGACAATTGAAACTCAATTGGTTTAAGAAGGGAAGTTCCATTGGCCAAATGTTTGAGACAACAATGAGAGGAGCAAAGAGAATGGCCATTCTAGGTGACACAGCCTGGGACTTTGGATCCCTGGGAGGAGTGTTTACATCTATAGGAAAGGCTCTCCACCAAGTTTTTGGAGCAATCTATGGGGCTGCTTTTAGTGGGGTCTCATGGACTATGAAAATCCTCATAGGAGTCATCATCACATGGATAGGAATGAATTCACGTAGCACCTCACTGTCTGTGTCGCTAGTATTGGTGGGCGTCGTGACACTGTACCTGGGAGCTATGGTGCAAGCT
>DV2/CYD15/HONDURAS/192/2013
TTCCATTTGACCACACGCAATGGAGAACCACACATGATCGTCGGTAGGCAGGAGAAAGGGAAAAGTCTTCTGTTCAAAACAGAGGATGGTGTTAACATGTGCACCCTCATGGCCATAGACCTTGGTGAATTGTGTGAAGATACAATCACGTACAAGTGTCCTCTCCTCAGACAAAATGAACCAGAAGACATAGATTGTTGGTGCAACTCCACGTCCACATGGGTAACTTATGGGACATGTACCACCACAGGAGAACACAGAAGGGAAAAAAGATCAGTGGCGCTCGTTCCACATGTGGGTATGGGACTGGAGACACGAACTGAGACATGGATGTCATCAGAAGGGGCCTGGAAACATGTTCAGAGAATTGAAACTTGGATCTTGAGACATCCAGGTTTTACCATAATGGCAGCAATCTTGGCATACACCATAGGAACAACACATTTCCAAAGGGCCTTGATCTTCATCCTACTGACAGCTGTCGCTCCTTCAATGACAATGCGCTGCATAGGAATATCAAATAGAGACTTCGTAGAAGGGGTTTCAGGAGGAAGCTGGGTTGACATAGTCCTAGAACATGGAAGTTGTGTGACGACAATGGCAAAAAACAAACCAACATTGGATTTTGAACTGATAAAAACAGAAGCCAAACAACCTGCCACTCTAAGGAAGTACTGTATAGAAGCAAAGCTGACCAACACAACAACAGAATCACGTTGCCCAACACAAGGGGAACCCAGTCTAAATGAAGAGCAGGACAAAAGGTTCATCTGCAAACACTCCATGGTAGACAGAGGATGGGGAAATGGATGTGGATTATTTGGAAAGGGAGGCATTGTGACCTGTGCTAAGTTTATATGCAAAAAGAATATGGAAGGAAAAGTCGTGCAGCCAGAAAACTTGGAATACACCATCGTGATAACACCCCACTCAGGAGAAGAGCACGCTGTAGGGAATGACACAGGAAAGCATGGCAAAGAAATCAAGATAACACCACAGAGTTCCATCACAGAAGCAGAACTGACAGGCTATGGCACTGTCACGATGGAGTGCTCTCCGAGAACGGGCCTCGACTTCAATGAGATGGTGCTGCTGCAGATGGAAGACAAAGCTTGGCTGGTGCACAGGCAATGGTTTCTAGACCTGCCGTTACCATGGCTACCCGGAGCGGACACACAAGGATCAAACTGGATACAGAAAGAGACATTGGTCACTTTCAAAAATCCCCACGCGAAGAAACAGGATGTCGTTGTTTTAGGGTCTCAAGAAGGGGCCATGCACACGGCACTCACAGGGGCCACAGAAATCCAGATGTCATCAGGGAACTTACTGTTCACAGGACATCTTAAGTGCAGGCTGAGAATGGACAAACTACAGCTCAAAGGAATGTCGTACTCTATGTGTACAGGAAAGTTTAAAATTGTGAAGGAAATAGCAGAAACACAACATGGAACAATAGTTATCAGAGTACAATATGAAGGGGACGGTTCTCCATGTAAGATCCCTTTTGAGATAACAGATTTGGAAAAAAGACACGTCTTAGGTCGCTTGATCACAGTTAACCCAATTGTAACAGAAAAAGATAGCCCAGTCAACATAGAAGCAGAACCTCCATTCGGAGACAGCTACATTATCATAGGAGTAGAGCCGGGACAATTGAAACTCAATTGGTTTAAGAAGGGAAGTTCCATCGGCCAAATGTTTGAGACAACAATGAGAGGAGCAAAGAGAATGGCCATTCTAGGTGACACAGCCTGGGACTTTGGATCCCTGGGAGGAGTGTTTACATCTATAGGAAAGGCTCTCCACCAAGTTTTCGGAGCAATCTATGGGGCTGCTTTTAGTGGGGTCTCATGGACTATGAAAATCCTCATAGGAGTCATCATCACATGGATAGGAATGAATTCACGTAGCACCTCACTGTCTGTGTCGCTAGTATTGGTGGGCGTCGTGACACTGTACCTGGGAGCCATGGTGCAAGCT
>DV2/CYD15/HONDURAS/193/2012
TTCCATTTGACCACACGCAATGGAGAACCACACATGATCGTCGGTAGGCAGGAGAAAGGGAAAAGTCTTCTGTTCAAAACAGAGGATGGTGTTAACATGTGCACCCTCATGGCCATAGACCTTGGTGAATTGTGTGAAGATACAATCACGTACAAGTGTCCTCTCCTCAGACAAAATGAACCAGAAGACATAGATTGTTGGTGCAACTCTACGTCCACATGGGTAACTTATGGGACATGTACCACCACAGGAGAACACAGAAGGGAAAAAAGATCAGTGGCGCTCGTTCCACATGTGGGTATGGGACTGGAGACACGAACTGAGACATGGATGTCATCAGAAGGGGCCTGGAAACATGTTCAGAGAATTGAAACCTGGATCTTGAGACATCCAGGTTTTACCATAATGGCAGCAATCTTGGCATACACCATAGGAACAACACATTTCCAAAGGGCCTTGATCTTCATCCTACTGACAGCTGTCGCTCCTTCAATGACAATGCGCTGCATAGGAATATCAAATAGAGACTTCGTAGAAGGGGTTTCAGGAGGAAGCTGGGTTGACATAGTCTTAGAACATGGAAGTTGTGTGACGACAATGGCAAAAAACAAACCAACATTGGATTTTGAACTGATAAAAACAGAAGCCAAACAACCTGCCACTCTAAGGAAGTACTGTATAGAAGCAAAGCTGACCAACACAACAACAGAATCACGTTGCCCAACACAAGGGGAACCCCCTCTATATGAAGAGCAGGACAAAAGGTTCATCTGCAAACACTCCATGGTAGACAGAGGATGGGGAAATGGATGTGGATTATTTGGAAAGGGAGGCATTGTGACCTGTGCTAAGTTTATATGCAAAAAGAATATGGAAGGAAAAGTCGTGCAGCCAGAAAACTTGGAATACACCATCGTGATAACACCCCACTCAGGAGAAGAGCACGCTGTAGGGAATGACACAGGAAAGCATGGCAAAGAAATCAAGATAACACCACAGAGTTCCATCACAGAAGCAGAACTGACAGGCTATGGCACTGTCACGATGGAGTGCTCTCCGAGAACGGGCCTCGACTTCAATGAGATGGTGCTGCTGCAGATGGAAGACAAAGCTTGGCTGGTGCACAGGCAATGGTTCCTAGACCTGCCGTTACCATGGCTACCCGGAGCGGACACACAAGGATCAAACTGGATACAGAAAGAGACATTGGTCACTTTCAAAAATCCCCACGCGAAGAAACAGGATGTCGTTGTTTTAGGGTCTCAAGAAGGGGCCATGCACACGGCACTCACAGGGGCCACAGAAATCCAGATGTCGTCAGGGAACTTACTGTTCACAGGACATCTCAAGTGCAGGCTGAGAATGGACAAACTACAGCTCAAAGGAATGTCGTACTCTATGTGTACAGGAAAGTTTAAAATTGTGAAGGAAATAGCAGAAACACAACATGGAACAATAGTTATCAGAGTACAATATGAAGGGGACGGTTCTCCATGTAAGATCCCTTTTGAGATAACAGATTTGGAAAAAAGACACGTCTTAGGTCGCTTGATCACAGTTAACCCAATTGTAACAGAAAAAGATAGCCCAGTCAACATAGAAGCAGAACCTCCATTCGGAGACAGCTACATTATCATAGGAGTAGAGCCGGGACAATTGAAACTCAATTGGTTTAAGAAGGGAAGTTCCATCGGCCAAATGTTTGAGACAACAATGAGAGGAGCAAAGAGAATGGCCATTCTAGGTGACACAGCCTGGGACTTTGGATCCCTGGGAGGAGTGTTCACATCTATAGGAAAGGCTCTCCACCAAGTTTTCGGAGCAATCTATGGGGCTGCTTTTAGTGGGGTCTCATGGACTATGAAAATCCTCATAGGAGTCATCATCACATGGATAGGAATGAATTCACGTAGCACCTCACTGTCTGTGTCGCTAGTATTGGTGGGCGTCGTGACACTGTACCTGGGAGCCATGGTGCAAGCT
>DV2/CYD15/HONDURAS/194/2013
TTCCATTTGACCACACGCAATGGAGAACCACACATGATCGTCGGTAGGCAGGAGAAAGGGAAAAGTCTTCTGTTCAAAACAGAGGATGGTGTTAACATGTGTACCCTCATGGCCATAGACCTTGGTGAATTGTGTGAAGATACAATCACGTACAAGTGTCCTCTCCTCAGACAAAATGAACCAGAAGACATAGATTGTTGGTGCAACTCTACGTCCACATGGGTAACCTATGGGACATGTACCACCACAGGAGAACACAGAAGGGAAAAAAGATCAGTGGCGCTCGTTCCACATGTGGGTATGGGACTGGAGACACGAACTGAGACATGGATGTCATCAGAAGGGGCCTGGAAACATGTTCAGAGAATTGAAACCTGGATCTTGAGACATCCAGGTTTTACCATAATGGCAGCAATCTTGGCATACACCATAGGAACAACACATTTCCAAAGGGCCTTGATCTTCATCTTACTGACAGCTGTCGCTCCTTCAATGACAATGCGCTGCATAGGAATATCAAATAGAGACTTCGTAGAAGGGGTTTCAGGAGGAAGCTGGGTTGACATAGTCTTAGAACATGGAAGTTGTGTGACGACAATGGCAAAAAACAAACCAACATTGGATTTTGAACTGATAAAAACAGAAGCCAAACAACCTGCCACTCTAAGGAAGTACTGTATAGAAGCAAAGCTGACCAACACAACAACAGAATCACGTTGTCCAACACAAGGGGAACCCAGTCTAAATGAAGAGCAGGACAAAAGGTTCATCTGCAAACACTCCATGGTAGACAGAGGATGGGGAAATGGATGTGGATTATTTGGAAAGGGAGGCATTGTGACCTGTGCTAAGTTTATATGCAAAAAGAACATGGAAGGAAAAGTCGTGCAGCCAGAAAACTTGGAATACACCATCGTAATAACACCCCACTCAGGAGAAGAGCACGCTGTAGGTAATGACACAGGAAAGCATGGCAAAGAAATCAAGATAACACCACAGAGTTCCATCACAGAAGCAGAACTGACAGGCTATGGCACTGTCACGATGGAGTGCTCTCCGAGAACGGGCCTCGACTTCAATGAGATGGTGCTGCTGCAGATGGAAGACAAAGCTTGGCTGGTGCACAGGCAATGGTTCCTAGACCTGCCGTTACCATGGCTACCCGGAGCGGACACACAAGGATCAAACTGGATACAGAAAGAGACATTGGTCACTTTCAAAAATCCCCACGCGAAGAAACAGGATGTCGTTGTTTTAGGGTCTCAAGAAGGGGCCATGCACACGGCACTCACAGGGGCCACAGAAATCCAGATGTCATCAGGGAACTTACTGTTCACAGGACATCTCAAGTGCAGGCTGAGAATGGACAAACTACAGCTCAAAGGAATGTCATACTCTATGTGTACAGGAAAGTTTAAAATTGTGAAGGAAATAGCAGAAACACAACATGGAACAATAGTTATCAGAGTACAATATGAAGGGGACGGTTCTCCATGCAAGATCCCTTTTGAGATAACAGATTTGGAAAAAAGACACGTCTTAGGTCGCTTGATCACAGTTAACCCAATCGTAACAGAAAAAGATAGCCCAGTCAACATAGAAGCAGAACCTCCATTCGGAGACAGCTACATTATCATAGGAGTAGAGCCGGGACAATTGAAACTCAATTGGTTTAAGAAAGGAAGTTCCATCGGCCAAATGTTTGAGACAACAATGAGAGGAGCAAAGAGAATGGCCATTCTAGGTGACACAGCCTGGGACTTTGGATCCCTGGGAGGAGTGTTTACATCTATAGGAAAGGCTCTCCACCAAGTTTTCGGAGCAATCTATGGGGCTGCTTTTAGTGGGGTCTCATGGACTATGAAAATCCTCATAGGAGTCATCATCACATGGATAGGAATGAATTCACGTAGCACCTCACTGTCTGTGTCGCTAGTATTGGTGGGCGTCGTGACACTGTACCTGGGAGCTATGGTGCAAGCT
>DV2/CYD15/HONDURAS/195/2012
TTCCATTTGACCACACGCAATGGAGAACCACACATGATCGTCGGTAGGCAGGAGAAAGGGAAAAGTCTTCTGTTCAAAACAGAGGATGGTGTTAACATGTGTACCCTCATGGCCATAGACCTTGGTGAATTGTGTGAAGATACAATCACGTACAAGTGTCCTCTCCTCAGACAAAATGAACCAGAAGACATAGATTGTTGGTGCAACTCTACGTCCACATGGGTAACCTATGGGACATGTACCACCACAGGAGAACACAGAAGGGAAAAAAGATCAGTGGCGCTCGTTCCACATGTGGGTATGGGACTGGAGACACGAACTGAGACATGGATGTCATCAGAAGGGGCCTGGAAACATGTTCAGAGAATTGAAACCTGGATCTTGAGACATCCAGGTTTTACCATAATGGCAGCAATCTTGGCATACACCATAGGAACAACACATTTCCAAAGGGCCTTGATCTTCATCTTACTGACAGCTGTCGCTCCTTCAATGACAATGCGCTGCATAGGAATATCAAATAGAGACTTCGTAGAAGGGGTTTCAGGAGGAAGCTGGGTTGACATAGTCTTAGAACATGGAAGTTGTGTGACGACAATGGCAAAAAACAAACCAACATTGGATTTTGAACTGATAAAAACAGAAGCCAAACAACCTGCCACTCTAAGGAAGTACTGCATAGAAGCAAAGCTGACCAACACAACAACAGAATCACGTTGTCCAACACAAGGGGAACCCAGTCTAAATGAAGAGCAGGACAAAAGGTTCATCTGCAAACACTCCATGGTAGACAGAGGATGGGGAAATGGATGTGGATTATTTGGAAAGGGAGGCATTGTGACCTGTGCTAAGTTTATATGCAAAAAGAACATGGAAGGAAAAGTCGTGCAGCCAGAAAACTTGGAATACACCATCGTAATAACACCCCACTCAGGGGAAGAGCACGCTGTAGGTAATGACACAGGAAAGCATGGCAAAGAAATCAAGATAACACCACAGAGTTCCATCACAGAAGCAGAACTGACAGGCTATGGCACTGTCACGATGGAGTGTTCTCCGAGAACGGGCCTCGACTTCAATGAGATGGTGCTGCTGCAGATGGAAGACAAAGCTTGGCTGGTGCACAGGCAATGGTTCCTAGACCTGCCGTTACCATGGCTACCCGGAGCGGACACACAAGGATCAAACTGGATACAGAAAGAGACATTGGTCACTTTCAAAAATCCCCACGCGAAGAAACAGGATGTCGTTGTTTTAGGGTCTCAAGAAGGGGCCATGCACACGGCACTCACAGGGGCCACAGAAATCCAGATGTCATCAGGGAACTTACTGTTCACAGGACATCTCAAGTGCAGGCTGAGAATGGACAAACTACAGCTCAAAGGAATGTCATACTCTATGTGTACAGGAAAGTTTAAAATTGTGAAGGAAATAGCAGAAACACAACATGGAACAATAGTTATCAGAGTACAATATGAAGGGGACGGTTCTCCATGTAAGATCCCTTTTGAGATAACAGATTTGGAAAAAAGACACGTCTTAGGTCGCTTGATCACAGTTAACCCAATCGTAACAGAAAAAGATAGCCCAGTCAACATAGAAGCAGAACCTCCATTCGGAGACAGCTACATTATCATAGGAGTAGAGCCGGGACAATTGAAACTCAATTGGTTTAAGAAGGGAAGTTCCATCGGCCAAATGTTTGAGACAACAATGAGAGGAGCAAAGAGAATGGCCATTCTAGGTGACACAGCCTGGGACTTTGGATCCCTGGGAGGAGTGTTTACATCTATAGGAAAGGCTCTCCACCAAGTTTTTGGAGCAATCTATGGGGCTGCTTTTAGTGGGGTCTCATGGACTATGAAAATCCTCATAGGAGTCATCATCACATGGATAGGAATGAATTCACGTAGCACCTCACTGTCTGTGTCGCTAGTATTGGTGGGCGTCGTGACACTGTACCTGGGAGCTATGGTGCAAGCT
>DV2/CYD15/HONDURAS/196/2013
TTCCATTTGACCACACGCAATGGAGAACCACACATGATCGTCGGTAGGCAGGAGAAAGGGAAAAGTCTTCTGTTCAAAACAGAGGATGGTGTTAACATGTGTACCCTCATGGCCATAGACCTTGGTGAATTATGTGAAGATACAATCACGTACAAGTGTCCTCTCCTCAGACAAAATGAACCAGAAGATATAGATTGTTGGTGCAACTCTACGTCCACATGGGTAACCTATGGGACATGTACCACCACAGGAGAACACAGAAGGGAAAAAAGATCAGTGGCGCTCGTTCCACATGTGGGTATGGGACTGGAGACACGAACTGAGACATGGATGTCATCAGAAGGGGCCTGGAAACATGTTCAGAGAATTGAAACCTGGATCTTGAGACATCCAGGTTTTACCATAATGGCAGCAATCTTGGCATACACCATAGGAACAACACATTTCCAAAGGGCCTTGATCTTCATCTTACTGACAGCTGTCGCTCCTTCAATGACAATGCGCTGCATAGGAATATCAAATAGAGACTTCGTAGAAGGGGTTTCAGGAGGAAGCTGGGTTGACATAGTCTTAGAACATGGAAGTTGTGTGACGACAATGGCAAAAAACAAACCAACATTGGATTTTGAACTGATAAAAACAGAAGCCAAACAACCTGCCACTCTAAGGAAGTACTGTATAGAAGCAAAGCTGACCAACACAACAACAGAATCACGTTGTCCAACACAAGGGGAACCCAGTCTAAATGAAGAGCAGGACAAAAGGTTCATCTGCAAACACTCCATGGTAGACAGAGGATGGGGAAATGGATGTGGATTATTTGGAAAGGGAGGCATTGTGACCTGTGCTAAGTTTATATGCAAAAAGAACATGGAAGGAAAAGTCGTGCAGCCAGAAAACTTGGAATACACCATCGTAATAACACCCCACTCAGGAGAAGAGCACGCTGTAGGTAATGACACAGGAAAGCATGGCAAAGAAATCAAGATAACACCACAGAGTTCCATCACAGAAGCAGAACTGACAGGCTATGGCACTGTCACGATGGAGTGCTCTCCGAGAACGGGCCTCGACTTCAATGAGATGGTGCTGCTGCAGATGGAAGACAAAGCTTGGCTGGTGCACAGGCAATGGTTCCTAGACCTGCCGTTACCATGGCTACCCGGAGCGGACACACAAGGATCAAACTGGATACAGAAAGAGACATTGGTCACTTTCAAAAATCCCCACGCGAAGAAACAGGATGTCGTTGTTTTAGGGTCTCAAGAAGGGGCCATGCACACGGCACTCACAGGGGCCACAGAAATCCAGATGTCATCAGGGAACTTACTGTTCACAGGACATCTCAAGTGCAGGCTGAGAATGGACAAACTACAGCTCAAAGGAATGTCATACTCTATGTGTACAGGAAAGTTTAAAATTGTGAAGGAAATAGCAGAAACACAACATGGAACAATAGTTATCAGAGTACAATATGAAGGGGACGGTTCTCCATGTAAGATCCCTTTTGAGATAACAGATTTGGAAAAAAGACACGTCTTAGGTCGCTTGATCACAGTTAACCCAATCGTAACAGAAAAAGATAGCCCAGTCAACATAGAAGCAGAACCTCCATTCGGAGACAGCTACATTATCATAGGAGTAGAGCCGGGACAATTGAAACTCAATTGGTTTAAGAAGGGAAGTTCCATTGGCCAAATGTTTGAGACAACAATGAGAGGAGCAAAGAGAATGGCCATTCTAGGTGACACAGCCTGGGACTTTGGATCCCTGGGAGGAGTGTTTACATCTATAGGAAAGGCTCTCCACCAAGTTTTCGGAGCAATCTATGGGGCTGCTTTTAGTGGGGTCTCATGGACTATGAAAATCCTCATAGGAGTCATCATCACATGGATAGGAATGAATTCACGTAGCACCTCACTGTCTGTGTCGCTAGTATTGGTGGGCGTCGTGACACTGTACCTGGGAGCTATGGTGCAAGCT
>DV2/CYD15/HONDURAS/224/2012
TTCCATTTGACCACACGCAATGGAGAACCACACATGATCGTCGGTAGGCAGGAGAAAGGGAAAAGTCTTCTGTTCAAAACAGAGGATGGTGTTAACATGTGCACCCTCATGGCCATAGACCTTGGTGAATTGTGTGAAGATACAATCACGTACAAGTGTCCTCTCCTCAGACAAAATGAACCAGAAGACATAGATTGTTGGTGCAACTCTACGTCCACATGGGTAACTTATGGGACATGTACCACCACAGGAGAACACAGAAGGGAAAAAAGATCAGTGGCGCTCGTTCCACATGTGGGTATGGGACTGGAGACACGAACTGAGACATGGATGTCATCAGAAGGGGCCTGGAAACATGTTCAGAGAATTGAAACCTGGATCTTGAGACATCCAGGTTTTACCATAATGGCAGCAATCTTGGCATACACCATAGGAACAACACATTTCCAAAGGGCCTTGATCTTCATCCTACTGACAGCTGTCGCTCCTTCAATGACAATGCGCTGCATAGGAATATCAAATAGAGACTTCGTAGAAGGGGTTTCAGGAGGAAGCTGGGTTGACATAGTCTTAGAACATGGAAGTTGTGTGACGACAATGGCAAAAAACAAACCAACATTGGATTTTGAACTGATAAAAACAGAAGCCAAACAACCTGCCACTCTAAGGAAGTACTGTATAGAAGCAAAGCTGACCAACACAACAACAGAATCACGTTGTCCAACACAAGGAGAACCCAGTCTAAATGAAGAGCAGGACAAAAGGTTCATCTGCAAACACTCCATGGTAGACAGAGGATGGGGAAATGGATGTGGATTATTTGGAAAGGGAGGCATTGTGACCTGTGCTAAGTTTATATGCAAAAAGAATATGGAAGGAAAAGTCGTGCAGCCAGAAAACTTGGAATACACCATCGTGATAACACCCCACTCAGGGGAAGAGCACGCTGTAGGGAATGACACAGGAAAGCATGGCAAAGAAATCAAGATAACACCACAGAGTTCCATCACAGAAGCAGAACTGACAGGCTATGGCACTGTCACGATGGAGTGCTCTCCGAGAACGGGCCTCGACTTCAATGAGATGGTGCTGCTGCAGATGGAAGACAAAGCTTGGCTGGTGCACAGGCAATGGTTTCTAGACCTGCCGTTACCATGGCTACCCGGAGCGGACACACAAGGATCAAACTGGATACAGAAAGAGACATTGGTCACTTTCAAAAATCCCCACGCGAAGAAACAGGATGTCGTTGTTTTAGGGTCTCAAGAAGGGGCCATGCACACGGCACTCACAGGGGCCACAGAAATCCAGATGTCGTCAGGGAACTTACTGTTCACAGGACATCTCAAGTGCAGGCTGAGAATGGACAAACTACAGCTCAAAGGAATGTCATACTCTATGTGTACAGGAAAGTTTAAAATTGTGAAGGAAATAGCAGAAACACAACATGGAACAATAGTTATCAGAGTACAATATGAAGGGGACGGTTCTCCATGTAAGATCCCTTTTGAGATAACAGATTTGGAAAAAAGACACGTCTTAGGTCGCTTGATCACAGTTAACCCAATCGTAACAGAAAAAGATAGCCCAGTCAACATAGAAGCAGAACCTCCATTCGGAGACAGCTACATCATCATAGGAGTAGAGCCGGGACAATTGAAACTCAATTGGTTTAAGAAGGGAAGTTCCATAGGCCAAATGTTTGAGACAACAATGAGAGGAGCAAAGAGAATGGCCATTCTAGGTGACACAGCCTGGGACTTTGGATCCCTGGGAGGAGTGTTCACATCTATAGGAAAGGCTCTCCACCAAGTTTTCGGAGCAATCTATGGGGCTGCTTTTAGTGGGGTCTCATGGACTATGAAAATCCTCATAGGAGTCATCATCACATGGATAGGAATGAATTCACGTAGCACCTCACTGTCTGTGTCGCTAGTATTGGTGGGCGTCGTGACACTGTACCTGGGAGCCATGGTGCAAGCT
>DV2/CYD15/HONDURAS/225/2013
TTCCATTTGACCACACGCAATGGAGAACCACACATGATCGTCGGTAGGCAGGAGAAAGGGAAAAGTCTTCTGTTCAAAACAGAGGATGGTGTTAACATGTGTACCCTCATGGCCATAGACCTTGGTGAATTGTGTGAAGATACAATCACGTACAAGTGTCCTCTCCTCAGACAAAATGAACCAGAAGACATAGATTGTTGGTGCAACTCTACGTCCACATGGGTAACCTATGGGACATGTACCACCACAGGAGAACACAGAAGGGAAAAAAGATCAGTGGCGCTCGTTCCACATGTGGGTATGGGACTGGAGACACGAACTGAGACATGGATGTCATCAGAAGGGGCCTGGAAACATGTTCAGAGAATTGAAACCTGGATCTTGAGACATCCAGGTTTTACCATAATGGCAGCAATCTTGGCATACACCATAGGAACAACACATTTCCAAAGGGCCTTGATCTTCATCTTACTGACAGCTGTCGCTCCTTCAATGACAATGCGCTGCATAGGAATATCAAATAGAGACTTCGTAGAAGGGGTTTCAGGAGGAAGCTGGGTTGACATAGTCTTAGAACATGGAAGTTGTGTGACGACAATGGCAAAAAACAAACCAACATTGGATTTTGAACTGATAAAAACAGAAGCCAAACAACCTGCCACTCTAAGGAAGTACTGTATAGAAGCAAAGCTGACCAACACAACAACAGAATCACGTTGTCCAACACAAGGGGAACCCAGTCTAAATGAAGAGCAGGACAAAAGGTTCATCTGCAAACACTCCATGGTAGACAGAGGATGGGGAAATGGATGTGGATTATTTGGAAAGGGAGGCATTGTGACCTGTGCTAAGTTTATATGCAAAAAGAACATGGAAGGAAAAGTCGTGCAGCCAGAAAACTTGGAATACACCATCGTAATAACACCCCACTCAGGGGAAGAGCACGCTGTAGGTAATGACACAGGAAAGCATGGCAAAGAAATCAAGATAACACCACAGAGTTCCATCACAGAAGCAGAACTGACAGGCTATGGCACTGTCACGATGGAGTGTTCTCCGAGAACGGGCCTCGACTTCAATGAGATGGTGCTGCTGCAGATGGAAGACAAAGCTTGGCTGGTGCACAGGCAATGGTTCCTAGACCTGCCGTTACCATGGCTACCCGGAGCGGACACACAAGGATCAAACTGGATACAGAAAGAGACATTGGTCACTTTCAAAAATCCCCACGCGAAGAAACAGGATGTCGTTGTTTTAGGGTCTCAAGAAGGGGCCATGCATACGGCACTCACAGGGGCCACAGAAATCCAGATGTCATCAGGGAACTTACTGTTCACAGGACATCTCAAGTGCAGGCTGAGAATGGACAAACTACAGCTCAAAGGAATGTCATACTCTATGTGTACAGGAAAGTTTAAAATTGTGAAGGAAATAGCAGAAACACAACATGGAACAATAGTTATCAGAATACAATATGAAGGGGACGGTTCTCCATGTAAGATCCCTTTTGAGATAACAGATTTGGAAAAAAGACACGTCTTAGGTCGCTTGATCACAGTTAACCCAATCGTAACAGAAAAAGATAGCCCAGTCAACATAGAAGCAGAACCTCCATTCGGAGACAGCTACATTATCATAGGAGTAGAGCCGGGACAATTGAAACTCAATTGGTTTAAGAAGGGAAGTTCCATTGGCCAAATGTTTGAGACAACAATGAGAGGAGCAAAGAGAATGGCCATTCTAGGTGACACAGCCTGGGACTTTGGATCCCTGGGAGGAGTGTTTACATCTATAGGAAAGGCTCTCCACCAAGTTTTTGGAGCAATCTATGGGGCTGCTTTTAGTGGGGTCTCATGGACTATGAAAATCCTCATAGGAGTCATCATCACATGGATAGGAATGAATTCACGTAGCACCTCACTGTCTGTGTCGCTAGTATTGGTGGGCGTCGTGACACTGTACCTGGGAGCTATGGTGCAAGCT
>DV2/CYD15/HONDURAS/230/2013
TTCCATTTGACCACACGCAATGGAGAACCACACATGATCGTCGGTAGGCAGGAGAAAGGGAAAAGTCTTCTGTTCAAAACAGAGGATGGTGTTAACATGTGTACCCTCATGGCCATAGACCTTGGTGAATTGTGTGAAGATACAATCACGTACAAGTGTCCTCTCCTCAGACAAAATGAACCAGAAGACATAGATTGTTGGTGCAACTCTACGTCCACATGGGTAACTTATGGGACATGTACCACCACAGGAGAACACAGAAGAGAAAAAAGATCAGTGGCGCTCGTTCCTCACGTGGGTATGGGACTGGAGACACGAACTGAAACATGGATGTCATCAGAAGGGGCCTGGAAACATGTTCAGAGAATTGAAACCTGGATCTTGAGACATCCAGGCTTTACCATAATGGCAGCAATCTTGGCATACACCATAGGAACGACACATTTCCAAAGGGCCTTGATTTTCATCTTACTGACAGCTGTTGCTCCTTCAATGACAATGCGCTGCATAGGAATATCAAATAGAGACTTCGTGGAAGGGGTTTCAGGAGGAAGCTGGGTTGACATAGTCTTAGAACATGGAAGTTGTGTGACGACGATGGCGAAAAACAAACCAACATTGGATTTTGAACTGATAAAAACAGAAGCCAAACAACCTGCCACTCTAAGGAAGTACTGTATAGAAGCAAAGCTGACCAACACAACGACAGAATCGCGTTGCCCAACACAAGGGGAACCCAGTCTAAACGAAGAGCAGGACAAAAGGTTCATCTGCAAACACTCCATGGTAGACAGAGGATGGGGAAATGGATGTGGATTATTTGGAAAAGGAGGCATTGTGACCTGTGCTATGTTTACATGCAAAAAGAACATGGAAGGAAAAGTCGTGCAGCCAGAAAATTTGGAATACACCATCGTGATAACACCTCACTCAGGAGAAGAGCACGCTGTGGGCAATGACACAGGAAAACACGGCAAGGAAATCAAAATAACACCACAGAGTTCCATCACAGAAGCAGAACTGACAGGCTATGGTACTGTTACGATGGAGTGCTCTCCGAGAACGGGCCTCGACTTCAATGAGATGGTGCTGCTGCAGATGGAAGACAAAGCTTGGCTGGTGCACAGGCAATGGTTCCTAGACCTGCCATTACCATGGCTGCCCGGAGCGGACACACAAGGATCAAATTGGATACAGAAAGAGACATTGGTCACTTTCAAAAATCCCCACGCGAAGAAACAGGATGTCGTTGTCTTAGGGTCTCAAGAAGGGGCCATGCACACGGCACTCACAGGGGCCACAGAAATCCAGATGTCATCAGGAAACTTACTGTTCACAGGACATCTCAAGTGCAGGCTGAGAATGGACAAACTACAGCTCAAAGGAATGTCATACTCTATGTGTACAGGAAAGTTTAAAATTGTGAAAGAGATAGCAGAGACACAACATGGAACAATAGTCATCAGAGTACAATATGAAGGGGACGGTTCTCCATGTAAGATCCCTTTTGAGATAACAGACTTGGAAAAAAGACACGTCTTAGGTCGCCTGATCACAGTTAACCCAATCGTAATAGAAAAAGATAGCCCAGTCAACATAGAAGCAGAACCTCCATTCGGAGACAGCTACATCATCATAGGAGTAGAGCCGGGACAATTGAAACTCAATTGGTTTAAGAAGGGAAGTTCCATCGGCCAAATGTTCGAGAACACAATGAGAGGAGCAAAGAGAATGGCCATTTTAGGTGACACAGCCTGGGATTTTGGATCCCTGGGAGGAGTGTTTACATCTATAGGAAAAGCTCTCCACCAAGTTTTCGGAGCAATCTATGGGGCTGCTTTTAGTGGGGTCTCATGGACTATGAAAATCCTCATAGGAGTCATCATCACATGGATAGGAATGAATTCACGTAGCACCTCACTGTCTGTGTCGCTAGTATTGGTGGGCGTCGTGACACTGTACCTGGGAGCTATGGTGCAAGCT
>DV2/CYD15/HONDURAS/231/2013
TTCCATTTGACCACACGCAATGGAGAACCACACATGATCGTCGGTAGGCAGGAGAAAGGGAAAAGTCTTCTGTTCAAAACAGAGGATGGTGTTAACATGTGTACCCTCATGGCCATAGACCTTGGTGAATTGTGTGAAGATACAATCACGTACAAGTGTCCTCTCCTCAGACAAAATGAACCAGAAGACATAGATTGTTGGTGCAACTCTACGTCCACATGGGTAACCTATGGGACATGTACCACCACAGGAGAACACAGAAGGGAAAAAAGATCAGTGGCGCTCGTTCCACATGTGGGTATGGGACTGGAGACACGAACTGAGACATGGATGTCATCAGAAGGGGCCTGGAAACATGTTCAGAGAATTGAAACCTGGATCTTGAGACATCCAGGTTTTACCATAATGGCAGCAATCTTGGCATACACCATAGGAACAACACATTTCCAAAGGGCCTTGATCTTCATCTTACTGACAGCTGTCGCTCCTTCAATGACAATGCGCTGCATAGGAATATCAAATAGAGACTTCGTAGAAGGGGTTTCAGGAGGAAGCTGGGTTGACATAGTCTTAGAACATGGAAGTTGTGTGACGACAATGGCAAAAAACAAACCAACATTGGATTTTGAACTGATAAAAACAGAAGCCAAACAACCTGCCACTCTAAGGAAGTACTGTATAGAAGCAAAGCTGACCAACACAACAACAGAATCACGTTGTCCAACACAAGGGGAACCCAGTCTAAATGAAGAGCAGGACAAAAGGTTCATCTGCAAACACTCCATGGTAGACAGAGGATGGGGAAATGGATGTGGATTATTTGGAAAGGGAGGCATTGTGACCTGTGCTAAGTTTATATGCAAAAAGAACATGGAAGGAAAAGTCGTGCAGCCAGAAAACTTGGAATACACCATCGTGATAACACCCCACTCAGGAGAAGAGCACGCTGTAGGTAATGACACAGGAAAGCATGGCAAAGAAATCAAGATAACACCACAGAGTTCCATCACAGAAGCAGAACTGACAGGCTATGGCACTGTCACGATGGAGTGCTCTCCGAGAACGGGCCTCGACTTCAATGAGATGGTGCTGCTGCAGATGGAAGACAAAGCTTGGCTGGTGCACAGGCAATGGTTCCTAGACCTGCCGTTACCATGGCTACCCGGAGCGGACACACAAGGATCAAACTGGATACAGAAAGAGACATTGGTCACTTTCAAAAATCCCCACGCGAAGAAACAGGATGTCGTTGTTTTAGGGTCTCAAGAAGGGGCCATGCACACGGCACTCACAGGGGCCACAGAAATCCAGATGTCATCAGGGAACTTACTGTTCACAGGACATCTCAAGTGCAGGCTGAGAATGGACAAACTACAGCTCAAAGGAATGTCATACTCTATGTGTACAGGAAAGTTTAAAATTGTGAAGGAAATAGCAGAAACACAACATGGAACAATAGTTATCAGAGTACAATATGAAGGGGACGGTTCTCCATGCAAGATCCCTTTTGAGATAACAGATTTGGAAAAAAGACACGTCTTAGGTCGCCTGATCACAGTTAACCCAATCGTAACAGAAAAAGATAGCCCAGTCAACATAGAAGCAGAACCTCCATTCGGAGACAGCTACATTATCATAGGAGTAGAGCCGGGACAATTGAAACTCAATTGGTTTAAGAAAGGAAGTTCCATCGGCCAAATGTTTGAGACAACAATGAGAGGAGCAAAGAGAATGGCCATTCTAGGTGACACAGCCTGGGACTTTGGATCCCTGGGAGGAGTGTTTACATCTATAGGAAAGGCTCTCCACCAAGTTTTCGGAGCAATCTATGGGGCTGCTTTTAGTGGGGTCTCATGGACTATGAAAATCCTCATAGGAGTCATCATCACATGGATAGGAATGAATTCACGTAGCACCTCACTGTCTGTGTCGCTAGTATTGGTGGGCGTCGTGACACTGTACCTGGGAGCTATGGTGCAAGCT
>DV2/CYD15/HONDURAS/232/2013
TTCCATTTGACCACACGCAATGGAGAACCACACATGATCGTCGGTAGGCAGGAGAAAGGGAAAAGTCTTCTGTTCAAAACAGAGGATGGTGTTAACATGTGTACCCTCATGGCCATAGACCTTGGTGAATTGTGTGAAGATACAATCACGTACAAGTGTCCTCTCCTCAGACAAAATGAACCAGAAGACATAGATTGTTGGTGCAACTCTACGTCCACATGGGTAACCTATGGGACATGTACCACCACAGGAGAACACAGAAGGGAAAAAAGATCAGTGGCGCTCGTTCCACATGTGGGTATGGGACTGGAGACACGAACTGAGACATGGATGTCATCAGAAGGGGCCTGGAAACATGTTCAGAGAATTGAAACCTGGATCTTGAGACATCCAGGTTTTACCATAATGGCAGCAATCTTGGCATACACCATAGGAACAACACATTTCCAAAGGGCCTTGATATTCATCTTACTGACAGCTGTCGCTCCTTCAATGACAATGCGCTGCATAGGAATATCAAATAGAGACTTCGTAGAAGGGGTTTCAGGAGGAAGCTGGGTTGACATAGTCTTAGAACATGGAAGTTGTGTGACGACAATGGCAAAAAACAAACCAACATTGGATTTTGAACTGATAAAAACAGAAGCCAAACAACCTGCCACTCTAAGGAAGTACTGTATAGAAGCAAAGCTGACCAACACAACAACAGAATCACGTTGTCCAACACAAGGGGAACCCAGTCTAAATGAAGAGCAGGACAAAAGGTTCATCTGCAAACACTCCATGGTAGACAGAGGATGGGGAAATGGATGTGGATTATTTGGAAAGGGAGGCATTGTGACCTGTGCTAAGTTTATATGCAAAAAGAACATGGAAGGAAAAGTCGTGCAGCCAGAAAACTTGGAATACACCATCGTAATAACACCCCACTCAGGAGAAGAGCACGCTGTAGGTAATGACACAGGAAAGCATGGCAAAGAAATCAAGATAACACCACAGAGTTCCATCACAGAAGCAGAACTGACAGGCTATGGCACTGTCACGATGGAGTGCTCTCCGAGAACGGGCCTCGACTTCAATGAGATGGTGCTGCTGCAGATGGAAGACAAAGCTTGGCTGGTGCACAGGCAATGGTTCCTAGACCTGCCGTTACCATGGCTACCCGGAGCGGACACACAAGGATCAAACTGGATACAGAAAGAGACATTGGTCACTTTCAAAAATCCCCACGCGAAGAAACAGGATGTCGTTGTTTTAGGGTCTCAAGAAGGGGCCATGCACACGGCACTCACAGGGGCCACAGAAATCCAGATGTCATCAGGGAACTTACTGTTCACAGGACATCTCAAGTGCAGGCTGAGAATGGACAAACTACAGCTCAAAGGAATGTCATACTCTATGTGTACAGGAAAGTTTAAAATTGTGAAGGAAATAGCAGAAACACAACATGGAACAATAGTTATCAGAGTACAATATGAAGGGGACGGTTCTCCATGTAAGATCCCTTTTGAGATAACAGATTTGGAAAAAAGACACGTCTTAGGTCGCTTGATCACAGTTAACCCAATCGTAACAGAAAAAGATAGCCCAGTCAACATAGAAGCAGAACCTCCATTCGGAGACAGCTACATTATCATAGGAGTAGAGCCGGGACAATTGAAACTCAATTGGTTTAAGAAGGGAAGTTCCATCGGCCAAATGTTTGAGACAACAATGAGAGGAGCAAAGAGAATGGCCATTCTAGGTGACACAGCCTGGGACTTTGGATCCCTGGGAGGAGTGTTTACATCTATAGGAAAGGCTCTCCACCAAGTTTTCGGAGCAATCTATGGGGCTGCTTTTAGTGGGGTCTCATGGACTATGAAAATCCTCATAGGAGTCATCATCACATGGATAGGAATGAATTCACGTAGCACCTCACTGTCTGTGTCGCTAGTATTGGTGGGCGTCGTGACACTGTACCTGGGAGCTATGGTGCAAGCT
>DV2/CYD15/HONDURAS/233/2013
TTCCATTTGACCACACGCAATGGAGAACCACACATGATCGTCGGTAGGCAGGAGAAAGGGAAAAGTCTTCTGTTCAAAACAGAGGATGGTGTTAACATGTGCACCCTCATGGCTATAGACCTTGGTGAATTGTGTGAAGATACAATCACGTACAAGTGTCCTCTCCTCAGACAAAATGAACCAGAAGACATAGATTGTTGGTGCAACTCTACGTCCACATGGGTAACTTATGGGACATGTACCACCACAGGAGAACACAGAAGGGAAAAAAGATCAGTGGCGCTCGTTCCACATGTGGGTATGGGACTGGAGACACGAACTGAGACATGGATGTCATCAGAAGGGGCCTGGAAACATGTTCAGAGAATTGAAACCTGGATCTTGAGACATCCAGGTTTTACCATAATGGCAGCAATCTTGGCATACACCATAGGAACAACACATTTCCAAAGGGCCTTGATCTTCATCCTACTGACAGCTGTCGCTCCTTCAATGACAATGCGCTGCATAGGAATATCAAATAGAGACTTCGTAGAAGGGGTTTCAGGAGGAAGCTGGGTTGACATAGTCTTAGAACATGGAAGTTGTGTGACGACAATGGCAAAAAACAAACCAACATTGGATTTTGAACTGATAAAAACAGAAGCCAAACAACCTGCCACTCTAAGGAAGTACTGTATAGAAGCAAAGCTGACCAACACAACAACAGAATCACGTTGTCCAACACAAGGGGAACCCAGTCTAAATGAAGAGCAGGACAAAAGGTTCATCTGCAAACACTCCATGGTAGACAGAGGATGGGGAAATGGATGTGGATTATTTGGAAAGGGAGGCATTGTGACCTGTGCTAAGTTTATATGCAAAAAGAATATGGAAGGAAAAGTCGTGCAGCCAGAAAACTTGGAATACACCATCGTGATAACACCCCACTCAGGAGAAGAGCACGCTGTAGGGAATGACACAGGAAAGCATGGCAAAGAAATCAAGATAACACCACAGAGTTCCATCACAGAAGCAGAACTGACAGGCTATGGCACTGTCACGATGGAGTGCTCTCCGAGAACGGGCCTCGACTTCAATGAGATGGTGCTGCTGCAGATGGAAGACAAAGCTTGGCTGGTGCACAGGCAATGGTTTCTAGACCTGCCGTTACCATGGCTACCCGGAGCGGACACACAAGGATCAAACTGGATACAGAAAGAGACATTGGTCACTTTCAAAAATCCCCACGCGAAGAAACAGGATGTCGTTGTTTTAGGGTCTCAAGAAGGGGCCATGCACACGGCACTCACAGGGGCCACAGAAATCCAGATGTCATCAGGGAACTTACTGTTCACAGGACATCTCAAGTGCAGGCTGAGAATGGACAAACTACAGCTCAAAGGAATGTCGTACTCTATGTGTACAGGAAAGTTTAAAATTGTGAAGGAAATAGCAGAAACACAACATGGAACAATAGTTATCAGAGTACAATATGAAGGGGACGGTTCTCCATGTAAGATCCCTTTTGAGATAACAGATTTGGAAAAAAGACACGTCTTAGGTCGCTTGATCACAGTTAACCCAATCGTAACAGAAAAAGATAGCCCAGTCAACATAGAAGCAGAACCTCCATTCGGAGACAGCTACATTATCATAGGAGTAGAGCCGGGACAATTGAAACTCAATTGGTTTAAGAAGGGAAGTTCCATCGGCCAAATGTTTGAGACAACAATGAGAGGAGCAAAGAGAATGGCCATTCTAGGTGACACAGCCTGGGACTTTGGATCCCTGGGAGGAGTGTTTACATCTATAGGAAAGGCTCTCCACCAAGTTTTCGGAGCAATCTATGGGGCTGCTTTTAGTGGGGTCTCATGGACTATGAAAATCCTCATAGGAGTCATCATCACATGGATAGGAATGAATTCACGTAGCACCTCACTGTCTGTGTCGCTAGTATTGGTGGGCGTCGTGACACTGTACCTGGGAGCTATGGTGCAAGCT
>DV2/CYD15/HONDURAS/280/2013
TTCCATTTGACCACACGCAATGGAGAACCACACATGATCGTCGGTAGGCAGGAGAAAGGGAAAAGTCTTCTGTTCAAAACAGAGGATGGTGTTAACATGTGCACCCTCATGGCCATAGACCTTGGTGAATTGTGTGAAGATACAATCACGTACAAGTGTCCTCTCCTCAGACAAAATGAACCAGAAGACATAGATTGTTGGTGCAACTCTACATCCACATGGGTAACTTATGGGACATGTACCACCACAGGAGAACACAGAAGGGAAAAAAGATCAGTGGCGCTCGTTCCACATGTGGGTATGGGACTGGAGACACGAACTGAGACATGGATGTCATCAGAAGGGGCCTGGAAACATGTTCAGAGAATTGAAACCTGGATCTTGAGACATCCAGGTTTTACCATAATGGCAGCAATCTTGGCATACACCATAGGAACAACACATTTCCAAAGGGCCTTGATCTTCATCCTACTGACAGCTGTCGCTCCTTCAATGACAATGCGCTGCATAGGAATATCAAATAGAGACTTCGTAGAAGGGGTTTCAGGAGGAAGCTGGGTTGACATAGTCTTAGAACATGGAAGTTGTGTGACGACGATGGCAAAAAACAAACCAACATTGGATTTTGAACTGATAAAAACAGAAGCCAAACAACCTGCCACTCTAAGGAAGTACTGTATAGAAGCAAAGCTGACCAACACAACAACAGAATCACGTTGTCCAACACAAGGGGAACCCAGTCTAAATGAAGAGCAGGACAAAAGGTTCATCTGCAAACATTCCATGGTAGACAGAGGATGGGGAAATGGATGTGGATTATTTGGAAAGGGAGGCATTGTGACCTGTGCTAAGTTTATATGCAAAAAGAATATGGAAGGAAAAGTCGTGCAGCCAGAAAACTTGGAATACACCATCGTGATAACACCCCACTCAGGAGAAGAGCACGCTGTAGGGAATGACACAGGAAAGCATGGCAAAGAAATCAAGATAACACCACAGAGTTCCATCACAGAAGCAGAATTGACAGGCTATGGCACTGTCACGATGGAGTGCTCTCCGAGAACGGGCCTCGACTTCAATGAGATGGTGCTGCTGCAGATGGAAGACAAAGCTTGGCTGGTGCACAGGCAATGGTTCCTAGACCTGCCGTTACCATGGCTACCCGGAGCGGACACACAAGGATCAAACTGGATACAGAAAGAGACATTGGTCACTTTCAAAAATCCCCACGCGAAGAAACAGGATGTCGTTGTTTTAGGGTCTCAAGAAGGGGCCATGCACACGGCACTCACAGGGGCCACAGAAATCCAGATGTCATCAGGGAACTTACTGTTCACAGGACATCTCAAGTGCAGGCTGAGAATGGACAAACTACAGCTCAAAGGAATGTCGTACTCTATGTGTACAGGAAAGTTTAAAATTGTGAAGGAAATAGCAGAAACACAACATGGAACAATAGTTATCAGAGTACAATATGAAGGGGACGGTTCTCCATGTAAGATCCCTTTTGAGATAACAGATTTGGAAAAAAGACACGTCTTAGGTCGCTTGATCACAGTTAACCCAATCGTAACAGAAAAAGATAGCCCAGTCAACATAGAAGCAGAACCTCCATTCGGAGATAGCTACATTATCATAGGAGTAGAGCCGGGACAATTGAAACTCAATTGGTTTAAGAAGGGAAGTTCCATCGGCCAAATGTTTGAGACAACAATGAGAGGAGCAAAGAGAATGGCCATTCTAGGTGACACAGCCTGGGACTTTGGATCCCTGGGAGGAGTGTTTACATCTATAGGAAAGGCTCTCCACCAAGTTTTCGGAGCAATCTATGGGGCTGCTTTTAGTGGGGTCTCATGGACTATGAAAATCCTCATAGGAGTCATCATCACATGGATAGGAATGAATTCACGTAGCACCTCACTGTCTGTGTCGCTAGTATTGGTGGGCGTCGTGACACTGTACCTGGGAGCTATGGTGCAAGCT
>DV2/CYD15/HONDURAS/281/2013
TTCCATTTGACCACACGCAATGGAGAACCACACATGATCGTCGGTAGGCAGGAGAAAGGGAAAAGTCTTCTGTTCAAAACAGAGGATGGTGTTAACATGTGTACCCTCATGGCCATAGACCTTGGTGAATTGTGTGAAGATACAATCACGTACAAGTGTCCTCTCCTCAGACAAAATGAACCAGAAGACATAGATTGTTGGTGCAACTCTACGTCCACATGGGTAACCTATGGGACATGTACCACCACAGGAGAACACAGAAGGGAAAAAAGATCAGTGGCGCTCGTTCCACATGTGGGTATGGGACTGGAGACACGAACTGAGACATGGATGTCATCAGAAGGGGCCTGGAAACATGTTCAGAGAATTGAAACCTGGATCTTGAGACATCCAGGTTTTACCATAATGGCAGCAATCTTGGCATACACCATAGGAACAACACATTTCCAAAGGGCCTTGATATTCATCTTACTGACAGCTGTCGCTCCTTCAATGACAATGCGCTGCATAGGAATATCAAATAGAGACTTCGTAGAAGGGGTTTCAGGAGGAAGCTGGGTTGACATAGTCTTAAACTATAGAAGTTGTGTGACGACGATGGCAAAAAACAAACCAACATTGGATTTTGAACTGATAAAAACAGAAGCCAAACAACCTGCCACTCTAAGGAAGTACTGTATAGAAGCAAAGCTGACCAACACAACAACAGAATCACGTTGTCCAACACAAGGGGAACCCAGTCTAAATGAAGAGCAGGACAAAAGGTTCATCTGCAAACACTCCATGGTAGACAGAGGATGGGGAAATGGATGTGGATTATTTGGAAAGGGAGGCATTGTGACCTGTGCTAAGTTTATATGCAAAAAGAACATGGAAGGAAAAGTCGTGCAGCCAGAAAACTTGGAATACACCATCGTAATAACACCCCACTCAGGAGAAGAGCACGCTGTAGGTAATGACACAGGAAAGCATGGCAAAGAAATCAAGATAACACCACAGAGTTCCATCACAGAAGCAGAACTGACAGGCTATGGCACTGTCACGATGGAGTGCTCTCCGAGAACGGGCCTCGACTTCAATGAGATGGTGCTGCTGCAGATGGAAGACAAAGCTTGGCTGGTGCACAGGCAATGGTTTCTAGACCTGCCGTTACCATGGCTACCCGGAGCGGACACACAAGGATCAAACTGGATACAGAAAGAGACATTGGTCACTTTCAAAAATCCCCACGCGAAGAAACAGGATGTCGTTGTTTTAGGGTCTCAAGAAGGGGCCATGCACACGGCACTCACAGGGGCCACAGAAATCCAGATGTCATCAGGGAACTTACTGTTCACAGGACATCTCAAGTGCAGGCTGAGAATGGACAAACTACAGCTCAAAGGAATGTCATACTCTATGTGTACAGGAAAGTTTAAAATTGTGAAGGAAATAGCAGAAACACAACATGGAACAATAGTTATCAGAGTACAATATGAAGGGGACGGTTCTCCATGTAAGATCCCTTTTGAGATAACAGATTTGGAAAAAAGACACGTCTTAGGTCGCTTGATCACAGTTAACCCAATCGTAACAGAAAAAGATAGCCCAGTCAACATAGAAGCAGAACCTCCATTCGGAGACAGCTACATTATCATAGGAGTAGAGCCGGGACAATTGAAACTCAATTGGTTTAAGAAGGGAAGTTCCATCGGCCAAATGTTTGAGACAACAATGAGAGGAGCAAAGAGAATGGCCATTCTAGGTGACACAGCCTGGGATTTTGGATCCCTGGGAGGAGTGTTTACATCTATAGGAAAGGCTCTCCACCAAGTTTTCGGAGCAATCTATGGGGCTGCTTTTAGTGGGGTCTCATGGACTATGAAAATCCTCATAGGAGTCATCATCACATGGATAGGAATGAATTCACGTAGCACCTCACTGTCTGTGTCGCTAGTATTGGTGGGCGTCGTGACACTGTACCTGGGAGCTATGGTGCAAGCT
>DV2/CYD15/HONDURAS/282/2013
TTCCATTTGACCACACGCAATGGAGAACCACACATGATCGTCGGTAGGCAGGAGAAAGGGAAAAGTCTTCTGTTCAAAACAGAGGATGGTGTTAACATGTGTACCCTCATGGCCATAGACCTTGGTGAATTGTGTGAAGATACAATCACGTACAAGTGTCCTCTCCTCAGACAAAATGAACCAGAAGACATAGATTGTTGGTGCAACTCTACGTCCACATGGGTAACCTATGGGACATGTACCACCACAGGAGAACACAGAAGGGAAAAAAGATCAGTGGCGCTCGTTCCACATGTGGGTATGGGACTGGAGACACGAACTGAGACATGGATGTCATCAGAAGGGGCCTGGAAACATGTTCAGAGAATTGAAACCTGGATCTTGAGACATCCAGGTTTTACCATAATGGCAGCAATCTTGGCATACACCATAGGAACAACACATTTCCAAAGGGCCTTGATCTTCATCTTACTGACAGCTGTCGCTCCTTCAATGACAATGCGCTGCATAGGAATATCAAATAGAGACTTCGTAGAAGGGGTTTCAGGAGGAAGCTGGGTTGACATAGTCTTAGAACATGGAAGTTGTGTGACGACGATGGCAAAAAACAAACCAACATTGGATTTTGAACTGATAAAAACAGAAGCCAAACAACCTGCCACTCTAAGGAAGTACTGTATAGAAGCAAAGCTGACCAACACAACAACAGAATCACGTTGTCCAACACAAGGGGAACCCAGTCTAAATGAAGAGCAGGACAAAAGGTTCATCTGCAAACACTCCATGGTAGACAGAGGATGGGGAAATGGATGTGGATTATTTGGAAAGGGAGGCATTGTGACCTGTGCTAAGTTTATATGCAAAAAGAACATGGAAGGAAAAGTCGTGCAGCCAGAAAACTTGGAATACACCATCGTAATAACACCCCACTCAGGAGAAGAGCACGCTGTAGGTAATGACACAGGAAAGCATGGCAAAGAAATCAAGATAACACCACAGAGTTCCATCACAGAAGCAGAACTGACAGGCTATGGCACTGTCACGATGGAGTGCTCTCCGAGAACGGGCCTCGACTTCAATGAGATGGTGCTGCTGCAGATGGAAGACAAAGCTTGGCTGGTGCACAGGCAATGGTTCCTAGACCTGCCGTTACCATGGCTACCCGGAGCGGACACACAAGGATCAAACTGGATACAGAAAGAGACATTGGTCACTTTCAAAAATCCTCACGCGAAGAAACAGGATGTCGTTGTTTTAGGGTCTCAAGAAGGGGCCATGCACACGGCACTCACAGGGGCCACAGAAATCCAGATGTCATCAGGGAACTTACTGTTCACAGGACATCTCAAGTGCAGGCTGAGAATGGACAAACTACAGCTCAAAGGAATGTCATACTCTATGTGTACAGGAAAGTTTAAAATTGTGAAGGAAATAGCAGAAACACAACATGGAACAATAGTTATCAGAGTACAATATGAAGGGGACGGTTCTCCATGTAAGATCCCTTTTGAGATAACAGATTTGGAAAAAAGACACGTCTTAGGTCGCTTGATCACAGTTAACCCAATCGTGACAGAAAAAGATAGCCCAGTCAACATAGAAGCAGAACCTCCATTCGGAGACAGCTACATTATCATAGGAGTAGAGCCGGGACAATTGAAACTCAATTGGTTTAAGAAGGGAAGTTCCATCGGCCAAATGTTTGAGACAACAATGAGAGGAGCAAAGAGAATGGCCATTCTAGGTGACACAGCCTGGGACTTTGGATCCCTGGGAGGAGTGTTCACATCTATAGGAAAGGCTCTCCACCAAGTTTTCGGAGCAATCTATGGGGCTGCTTTTAGTGGGGTCTCATGGACTATGAAAATCCTCATAGGAGTCATCATCACATGGATAGGAATGAATTCACGTAGCACCTCACTGTCTGTGTCGCTAGTATTGGTGGGCGTCGTGACACTGTACCTGGGAGCTATGGTGCAAGCT
>DV2/CYD15/HONDURAS/283/2013
TTCCATTTGACCACACGCAATGGAGAACCACACATGATCGTCGGTAGGCAGGAGAAAGGGAAAAGTCTTCTGTTCAAAACAGAGGATGGTGTTAACATGTGTACCCTCATGGCCATAGACCTTGGTGAATTGTGTGAAGATACAATCACGTACAAGTGTCCTCTCCTCAGACAAAATGAACCAGAAGACATAGATTGTTGGTGCAACTCTACGTCCACATGGGTAACCTATGGGACATGTACCACCACAGGAGAACACAGAAGGGAAAAAAGATCAGTGGCGCTCGTTCCACATGTGGGTATGGGACTGGAGACACGAACTGAGACATGGATGTCATCAGAAGGGGCCTGGAAACATGTTCAGAGAATTGAAACCTGGATCTTGAGACATCCAGGTTTTACCATAATGGCAGCAATCTTGGCATACACCATAGGAACAACACATTTCCAAAGGGCCTTGATCTTCATCTTACTGACAGCTGTCGCTCCTTCAATGACAATGCGCTGCATAGGAATATCAAATAGAGACTTCGTAGAAGGGGTTTCAGGAGGAAGCTGGGTTGACATAGTCTTAGAACATAGAAGTTGTGTGACGACGATGGCAAAAAACAAACCAACATTGGATTTTGAACTGATAAAAACAGAAGCCAAACAACCTGCCACTCTAAGGAAGTACTGTATAGAAGCAAAGCTGACCAACACAACAACAGAATCACGTTGTCCAACACAAGGGGAACCCAGTCTAAATGAAGAGCAGGACAAAAGGTTCATCTGCAAACACTCCATGGTAGACAGAGGATGGGGAAATGGATGTGGATTATTTGGAAAGGGAGGCATTGTGACCTGTGCTAAGTTTATATGCAAAAAGAACATGGAAGGAAAAGTCGTGCAGCCAGAAAACTTGGAATACACCATCGTAATAACACCCCACTCAGGAGAAGAGCACGCTGTAGGTAATGACACAGGAAAGCATGGCAAAGAAATCAAGATAACACCACAGAGTTCCATCACAGAAGCAGAACTGACAGGCTATGGCACTGTCACGATGGAGTGCTCTCCGAGAACGGGCCTCGACTTCAATGAGATGGTGCTGCTGCAGATGGAAGACAAAGCTTGGCTGGTGCACAGGCAATGGTTTCTAGACCTGCCGTTACCATGGCTACCCGGAGCGGACACACAAGGATCAAACTGGATACAGAAAGAGACATTGGTCACTTTCAAAAATCCCCACGCGAAGAAACAGGATGTCGTTGTTTTAGGGTCTCAAGAAGGGGCCATGCACACGGCACTCACAGGGGCCACAGAAATCCAGATGTCATCAGGGAACTTACTATTCACAGGACATCTCAAGTGCAGGCTGAGAATGGACAAACTACAGCTCAAAGGAATGTCATACTCTATGTGTACAGGAAAGTTTAAAATTGTGAAGGAAATAGCAGAAACACAACATGGAACAATAGTTATCAGAGTACAATATGAAGGGGACGGTTCTCCATGTAAGATCCCTTTTGAGATAACAGATTTGGAAAAAAGACACGTCTTAGGTCGCTTGATCACAGTTAACCCAATCGTAACAGAAAACGATAGCCCAGTCAACATAGAAGCAGAACCTCCATTCGGAGACAGCTACATTATCATAGGAGTAGAGCCGGGACAATTGAAACTCAATTGGTTTAAGAAGGGAAGTTCCATCGGCCAAATGTTTGAGACAACAATGAGAGGAGCAAAGAGAATGGCCATTCTAGGTGA-------------------------------------------------------------------------------------------------------------------------------------------------------------------------------------------------------------------------------------------
>DV2/CYD15/HONDURAS/284/2013
TTCCATTTGACCACACGCAATGGAGAACCACACATGATCGTCGGTAGGCAGGAGAAAGGGAAAAGTCTTCTGTTCAAAACAGAGGATGGTGTTAACATGTGCACCCTCATGGCCATAGACCTTGGTGAATTGTGTGAAGATACAATCACGTACAAGTGTCCTCTCCTCAGACAAAATGAACCAGAAGACATAGATTGTTGGTGCAACTCCACGTCCACATGGGTAACTTATGGGACATGTACCACCACAGGAGAACACAGAAGGGAAAAAAGATCAGTGGCGCTCGTTCCACATGTGGGTATGGGACTGGAGACACGAACTGAGACATGGATGTCATCAGAAGGGGCCTGGAAACATGTTCAGAGAATTGAAACTTGGATCTTGAGACATCCAGGTTTTACCATAATGGCAGCAATCTTGGCATACACCATAGGAACAACACATTTCCAAAGGGCCTTGATCTTCATCCTACTGACAGCTGTCGCTCCTTCAATGACAATGCGCTGCATAGGAATATCAAATAGAGACTTCGTAGAAGGGGTTTCAGGAGGAAGCTGGGTTGACATAGTCTTAGAACATGGAAGTTGTGTGACGACAATGGCAAAAAACAAACCAACATTGGATTTTGAACTGATAAAAACAGAAGCCAAACAACCTGCCACTCTAAGGAAGTACTGTATAGAAGCAAAGCTGACCAACACAACAACAGAATCACGTTGTCCAACACAAGGGGAACCCAGTCTAAATGAAGAGCAGGACAAAAGGTTCATCTGCAAACACTCCATGGTAGACAGAGGATGGGGAAATGGATGTGGATTATTTGGAAAGGGAGGCATTGTGACCTGTGCTAAGTTTATATGCAAAAAGAATATGGAAGGAAAAGTCGTGCAGCCAGAAAACTTGGAATACACCATCGTGATAACACCCCACTCAGGAGAAGAGCACGCTGTAGGGAATGACACAGGAAAGCATGGCAAAGAAATCAAGATAACACCACAGAGTTCCATCACAGAAGCAGAACTGACAGGCTATGGCACTGTCACGATGGAGTGCTCTCCGAGAACGGGCCTCGACTTCAATGAGATGGTGCTGCTGCAGATGGAAGACAAAGCTTGGCTGGTGCACAGGCAATGGTTTCTAGACCTGCCGTTACCATGGCTACCCGGAGCGGACACACAAGGATCAAACTGGATACAGAAAGAGACATTGGTCACTTTCAAAAATCCCCACGCGAAGAAACAGGATGTCGTTGTTTTAGGGTCTCAAGAAGGGGCCATGCACACGGCACTCACAGGGGCCACAGAAATCCAGATGTCATCAGGGAACTTACTGTTCACAGGACATCTCAAGTGCAGGCTGAGAATGGACAAACTACAGCTCAAAGGAATGTCGTACTCTATGTGTACAGGAAAGTTTAAAATTGTGAAGGAAATAGCAGAAACACAACATGGAACAATAGTTATCAGAGTACAATATGAAGGGGACGGTTCTCCATGTAAGATCCCTTTTGAGATAACAGATTTGGAAAAAAGACACGTCTTAGGTCGCTTGATCACAGTTAACCCAATTGTAACAGAAAAAGATAGCCCAGTCAACATAGAAGCAGAACCTCCATTCGGAGACAGCTACATTATCATAGGAGTAGAGCCGGGACAATTGAAACTCAATTGGTTTAAGAAGGGAAGTTCCATCGGCCAAATGTTTGAGACAACAATGAGAGGAGCAAAGAGAATGGCCATTCTAGGTGACACAGCCTGGGATTTCGGATCCCTGGGAGGAGTGTTTACATCTATAGGAAAGGCTCTCCACCAAGTTTTCGGAGCAATCTATGGGGCTGCTTTTAGTGGGGTCTCATGGACTATGAAAATCCTCATAGGAGTCATCATCACATGGATAGGAATGAATTCACGTAGCACCTCACTGTCTGTGTCGCTAGTATTGGTGGGCGTCGTGACACTGTACCTGGGAGTCA-----------
>DV2/CYD15/HONDURAS/285/2013
TTCCATTTGACCACACGCAATGGAGAACCACACATGATCGTCGGTAGGCAGGAGAAAGGGAAAAGTCTTCTGTTCAAAACAGAGGATGGTGTTAACATGTGTACCCTCATGGCCATAGACCTTGGTGAATTATGTGAAGATACAATCACGTACAAGTGTCCTCTCCTCAGACAAAATGAACCAGAAGATATAGATTGTTGGTGCAACTCTACGTCCACATGGGTAACCTATGGGACATGTACCACCACAGGAGAACACAGAAGGGAAAAAAGATCAGTGGCGCTCGTTCCACATGTGGGTATGGGACTGGAGACACGAACTGAGACATGGATGTCATCAGAAGGGGCCTGGAAACATGTTCAGAGAATTGAAACCTGGATCTTGAGACATCCAGGTTTTACCATAATGGCAGCAATCTTGGCATACACCATAGGAACAACACATTTCCAAAGGGCCTTGATCTTCATCTTACTGACAGCTGTCGCTCCTTCAATGACAATGCGCTGCATAGGAATATCAAATAGAGACTTCGTAGAAGGGGTTTCAGGAGGAAGCTGGGTTGACATAGTCTTAGAACATGGAAGTTGTGTGACGACAATGGCAAAAAACAAACCAACATTGGATTTTGAACTGATAAAAACAGAAGCCAAACAACCTGCCACTCTAAGGAAGTACTGTATAGAAGCAAAGCTGACCAACACAACAACAGAATCACGTTGTCCAACACAAGGGGAACCCAGTCTAAATGAAGAGCAGGACAAAAGGTTCATCTGCAAACACTCCATGGTAGACAGAGGATGGGGAAATGGATGTGGATTATTTGGAAAGGGAGGCATTGTGACCTGTGCTAAGTTTATATGCAAAAAGAACATGGAAGGAAAAGTCGTGCAGCCAGAAAACTTGGAATACACCATCGTAATAACACCCCACTCAGGAGAAGAGCACGCTGTAGGTAATGACACAGGAAAGCATGGCAAAGAAATCAAGATAACACCACAGAGTTCCATCACAGAAGCAGAACTGACAGGCTATGGCACTGTCACGATGGAGTGCTCTCCGAGAACGGGCCTCGACTTCAATGAGATGGTGCTGCTGCAGATGGAAGACAAAGCTTGGCTGGTGCACAGGCAATGGTTTCTAGACCTGCCGTTACCATGGCTACCCGGAGCGGACACACAAGGATCAAACTGGATACAGAAAGAGACATTGGTCACTTTCAAAAATCCCCACGCGAAGAAACAGGATGTCGTTGTTTTAGGGTCTCAAGAAGGGGCCATGCACACGGCACTCACAGGGGCCACAGAAATCCAGATGTCATCAGGGAACTTACTGTTCACAGGACATCTCAAGTGCAGGCTGAGAATGGACAAACTACAGCTCAAAGGAATGTCATACTCTATGTGTACAGGAAAGTTTAAAATTGTGAAGGAAATAGCAGAAACACAACATGGAACAATAGTTATCAGAGTACAATATGAAGGGGACGGTTCTCCATGTAAGATCCCTTTTGAGATAACAGATTTGGAAAAAAGACACGTCTTAGGTCGCTTGATCACAGTTAACCCAATCGTAACAGAAAAAGATAGCCCAGTCAACATAGAAGCAGAACCTCCATTCGGAGACAGCTACATCATCATAGGAGTAGAGCCGGGACAATTGAAACTCAATTGGTTTAAGAAGGGAAGTTCCATTGGCCAAATGTTTGAGACAACAATGAGAGGAGCAAAGAGAATGGCCATTCTAGGTGACACAGCCTGGGACTTTGGATCCCTGGGAGGAGTGTTTACATCTATAGGAAAGGCTCTCCACCAAGTTTTCGGAGCAATCTATGGGGCTGCTTTTAGTGGGGTCTCATGGACTATGAAAATCCTCATAGGAGTCATCATCACATGGATAGGAATGAATTCACGCAGCACCTCACTGTCTGTGTCGCTAGTATTGGTGGGCGTCGTGACACTGTACCTGGGAGCTATGGTGCAAGCT
>DV2/CYD15/HONDURAS/286/2013
TTCCATTTGACCACACGCAATGGAGAACCACACATGATCGTCGGTAGGCAGGAGAAAGGGAAAAGTCTTCTGTTCAAAACAGAGGATGGTGTTAACATGTGCACCCTCATGGCCATAGACCTTGGTGAATTATGTGAAGATACAATCACGTATAAGTGTCCTCTCCTCAGACAAAATGAACCAGAAGACATAGATTGTTGGTGCAACTCTACGTCCACATGGGTAACTTATGGGACATGTACCACCACAGGAGAACACAGAAGGGAAAAAAGATCAGTGGCGCTCGTTCCACATGTGGGTATGGGACTGGAGACACGAACTGAGACATGGATGTCATCAGAAGGGGCCTGGAAACATGTTCAGAGAATTGAAACCTGGATCTTGAGACATCCAGGTTTTACCATAATGGCAGCAATCTTGGCATACACCATAGGAACAACACATTTCCAAAGGGCCTTGATCTTCATCCTACTGACAGCTGTCGCTCCTTCAATGACAATGCGCTGCATAGGAATATCAAATAGAGACTTTGTAGAAGGGGTTTCAGGAGGAAGCTGGGTTGACATAGTCTTAGAACATGGAAGTTGTGTGACGACAATGGCAAAAAACAAACCAACATTGGATTTTGAACTGATAAAAACAGAAGCCAAACAACCTGCCACTCTAAGGAAGTACTGTATAGAAGCAAAGCTGACCAACACAACAACAGAATCACGTTGTCCAACACAAGGGGAACCCAGTCTAAATGAAGAGCAGGACAAAAGGTTCATCTGCAAACACTCCATGGTAGACAGAGGATGGGGAAATGGATGTGGATTATTTGGAAAGGGAGGCATTGTGACCTGTGCTAAGTTTATATGCAAAAAGAATATGGAAGGAAAAGTCGTGCAGCCAGAAAACTTGGAATACACCATCGTGATAACACCCCACTCAGGAGAAGAGCACGCTGTAGGGAATGACACGGGAAAGCATGGCAAAGAAATCAAGATAACACCACAGAGTTCCATCACAGAAGCAGAACTGACAGGCTATGGCACTGTCACGATGGAGTGCTCTCCGAGAACGGGCCTCGACTTCAATGAGATGGTGCTGCTGCAGATGGAAGACAAAGCTTGGCTGGTGCACAGGCAATGGTTTCTAGACCTGCCGTTACCATGGCTACCCGGAGCGGACACACAAGGATCAAACTGGATACAGAAAGAGACATTGGTCACTTTCAAAAATCCCCACGCGAAGAAACAGGATGTCGTTGTTTTAGGGTCTCAAGAAGGGGCCATGCACACGGCACTCACAGGGGCCACAGAAATCCAGATGTCATCAGGGAACTTACTGTTCACAGGACATCTCAAGTGCAGGCTGAGAATGGACAAACTACAGCTCAAAGGAATGTCGTACTCTATGTGTACAGGAAAGTTTAAAATTGTGAAGGAAATAGCAGAAACACAACATGGAACAATAGTTATCAGAGTACAATATGAAGGGGACGGTTCTCCATGTAAGATCCCTTTTGAGATAACAGATTTGGAAAAAAGACACGTCTTAGGTCGCTTGATCACAGTTAACCCAATCGTAACAGAAAAAGATAGCCCAGTCAACATAGAAGCAGAACCTCCATTCGGAGACAGCTACATTATCATAGGAGTAGAGCCGGGACAATTGAAACTCAATTGGTTTAAGAAGGGAAGTTCCATCGGCCAAATGTTTGAGACAACAATGAGAGGAGCAAAGAGAATGGCCATTCTAGGTGACACAGCCTGGGACTTCGGATCCCTGGGAGGAGTGTTTACATCTATAGGAAAGGCTCTCCACCAAGTTTTCGGAGCAATCTATGGGGCTGCTTTTAGTGGGGTCTCATGGACTATGAAAATCCTCATAGGAGTCATCATCACATGGATAGGAATGAATTCACGTAGCACCTCACTGTCTGTGTCGCTAGTATTGGTGGGCGTCGTGACACTGTACCTGGGAGCTATGGTGCAAGCT
>DV2/CYD14/INDONESIA/016/2013
TTCCATTTAACCACACGCAACGGAGAACCACACATGATCGTTAGTAGACAAGAGAAAGGAAAAAGTCTTCTTTTCAAAACAGAGAACGGTGTAAACATGTGTACCCTCATGGCCATGGACCTCGGTGAATTGTGTGAAGACACAATCACTTATAATTGTCCTCTTCTCAGGCAGAATGAACCAGAAGACATAGACTGTTGGTGCAACTCTACGTCTACATGGGTAACTTATGGGACATGCACTGCCACAGGAGAACACAGAAGGGAAAAAAGATCAGTGGCACTCGTTCCACATGTGGGAATGGGGCTGGAGACACGAACCGAAACATGGATGTCATCAGAAGGGGCCTGGAAGCATGCTCAGAGAATCGAAACTTGGGTCTTGAGACATCCAGGCTTCACCATAATGGCAGCAATCTTGGCATACACCATAGGAACGACACATTTCCAAAGAGTCCTGATTTTCATCTTACTGACAGCTGTCGCTCCTTCAATGACAATGCGTTGTATAGGAATATCAAATAGAGACTTTGTGGAAGGGGTTTCAGGAGGAAGCTGGGTTGACATAGTCTTAGAACATGGAAGCTGTGTGACGACGATGGCGAAAAATAAACCAACATTGGACTTCGAACTGATAAAAACGGAAGCCAAACATCCCGCCACTTTAAGGAAATATTGTATAGAGGCAAAGCTGACCAACACAACTACAGCATCTCGTTGCCCAACACAAGGAGAACCTAGCCTAAATGAAGAACAGGACAAAAGATTTGTCTGCAAACACTCCATGGTAGACAGAGGATGGGGAAATGGATGCGGATTATTTGGAAAAGGAGGTATCGTGACCTGTGCAATGTTCACATGCAAAAAGAACATGGAAGGGAAAATCGTGCAACCAGAGAACCTGGAGTACACCATTGTGATAACACCCCACTCAGGGGAAGAGAATGCAGTCGGAAATGACACAGGGAAACACGGCAAGGAAATTAAAGTAACACCACAGAGTTCCATCACAGAAGCAGAACTAACAGGCTATGGCACTGTTACGATGGAATGCTCTCCGAGAACGGGCCTCGACTTCAATGAGATGGTGTTGCTGCAAATGGAAAACAAGGCTTGGCTGGTGCACAGGCAATGGTTCCTAGACCTGCCGTTACCATGGCTGCCCGGAGCAGACAAACAAGGATCAAATTGGATACAGAAGGAGACATTGGTCACTTTCAAAAATCCCCATGCGAAGAAACAGGATGTTGTTGTTTTAGGATCCCAAGAAGGGGCCATGCACACAGCACTCACAGGGGCCACGGAAATCCAGATGTCATCAGGAAACTTACTGTTCACAGGACATCTTAAGTGCAGGCTGAGAATGGATAAACTACAGCTCAAAGGAATGTCATATTCCATGTGTACAGGAAAGTTTAAAGTTGTGAAGGAAATAGCAGAAACACAACATGGAACAATAGTTATCAGAGTACAATATGAAGGGGACGGTTCTCCGTGCAAGATCCCTTTTGAAATAATGGATTTGGAAAAAAGACATGTCTTAGGTCGCTTGATTACAGTCAACCCAATTGTCACAGAAAAAGACAGCCCAGTCAACATAGAAGCAGAACCTCCATTTGGAGACAGCTACATCATTATAGGAGTAGAACCAGGACAACTGAAGCTCAGCTGGTTTAAGAAAGGAAGTTCTATTGGCCAAATGTTTGAAACAACAATGAGAGGAGCGAAGAGAATGGCCATTTTAGGTGACACAGCTTGGGATTTTGGATCCCTGGGAGGAGTGTTCACATCTATAGGAAAGGCCCTCCACCAAGTCTTTGGAGCAATCTATGGGGCTGCCTTCAGTGGGGTTTCATGGACTATGAAAATCCTTATAGGAGTCGTCATCACATGGATAGGAATGAATTCACGCAGCACCTCACTGTCTGTGTCACTAGTATTAGTGGGGGTCGTGACATTGTACTTGGGAGTCATGGTGCAGGCC
>DV2/CYD14/INDONESIA/018/2013
TTCCATTTAACCACACGCAATGGAGAACCACACATGATCGTCAGTAGACAAGAGAAAGGGAAAAGTCTTCTGTTTAAAACAGAGAACGGTGTGAACATGTGCACCCTTATGGCCATGGACCTTGGTGAACTGTGTGAAGACACAATCACTTACAATTGTCCCCTTCTCAGGCAGAATGAACCAGAAGACATAGACTGTTGGTGCAACTCTACGTCTACATGGGTAACTTATGGGACATGCACCGCTACAGGAGAACACAGAAGAGAAAAAAGATCAGTGGCACTCGTTCCACATGTGGGAATGGGACTGGAGACACGAACTGAAACATGGATGTCATCAGAAGGGGCCTGGAAACATGCACAGAGAATTGAAACTTGGGTCTTGAGACATCCAGGGTTCACCATAATGGCAGCAATCCTGGCATACACCATAGGAACGACATATTTCCAAAGAGTCCTGATTTTCATCTTACTGACAGCTGTCGCTCCCTCAATGACAATGCGTTGTATAGGAATATCAAATAGAGACTTTGTGGAAGGGGTTTCTGGAGGAAGCTGGGTTGACATAGTCTTGGAACATGGAAGCTGCGTGACGACGATGGCGAAAAATAAACCAACATTGGATTTTGAACTGATAAAGACAGAAGCCAAACATCCCGCCACTCTAAGGAAGTATTGTATAGAGGCAAAGCTGACCAACACAACAACAGCATCTCGCTGCCCAACACAAGGAGAACCCAGCCTAAATGAAGAACAGGACAAAAGATTCGTCTGCAAACACTCCATGGTAGACAGAGGATGGGGAAATGGATGCGGATTATTTGGAAAGGGAGGTATCGTGACCTGTGCAATGTTCACATGCAAAAAGAACATGGAAGGAAAAATCGTGCAACCAGAAAACTTGGAGTACACCATTGTGATAACACCTCACTCAGGGGAAGAGAATGCAGTCGGAAATGACACAGGAAAACACGGCAAGGAAATTAAAGTAACACCACAGAGTTCCATTACAGAAGCAGAATTAACAGGCTATGGCACTGTCACGATGGAATGCTCTCCGAGAACGGGACTCGACTTCAATGAGATGGTGTTGCTGCAAATGGAAAACAAGGCTTGGCTGGTGCACAGGCAATGGTTCCTAGACCTGCCATTACCATGGCTGCCCGGAGCAGACACACAAGGATCAAATTGGATACAGAAGGAGACATTGGTCACTTTCAAAAATCCCCATGCAAAGAAACAGGATGTTGTCGTTTTAGGATCCCAAGAAGGGGCTATGCACACAGCACTCACAGGGGCCACAGAAATCCAGATGTCATCAGGAAACTTACTGTTCACAGGACATCTTAAATGTAGGCTGAGAATGGACAAACTACAGCTCAAAGGAATGTCATATTCCATGTGCACAGGAAAGTTCAAAGTTGTGAAGGAAATAGCAGAAACACAACATGGAACAATAGTTATCAGAGTACAATATGAAGGGGACGGTTCTCCGTGCAAGATCCCTTTTGAAATAATGGATTTGGAAAAAAGACATGTCTTAGGTCGCTTGATTACAGTCAACCCAATTGTCACAGAAAAAGACAGCCCAGTCAACATAGAAGCAGAACCTCCATTCGGAGACAGCTACATCATTATAGGAGTAGAACCGGGACAACTGAAGCTCAGCTGGTTTAAGAAAGGAAGCTCTATTGGCCAAATGTTTGAGACAACAATGAGAGGAGCGAAGAGAATGGCCATTTTAGGTGACACAGCTTGGGATTTTGGATCCCTGGGAGGAGTGTTCACATCTATAGGAAAGGCCCTCCACCAGGTCTTTGGAGCAATCTATGGGGCTGCCTTCAGTGGGGTTTCATGGACTATGAAAATCCTCATAGGAGTCGTCATCACATGGATAGGAATGAATTCACGCAGCACCTCACTGTCCGTGTCACTAGTATTAGTGGGAGTTGTGACATTGTATTTGGGAGTTATGGTGCAGGCC
>DV2/CYD14/INDONESIA/019/2012
TTCCATTTAACCACACGCAACGGAGAACCACACATGATCGTCAGTAGACAAGAGAAAGGGAAAAGTCTTCTGTTTAAAACAGAGAACGGTGTGAACATGTGTACCCTCATGGCCATGGACCTTGGTGAACTGTGTGAAGACACAATCACTTATAATTGTCCTCTTCTCAGGCAGAATGAACCAGAAGACATAGACTGCTGGTGCAACTCCACGTCCACATGGGTAACTTACGGGACATGCACCGCCACAGGAGAACACAGAAGGGAAAAAAGATCAGTGGCACTCGCTCCACATGTGGGAATGGGACTGGAGACACGAACTGAAACATGGATGTCATCAGAAGGGGCCTGGAAACATGCCCAGAGAATTGAAACGTGGGTCTTGCGACATCCAGGCTTCACCATAATGGCAGCAATCCTGGCTTACACCATAGGAACAACATATTTCCAAAGAGTCCTGATCTTCATCTTACTGACAGCTGTCGCTCCTTCAATGACAATGCGTTGTATAGGAATATCAAATAGAGACTTTGTGGAAGGGGTATCAGGAGGAAGCTGGGTTGACATAGTCTTGGAACATGGAAGCTGTGTGACGACGATGGCGAAAAATAAACCAACATTGGATTTTGAACTGATAAAAACAGAAGCCAAACACCCCGCCACTCTAAGGAAGTATTGTATAGAGGCAAAGCTGACCAACACAACAACAGCATCTCGCTGCCCAACACAAGGAGAACCTAGCCTAAATGAAGAACAGGACAAAAGATTCGTCTGCAAACACTCCATGGTAGACAGAGGATGGGGAAATGGATGCGGATTATTTGGAAAGGGAGGTATCGTGACCTGTGCAATGTTCACATGCAAAAAGAACATGGAAGGAAAAATCGTGCAACCAGAAAACTTGGAGTACACCATTGTGATAACACCTCACTCAGGGGAAGAGAATGCAGTCGGAAATGACACAGGAAAACACGGCAAGGAAATTAAAGTAACACCACAGAGTTCCATCACAGAAGCAGAACTAACAGGCTATGGCACTGTTACGATGGAATGCTCTCCGAGAACGGGCCTCGACTTCAATGAGATGGTGTTACTGCAAATGGAAAACAAGGCTTGGCTGGTGCACAGGCAATGGTTCTTAGACCTGCCGTTACCATGGCTGCCCGGAGCAGACACACAAGGATCAAATTGGATACAGAAGGAGACATTGGTCACTTTCAAAAATCCCCATGCAAAGAAACAGGATGTTGTCGTTTTAGGATCTCAAGAAGGGGCCATGCACACAGCACTCACAGGGGCCACGGAAATCCAGATGTCATCAGGAAACTTGCTGTTCACAGGACATCTTAAGTGCAGGCTGAGAATGGACAAACTACAGCTCAAAGGAATGTCATATTCCATGTGCACAGGAAAGTTTAAAGTTGTGAAGGAAATAGCAGAAACACAACATGGAACAGTAGTTATCAGAGTACAATATGAAGGGGACGGTTCTCCGTGCAAGATCCCTTTTGAAATAATGGATTTGGAAAAAAGACATGTCTTAGGTCGCTTGATTACAGTCAACCCAATTGTCACAGAAAAAGACAGCCCAGTCAACATAGAAGCAGAACCTCCATTCGGGGACAGCTACATCATTATAGGAGTAGAACCAGGACAACTGAAGCTCAGCTGGTTTAAGAAAGGAAGTTCTATTGGCCAAATGTTTGAGACAACAATGAGAGGAGCGAAGAGAATGGCCATTTTAGGTGACACAGCTTGGGATTTTGGATCCTTGGGAGGGGTGTTTACATCCATAGGAAAGGCCCTCCACCAAGTCTTTGGAGCAATCTATGGGGCTGCCTTCAGTGGGGTTTCATGGACTATGAAAATCCTCATAGGAGTCGTCATCACATGGATAGGAATGAATTCACGCAGCACTTCACTGTCTGTGTCACTAGTATTAGTGGGGGTCGTGACATTGTATTTGGGAGTTATGGTGCAGGCT
>DV2/CYD14/INDONESIA/023/2013
TTCCATTTGACCACACGCAACGGAGAACCACATATGATCGTCAGTAGACAAGAGAAAGGGAAAAGTCTTCTGTTTAAAACAGAGAACGGTGTGAACATGTGTACCCTCATGGCCATGGACCTTGGCGAACTGTGTGAAGACACAATCACTTATAATTGTCCTCTTCTCAGGCAGAATGAACCAGAAGACATAGACTGTTGGTGCAACTCTACGTCCACATGGGTAACTTACGGGACATGCACCGCCACAGGAGAACACAGAAGGGAAAAAAGATCAGTGGCACTCGTTCCACATGTGGGAATGGGACTGGAGACACGAACTGAAACATGGATGTCATCAGAAGGGGCCTGGAAACATGCCCAGAGAATTGAAACTTGGGTCTTGAGACATCCAGGCTTCACCATAATGGCAGCAATCCTGGCTTACACCATAGGAACGACATATTTCCAAAGAGTCCTGATCTTCATCTTACTGACAGCTGTCGCTCCTTCAATGACAATGCGTTGTATAGGAATATCAAATAGAGACTTTGTGGAAGGGGTATCAGGAGGAAGCTGGGTTGACATAGTTTTGGAACATGGAAGCTGTGTGACGACGATGGCGAAAAATAAACCAACATTGGATTTTGAACTGATAAAAACAGAAGCCAAACACCCCGCCACTCTAAGGAAGTACTGTATAGAGGCAAAGCTGACCAACACAACAACAGCATCTCGCTGCCCAACACAAGGAGAACCTAGCCTAAATGAAGAACAGGACAAAAGATTTGTCTGCAAACACTCCATGGTAGACAGAGGATGGGGAAATGGATGCGGATTACTTGGAAAGGGAGGTATCGTGACCTGTGCAATGTTCACATGCAAAAAGAACATGGAAGGAAAAATCGTGCAACCAGAAAACTTGGAGTACACCATTGTGATAACACCTCACTCAGGGGAAGAGAATGCAGTCGGAAACGACACAGGAAAACACGGCAAGGAAATTAAAGTAACACCACAGAGTTCCATCACAGAAGCAGAACTAACAGGCTATGGCACCGTCACGATGGAGTGCTCTCCGAGAACGGGCCTCGACTTCAATGAGATGGTGTTGCTGCAAATGGAAAACAAGGCTTGGCTGGTGCACAGGCAATGGTTTTTAGACCTGCCGTTACCATGGCTGCCCGGAGCAGACACACAAGGATCAAATTGGATACAGAAGGAGACATTGGTCACTTTCAAAAATCCCCATGCAAAGAAACAGGATGTCGTCGTATTAGGATCCCAAGAAGGGGCCATGCACACAGCACTCACAGGGGCCACGGAAATCCAAATGTCATCAGGAAACTTACTGTTCACAGGACATCTTAAGTGCAGGCTGAGAATGGACAAACTACAGCTCAAAGGAATGTCATATTCCATGTGTACAGGAAAGTTTAAAGTTGTGAAGGAAATAGCAGAAACACAACATGGAACAATAGTTATCAGAGTACAATATGAAGGGGACGGTTCTCCATGCAAGATCCCTTTTGAAATAATGGATCTAGGAAAAGGACATGTCTTAGGTCGCTTGATTACAGTCAACCCAATTGTCACGGAAAAAGACAGCCCAGTCAACATAGAAGCAGAACCTCCATTCGGGGACAGCTACATCATTATAGGAGTAGAACCAGGACAACTGAAACTCAGCTGGTTTAAGAAAGGAAGTTCTATTGGCCAAATGTTTGAGACAACAATGAGAGGAGCGAAGAGAATGGCCATTTTAGGTGACACAGCTTGGGATTTTGGATCCTTGGGAGGGGTGTTCACATCCATAGGAAAGGCCCTCCACCAAGTCTTTGGAGCAATCTATGGGGCTGCCTTCAGTGGGGTTTCATGGACTATGAAAATCCTCATAGGAGTCGTCATCACATGGATAGGAATGAATTCACGCAGCACCTCACTGTCTGTGTCACTAGTATTAGTGGGGGTCGTGACATTGTATTTGGGAGTTATGGTGCAGGCC
>DV2/CYD14/INDONESIA/024/2012
TTCCATTTAACCACACGCAACGGAGAACCACACATGATCGTCAGTAGACAAGAGAAAGGGAAAAGTCTTCTGTTTAAAACAGAGAACGGTGTGAACATGTGTACCCTCATGGCCATGGACCTTGGTGAACTGTGTGAAGACACAATCACTTATAATTGTCCTCTTCTCAGGCAGAATGAACCAGAAGACATAGACTGCTGGTGCAACTCTACGTCTACATGGGTAACTTACGGGACATGCACCGCCACAGGAGAACACAGAAGGGAAAAAAGATCAGTGGCACTCGTTCCACACGTGGGAATGGGACTGGAGACACGAACTGAAACATGGATGTCATCAGAAGGGGCCTGGAAACATGCCCAGAGAATTGAAACGTGGGTCTTGAGACATCCAGGCTTCACCATAATGGCAGCAATCCTGGCTTACACCATAGGAACGACATACTTCCAAAGAGTCCTGATCTTCATCTTACTGACAGCTGTCGCTCCTTCAATGACAATGCGTTGTATAGGAATATCAAATAGAGACTTTGTGGAAGGGGTATCAGGAGGAAGCTGGGTTGACATAGTCTTGGAACATGGAAGCTGTGTGACGACGATGGCGAAAAATAAACCAACATTGGATTTTGAACTGATAAAAACAGAAGCCAAACACCCCGCCACTCTAAGGAAGTATTGTATAGAGGCAAAGCTGACCAACACAACAACAGCATCTCGCTGCCCAACACAAGGAGAACCTAGCCTAAATGAAGAACAGGACAAAAGATTCGTCTGCAAACACTCCATGGTAGACAGAGGATGGGGAAATGGATGCGGATTATTTGGAAAGGGAGGTATCGTGACCTGTGCAATGTTCACATGCAAAAAGAACATGGAAGGAAAAATCGTGCAACCAGAAAACTTGGAGTACACCATCGTGATAACACCTCACTCAGGGGAAGAGAATGCAGTCGGAAATGACACAGGAAAACACGGCAAGGAAATTAAAGTAACACCACAGAGTTCCATCACAGAAGCAGAACTAACAGGCTATGGCACTGTTACGATGGAATGCTCTCCGAGAACGGGCCTCGACTTCAATGAGATGGTGTTGCTGCAAATGGAAAACAAGGCTTGGCTGGTGCACAGGCAATGGTTCCTAGACCTGCCGTTACCATGGCTGCCCGGAGCAGACACACAAGGATCAAATTGGATACAGAAGGAGACATTGGTCACTTTCAAAAATCCCCATGCAAAGAAACAGGATGTTGTCGTTTTAGGATCCCAAGAAGGGGCCATGCACACAGCACTCACAGGGGCCACGGAAATCCAGATGTCATCAGGAAACTTGCTGTTCACAGGTCATCTTAAGTGCAGGCTGAGAATGGACAAACTACAACTCAAAGGAATGTCATATTCCATGTGTACAGGAAAGTTTAAAGTTGTGAAGGAAATAGCAGAGACACAACATGGAACAATAGTTATCAGAGTACAATATGAAGGGGACGGTTCTCCGTGCAAGATCCCTTTTGAAATAATGGATTTGGAAAAAAGACATGTCTTAGGTCGCTTGATTACAGTCAACCCAATTGTCACAGAGAAAGACAGCCCAGTCAACATAGAAGCAGAACCTCCATTCGGGGACAGCTACATCATTATAGGGGTAGAACCAGGACAACTGAAGCTCAACTGGTTTAAGAAAGGAAGTTCTATTGGCCAAATGTTTGAAACAACAATGAGAGGAGCGAAGAGAATGGCCATTTTAGGTGACACAGCTTGGGATTTTGGATCCTTGGGAGGGGTGTTCACATCCATAGGAAAGGCCCTCCACCAAGTCTTTGGAGCAATTTATGGGGCTGCCTTCAGTGGGGTTTCATGGACTATGAAAATCCTCATAGGAGTTGTCATCACATGGATAGGAATGAATTCACGCAGCACCTCACTGTCTGTGTCACTAGTATTAGTGGGGGTCGTGACATTGTATTTGGGAGTTATGGTGCAGGCC
>DV2/CYD14/INDONESIA/025/2012
TTCCATTTAACCACACGCAACGGAGAACCACACATGATCGTCAGTAGACAAGAGAAAGGGAAAAGTCTTCTGTTTAAAACAGAGAACGGTGTGAACATGTGTACCCTCATGGCCATGGACCTTGGTGAACTGTGTGAAGACACAATCACTTATAATTGTCCTCTTCTCAGGCAGAATGAACCAGAAGACATAGACTGCTGGTGCAACTCTACGTCTACATGGGTAACTTACGGGACATGCACCGCCACAGGGGAACACAGAAGAGAAAAAAGATCAGTGGCACTCGTTCCACATGTGGGAATGGGACTGGAGACACGAACTGAAACATGGATGTCATCAGAAGGGGCCTGGAAACATGCTCAGAGAATTGAAACGTGGGTCTTGAGACATCCAGGCTTCACCATAATGGCAGCAATCCTGGCTTACACCATAGGAACGACATATTTCCAAAGAGTCCTGATCTTCATCTTACTGACAGCTGTCGCTCCTTCAATGACAATGCGCTGTATAGGAATATCAAATAGAGACTTTGTGGAAGGGGTATCAGGAGGAAGCTGGGTTGACATAGTCTTGGAACATGGAAGCTGTGTGACGACGATGGCGAAAAATAAACCAACATTGGATTTTGAACTGATAAAAACAGAAGCCAAACACCCTGCCACTCTAAGGAAGTATTGTATAGAGGCAAAGCTGACCAACACAACAACAGCATCTCGCTGCCCAACACAAGGAGAACCTAGCCTAAATGAAGAACAGGACAAAAGATTCGTCTGCAAACACTCCATGGTAGACAGAGGATGGGGAAATGGATGCGGATTATTTGGAAAGGGAGGTATCGTGACCTGTGCAATGTTCACATGCAAAAAGAACATGGAAGGAAAAATCGTGCAACCAGAAAACTTGGAGTACACCATTGTGATAACACCTCACTCAGGGGAAGAGAATGCAGTCGGAAATGACACAGGAAAACACGGCAAGGAAATTAAAGTAACACCACAGAGTTCCATCACAGAAGCAGAACTAACAGGCTATGGCACTGTTACGATGGAATGCTCTCCGAGAACGGGCCTCGACTTCAATGAGATGGTGTTGCTGCAAATGGAAAACAAGGCTTGGCTGGTGCACAGGCAATGGTTCTTAGACCTGCCGTTACCATGGCTGCCCGGAGCAGACACACAAGGATCAAATTGGATACAGAAGGAGACATTGGTCACTTTCAAAAATCCCCATGCAAAGAAACAGGATGTTGTCGTTTTAGGATCCCAAGAAGGGGCTATGCACACAGCACTCACAGGGGCCACGGAAATCCAGATGTCATCAGGAAACCTGCTGTTCACAGGACATCTTAAGTGCAGGCTGAGAATGGACAAACTACAGCTCAAAGGAATGTCATATTCCATGTGTACAGGAAAGTTTAAAGTTGTTAAGGAAATAGCAGAAACACAACATGGAACAATAGTTATCAGAGTACAATATGAAGGGGACGGTTCTCCGTGCAAGATCCCTTTTGAAATAATGGATTTGGAAAAAAGACATGTCTTAGGTCGCTTGATTACAGTCAACCCAATTGTCACAGAGAAAGACAGCCCAGTCAACATAGAAGCAGAACCTCCATTCGGGGACAGCTACATCATTATAGGAGTAGAACCAGGACAACTGAAGCTCAGTTGGTTTAAGAAAGGAAGTTCTATTGGCCAAATGTTTGAGACAACAATGAGAGGAGCGAAGAGAATGGCCATTTTAGGTGACACAGCTTGGGATTTTGGATCCTTGGGAGGGGTGTTCACATCCATAGGAAAGGCCCTCCACCAAGTCTTTGGAGCAATCTATGGGGCTGCCTTCAGTGGGGTTTCATGGACTATGAAAATCCTCATAGGAGTCGTCATCACATGGATAGGAATGAATTCACGCAGCACCTCACTGTCTGTGTCACTAGTGCTAGTGGGGGTCGTGACATTGTATTTGGGAGTTATGGTGCAGGCC
>DV2/CYD14/INDONESIA/040/2013
TTCCATTTAACCACACGCAACGGAGAACCACACATGATCGTCAGTAGACAAGAGAAAGGGAAAAGTCTTCTGTTTAAAACAGAGAACGGTGTGAACATGTGTACCCTCATGGCCATGGACCTTGGTGAACTGTGTGAAGACACAATCACTTATAACTGTCCTCTTCTCAGGCAGAATGAACCAGAAGACATAGACTGCTGGTGCAACTCTACGTCTACATGGGTAACTTACGGGACATGCACCGCCACAGGGGAACACAGAAGGGAAAAAAGATCAGTGGCACTCGTTCCACATGTGGGAATGGGACTGGAGACACGAACTGAAACATGGATGTCATCAGAAGGGGCCTGGAAACATGCTCAGAGAATTGAAACGTGGGTCTTGAGACATCCAGGCTTCACCATAATGGCAGCAATCCTGGCTTACACCATAGGAACGACATATTTCCAAAGAGTCCTGATCTTCATCTTACTGACAGCTGTCGCTCCTTCAATGACGATGCGCTGTATAGGAATATCAAATAGAGACTTTGTGGAAGGGGTATCAGGAGGAAGCTGGGTTGACATAGTCTTGGAACATGGAAGCTGTGTGACGACGATGGCGAAAAATAAACCAACATTGGATTTTGAACTGATAAAAACAGAAGCCAAACACCCTGCCACTCTAAGGAAGTATTGTATAGAGGCAAAGCTGACCAACACAACAACAGCATCTCGCTGCCCAACACAAGGAGAACCTAGCCTAAATGAAGAACAGGACAAAAGATTCGTCTGCAAACACTCCATGGTAGACAGAGGATGGGGAAATGGATGCGGATTATTTGGAAAGGGAGGTATCGTGACCTGTGCAATGTTCACATGCAAAAAGAACATGGAAGGAAAAATCGTGCAACCAGAAAACTTGGAGTACACCATTGTGATAACACCTCACTCAGGGGAAGAGAATGCAGTCGGAAATGACACAGGAAAACACGGCAAGGAAATTAAAGTAACACCACAGAGTTCCATCACAGAAGCAGAACTAACAGGCTATGGCACTGTTACGATGGAATGCTCTCCGAGAACGGGCCTCGACTTCAATGAGATGGTGTTGCTGCAAATGGAAAACAAGGCCTGGCTGGTGCACAGGCAATGGTTCTTAGACCTGCCGTTACCATGGCTGCCCGGAGCAGACACACAAGGATCAAATTGGATACAGAAGGAGACATTGGTCACTTTCAAAAATCCCCATGCAAAGAAACAGGATGTTGTCGTTTTAGGATCCCAAGAAGGGGCTATGCACACAGCACTCACAGGGGCCACGGAAATCCAGATGTCATCAGGAAACCTGCTGTTCACAGGACATCTTAAGTGCAGGCTGAGAATGGACAAACTACAGCTCAAAGGAATGTCATATTCCATGTGTACAGGAAAGTTTAAAGTTGTGAAGGAAATAGCAGAAACACAACATGGAACAATAGTTATCAGAGTACAATATGAAGGGGACGGTTCTCCGTGCAAGATCCCTTTTGAAATAATGGATTTGGAAAAAAGACATGTCTTAGGTCGCTTGATTACAGTCAACCCAATTGTCACAGAGAAAGACAGCCCAGTCAACATAGAAGCAGAACCTCCATTCGGGGACAGCTACATCATTATAGGAGTAGAACCAGGACAACTGAAGCTCAGTTGGTTTAAGAAAGGAAGTTCTATTGGCCAAATGTTTGAGACAACAATGAGAGGAGCGAAGAGAATGGCCATTTTAGGTGACACAGCTTGGGATTTTGGATCCTTGGGAGGGGTGTTCACATCCATAGGAAAGGCCCTCCACCAAGTCTTTGGAGCAATCTATGGGGCTGCCTTCAGTGGGGTTTCATGGACTATGAAAATCCTCATAGGAGTCGTCATCACATGGATAGGAATGAATTCACGCAGCACCTCACTGTCTGTGTCACTAGTGCTAGTGGGGGTCGTGACATTGTATTTGGGAGTTATGGTGCAGGCC
>DV2/CYD14/INDONESIA/041/2012
TTCCATTTAACCACACGCAATGGAGAACCACACATGATCGTCAGTAGACAAGAAAAAGGGAAAAGTCTTCTGTTTAAAACAGAGAACGGTGTGAACATGTGTACCCTCATGGCCATGGACCTTGGTGAACTGTGTGAAGACACAATCACTTATAATTGCCCTCTTCTCAGGCAGAATGAACCAGAAGACATAGACTGTTGGTGCAACTCTACGTCTACATGGGTAACTTATGGGACATGCACCGCCACAGGAGAACACAGAAGGGAAAAAAGATCAGTGGCACTCGTTCCGCATGTGGGAATGGGACTGGAGACACGAACTGAAACATGGATGTCATCAGAAGGGGCCTGGAAACATGCGCAGAGAATTGAAACTTGGGTCTTGAGACATCCAGGCTTCACCATAATGGCAGCAATCCTGGCATACACCATAGGAACGACATATTTCCAAAGAGTCCTGATTTTCATCTTACTGACAGCTGTCGCTCCTTCAATGACAATGCGTTGTATAGGAATATCAAATAGAGACTTTGTGGAAGGGGTTTCAGGAGGAAGCTGGGTTGACATAGTCTTGGAACATGGAAGCTGTGTGACAACGATGGCGAAAAATAAACCAACATTGGATTTTGAACTGATAAAAACAGAAGCCAAACATCCCGCCACTCTAAGGAAGTATTGTATAGAGGCAAAGCTGACCAACACAACAACAGCATCTCGCTGCCCAACACAAGGAGAACCTAGCCTAAATGAAGAACAGGACAAAAGATTTGTCTGCAAACACTCCATGGTAGACAGAGGATGGGGAAATGGATGCGGATTATTTGGAAAGGGAGGTATCGTGACCTGTGCAATGTTCACATGTAAAAAGAACATGGAAGGAAAAATCGTGCAACCAGAAAATTTGGAGTACACCATTGTGATAACACCTCACTCAGGGGAAGAGAATGCAGTCGGAAATGACACAGGAAAACACGGCAAGGAAATTAAAGTGACACCACAGAGCTCCATCACAGAAGCAGAACTAACAGGCTATGGCACTGTCACGATGGAATGCTCTCCGAGAACGGGCCTCGACTTCAATGAGATGGTGTTGCTGCAAATGGAAAACAAGGCTTGGCTGGTGCACAGGCAATGGTTCCTAGACCTGCCATTACCATGGCTGCCCGGAGCAGACACACAAGGATCAAATTGGATACAGAAGGAGACATTGGTCACTTTCAAAAATCCCCATGCAAAGAAACAGGATGTTGTTGTTTTAGGATCCCAAGAAGGGGCTATGCACACAGCACTCACAGGGGCCACGGAAATCCAGATGTCATCAGGAAACTTACTGTTCACAGGACATCTTAAATGCAGGTTGAGAATGGACAAACTACAGCTCAAAGGAATGTCATATTCCATGTGTACAGGAAAGTTCAAAGTTGTGAAGGAAATAGCAGAAACACAACATGGAACAATAGTTATCAGAGTACAATATGAAGGGGACGGTTCTCCGTGCAAAATCCCTTTTGAAATAATGGATTTGGAAAAAAGACATGTCTTAGGTCGCTTGATCACAGTCAACCCGATTGTCACAGAAAAAGACAGCCCAGTCAATATAGAAGCAGAACCCCCATTCGGAGACAGCTACATCATCATAGGAGTAGAACCGGGACAACTGAAGCTCAGCTGGTTTAAGAAAGGAAGTTCTATTGGCCAAATGTTTGAGACAACAATGAGAGGAGCGAAGAGAATGGCCATTTTAGGTGACACAGCTTGGGATTTTGGATCCCTGGGAGGAGTGTTTACATCTATAGGAAAGGCCCTCCACCAAGTCTTTGGAGCAATCTATGGGGCTGCCTTCAGTGGGGTGTCATGGACTATGAAAATCCTCATAGGAGTTGTCATCACATGGATAGGAATGAATTCACGCAGCACCTCACTGTCTGTGTCACTAGTATTAGTGGGAATCGTGACATTGTATTTGGGAGTTATGGTGCAGGCT
>DV2/CYD14/INDONESIA/042/2012
TTCCATTTAACCACACGCAACGGAGAACCACACATGATCGTTAGTAGACAAGAGAAAGGAAAAAGTCTTCTTTTCAAAACAGAGAACGGTGTAAACATGTGCACCCTCATGGCCATGGACCTTGGTGAATTGTGTGAAGACACAATCACTTATAATTGTCCTCTTCTCAGGCAGAATGAACCAGAAGACATAGACTGTTGGTGCAACTCTACGTCTACATGGGTAACTTATGGGACATGCACCGCCACAGGAGAACACAGAAGGGAAAAAAGATCAGTGGCACTCGTTCCACATGTGGGAATGGGGCTGGAGACACGAACCGAAACATGGATGTCATCAGAAGGGGCCTGGAAACATGCGCAGAGAATCGAAACTTGGGTCTTGAGACATCCAGGCTTCACCATAATGGCAGCAATCCTGGCATACACCATAGGAACGACATATTTCCAAAGAGTCCTGATTTTCATCTTACTGACAGCTGTCGCTCCTTCACTGACGATGCGTTGTATAGGAATATCAAACAGAGACTTTGTGGAAGGAGTTTCAGGAGGAAGCTGGGTTGACATAGTCTTAGAACATGGAAGCTGTGTGACGACGATGGCGAAAAATAAACCAACATTGGACTTTGAACTGATAAAAACGGAAGCCAAACATCCCGCCACTTTAAGGAAGTATTGTATAGAGGCAAAGCTGACCAACACAACTACAGCATCTCGTTGCCCAACACAAGGAGAACCCAGCCTAAATGAAGAACAGGACAAAAGGTTTGTCTGCAAACACTCCATGGTAGACAGAGGATGGGGAAATGGATGCGGATTGTTTGGAAAGGGAGGCATCGTGACCTGTGCAATGTTCACATGCAAAAAGAACATGGAAGGAAAAGTCGTGCAACCAGAAAACTTGGAGTACACCATTGTGATAACACCTCACTCAGGGGAAGAGAATGCAGTCGGAAATGACACAGGAAAACACGGCAAGGAAATTAAAGTAACACCACAGAGCTCCATCACAGAAGCAGAACTGACAGGCTATGGCACTGTCACGATGGAATGCTCTCCGAGAACGGGCCTCGACTTCAATGAGATGGTGTTGCTGCAAATGGAAAACAAGGCTTGGCTGGTGCACAGGCAATGGTTCTTAGACCTGCCGTTACCATGGCTGCCCGGAGCAGACACACAAGGATCAAATTGGATACAGAAGGAGACATTGGTCACTTTCAAAAATCCCCATGCAAAGAAACAGGATGTTGTTGTTTTAGGATCCCAAGAAGGGGCCATGCATACAGCACTCACAGGGGCCACGGAAATCCAGATGTCATCAGGAAACTTACTGTTCACAGGACATCTCAAGTGCAGGCTGAGAATGGACAAACTACAGCTCAAAGGAATGTCATATTCTATGTGTACAGGAAAGTTTAAAGTTGTGAAGGAAATAGCAGAAACACAACATGGAACAATAGTTATCAGAGTACAATATGAAGGGGACGGTTCTCCGTGCAAGATCCCTTTTGAAATAATGGATTTGGAGAAAAGACATGTCTTAGGCCGCTTGATCACAGTCAACCCAATTGTTACAGAAAAAGACAGCCCAGTCAACATAGAAGCAGAACCTCCATTTGGAGACAGTTACATCGTTATAGGAGTAGAACCGGGACAACTGAAGCTCAGCTGGTTCAAGAAAGGGAGTTCTATTGGCCAAATGTTTGAGACAACAATGAGAGGAGCGAAGAGAATGGCCATTTTAGGTGACACAGCTTGGGATTTTGGATCCCTGGGAGGAGTGTTCACATCTATAGGAAAGGCCCTCCACCAAGTTTTTGGAGCAATTTATGGGGCTGCCTTTAGCGGGGTTTCATGGACTATGAAAATCCTTATAGGAGTCGTCATCACATGGATAGGAATGAATTCACGCAGCACCTCACTGTCTGTGTCACTAGTATTAGTGGGGGTCGTGACATTGTATTTGGGAGTCATGGTGCAGGCC
>DV2/CYD14/MALAYSIA/039/2013
TTCCATTTAACCACACGCAATGGAGAACCACACATGATCGTCAGTAGACAAGAGAAAGGGAAAAGTCTTCTGTTTAAAACAGAGAACGGTGTGAACATGTGCACCCTCATGGCCATGGACCTTGGTGAACTGTGTGAAGACACAATCACTTACAATTGCCCTCTTCTCAGGCAGAATGAACCAGAAGACATAGACTGTTGGTGCAACTCTACGTCTACATGGGTAACTTATGGGACATGCACAGCTACAGGAGAACACAGAAGGGAAAAAAGATCAGTGGCACTCGTTCCACATGTGGGAATGGGACTGGAGACACGAACTGAAACATGGATGTCATCAGAAGGGGCCTGGAAACATGCACAGAGAATTGAGACCTGGGTCTTGAGACATCCAGGCTTCACCATAATGGCAGCAATCCTGGCATACACCATAGGAACGACATATTTCCAAAGAGTCCTGATTTTCATCTTACTGACAGCTATCGCTCCTTCAATGACAATGCGTTGTATAGGAATATCAAATAGAGACTTTGTGGAAGGGGTTTCAGGAGGAAGCTGGGTTGATATAGTCTTGGAACATGGAAGCTGTGTGACGACGATGGCGAAAAATAAACCAACATTGGATTTTGAACTGATAAAGACAGAAGCCAAACATCCCGCCACTCTAAGGAAGTATTGTATAGAGGCAAAGCTGACCAACACAACCACAGCATCTCGCTGCCCAACACAAGGAGAACCCAGCCTAAATGAAGAACAGGACAAAAGATTTGTCTGCAAACACTCCATGGTAGACAGAGGATGGGGAAATGGATGCGGATTATTTGGAAAGGGAGGTATCGTGACCTGTGCAATGTTCACATGCAAAAAGAACATGGAAGGAAAAATCGTGCAACCAGAAAACTTGGAGTACACCATTGTGATAACACCTCATTCAGGGGAAGAGAATGCAGTCGGAAATGACACAGGAAAACACGGCAAGGAAATTAAAGTAACACCACAGAGTTCCATCACAGAAGCAGAACTAACAGGCTATGGCACTGTCACGATGGAATGCTTTCCGAGAACGGGCCTCGACTTCAATGAGATGGTGTTGCTGCAAATGGAAAACAAGGCTTGGCTGGTGCACAGGCAATGGTTCCTAGACCTGCCATTACCATGGCTGCCCGGAGCAGACACACAAGGATCAAATTGGATACAGAAGGAGACATTGGTCACTTTCAAAAATCCCCATGCAAAGAAACAGGATGTTGTTGTTTTAGGATCCCAAGAAGGGGCTATGCACACAGCACTCACAGGGGCCACGGAAATCCAGATGTCATCAGGAAACTTACTATTCACAGGACATCTTAAATGTAGGCTGAGAATGGACAAACTACAGCTCAAAGGAATGTCATATTCCATGTGTACAGGAAAGTTCAAAGTTGTGAAGGAAATAGCAGAAACACAACATGGAACAATAGTTATCAGAGTACAATATGAAGGGGACGGTTCTCCGTGCAAGATCCCTTTTGAAATAATGGATTTGGAAAAAAGACATGTTTTAGGTCGCTTGATTACAGTCAACCCAATCGTCACAGAAAAAGACAGCCCAGTCAACATAGAAGCAGAACCTCCATTCGGAGACAGCTATATCATTATAGGAGTAGAACCGGGACAACTGAAGCTCAGCTGGTTTAAGAAAGGAAGTTCTATTGGCCAAATGTTTGAGACAACAATGAGAGGAGCGAAGAGAATGGCCATTTTAGGTGACACAGCTTGGGATTTTGGATCCCTGGGAGGAGTGTTCACATCTATAGGAAAGGCCCTCCACCAAGTCTTTGGAGCAATCTATGGGGCTGCCTTCAGTGGGGTTTCATGGACTATGAAAATCCTCATAGGAGTCGTCATCACATGGATAGGAATGAATTCACGCAGCACCTCACTGTCTGTGTCACTAGTATTAGTGGGAGTCGTGACATTGTATTTGGGAGTTATGGTGCAGGCC
>DV2/CYD14/MALAYSIA/311/2011
TTCCATTTAACCACACGCAACGGAGAACCACACATGATCGTCAGCAGACAAGAGAAAGGGAAAAGTCTCCTGTTTAAAACAGAAGATGGTGTGAACATGTGTACCCTCATGGCCATGGACCTTGGTGAACTGTGTGAAGACACAATCACTTACAACTGTCCTCTTCTCAGGCAGAATGAACCAGAAGACATAGATTGTTGGTGTAACTCCACGTCCACATGGGTAACTTATGGGACATGCACTGCCACAGGAGAACACAGAAGGGAAAAAAGATCAGTGGCACTCGTCCCACATGTGGGAATGGGATTGGAGACACGAACTGAAACATGGATGTCATCAGAAGGGGCCTGGAAACACGCCCAGAGAATTGAAACCTGGATCCTGAGACATCCAGGTTTTACCATAATGGCAGCAATCTTGGCATACACCATAGGAACGACATATTTCCAAAGAGTCCTGATCTTCATCTTACTGACAGCTGTCGCTCCTTCAATGACAATGCGTTGTATTGGAATATCAAATAGAGACTTTGTGGAAGGGGTTTCAGGAGGAAGCTGGGTTGACATAGTCTTAGAACATGGAAGTTGTGTGACAACGATGGCAAAAAACAAACCAACATTGGACTTTGAACTGATAAAAACAGAAGCCAAGCAACCTGCCACTCTAAGGAAGTACTGTATAGAGGCAAAGCTGACCAACACAACAACAGCATCTCGATGCCCAACACAAGGGGAACCCAGCCTAAATGAAGAACAGGACAAAAGGTTTGTCTGCAAACATTCCATGGTAGACAGAGGATGGGGAAATGGATGTGGATTATTTGGAAAGGGAGGCATCGTGACCTGTGCTATGTTCACATGCAAAAAAAACATGGAAGGAAAAATTGTGCAGCCAGAAAACCTGGAATACACCATCGTGGTAACACCTCATTCAGGGGAAGAGAATGCAGTTGGAAATGACACAGGAAAACATGGCAAGGAAATCAAAGTAACACCACAGAGTTCCATTACAGAAGCAGAACTGACAGGCTACGGCACTGTCACGATGGAGTGCTCTCCAAGAACGGGCCTTGACTTCAATGAGATGGTGTTGCTGCAAATGGAAAATAAGGCTTGGCTGGTGCACAGGCAATGGTTCTTAGACCTGCCGTTACCATGGTTGCCCGGAGCGGACACACAAGGATCAAATTGGATACAGAAGGAGACGTTGGTCACCTTCAAAAATCCCCATGCGAAGAAACAGGATGTTGTTGTTCTAGGATCCCAAGAAGGGGCTATGCATACAGCACTTACAGGGGCCACGGAAATCCAGATGTCGTCAGGAAACCTACTGTTCACAGGACATCTCAAGTGCAGGCTGAGAATGGACAAATTACAGCTCAAAGGAATGTCATACTCTATGTGTACAGGAAAGTTCAAAGTTGTAAAGGAAATAGCAGAAACACAACATGGAACAATAGTTGTCAGAGTACAATATGAAGGGGATGGCTCTCCATGTAAAATCCCTTTTGAAATAATGGATTTGGAAAAAAGACATGTCTTAGGTCGCCTGATTACAGTCAACCCAATTGTCACAGGAAAAGACAGTCCAGTCAACATAGAAGCAGAACCTCCATTTGGAGACAGCTACATCATTATAGGAGTAGAACCGGGACAACTGAAGCTCAGCTGGTTCAAGAAAGGTAGCTCAATCGGCCAAATGTTCGAGACAACAATGAGAGGAGCGAAGAGAATGGCCATTTTAGGTGACACAGCCTGGGATTTTGGATCTCTGGGAGGAGTGTTCACATCTATAGGAAAGGCCCTCCACCAAGTCTTTGGAGCAATATATGGGGCTGCCTTCAGTGGGGTCTCATGGACTATGAAAATCCTCATAGGAGTTGTCATCACATGGATAGGAATGAATTCACGTAGCACCTCACTGTCTGTGTCACTAGTATTAGTGGGAATCGTGACATTGTATTTGGGAGTGATGGTGCAGGCT
>DV2/CYD15/MEXICO/197/2012
TTCCATTTAACCACACGCAATGGAGAACCACACATGATCGTTGGTAGGCAGGAGAAAGGGAAAAGTCTTCTGTTCAAAACAGAGGATGGTGTTAACATGTGTACCCTCATGGCCATAGACCTTGGTGAATTGTGTGAAGATACAATCACGTACAAGTGTCCTCTCCTCAGACAAAATGAACCAGAAGACATAGATTGTTGGTGCAACTCCACGTCCACATGGGTAACTTATGGGACATGTACCACCACAGGAGAACACAGAAGAGAAAAAAGATCAGTGGCGCTCGTTCCACATGTGGGTATGGGACTGGAGACACGAACTGAAACATGGATGTCATCAGAAGGGGCCTGGAAACATGTCCAGAGAATTGAAACCTGGATCTTAAGACATCCAGGCTTTACCATAATGGCAGCAATCCTGGCATACACCATAGGAACGACACATTTCCAAAAGGCCTTGATTTTCATCTTACTGACAGCTGTCGCTCCTTCAATGACAATGCGCTGCATAGGAATATCAAATAGAGACTTCGTAGAAGGGGTTTCAGGAGGAAGCTGGGTTGACATAGTCTTGGAACATGGAAGTTGTGTGACGACGATGGCAAAAAATAAACCAACACTGGATTTTGAACTGATAAAAACAGAAGCCAAACAACCTGCCACTCTAAGGAAGTACTGTATAGAAGCAAAGCTGACCAACACAACAACAGAATCGCGTTGCCCAACACAAGGGGAACCCAGTCTAAATGAAGAGCAGGACAAAAGGTTCATCTGCAAACACTCCATGGTAGACAGAGGATGGGGAAATGGATGTGGATTATTTGGAAAGGGAGGCATTGTGACCTGTGCCATGTTTACATGCAAAAAGAACATGGAAGGAAAAGTCGTGCAGCCAGAAAATTTGGAATACACCATCGTGATAACACCTCACTCAGGAGAAGAGCACGCTGTAGGCAATGACACAGGAAAGCATGGCAAGGAAATCAAAATAACACCACAGAGCTCCATCACAGAAGCAGAACTGACAGGCTATGGCACTGTCACGATGGAGTGCTCTCCGAGAACGGGCCTCGACTTTAATGAGATGGTGCTGCTGCAGATGGAAGACAAAGCTTGGCTGGTGCACAGGCAATGGTTCCTAGACCTGCCGTTACCATGGCTACCTGGAGCGGACACACAAGGATCAAATTGGATACAGAAAGAGACATTGGTCACTTTCAAAAATCCCCACGCGAAGAAACAGGATGTCGTCGTTTTAGGGTCTCAAGAAGGGGCCATGCACACGGCACTCACAGGGGCCACAGAAATCCAGATGTCATCAGGAAACTTACTGTTCACAGGACATCTCAAGTGCAGGCTGAGAATGGACAAACTACAGCTCAAAGGAATGTCATACTCTATGTGTACAGGAAAGTTTAAAATTGTGAAGGAAATAGCAGAAACACAACATGGAACAATAGTTATCAGAGTACAATATGAAGGGGACGGTTCTCCATGTAAGATCCCTTTTGAGATAACAGATTTGGAAAAAAGACATGTCTTAGGTCGCTTGATCACAGTTAACCCAATCGTAACAGAAAAAGATAGCCCAGTCAACATAGAAGCAGAACCTCCATTCGGAGACAGCTACATCATCATAGGAGTAGAGCCGGGACAATTGAAACTCAATTGGTTTAAGAAGGGAAGTTCCATCGGCCAAATGTTTGAGACAACAATGAGAGGAGCAAAGAGAATGGCCATTTTAGGTGACACAGCCTGGGACTTTGGATCCCTGGGAGGAGTGTTTACATCCATAGGAAAGGCTCTCCACCAAGTTTTCGGAGCAATCTATGGGGCTGCTTTTAGTGGGGTCTCATGGACTATGAAAATCCTCATAGGAGTCATCATCACATGGATAGGAATGAATTCACGTAGCACCTCACTGTCTGTATCGCTAGTATTGGTGGGCGTCGTGACACTGTACCTGGGAGCTATGGTGCAAGCT
>DV2/CYD15/MEXICO/198/2012
---------------------GGAGAACCACACATGATCGTTGGTAGGCAGGAGAAAGGGAAAAGTCTTCTGTTCAAAACAGAGGATGGTGTTAACATGTGTACCCTCATGGCCATAGACCTTGGTGAATTGTGTGAAGATACAATCACGTACAAGTGTCCTCTCCTCAGACAAAATGAACCAGAAGACATAGATTGTTGGTGCAACTCCACGTCCACATGGGTAACTTATGGGACATGTACCACCACAGGAGAACACAGAAGAGAAAAAAGATCAGTGGCGCTCGTTCCACATGTGGGTATGGGACTGGAGACACGAACTGAAACATGGATGTCATCAGAAGGGGCCTGGAAACATGTCCAGAGAATTGAAACCTGGATCTTAAGACATCCAGGCTTTACCATAATGGCAGCAATCCTGGCATACACCATAGGAACGACACATTTCCAAAAGGCCTTGATTTTCATCTTACTGACAGCTGTCGCTCCTTCAATGACAATGCGCTGCATAGGAATATCAAATAGAGACTTCGTAGAAGGGGTTTCAGGAGGAAGCTGGGTTGACATAGTCTTGGAACATGGAAGTTGTGTGACGACGATGGCAAAAAATAAACCAACACTGGATTTTGAACTGATAAAAACAGAAGCCAAACAACCTGCCACTCTAAGGAAGTACTGTATAGAAGCAAAGCTGACCAACACAACAACAGAATCGCGTTGCCCAACACAAGGGGAACCCAGTCTATATGAAGAGCAGGACAAAAGGTTCATCTGCAAACACTCCATGGTAGACAGAGGATGGGGAAATGGATGTGGATTATTTGGAAAGGGAGGCATTGTGACCTGTGCTATGTTTACATGCAAAAAGAACATGGAAGGAAAAGTCGTGCAGCCAGAAAATTTGGAATACACCATCGTGATAACACCTCACTCAGGAGAAGAGCACGCTGTAGGCAATGACACAGGAAAGCATGGCAAGGAAATCAAAATAACACCACAGAGCTCCATCACAGAAGCAGAACTGACAGGCTATGGCACTGTCACGATGGAGTGCTCTCCGAGAACGGGCCTCGACTTTAATGAGATGGTGCTGCTGCAGATGGAAGACAAAGCTTGGCTGGTGCACAGGCAATGGTTCCTAGACCTGCCGTTACCATGGCTACCTGGAGCGGACACACAAGGATCAAATTGGATACAGAAAGAGACATTGGTCACTTTCAAAAATCCCCACGCGAAGAAACAGGATGTCGTCGTTTTAGGGTCTCAAGAAGGGGCCATGCACACGGCACTCACAGGGGCCACAGAAATCCAGATGTCATCAGGAAACTTACTGTTCACAGGACATCTCAAGTGCAGGCTGAGAATGGACAAACTACAGCTCAAAGGAATGTCATACTCTATGTGTACAGGAAAGTTTAAAATTGTGAAGGAAATAGCAGAAACACAACATGGAACAATAGTTATCAGAGTACAATATGAAGGGGACGGTTCTCCATGTAAGATCCCTTTTGAGATAACAGATTTGGAAAAAAGACACGTCTTAGGTCGCTTGATCACAGTTAACCCAATCGTAACAGAAAAAGATAGCCCAGTCAACATAGAAGCAGAACCTCCATTCGGAGACAGCTACATCATCATAGGAGTAGAGCCGGGACAATTGAAACTCAATTGGTTTAAGAAGGGAAGTTCCATCGGCCAAATGTTTGAGACAACAATGAGAGGAGCAAAGAGAATGGCCATTTTAGGTGACACAGCCTGGGACTTTGGATCCCTGGGAGGAGTGTTTACATCCATAGGAAAGGCTCTCCACCAAGTTTTCGGAGCAATCTATGGGGCTGCTTTTAGTGGGGTCTCATGGACTATGAAAATCCTCATAGGAGTCATCATCACATGGATAGGAATGAATTCACGTAGCACCTCACTGTCTGTATCGCTAGTATTGGTGGGCGTCGTGACACTGTACCTGGGAGCTATGGTGCAAGCT
>DV2/CYD15/MEXICO/199/2012
TTCCATTTAACCACACGCAATGGAGAACCACACATGATCGTTGGTAGGCAGGAGAAAGGGAAAAGTCTTCTGTTCAAAACAGAGGATGGTGTTAACATGTGTACCCTCATGGCCATAGACCTTGGTGAATTGTGTGAAGATACAATCACGTACAAGTGTCCTCTCCTCAGACAAAATGAACCAGAAGACATAGATTGTTGGTGCAACTCCACGTCCACATGGGTAACTTATGGGACATGTACCACCACAGGAGAACACAGAAGAGAAAAAAGATCAGTGGCGCTCGTTCCACATGTGGGTATGGGACTGGAGACACGAACTGAAACATGGATGTCATCAGAAGGGGCCTGGAAACATGTCCAGAGAATTGAAACCTGGATCTTAAGACATCCAGGCTTTACCATAATGGCAGCAATCCTGGCATACACCATAGGAACGACACATTTCCAAAAGGCCTTGATTTTCATCTTACTGACAGCTGTCGCTCCTTCAATGACAATGCGCTGCATAGGAATATCAAATAGAGACTTCGTAGAAGGAGTTTCAGGAGGAAGCTGGGTTGACATAGTCTTGGAACATGGAAGCTGTGTGACGACGATGGCAAAAAATAAACCAACACTGGATTTTGAACTGATAAAAACAGAAGCCAAACAACCTGCCACTCTAAGGAAGTACTGTATAGAAGCAAAGCTGACCAACACAACAACAGAATCGCGTTGCCCAACACAAGGGGAACCCAGTCTAAATGAAGAGCAGGACAAAAGGTTCATCTGCAAACACTCCATGGTAGACAGAGGATGGGGAAATGGATGTGGATTATTTGGAAAGGGAGGCATTGTGACCTGTGCTATGTTTACATGCAAAAAGAACATGGAAGGAAAAGTCGTGCAGCCAGAAAATTTGGAATACACCATCGTGATAACACCTCACTCAGGAGAAGAGCACGCTGTAGGCAATGACACAGGAAAGCATGGCAAGGAAATCAAAATAACACCACAGAGCTCCATCACAGAAGCAGAACTGACAGGCTATGGCACTGTCACGATGGAGTGCTCTCCGAGAACGGGCCTCGACTTTAATGAGATGGTGCTGCTGCAGATGGAAGACAAAGCTTGGCTGGTGCACAGGCAATGGTTCCTAGACCTGCCGTTACCATGGCTACCTGGAGCGGACACACAAGGATCAAATTGGATACAGAAAGAGACATTGGTCACTTTCAAAAATCCCCACGCGAAGAAACAGGATGTCGTCGTTTTAGGGTCTCAAGAAGGGGCCATGCACACGGCACTCACAGGGGCCACAGAAATCCAGATGTCATCAGGAAACTTACTGTTCACAGGACATCTCAAGTGCAGGCTGAGAATGGACAAACTACAGCTCAAAGGAATGTCATACTCTATGTGTACAGGAAAGTTTAAAATTGTGAAGGAAATAGCAGAAACACAACATGGAACAATAGTTATCAGAGTACAATATGAAGGGGACGGTTCTCCATGTAAGATCCCTTTTGAGATAACAGATTTGGAAAAAAGACACGTCTTAGGTCGCTTGATCACAGTTAACCCAATCGTAACAGAAAAAGATAGCCCAGTCAACATAGAAGCAGAACCTCCATTCGGAGACAGCTACATCATCATAGGAGTAGAGCCGGGACAATTGAAACTCAATTGGTTTAAGAAGGGAAGTTCCATCGGCCAAATGTTTGAGACAACAATGAGAGGAGCAAAGAGAATGGCCATTTTAGGTGACACAGCCTGGGACTTTGGATCCCTGGGAGGAGTGTTTACATCCATAGGAAAGGCTCTCCACCAAGTTTTCGGAGCAATCTATGGGGTTGCTTTTAGTGGGGTCTCATGGACTATGAAAATCCTCATAGGAGTCATCATCACATGGATAGGAATGAATTCACGTAGCACCTCACTGTCTGTATCGCTAGTATTGGTGGGCGTCGTGACACTGTACCTGGGAGCTATGGTGCAAGCT
>DV2/CYD15/MEXICO/200/2013
TTCCATTTAACCACACGCAATGGAGAACCACACATGATCGTTGGTAGGCAGGAGAAAGGGAAAAGTCTTCTGTTCAAAACAGAGGATGGTGTTAACATGTGTACCCTCATGGCCATAGACCTTGGTGAATTGTGTGAAGATACAATCACGTACAAGTGTCCTCTCCTCAGACAAAATGAACCAGAAGACATAGATTGTTGGTGCAACTCCACGTCCACATGGGTAACTTATGGGACATGTACCACCACAGGAGAACACAGAAGAGAAAAAAGATCAGTGGCGCTCGTTCCACATGTGGGTATGGGACTGGAGACACGAACTGAAACATGGATGTCATCAGAAGGGGCCTGGAAACATGTCCAGAGAATTGAAACCTGGATCTTAAGACATCCAGGCTTTACCATAATGGCAGCAATCCTAGCATACACCATAGGAACGACACATTTCCAAAAGGCCTTGATTTTCATCTTACTGACAGCTGTCGCTCCTTCAATGACAATGCGCTGCATAGGAATATCAAATAGAGACTTCGTAGAAGGGGTTTCAGGAGGAAGCTGGGTTGACATAGTCTTGGAACATGGAAGTTGTGTGACGACGATGGCAAAAAATAAACCAACACTGGATTTTGAACTGATAAAAACAGAAGCCAAACAACCTGCCACTCTAAGGAAGTACTGTATAGAAGCAAAGCTGACCAACACAACAACAGAATCGCGTTGCCCAACACAAGGGGAACCCAGTCTAAATGAAGAGCAGGACAAAAGGTTCATCTGCAAACACTCCATGGTAGACAGAGGATGGGGAAATGGATGTGGATTATTTGGAAAGGGAGGCATTGTGACCTGTGCTATGTTTACATGCAAAAAGAACATGGAAGGAAAAGTCGTGCAGCCAGAAAATTTGGAATACACCATCGTGATAACACCTCACTCAGGAGAAGAGCACGCTGTAGGCAATGACACAGGAAAGCATGGCAAGGAAATTAAAATAACACCACAGAGCTCCATCACAGAAGCAGAACTGACAGGCTATGGCACTGTCACGATGGAGTGCTCTCCGAGAACGGGCCTCGACTTTAATGAGATGGTGCTGCTGCAGATGGAAGACAAAGCTTGGCTGGTGCACAGGCAATGGTTCCTAGACCTGCCGTTACCATGGCTACCTGGAGCGGACACACAAGGATCAAATTGGATACAGAAAGAGACATTGGTCACTTTCAAAAATCCCCACGCGAAGAAACAGGATGTCGTCGTTTTAGGGTCTCAAGAAGGGGCCATGCACACGGCACTCACAGGGGCCACAGAAATCCAGATGTCATCAGGAAACTTACTGTTCACAGGACATCTCAAGTGCAGGCTGAGAATGGACAAACTACAGCTCAAAGGAATGTCATACTCTATGTGTACAGGAAAGTTTAAAATTGTGAAGGAAATAGCAGAAACACAACATGGAACAATAGTTATCAGAGTACAATATGAAGGGGACGGTTCTCCATGTAAGATCCCTTTTGAGATAACAGATTTGGAAAAAAGACACGTCTTAGGTCGCTTGATCACAGTTAACCCAATCGTAACAGAAAAAGATAGCCCAGTCAACATAGAAGCAGAACCTCCATTCGGAGACAGCTACATCATCATAGGAGTAGAGCCGGGACAATTGAAACTCAATTGGTTTAAGAAGGGAAGTTCCATCGGCCAAATGTTTGAGACAACAATGAGAGGAGCAAAGAGAATGGCCATTTTAGGTGACACAGCCTGGGACTTTGGATCCCTGGGAGGAGTGTTTACATCCATAGGAAAGGCTCTCCACCAAGTTTTCGGAGCAATCTATGGGGCTGCTTTTAGTGGGGTCTCATGGACTATGAAAATCCTCATAGGAGTCATCATCACATGGATAGGAATGAATTCACGTAGCACCTCACTGTCTGTATCGCTAGTATTGGTGGGCGTCGTGACACTGTACCTGGGAGCTATGGTGCAAGCT
>DV2/CYD15/MEXICO/201/2013
TTCCATTTAACCACACGCAATGGAGAACCACACATGATCGTTGGTAGGCAGGAGAAAGGGAAAAGTCTTCTGTTCAAAACAGAGGATGGTGTTAACATGTGTACCCTCATGGCCATAGACCTTGGTGAATTGTGTGAAGATACAATCACGTACAAGTGTCCTCTCCTCAGACAAAATGAACCAGAAGACATAGATTGTTGGTGCAACTCCACGTCCACATGGGTAACTTATGGGACATGTACCACCACAGGAGAACACAGAAGAGAAAAAAGATCAGTGGCGCTCGTTCCACATGTGGGTATGGGACTGGAGACACGAACTGAAACATGGATGTCATCAGAAGGGGCCTGGAAACATGTCCAGAGAATTGAAACCTGGATCTTAAGACACCCAGGCTTTACCATAATGGCAGCAATCCTGGCATACACCATAGGAACGACACATTTCCAAAAGGCCTTGATTTTCATCTTACTGACAGCTGTCGCTCCTTCAATGACAATGCGCTGCATAGGAATATCAAATAGAGACTTCGTAGAAGGGGTTTCAGGAGGAAGCTGGGTTGACATAGTCTTGGAACATGGAAGTTGTGTGACGACGATGGCAAAAAATAAACCAACACTGGATTTTGAACTGATAAAAACAGAAGCCAAACAACCTGCCACTCTAAGGAAGTACTGTATAGAAGCAAAGCTGACCAACACAACAACAGAATCGCGTTGCCCAACACAAGGGGAACCCAGTCTAAATGAAGAGCAGGACAAAAGGTTCATCTGCAAACACTCCATGGTAGACAGAGGATGGGGAAATGGATGCGGATTATTTGGAAAGGGAGGCATTGTGACCTGTGCTATGTTTACATGCAAAAAGAACATGGAAGGAAAAGTCGTGCAGCCAGAAAATTTGGAATACACCATCGTGATAACACCTCACTCAGGAGAAGAGCACGCTGTAGGCAATGACACAGGAAAGCATGGCAAGGAAATTAAAATAACACCACAGAGCTCCATCACAGAAGCAGAACTGACAGGCTATGGCACTGTCACGATGGAGTGCTCTCCGAGAACGGGCCTCGACTTTAATGAGATGGTGCTGCTGCAGATGGAAGACAAAGCTTGGCTGGTGCACAGGCAATGGTTCCTAGACCTGCCGTTACCATGGCTACCTGGAGCGGATACACAAGGATCAAATTGGATACAGAAAGAGACATTGGTCACTTTCAAAAATCCCCACGCGAAGAAACAGGATGTCGTCGTTTTAGGGTCTCAAGAAGGGGCCATGCACACGGCACTCACAGGGGCCACAGAAATCCAGATGTCATCAGGAAACTTACTGTTCACAGGACATCTCAAGTGCAGGCTGAGAATGGACAAACTACAGCTCAAAGGAATGTCATACTCTATGTGTACAGGAAAGTTTAAAATTGTGAAGGAAATAGCAGAAACACAACATGGAACAATAGTTATCAGAGTACAATATGAAGGGGACGGTTCTCCATGTAAGATCCCTTTTGAGATAACAGATTTGGAAAAAAGACACGTCTTAGGCCGCTTGATCACAGTTAACCCAATCGTAACAGAAAAAGATAGCCCAGTCAACATAGAAGCAGAACCTCCATTCGGAGACAGCTACATCATCATAGGAGTAGAGCCGGGACAATTGAAACTCAATTGGTTTAAGAAGGGAAGTTCCATCGGCCAAATGTTTGAGACAACAATGAGAGGAGCAAAGAGAATGGCCATTTTAGGTGACACAGCCTGGGACTTTGGATCCCTGGGAGGAGTGTTTACATCCATAGGAAAGGCTCTCCACCAAGTTTTCGGAGCAATCTACGGGGCTGCTTTTAGTGGGGTCTCATGGACTATGAAAATCCTCATAGGAGTCATCATCACATGGATAGGAATGAATTCACGTAGCACCTCACTGTCTGTATCGCTAGTATTGGTGGGCGTCGTGACACTGTACCTGGGAGCTATGGTGCAAGCT
>DV2/CYD15/MEXICO/202/2013
TTCCATTTAACCACACGCAATGGAGAACCACACATGATCGTTGGTAGGCAGGAGAAAGGGAAAAGTCTTCTGTTCAAAACAGAGGATGGTGTTAACATGTGTACCCTCATGGCCATAGACCTTGGTGAATTGTGTGAAGATACAATCACGTACAAGTGTCCTCTCCTCAGACAAAATGAACCAGAAGACATAGATTGTTGGTGCAACTCCACGTCCACATGGGTAACTTATGGGACATGTACCACCACAGGAGAACACAGAAGAGAAAAAAGATCAGTGGCGCTCGTTCCACATGTGGGTATGGGACTGGAGACACGAACTGAAACATGGATGTCATCAGAAGGGGCCTGGAAACATGTCCAGAGAATTGAAACCTGGATCTTAAGACATCCAGGCTTTACCATAATGGCAGCAATCCTGGCATACACCATAGGAACGACACATTTCCAAAAGGCCTTGATTTTCATCTTACTGACAGCTGTCGCTCCTTCAATGACAATGCGCTGCATAGGAATATCAAATAGAGACTTCGTAGAAGGGGTTTCAGGAGGAAGCTGGGTTGACATAGTCTTGGAACATGGAAGTTGTGTGACGACGATGGCAAAAAATAAACCAACACTGGATTTTGAACTGATAAAAACAGAAACCAAACAACCTGCCACTCTAAGGAAGTACTGTATAGAAGCAAAGCTGACCAACACAACAACAGAATCGCGTTGCCCAACACAAGGGGAACCCAGTCTAAATGAAGAGCAGGACAAAAGGTTCATCTGCAAACACTCCATGGTAGACAGAGGATGGGGAAATGGATGTGGATTATTTGGAAAGGGAGGCATTGTGACCTGTGCTATGTTTACATGCAAAAAGAACATGGAAGGAAAAGTCGTGCAGCCAGAAAATTTGGAATACACCATCGTGATAACACCTCACTCAGGAGAAGAGCACGCTGTAGGCAATGACACAGGAAAGCATGGCAAGGAAATTAAAATAACACCACAGAGCTCCATCACAGAAGCAGAACTGACAGGCTATGGCACTGTCACGATGGAGTGCTCTCCGAGAACGGGCCTCGACTTTAATGAGATGGTGCTGCTGCAGATGGAAGACAAAGCTTGGCTGGTGCACAGGCAATGGTTCCTAGACCTGCCGTTACCATGGCTACCTGGAGCGGATACACAAGGATCAAATTGGATACAGAAAGAGACATTGGTCACTTTCAAAAATCCCCACGCGAAGAAACAGGATGTCGTCGTTTTAGGGTCTCAAGAAGGGGCCATGCACACGGCACTCACAGGGGCCACAGAAATCCAGATGTCATCAGGAAACTTACTGTTCACAGGACATCTCAAGTGCAGGCTGAGAATGGACAAACTACAGCTCAAAGGAATGTCATACTCTATGTGTACAGGAAAGTTTAAAATTGTGAAGGAAATAGCAGAAACACAACATGGAACAATAGTTATCAGAGTACAATATGAAGGGGACGGTTCTCCATGTAAGATCCCTTTTGAGATAACAGATTTGGAAAAAAGACACGTCTTAGGTCGCTTGATCACAGTTAACCCAATCGTAACAGAAAAAGATAGCCCAGTCAATATAGAAGCAGAACCTCCATTCGGAGACAGCTACATCATCATAGGAGTAGAGCCGGGACAATTGAAACTCAATTGGTTTAAGAAGGGAAGTTCCATCGGCCAAATGTTTGAGACAACAATGAGAGGAGCAAAGAGAATGGCCATTTTAGGTGACACAGCCTGGGACTTTGGATCCCTGGGAGGAGTGTTTACATCCATAGGAAAGGCTCTCCACCAAGTTTTCGGAGCAATCTATGGGGCTGCTTTTAGTGGGGTCTCATGGACTATGAAAATCCTCATAGGAGTCATCATCACATGGATAGGAATGAATTCACGTAGCACCTCACTGTCTGTATCGCTAGTATTGGTGGGCGTCGTGACACTGTACCTGGGAGCTATGGTGCAAGCT
>DV2/CYD15/MEXICO/203/2012
TTCCATTTAACCACACGCAATGGAGAACCACACATGATCGTCGGTAGGCAGGAGAAAGGGAAAAGTCTTCTGTTCAAAACAGAGGATGGTGTTAACATGTGTACCCTCATGGCCATAGACCTTGGTGAATTGTGTGAAGATACAATCACGTACAAGTGTCCTCTCCTCAGACAAAATGAACCAGAAGACATAGATTGTTGGTGCAACTCCACGTCCACATGGGTAACTTATGGGACATGTACCACCACAGGAGAACACAGAAGAGAAAAAAGATCAGTGGCGCTCGTTCCACATGTGGGTATGGGACTGGAGACACGAACTGAAACATGGATGTCATCAGAAGGGGCCTGGAAACATGTCCAGAGAATTGAAACCTGGATCTTAAGACATCCAGGCTTTACCATAATGGCAGCAATCCTGGCATACACCATAGGAACGACACATTTCCAAAAGGCCTTGATTTTCATCTTACTGACAGCTGTCGCTCCTTCAATGACAATGCGCTGCATAGGAATATCAAATAGAGACTTCGTAGAAGGGGTTTCAGGAGGAAGCTGGGTTGACATAGTCTTGGAACATGGAAGTTGTGTGACGACGATGGCAAAAAATAAACCAACACTGGATTTTGAACTGATAAAAACAGAAGCCAAACAACCTGCCACTCTAAGGAAGTACTGTATAGAAGCAAAGCTGACCAACACAACAACAGAATCGCGTTGCCCAACACAAGGGGAACCCAGTCTAAATGAAGAGCAGGACAAAAGGTTCATCTGCAAACACTCCATGGTAGACAGAGGATGGGGAAATGGATGTGGATTATTTGGAAAGGGAGGCATTGTGACCTGTGCTATGTTTACATGCAAAAAGAACATGGAAGGAAAAGTCGTGCAGCCAGAAAATTTGGAATACACCATCGTGATAACACCTCACTCAGGAGAAGAGCACGCTGTAGGCAATGACACAGGAAAGCATGGCAAGGAAATTAAAATAACACCACAGAGCTCCATCACAGAAGCAGAACTGACAGGCTATGGCACTGTCACGATGGAGTGCTCTCCGAGAACGGGCCTCGACTTTAATGAGATGGTGCTGCTGCAGATGGAAGACAAAGCTTGGCTGGTGCACAGGCAATGGTTCCTAGACCTGCCGTTACCATGGCTACCTGGAGCGGATACACAAGGATCAAATTGGATACAGAAAGAGACATTGGTCACTTTCAAAAATCCCCACGCGAAGAAACAGGATGTCGTCGTTTTAGGGTCTCAAGAAGGGGCCATGCACACGGCACTCACAGGGGCCACAGAAATCCAAATGTCATCAGGAAACTTACTGTTCACAGGACATCTCAAGTGCAGGCTGAGAATGGACAAACTACAGCTCAAAGGAATGTCATACTCTATGTGTACAGGAAAGTTTAAAATTGTGAAGGAAATAGCAGAAACACAACATGGAACAATAGTTATCAGAGTACAATATGAAGGGGACGGTTCTCCATGTAAGATCCCTTTTGAGATAACAGATTTGGAAAAAAGACACGTCTTAGGTCGCTTGATCACAGTTAACCCAATCGTAACAGAAAAAGATAGCCCAGTCAACATAGAAGCAGAACCTCCATTTGGAGACAGCTACATCATCATAGGAGTAGAGCCGGGACAATTGAAACTCAATTGGTTTAAGAAGGGAAGTTCCATCGGCCAAATGTTTGAGACAACAATGAGAGGAGCAAAGAGAATGGCCATTTTAGGTGACACAGCCTGGGACTTTGGATCCCTGGGAGGAGTGTTTACATCCATAGGAAAGGCTCTCCACCAAGTTTTCGGAGCAATCTATGGGGCTGCTTTTAGTGGGGTCTCATGGACTATGAAAATCCTCATAGGAGTCATCATCACATGGATAGGAATGAATTCACGTAGCACCTCACTGTCTGTATCGCTAGTATTGGTGGGCGTCGTGACACTGTACCTGGGAGCTATGGTGCAAGCT
>DV2/CYD15/MEXICO/204/2013
TTCCATTTAACCACACGCAATGGAGAACCACACATGATCGTTGGTAGGCAGGAGAAAGGGAAAAGTCTTCTGTTCAAAACAGAGGATGGTGTTAACATGTGTACCCTCATGGCCATAGACCTTGGTGAATTGTGTGAAGATACAATCACGTACAAGTGCCCTCTCCTCAGACAAAATGAACCAGAAGACATAGATTGTTGGTGCAACTCCACGTCCACATGGGTAACTTATGGGACATGTACCACCACAGGAGAACACAGAAGAGAAAAAAGATCAGTGGCGCTCGTTCCACATGTGGGTATGGGACTGGAGACACGAACTGAAACATGGATGTCATCAGAAGGGGCCTGGAAACATGTCCAGAGAATTGAAACCTGGATCTTAAGACATCCAGGCTTTACCATAATGGCAGCAATCCTGGCATACACCATAGGAACGACACATTTCCAAAAGGCCTTGATTTTCATCTTACTGACAGCTGTCGCTCCTTCAATGACAATGCGCTGCATAGGAATATCAAATAGAGACTTCGTAGAAGGGGTTTCAGGAGGAAGCTGGGTTGACATAGTCTTGGAACATGGAAGTTGTGTGACGACGATGGCAAAAAATAAACCAACACTGGATTTTGAACTGATAAAAACAGAAGCCAAACAACCTGCCACTCTAAGGAAGTACTGTATAGAAGCAAAGCTGACCAACACAACAACAGAATCGCGTTGCCCAACACAAGGGGAACCCAGTCTAAATGAAGAGCAGGACAAAAGGTTCATCTGCAAACACTCCATGGTAGACAGAGGATGGGGAAATGGATGTGGATTATTTGGAAAAGGAGGCATTGTGACCTGTGCTATGTTTACATGCAAAAAGAACATGGAAGGAAAAGTCGTGCAGCCAGAAAATTTGGAATACACCATCGTGATAACACCTCACTCAGGAGAAGAGCACGCTGTAGGCAATGACACAGGAAAGCACGGCAAGGAAATTAAAATAACACCACAGAGCTCCATCACAGAAGCAGAACTGACAGGCTATGGCACTGTCACGATGGAGTGCTCTCCGAGAACGGGCCTCGACTTTAATGAGATGGTGCTGCTGCAGATGGAAGACAAAGCTTGGCTGGTGCACAGGCAATGGTTCCTAGACCTGCCGTTACCATGGCTACCTGGAGCGGATACACAAGGATCAAATTGGATACAGAAAGAGACATTGGTCACTTTCAAAAATCCCCACGCGAAGAAACAGGATGTCGTCGTTTTAGGGTCTCAAGAAGGGGCCATGCACACGGCACTCACAGGGGCCACAGAAATCCAGATGTCATCAGGAAACTTACTGTTCACAGGACATCTCAAGTGCAGGCTGAGAATGGACAAACTACAGCTCAAAGGAATGTCATACTCTATGTGTACAGGAAAGTTTAAAATTGTGAAGGAAATAGCAGAAACACAACATGGAACAATAGTTATCAGAGTACAATATGAAGGGGACGGTTCTCCATGTAAGATCCCTTTTGAGATAACAGATTTGGAAAAAAGACACGTCTTAGGTCGCTTGATCACAGTTAACCCAATCGTAACAGAAAAAGATAGCCCAGTCAACATAGAAGCAGAACCTCCATTCGGAGACAGCTACATCATCATAGGAGTAGAGCCGGGACAATTGAAACTCAATTGGTTTAAGAAGGGAAGTTCCATCGGCCAAATGTTTGAGACAACAATGAGAGGAGCAAAGAGAATGGCCATTTTAGGTGACACAGCCTGGGACTTTGGATCCCTGGGAGGAGTGTTTACATCCATAGGAAAGGCTCTCCACCAAGTTTTCGGAGCAATCTATGGGGCTGCTTTTAGTGGGGTCTCATGGACTATGAAAATCCTCATAGGAGTCATCATCACATGGATAGGAATGAATTCACGTAGCACCTCACTGTCTGTATCGCTAGTATTGGTGGGCGTCGTGACACTGTACCTGGGAGCTATGGTGCAAGCT
>DV2/CYD15/MEXICO/205/2012
TTCCATTTAACCACACGCAATGGAGAACCACACATGATCGTCGGTAGGCAGGAGAAAGGGAAAAGTCTTCTGTTCAAAACAGAGGATGGTGTTAACATGTGTACCCTCATGGCCATAGACCTTGGTGAATTGTGTGAAGATACAATCACGTACAAGTGTCCTCTCCTCAGACAAAATGAACCAGAAGACATAGATTGTTGGTGCAACTCCACGTCCACATGGGTAACTTATGGGACATGTACCACCACAGGAGAACACAGAAGAGAAAAAAGATCAGTGGCGCTCGTTCCACATGTGGGTATGGGACTGGAGACACGAACTGAAACATGGATGTCATCAGAAGGGGCCTGGAAACATGTCCAGAGAATTGAAACCTGGATCTTAAGACATCCAGGCTTTACCATAATGGCAGCAATCCTGGCATACACCATAGGAACGACACATTTCCAAAAGGCCTTGATTTTCATCTTACTGACAGCTGTCGCTCCTTCAATGACAATGCGCTGCATAGGAATATCAAATAGAGACTTCGTAGAAGGGGTTTCAGGAGGAAGCTGGGTTGACATAGTCTTGGAACATGGAAGTTGTGTGACGACGATGGCAAAAAATAAACCAACACTGGATTTTGAACTGATAAAAACAGAAGCCAAACAACCTGCCACTCTAAGGAAGTACTGTATAGAAGCAAAGCTGACCAACACAACAACAGAATCGCGTTGCCCAACACAAGGGGAACCCAGTCTAAATGAAGAGCAGGACAAAAGGTTCATCTGCAAACACTCCATGGTAGACAGAGGATGGGGAAATGGATGTGGATTATTTGGAAAGGGAGGCATTGTGACCTGTGCTATGTTTACATGCAAAAAGAACATGGAAGGAAAAGTCGTGCAGCCAGAAAATTTGGAATACACCATCGTGATAACACCTCACTCAGGAGAAGAGCACGCTGTAGGCAATGACACAGGAAAGCATGGCAAGGAAATTAAAATAACACCACAGAGCTCCATCACAGAAGCAGAACTGACAGGCTATGGCACTGTCACGATGGAGTGCTCTCCGAGAACGGGCCTCGACTTTAATGAGATGGTGCTGCTGCAGATGGAAGACAAAGCTTGGCTGGTGCACAGGCAATGGTTCCTAGACCTGCCGTTACCATGGCTACCTGGAGCGGATACACAAGGATCAAATTGGATACAGAAAGAGACATTGGTCACTTTCAAAAATCCCCACGCGAAGAAACAGGATGTCGTCGTTTTAGGGTCTCAAGAAGGGGCCATGCACACGGCACTCACAGGGGCCACAGAAATCCAGATGTCATCAGGAAACTTACTGTTCACAGGACATCTCAAGTGCAGGCTGAGAATGGACAAACTACAGCTCAAAGGAATGTCATACTCTATGTGTACAGGAAAGTTTAAAATTGTGAAGGAAATAGCAGAAACACAACATGGAACAATAGTTATCAGAGTACAATATGAAGGGGACGGTTCTCCATGTAAGATCCCTTTTGAGATAACAGATTTGGAAAAAAGACACGTCTTAGGTCGCTTGATCACAGTTAACCCAATCGTAACAGAAAAAGATAGCCCAGTCAACATAGAAGCAGAACCTCCATTCGGAGACAGCTACATCATCATAGGAGTAGAGCCGGGACAATTGAAACTCAATTGGTTTAAGAAGGGAAGTTCCATCGGCCAAATGTTTGAGACAACAATGAGAGGAGCAAAGAGAATGGCCATTTTAGGTGACACAGCCTGGGACTTTGGATCCCTGGGAGGAGTGTTTACATCCATAGGAAAGGCTCTCCACCAAGTTTTCGGAGCAATCTATGGGGCTGCTTTTAGTGGGGTCTCATGGACTATGAAAATCCTCATAGGAGTCATCATCACATGGATAGGAATGAATTCACGTAGCACCTCACTGTCTGTATCGCTAGTATTGGTGGGCGTCGTGACACTGTACCTGGGAGCTATGGTGCAAGCT
>DV2/CYD15/MEXICO/206/2013
--------------------------------------------------------------------------------------------------------------------------------------------------------------------------------------------------------------------------------------------------------------------------------------------------------------------------------------ATGGATGTCATCAGAAGGGGCCTGGAAACATGTCCAGAGAATTGAAACCTGGATCTTAAGACATCCAGGCTTTACCATAATGGCAGCAATCCTGGCATACACCATAGGAACGACACATTTCCAAAAGGCCTTGATTTTCATCTTACTGACAGCTGTCGCTCCTTCAATGACAATGCGCTGCATAGGAATATCAAATAGAGACTTCGTAGAAGGGGTTTCAGGAGGAAGCTGGGTTGACATAGTCTTGGAACATGGAAGTTGTGTGACGACGATGGCAAAAAATAAACCAACACTGGATTTTGAACTGATAAAAACAGAAGCCAAACAACCTGCCACTCTAAGGAAGTACTGTATAGAAGCAAAGCTGACCAACACAACAACAGAATCGCGTTGCCCAACACAAGGGGAACCCAGTCTAAATGAAGAGCAGGACAAAAGGTTCATCTGCAAACACTCCATGGTAGACAGAGGATGGGGAAATGGATGTGGATTATTTGGAAAGGGAGGCATTGTGACCTGTGCTATGTTTACATGCAAAAAGAACATGGAAGGAAAAGTCGTGCAGCCAGAAAATTTGGAATACACCATCGTGATAACACCTCACTCAGGAGAAGAGCACGCTGTAGGCAATGACACAGGAAAGCATGGCAAGGAAATTAAAATAACACCACAGAGCTCCATCACAGAAGCAGAACTGACAGGCTATGGCACTGTCACGATGGAGTGCTCTCCGAGAACGGGCCTCGACTTTAATGAGATGGTGCTGCTGCAGATGGAAGACAAAGCTTGGCTGGTGCACAGGCAATGGTTCCTAGACCTGCCGTTACCATGGCTACCTGGAGCGGATACACAAGGATCAAATTGGATACAGAAAGAGACATTGGTCACTTTCAAAAATCCCCACGCGAAGAAACAGGATGTCGTCGTTTTAGGGTCTCAAGAAGGGGCCATGCACACGGCACTCACAGGGGCCACAGAAATCCAGATGTCATCAGGAAACTTACTGTTCACAGGACATCTCAAGTGCAGGCTGAGAATGGACAAACTACAGCTCAAAGGAATGTCATACTCTATGTGTACAGGAAAGTTTAAAATTGTGAAGGAAATAGCAGAAACACAACATGGAACAATAGTTATCAGAGTACAATATGAAGGGGACGGTTCTCCATGTAAGATCCCTTTTGAGATAACAGATTTGGAAAAAAGACACGTCTTAGGTCGCTTGATCACAGTTAACCCAATCGTAACAGAAAAAGATAGCCCAGTCAACATAGAAGCAGAACCTCCATTCGGAGACAGCTACATCATCATAGGAGTAGAGCCGGGACAATTGAAACTCAATTGGTTTAAGAAGGGAAGTTCCATCGGCCAAATGTTTGAGACAACAATGAGAGGAGCAAAGAGAATGGCCATTTTAGGTGACACAGCCTGGGACTTTGGATCCCTGGGAGGAGTGTTTACATCCATAGGAAAGGCTCTCCACCAAGTTTTCGGAGCAATCTATGGGGCTGCTTTTAGTGGGGTCTCATGGACCATGAAAATCCTCATAGGAGTCATCATCACATGGATAGGAATGAATTCACGTAGCACCTCACTGTCTGTATCGCTAGTATTGGTGGGCGTCGTGACACTGTACCTGGGAGCTATGGTGCAAGCT
>DV2/CYD15/MEXICO/207/2013
TTCCATTTAACCACACGCAATGGAGAACCACACATGATCGTTGGTAGGCAGGAGAAAGGGAAAAGTCTTCTGTTCAAAACAGAGGATGGTGTTAACATGTGTACCCTCATGGCCATAGACCTTGGTGAATTGTGTGAAGATACAATCACGTACAAGTGTCCTCTCCTCAGACAAAATGAACCAGAAGACATAGATTGTTGGTGCAACTCCACGTCCACATGGGTAACTTATGGGACATGTACCACCACAGGAGAACACAGAAGAGAAAAAAGATCAGTGGCGCTCGTTCCACATGTGGGTATGGGACTGGAGACACGAACTGAAACATGGATGTCATCAGAAGGGGCCTGGAAACATGTCCAGAGAATTGAAACCTGGATCTTAAGACATCCAGGCTTTACCATAATGGCAGCAATCCTAGCATACACCATAGGAACGACACATTTCCAAAAGGCCTTGATTTTCATCTTACTGACAGCTGTCGCTCCTTCAATGACAATGCGCTGCATAGGAATATCAAATAGAGACTTCGTAGAAGGGGTTTCAGGAGGAAGCTGGGTTGACATAGTCTTGGAACATAGAAGTTGTGTGACGACGATGGCAAAAAATAAACCAACACTGGATTTTGAACTGATAAAAACAGAAGCCAAACAACCTGCCACTCTAAGGAAGTACTGTATAGAAGCAAAGCTGACCAACACAACAACAGAATCGCGTTGCCCAACACAAGGGGAACCCAGTCTAAATGAAGAGCAGGACAAAAGGTTCATCTGCAAACACTCCATGGTAGACAGAGGATGGGGAAATGGATGTGGATTATTTGGAAAGGGAGGCATTGTGACCTGTGCTATGTTTACATGCAAAAAGAACATGGAAGGAAAAGTCGTGCAGCCAGAAAATTTGGAATACACCATCGTGATAACACCTCACTCAGGAGAAGAGCACGCTGTAGGCAATGACACAGGAAAGCATGGCAAGGAAATTAAAATAACACCACAGAGCTCCATCACAGAAGCAGAACTGACAGGCTATGGCACTGTCACGATGGAGTGCTCTCCGAGAACGGGCCTCGACTTTAATGAGATGGTGCTGCTGCAGATGGAAGACAAAGCTTGGCTGGTGCACAGGCAATGGTTCCTAGACCTGCCGTTACCATGGCTACCTGGAGCGGACACACAAGGATCAAATTGGATACAGAAAGAGACATTGGTCACTTTCAAAAATCCCCACGCGAAGAAACAGGATGTCGTTGTTTTAGGGTCTCAAGAAGGGGCCATGCACACGGCACTCACAGGGGCCACAGAAATCCAGATGTCATCAGGAAACTTACTGTTCACAGGACATCTCAAGTGCAGGCTGAGAATGGACAAACTACAGCTCAAAGGAATGTCATACTCTATGTGTACAGGAAAGTTTAAAATTGTGAAGGAAATAGCAGAAACACAACATGGAACAATAGTCATCAGAGTACAATATGAAGGGGACGGTTCTCCATGTAAGATCCCTTTTGAGATAACAGATTTGGAAAAAAGACACGTCTTAGGTCGCTTGATCACAGTTAACCCAATCGTAACAGAAAAAGATAGCCCAGTCAACATAGAAGCAGAACCTCCATTCGGAGACAGCTACATCATCATAGGAGTAGAGCCGGGACAATTGAAACTCAATTGGTTTAAGAAGGGAAGTTCCATCGGCCAAATGTTTGAGACAACAATGAGAGGAGCAAAGAGAATGGCCATTTTAGGTGACACAGCCTGGGACTTTGGATCCCTGGGAGGAGTGTTTACATCCATAGGAAAGGCTCTCCACCAAGTTTTCGGAGCAATCTATGGGGCTGCTTTTAGTGGGGTCTCATGGACTATGAAAATCCTCATAGGAGTCATCATCACATGGATAGGAATGAATTCACGTAGCACCTCACTGTCTGTATCGCTAGTATTGGTGGGCGTCGTGACACTGTACCTGGGAGCTATGGTGCAAGCT
>DENV2|KF381201|Pakistan|DENV2/PK|
TTCCATTTAACCACACGCAACGGAGAACCACACATGATCGTCAGCAAACAAGAGAAAGGGAAAAGTCTCTTGTTTAAAACAGAGGATGGTGTGAACATGTGCACCCTCATGGCCATGGACCTTGGTGAACTGTGTGAAGACACAATCACTTATAACTGTCCTCTTCTCAGGCAGAATGAACCAGAAGATATAGATTGTTGGTGTAACTCCACGTCCACATGGGTAACTTATGGGACATGCACTGCCACAGGAGAACACAGAAGGGAAAAAAGATCAGTGGCACTCGTCCCACATGTGGGAATGGGATTGGAGACACGAACTGAAACGTGGATGTCATCAGAAGGGGCCTGGAAACACGCCCAGAGAATTGAAACCTGGATCTTGAGACATCCAGGTTTTACCATAATGGCAGCAATCTTGGCATACACCATAGGAACGACATATTTCCAAAGAGTCCTGATCTTCATCTTACTGACAGCTGTCGCTCCTTCAATGACAATGCGTTGTATTGGAATATCAAATAGAGACTTTGTGGAAGGGGTTTCAGGAGGAAGCTGGGTTGACATAGTCTTAGAACATGGAAGCTGTGTGACAACGATGGCAAAAAACAAACCAACATTGGACTTTGAACTGATAAAAACAGAAGCCAAGCAACCTGCCACTCTAAGGAAGTACTGTATAGAGGCAAAGCTGACCAACACAACAACAGCATCTCGATGCCCAACACAAGGGGAACCCAGCCTAAATGAAGAACAGGACAAAAGGTTTGTCTGCAAACATTCCATGGTAGGCAGAGGATGGGGAGATGGATGTGGATTATTTGGAAAGGGAGGCATTGTGACCTGTGCTATGTTCACATGCAAGAAAAACATGGAAGGGAAAATTGTGCAACCAGAAAACCTGGAATACACCATTGTGGTAACACCTCATTCAGGGGAAGAGAATGCAGTTGGAAACGACACAGGAAAACATGGCAAGGAAATCAAAGTGACACCACAGAGTTCCATTACAGAAGCAGAACTGACAGGCTACGGCACTGTCACGATGGAGTGCTCTCCAAGAACGGGCCTCGACTTCAATGAGATGGTGTTGCTGCAAATGGAAAACAAGGCTTGGCTGGTGCACAGGCAATGGTTCCTAGACCTGCCGTTACCATGGTTGCCCGGAGCGGACATACAAGGATCAAATTGGATACAGAAGGAGACGTTGGTCACTTTCAAAAATCCCCATGCGAAGAAACAGGATGTTGTTGTTTTAGGATCCCAAGAAGGGGCTTTGCATACCGCACTTACAGGGGCCACGGAAATCCAGATGTCATCAGGAAACCTACTGTTCACAGGACATCTCAAGTGCAGGCTGAGAATGGATAAATTACAGCTCAAAGGAATGTCATACTCTATGTGTACAGGAAAGTTTAAAGTTGTAAAGGAAATAGCAGAAACACAACATGGAACAATAGTTGTCAGAATACAATATGAAGGGGATGGCTCTCCATGTAAAATCCCTTTTGAGATAATGGATTTGGAAAAAAGACATGTCTTAGGTCGCCTGATTACAGTCAACCCAATCGTCACAGAAAAAGACAGTCCAGTCAACATAGAAGCAGAACCCCCATTCGGAGACAGCTACATCATTATAGGAGTAGAACCGGGACAACTGAAGCTCAGCTGGTTTAAGAAAGGAAGCTCAATCGGCCAAATGTTCGAGACTACAATGAGAGGAGCGAAGAGAATGGCCATTTTAGGTGACACAGCCTGGGATTTTGGATCCCTGGGAGGAGTGTTCACATCTATAGGAAAGGCCCTCCACCAAGTCTTTGGAGCAATCTATGGGGCTGCCTTCAGTGGGGTTTCATGGACTATGAAAATCCTCATAGGAGTTGTCATCACATGGATAGGAATGAATTCACGTAGCACCTCACTGTCTGTGTCACTAGTATTAGTGGGAGTCGTGACATTGTACTTGGGAGTTATGGTGCAGGCT
>DV2/CYD15/MEXICO/208/2013
TTCCATTTAACCACACGCAATGGAGAACCACACATGATCGTTGGTAGGCAGGAGAAAGGGAAAAGTCTTCTGTTCAAAACAGAGGATGGTGTTAACATGTGTACCCTCATGGCCATAGACCTTGGTGAATTGTGTGAAGATACAATCACGTACAAGTGTCCTCTCCTCAGACAAAATGAACCAGAAGACATAGATTGTTGGTGCAACTCCACGTCCACATGGGTAACTTATGGGACATGTACCACCACAGGAGAACACAGAAGAGAAAAAAGATCAGTGGCGCTCGTTCCACATGTGGGTATGGGACTGGAGACACGAACTGAAACATGGATGTCATCAGAAGGGGCCTGGAAACATGTCCAGAGAATTGAAACCTGGATCTTAAGACATCCAGGCTTTACCATAATGGCAGCAATCCTGGCATACACCATAGGAACGACACATTTCCAAAAGGCCTTGATTTTCATCTTACTGACAGCTGTCGCTCCTTCAATGACAATGCGCTGCATAGGAATATCAAATAGAGACTTCGTAGAAGGGGTTTCAGGAGGAAGCTGGGTTGACATAGTCTTGGAACATGGAAGTTGTGTGACGACGATGGCAAAAAATAAACCAACACTGGATTTTGAACTGATAAAAACAGAAGCCAAACAACCTGCCACTCTAAGGAAGTACTGTATAGAAGCAAAGCTGACCAACACAACAACAGAATCGCGTTGCCCAACACAAGGGGAACCCAGTCTAAATGAAGAGCAGGACAAAAGGTTCATCTGCAAACACTCCATGGTAGACAGAGGATGGGGAAATGGATGTGGATTATTTGGAAAGGGAGGCATTGTGACCTGTGCTATGTTTACATGCAAAAAGAACATGGAAGGAAAAGTCGTGCAGCCAGAAAATTTGGAATACACCATCGTGATAACACCTCACTCAGGAGAAGAGCACGCTGTAGGCAATGACACAGGAAAGCATGGCAAGGAAATCAAAATAACACCACAGAGCTCCATCACAGAAGCAGAACTGACAGGCTATGGCACTGTCACGATGGAGTGCTCTCCGAGAACGGGCCTCGACTTTAATGAGATGGTGCTGCTGCAGATGGAAGACAAAGCTTGGCTGGTGCACAGGCAATGGTTCCTAGACCTGCCGTTACCATGGCTACCTGGAGCGGACACACAAGGATCAAATTGGATACAGAAAGAGACATTGGTCACTTTCAAAAATCCCCACGCGAAGAAACAGGATGTCGTCGTTTTAGGGTCTCAAGAAGGGGCCATGCACACGGCACTCACAGGGGCCACAGAAATCCAGATGTCATCAGGAAACTTACTGTTCACAGGACATCTCAAGTGCAGGCTGAGAATGGACAAACTACAGCTCAAAGGAATGTCATACTCTATGTGTACAGGAAAGTTTAAAATTGTGAAGGAAATAGCAGAAACACAACATGGAACAATAGTTATCAGAGTACAATATGAAGGGGACGGTTCTCCATGTAAGATCCCTTTTGAGATAACAGATTTGGAAAAAAGACACGTCTTAGGTCGCTTGATCACAGTTAACCCAATCGTAACAGAAAAAGATAGCCCAGTCAACATAGAAGCAGAACCTCCATTCGGAGACAGCTACATCATCATAGGAGTAGAGCCGGGACAATTGAAACTCAATTGGTTTAAGAAGGGAAGTTCCATCGGCCAAATGTTTGAGACAACAATGAGAGGAGCAAAGAGAATGGCCATTTTAGGTGACACAGCCTGGGACTTTGGATCCCTGGGAGGAGTGTTTACATCCATAGGAAAGGCTCTCCACCAAGTTTTCGGAGCAATCTATGGGGCTGCTTTTAGTGGGGTCTCATGGACTATGAAAATCCTCATAGGAGTCATCATCACATGGATAGGAATGAATTCACGTAGCACCTCACTGTCTGTATCGCTAGTATTGGTGGGCGTCGTGACACTGTACCTGGGAGCTATGGTGCAAGCT
>DV2/CYD15/MEXICO/209/2012
TTCCATTTAACCACACGCAATGGAGAACCACACATGATCGTTGGTAGGCAGGAGAAAGGGAAAAGTCTTCTGTTCAAAACAGAGGATGGTGTTAACATGTGTACCCTCATGGCCATAGACCTTGGTGAATTGTGTGAAGATACAATCACGTACAAGTGTCCTCTCCTCAGACAAAATGAACCAGAAGACATAGATTGTTGGTGCAACTCCACGTCAACATGGGTAACTTATGGGACATGTACCACCACAGGAGAACACAGAAGAGAAAAAAGATCAGTGGCGCTCGTTCCACATGTGGGTATGGGACTGGAGACACGAACTGAAACATGGATGTCATCAGAAGGGGCCTGGAAACATGTCCAGAGAATTGAAACCTGGATCTTAAGACATCCAGGCTTTACCATAATGGCAGCAATCCTGGCATACACCATAGGAACGACACATTTCCAAAAGGCCTTGATTTTCATCTTACTGACAGCTGTCGCTCCTTCAATGACAATGCGCTGCATAGGAATATCAAATAGAGACTTCGTAGAAGGGGTTTCAGGAGGAAGCTGGGTTGACATAGTCTTGGAACATGGAAGTTGTGTGACGACGATGGCAAAAAATAAACCAACACTGGATTTTGAACTGATAAAAACAGAAGCCAAACAACCTGCCACTCTAAGGAAGTACTGTATAGAAGCAAAGCTGACCAACACAACAACAGAATCGCGTTGCCCAACACAAGGGGAACCCAGTCTAAATGAAGAGCAGGACAAAAGGTTCATCTGCAAACACTCCATGGTAGACAGAGGATGGGGAAATGGATGTGGATTATTTGGAAAGGGAGGCATTGTGACCTGTGCTATGTTTACATGCAAAAAGAACATGGAAGGAAAAGTCGTGCAGCCAGAAAATTTGGAATACACCATCGTGATAACACCTCACTCAGGAGAAGAGCACGCTGTAGGCAATGACACAGGAAAGCATGGCAAGGAAATCAAAATAACACCACAGAGCTCCATCACAGAAGCAGAACTGACAGGCTATGGCACTGTCACGATGGAGTGCTCTCCGAGAACGGGCCTCGACTTTAATGAGATGGTGCTGCTGCAGATGGAAGACAAAGCTTGGCTGGTGCACAGGCAATGGTTCCTAGACCTGCCGTTACCATGGCTACCTGGAGCGGACACACAAGGATCAAATTGGATACAGAAAGAGACATTGGTCACTTTCAAAAATCCCCACGCGAAGAAACAGGATGTCGTCGTTTTAGGGTCTCAAGAAGGGGCCATGCACACGGCACTCACAGGGGCCACAGAAATCCAGATGTCATCAGGAAACTTACTGTTCACAGGACATCTCAAGTGCAGGCTGAGAATGGACAAACTACAGCTCAAAGGAATGTCATACTCTATGTGTACAGGAAAGTTTAAAATTGTGAAGGAAATAGCAGAAACACAACATGGAACAATAGTTATCAGAGTACAATATGAAGGGGACGGTTCTCCATGTAAGATCCCTTTTGAGATAACAGATTTGGAAAAAAGACACGTCTTAGGTCGCTTGATCACAGTTAACCCAATCGTAACAGAAAAAGATAGCCCAGTCAACATAGAAGCAGAACCTCCATTCGGAGACAGCTACATCATCATAGGAGTAGAGCCGGGACAATTGAAACTCAATTGGTTTAAGAAGGGAAGTTCCATCGGCCAAATGTTTGAGACAACAATGAGAGGAGCAAAGAGAATGGCCATTTTAGGTGACACAGCCTGGGACTTTGGATCCCTGGGAGGAGTGTTTACATCCATAGGAAAGGCTCTCCACCAAGTTTTCGGAGCAATCTATGGGGCTGCTTTTAGTGGGGTCTCATGGACTATGAAAATCCTCATAGGAGTCATCATCACATGGATAGGAATGAATTCACGTAGCACCTCACTGTCTGTATCGCTAGTATTGGTGGGCGTCGTGACACTGTACCTGGGAGCTATGGTGCAAGCT
>DV2/CYD15/MEXICO/210/2012
TTCCATTTAACCACACGCAATGGAGAACCACACATGATCGTTGGTAGGCAGGAGAAAGGGAAAAGTCTTCTGTTCAAAACAGAGGATGGTGTTAACATGTGTACCCTCATGGCCATAGACCTTGGTGAATTGTGTGAAGATACAATCACGTACAAGTGTCCTCTCCTCAGACAAAATGAACCAGAAGACATAGATTGTTGGTGCAACTCCACGTCCACATGGGTAACTTATGGGACATGTACCACCACAGGAGAACACAGAAGAGAAAAAAGATCAGTGGCGCTCGTTCCACATGTGGGTATGGGACTGGAGACACGAACTGAAACATGGATGTCATCAGAAGGGGCCTGGAAACATGTCCAGAGAATTGAAACCTGGATCTTAAGACATCCAGGCTTTACCATAATGGCAGCAATCCTGGCATACACCATAGGAACGACACATTTCCAAAAGGCCTTGATTTTCATCTTACTGACAGCTGTCGCTCCTTCAATGACAATGCGCTGCATAGGAATATCAAATAGAGACTTCGTAGAAGGGGTTTCAGGAGGAAGCTGGGTTGACATAGTCTTGGAACATGGAAGTTGTGTGACGACGATGGCAAAAAATAAACCAACACTGGATTTTGAACTGATAAAAACAGAAGCCAAACAACCTGCCACTCTAAGGAAGTACTGTATAGAAGCAAAGCTGACCAACACAACAACAGAATCGCGTTGCCCAACACAAGGGGAACCCAGTCTAAATGAAGAGCAGGACAAAAGGTTCATCTGCAAACACTCCATGGTAGACAGAGGATGGGGAAATGGATGTGGATTATTTGGAAAGGGAGGCATTGTGACCTGTGCTATGTTTACATGCAAAAAGAACATGGAAGGAAAAGTCGTGCAGCCAGAAAATTTGGAATACACCATCGTGATAACACCTCACTCAGGAGAAGAGCACGCTGTAGGCAATGACACAGGAAAGCATGGCAAGGAAATCAAAATAACACCACAGAGCTCCATCACAGAAGCAGAACTGACAGGCTATGGCACTGTCACGATGGAGTGCTCTCCGAGAACGGGCCTCGACTTTAATGAGATGGTGCTGCTGCAGATGGAAGACAAAGCTTGGCTGGTGCACAGGCAATGGTTCCTAGACCTGCCGTTACCATGGCTACCTGGAGCGGACACACAAGGATCAAATTGGATACAGAAAGAGACATTGGTCACTTTCAAAAATCCCCACGCGAAGAAACAGGATGTCGTCGTTTTAGGGTCTCAAGAAGGGGCCATGCACACGGCACTCACAGGGGCCACAGAAATCCAGATGTCATCAGGAAACTTACTGTTCACAGGACATCTCAAGTGCAGGCTGAGAATGGACAAACTACAGCTCAAAGGAATGTCATACTCTATGTGTACAGGAAAGTTTAAAATTGTGAAGGAAATAGCAGAAACACAACATGGAACAATAGTTATCAGAGTACAATATGAAGGGGACGGTTCTCCATGTAAGATCCCTTTTGAGATAACAGATTTGGAAAAAAGACACGTCTTAGGTCGCTTGATCACAGTTAACCCAATCGTAACAGAAAAAGATAGCCCAGTCAACATAGAAGCAGAACCTCCATTCGGAGACAGCTACATCATCATAGGAGTAGAGCCGGGACAATTGAAACTCAATTGGTTTAAGAAGGGAAGTTCCATCGGCCAAATGTTTGAGACAACAATGAGAGGAGCAAAGAGAATGGCCATTTTAGGTGACACAGCCTGGGACTTTGGATCCCTGGGAGGAGTGTTTACATCCATAGGAAAGGCTCTCCACCAAGTTTTCGGAGCAATCTATGGGGCTGCTTTTAGTGGGGTCTCATGGACTATGAAAATCCTCATAGGAGTCATCATCACATGGATAGGAATGAATTCACGTAGCACCTCACTGTCTGTATCGCTAGTATTGGTGGGCGTCGTGACACTGTACCTGGGAGCTATGGTGCAAGCT
>DV2/CYD15/MEXICO/211/2013
TTCCATTTAACCACACGCAATGGAGAACCACACATGATCGTTGGTAGGCAGGAGAAAGGGAAAAGTCTTCTGTTCAAAACAGAGGATGGTGTTAACATGTGTACCCTCATGGCCATAGACCTTGGTGAATTGTGTGAAGATACAATCACGTACAAGTGTCCTCTCCTCAGACAAAATGAACCAGAAGACATAGATTGTTGGTGCAACTCCACGTCCACATGGGTAACTTATGGGACATGTACCACCACAGGAGAACACAGAAGAGAAAAAAGATCAGTGGCGCTCGTTCCACATGTGGGTATGGGACTGGAGACACGAACTGAAACATGGATGTCATCAGAAGGGGCCTGGAAACATGTCCAGAGAATTGAAACCTGGATCTTAAGACATCCAGGCTTTACCATAATGGCAGCAATCCTGGCATACACCGTAGGAACGACACATTTCCAAAAGGCCTTGATTTTCATCTTACTGACAGCTGTCGCTCCTTCAATGACAATGCGCTGCATAGGAATATCAAATAGAGACTTTGTAGAAGGGGTTTCAGGAGGAAGCTGGGTTGACATAGTCTTGGAACATGGAAGTTGTGTGACGACGATGGCAAAAAACAAACCAACACTGGATTTTGAACTGATAAAAACAGAAGCCAAACAACCTGCCACTCTAAGGAAGTACTGTATAGAAGCAAAGCTGACCAACACAACAACAGAATCGCGTTGCCCAACACAAGGGGAACCCAGTTTAAATGAAGAGCAGGACAAAAGGTTCATCTGCAAACACTCCATGGTAGACAGAGGATGGGGAAATGGATGTGGATTATTTGGAAAGGGAGGCATTGTGACCTGTGCTATGTTTACATGCAAAAAGAACATGGAAGGAAAAGTCGTGCAGCCAGAAAATTTGGAATACACCATCGTGATAACACCTCACTCAGGAGAAGAGCACGCTGTAGGCAATGACACAGGAAAGCATGGCAAGGAAATCAAAATAACACCACAGAGCTCCATCACAGAAGCAGAACTGACAGGCTATGGCACTGTCACGATGGAGTGCTCTCCGAGAACGGGCCTCGACTTTAATGAGATGGTGCTGCTGCAGATGGAAGACAAAGCTTGGCTGGTGCACAGGCAATGGTTCCTAGACCTGCCGTTACCATGGCTACCTGGAGCGGACATACAAGGATCAAATTGGATACAGAAAGAGACATTGGTCACTTTCAAAAATCCCCACGCGAAGAAACAGGATGTCGTCGTTTTAGGGTCTCAAGAAGGGGCCATGCACACGGCACTCACAGGGGCCACAGAAATCCAGATGTCATCAGGAAACTTACTGTTCACAGGACATCTCAAGTGCAGGCTGAGAATGGACAAACTACAGCTCAAAGGAATGTCATACTCTATGTGTACAGGAAAGTTTAAAATTGTGAAGGAAATAGCAGAAACACAACATGGAACAATAGTTATCAGAGTACAATATGAAGGGGACGGTTCTCCATGTAAGATCCCTTTTGAGATAACAGATTTGGAAAAAAGACACGTCTTAGGTCGCTTGATCACAGTTAACCCAATCGTAACAGGAAAAGATAGCCCAGTCAACATAGAAGCAGAACCTCCATTCGGAGACAGCTACATCATCATAGGAGTAGAGCCGGGACAATTGAAACTCAATTGGTTTAAGAAGGGAAGTTCCATCGGCCAAATGTTTGAGACAACAATGAGAGGAGCAAAGAGAATGGCCATTTTAGGTGACACAGCCTGGGACTTTGGATCCCTGGGAGGAGTGTTTACATCCATAGGAAAGGCTCTCCACCAAGTTTTCGGAGCAATCTATGGGGCTGCTTTTAGTGGGGTCTCATGGACTATGAAAATCCTCATAGGAGTCATCATCACATGGATAGGAATGAATTCACGTAGCACCTCACTGTCTGTGTCGCTAGTATTGGTGGGCGTCGTGACACTGTACCTGGGAGCTATGGTGCAAGCT
>DV2/CYD15/MEXICO/212/2013
TTCCATTTAACCACACGCAATGGAGAACCACACATGATCGTTGGTAGGCAGGAGAAAGGGAAAAGTCTTCTGTTCAAAACAGAGGATGGTGTTAACATGTGTACCCTCATGGCCATAGACCTTGGTGAATTGTGTGAAGATACAATCACGTACAAGTGTCCTCTCCTCAGACAAAATGAACCAGAAGACATAGATTGTTGGTGCAACTCCACGTCCACATGGGTAACTTATGGGACATGTACCACCACAGGAGAACACAGAAGAGAAAAAAGATCAGTGGCGCTCGTTCCACATGTGGGTATGGGACTGGAGACACGAACTGAAACATGGATGTCATCAGAAGGGGCCTGGAAACATGTCCAGAGAATTGAAACCTGGATCTTAAGACATCCAGGCTTTACCATAATGGCAGCAATCCTGGCATATACCGTAGGAACGACACATTTCCAAAAGGCCTTGATTTTCATCTTACTGACAGCTGTCGCTCCTTCAATGACAATGCGCTGCATAGGAATATCAAATAGAGACTTCGTAGAAGGGGTTTCAGGAGGAAGCTGGGTTGACATAGTCTTGGAACATAGAAGTTGTGTGACGACGATGGCAAAAAATAAACCAACACTGGATTTTGAACTGATAAAAACAGAAGCCAAACAACCTGCCACTCTAAGGAAGTACTGTATAGAAGCAAAGCTGACCAACACAACAACAGAATCGCGTTGCCCAACACAAGGGGAACCCAGTTTAAATGAAGAGCAGGACAAAAGGTTCATCTGCAAACACTCCATGGTAGACAGAGGATGGGGAAATGGATGTGGATTATTTGGAAAGGGAGGCATTGTGACCTGTGCTATGTTTACATGCAAAAAGAACATGGAAGGAAAAGTCGTGCAGCCAGAAAATTTGGAATACACCATCGTGATAACACCTCACTCAGGAGAAGAGCACGCTGTAGGCAATGACACAGGAAAGCATGGCAAGGAAATCAAAATAACACCACAGAGCTCCATCACAGAAGCAGAACTGACAGGCTATGGCACTGTCACGATGGAGTGCTCTCCGAGAACGGGCCTCGACTTTAATGAGATGGTGCTGCTGCAGATGGAAGACAAAGCTTGGCTGGTGCACAGGCAATGGTTCCTAGACCTGCCGTTACCATGGCTACCTGGAGCGGACACACAAGGATCAAATTGGATACAGAAAGAGACATTGGTCACTTTCAAAAATCCCCACGCGAAGAAACAGGATGTCGTCGTTTTAGGGTCTCAAGAAGGGGCCATGCACACGGCACTCACAGGGGCCACAGAAATCCAGATGTCATCAGGAAACTTACTGTTCACAGGGCATCTCAAGTGCAGGCTGAGAATGGACAAACTACAGCTCAAAGGAATGTCATACTCTATGTGTACAGGAAAGTTTAAAATTGTGAAGGAAATAGCAGAAACACAACATGGAACAATAGTTATCAGAGTACAATATGAAGGGGACGGTTCTCCATGTAAGATCCCCTTTGAGATAACAGATTTGGAAAAAAGACACGTCTTAGGTCGCTTGATCACAGTTAACCCAATCGTAACAGGAAAAGATAGCCCAGTCAACATAGAAGCAGAACCTCCATTCGGAGACAGCTACATCATCATAGGAGTAGAACCGGGACAATTGAAACTCAATTGGTTTAAGAAAGGAAGTTCCATCGGCCAAATGTTTGAGACAACAATGAGAGGAGCAAAGAGAATGGCCATTTTAGGTGACACAGCCTGGGACTTTGGATCCCTGGGAGGAGTGTTTACATCCATAGGAAAGGCTCTCCACCAAGTTTTCGGAGCAATCTATGGGGCTGCTTTTAGTGGGGTCTCATGGACTATGAAAATCCTCATAGGAGTCATCATCACATGGATAGGAATGAATTCACGTAGCACCTCACTGTCTGTGTCGCTAGTATTGGTGGGCGTCGTGACACTGTACCTGGGAGCTATGGTGCAAGCT
>DV2/CYD15/MEXICO/213/2012
TTCCATTTAACCACACGCAATGGAGAACCACACATGATCGTTGGTAGGCAGGAGAAAGGGAAAAGTCTTCTGTTCAAAACAGAGGATGGTGTTAACATGTGTACCCTCATGGCCATAGACCTTGGTGAATTGTGTGAAGATACAATCACGTACAAGTGTCCTCTCCTCAGACAAAATGAACCAGAAGACATAGATTGTTGGTGCAACTCCACGTCCACATGGGTAACTTATGGGACATGTACCACCACAGGAGAACACAGAAGAGAAAAAAGATCAGTGGCGCTCGTTCCACATGTGGGTATGGGACTGGAGACACGAACTGAAACATGGATGTCATCAGAAGGGGCCTGGAAACATGTCCAGAGAATTGAAACCTGGATCTTAAGACATCCAGGCTTTACCATAATGGCAGCAATCCTGGCATACACCATAGGAACGACACATTTCCAAAAGGCCTTGATTTTCATCTTACTGACAGCTGTCGCTCCTTCAATGACAATGCGCTGCATAGGAATATCAAATAGAGACTTCGTAGAAGGGGTTTCAGGAGGAAGCTGGGTTGACATAGTCTTGGAACATGGAAGTTGTGTGACGACGATGGCAAAAAATAAACCAACACTGGATTTTGAACTGATAAAAACAGAAGCCAAACAACCTGCCACTCTAAGGAAGTACTGTATAGAAGCAAAGCTGACCAACACAACAACAGAATCGCGTTGCCCAACACAAGGGGAACCCAGTCTAAATGAAGAGCAGGACAAAAGGTTCATCTGCAAACACTCCATGGTAGACAGAGGATGGGGAAATGGATGTGGATTATTTGGAAAGGGAGGCATTGTGACCTGTGCTATGTTTACATGCAAAAAGAACATGGAAGGAAAGGTCGTGCAGCCAGAAAATTTGGAATACACCATCGTGATAACACCTCACTCAGGAGAAGAGCACGCTGTAGGCAATGACACAGGAAAGCATGGCAAGGAAATCAAAATAACACCACAGAGCTCCATCACAGAAGCAGAACTGACAGGCTATGGCACTGTCACGATGGAGTGCTCTCCGAGAACGGGCCTCGACTTTAATGAGATGGTGCTGCTGCAGATGGAAGACAAAGCTTGGCTGGTGCACAGGCAATGGTTCTTAGACCTGCCGTTACCATGGCTACCTGGAGCGGACACACAAGGATCAAATTGGATACAGAAAGAGACATTGGTCACTTTCAAAAATCCCCACGCGAAGAAACAGGATGTCGTCGTTTTAGGGTCTCAAGAAGGGGCCATGCACACGGCACTCACAGGGGCCACAGAAATCCAGATGTCATCAGGAAACTTACTGTTCACAGGACATCTCAAGTGCAGGCTGAGAATGGACAAACTACAGCTCAAAGGAATGTCATACTCTATGTGTACAGGAAAGTTTAAAATTGTGAAGGAAATAGCAGAAACACAACATGGAACAATAGTTATCAGAGTACAATATGAAGGGGACGGTTCTCCATGTAAGATCCCTTTTGAGATAACAGATTTGGAAAAAAGACACGTCTTAGGTCGCTTGATCACAGTTAACCCAATCGTAACAGAAAAAGATAGCCCAGTCAACATAGAAGCAGAACCTCCATTCGGAGACAGCTACATCATCATAGGAGTAGAGCCGGGACAATTGAAACTCAATTGGTTTAAGAAGGGAAGTTCTATCGGCCAAATGTTTGAGACAACAATGAGAGGAGCAAAGAGAATGGCCATTTTAGGTGACACAGCCTGGGACTTTGGATCCCTGGGAGGAGTGTTTACATCCATAGGAAAGGCTCTCCACCAAGTTTTCGGAGCAATCTATGGGGCTGCTTTTAGTGGGGTCTCATGGACTATGAAAATCCTCATAGGAGTCATCATCACATGGATAGGAATGAATTCACGTAGCACCTCACTGTCTGTATCGCTAGTATTGGTGGGCGTCGTGACACTGTACCTGGGAGCTATGGTGCAAGCT
>DV2/CYD15/MEXICO/214/2012
TTCCATTTAACCACACGCAATGGAGAACCACACATGATCGTTGGTAGGCAGGAGAAAGGGAAAAGTCTTCTGTTCAAAACAGAGGATGGTGTTAACATGTGTACCCTCATGGCCATAGACCTTGGTGAATTGTGTGAAGATACAATCACGTACAAGTGTCCTCTCCTCAGACAAAATGAACCAGAAGACATAGATTGCTGGTGCAACTCCACGTCCACATGGGTAACTTATGGGACATGTACCACCACAGGAGAACACAGAAGAGAAAAAAGATCAGTGGCGCTCGTTCCACATGTGGGTATGGGACTGGAGACACGAACTGAAACATGGATGTCATCAGAAGGGGCCTGGAAACATGTCCAGAGAATTGAAACCTGGATCTTAAGACATCCAGGCTTTACCATAATGGCAGCAATCCTGGCATACACCATAGGAACGACACATTTCCAAAAGGCCTTGATTTTCATCTTACTGACAGCTGTCGCTCCTTCAATGACAATGCGCTGCATAGGAATATCAAATAGAGACTTCGTAGAAGGGGTTTCAGGAGGAAGCTGGGTTGACATAGTCTTGGAACATGGAAGTTGTGTGACGACGATGGCAAAAAATAAACCAACACTGGATTTTGAACTGATAAAAACAGAAGCCAAACAACCTGCCACTCTAAGGAAGTACTGTATAGAAGCAAAGCTGACCAACACAACAACAGAATCGCGTTGCCCAACACAAGGGGAACCCAGTCTAAATGAAGAGCAGGACAAAAGGTTCATCTGCAAACACTCCATGGTAGACAGAGGATGGGGAAATGGATGTGGATTATTTGGAAAGGGAGGCATTGTGACCTGTGCTATGTTTACATGCAAAAAGAACATGGAAGGAAAAGTCGTGCAGCCAGAAAATTTGGAATACACCATCGTGATAACACCTCACTCAGGAGAAGAGCACGCTGTAGGCAATGACACAGGAAAGCATGGCAAGGAAATCAAAATAACACCACAGAGCTCCATCACAGAAGCAGAACTGACAGGCTATGGCACTGTCACGATGGAGTGCTCTCCGAGAACGGGCCTCGACTTTAATGAGATGGTGCTGCTGCAGATGGAAGACAAAGCTTGGCTGGTGCACAGGCAATGGTTCCTAGACCTGCCGTTACCATGGCTACCTGGAGCGGACACACAAGGATCAAATTGGATACAGAAAGAGACATTGGTCACTTTCAAAAATCCCCACGCGAAGAAACAGGATGTCGTCGTTTTAGGGTCTCAAGAAGGGGCCATGCACACGGCACTCACAGGGGCCACAGAAATCCAGATGTCATCAGGAAACTTACTGTTCACAGGACATCTCAAGTGCAGGCTGAGAATGGACAAACTACAGCTCAAAGGAATGTCATACTCTATGTGTACAGGAAAGTTTAAAATTGTGAAGGAAATAGCAGAAACACAACATGGAACAATAGTTATCAGAGTACAATATGAAGGGGACGGTTCTCCATGTAAGATCCCTTTTGAGATAACAGATTTGGAAAAAAGACACGTCTTAGGTCGCTTGATCACAGTTAACCCAATCGTAACAGAAAAAGATAGCCCAGTCAACATAGAAGCAGAACCTCCATTCGGAGACAGCTACATCATCATAGGAGTAGAGCCGGGACAATTGAAACTCAATTGGTTTAAGAAGGGAAGTTCCATCGGCCAAATGTTTGAGACAACAATGAGAGGAGCAAAGAGAATGGCCATTTTAGGTGACACAGCCTGGGACTTTGGATCCCTGGGAGGAGTGTTTACATCCATAGGAAAGGCTCTCCACCAAGTTTTCGGAGCAATCTATGGGGCTGCTTTTAGTGGGGTCTCATGGACTATGAAAATCCTCATAGGAGTCATCATCACATGGATAGGAATGAATTCACGTAGCACCTCACTGTCTGTATCGCTAGTATTGGTGGGCGTCGTGACACTGTACCTGGGAGCTATGGTGCAAGCT
>DV2/CYD15/MEXICO/215/2013
TTTCATTTAACCACACGCAATGGAGAACCACACATGATCGTTGGTAGGCAGGAGAAAGGGAAAAGTCTTCTGTTCAAAACAGAGGATGGTGTTAACATGTGTACCCTCATGGCCATAGACCTTGGTGAATTGTGTGAAGATACAATCACGTACAAGTGTCCTCTCCTCAGACAAAATGAACCAGAAGACATAGATTGTTGGTGCAACTCCACGTCCACATGGGTAACTTATGGGACATGTACCACCACAGGAGAACACAGAAGAGAAAAAAGATCAGTGGCGCTCGTTCCACATGTGGGTATGGGACTGGAGACACGAACTGAAACATGGATGTCATCAGAAGGGGCCTGGAAACATGTCCAGAGAATTGAAACCTGGATCTTAAGACATCCAGGTTTTACCATAATGGCAGCAATCCTAGCATACACCATAGGAACGACACATTTCCAAAAGGCCTTGATTTTCATCTTACTGACAGCTGTCGCTCCTTCAATGACAATGCGCTGCATAGGAATATCAAATAGAGACTTCGTAGAAGGGGTTTCAGGAGGAAGCTGGGTTGACATAGTCTTGGAACATGGAAGTTGTGTGACGACGATGGCAAAGAATAAACCAACACTGGATTTTGAACTGATAAAAACAGAAGCCAAACAACCTGCCACTCTAAGGAAGTACTGTATAGAAGCAAAGCTGACCAACACAACAACAGAATCGCGTTGCCCAACACAAGGGGAACCCAGTCTAAATGAAGAGCAGGACAAAAGGTTCATCTGCAAACACTCCATGGTAGACAGAGGATGGGGAAATGGATGTGGATTATTTGGAAAGGGAGGCATTGTGACCTGTGCTATGTTTACATGCAAAAAGAACATGGAAGGAAAAGTCGTGCAGCCAGAAAATTTGGAATACACCATCGTGATAACACCTCACTCAGGAGAAGAGCACGCTGTAGGCAATGACACAGGAAAGCATGGCAAGGAAATTAAAATAACACCACAGAGCTCCATCACAGAAGCAGAACTGACAGGCTATGGCACTGTCACGATGGAGTGCTCTCCGAGAACGGGCCTCGACTTTAATGAGATGGTGCTGCTGCAGATGGAAGACAAAGCTTGGCTGGTGCACAGGCAATGGTTCCTAGACCTGCCGTTACCATGGCTACCTGGAGCGGACACACAAGGATCAAATTGGATACAGAAAGAGACATTGGTCACTTTCAAAAATCCCCACGCGAAGAAACAGGATGTCGTCGTTTTAGGGTCTCAAGAAGGGGCCATGCACACGGCACTCACAGGGGCCACAGAAATCCAGATGTCATCAGGAAACTTACTGTTCACAGGACATCTCAAGTGCAGGCTGAGAATGGACAAACTACAGCTCAAAGGAATGTCATACTCTATGTGTACAGGAAAGTTTAAAATTGTGAAGGAAATAGCAGAAACACAACATGGAACAATAGTTATCAGAGTACAATATGAAGGGGACGGTTCTCCATGTAAGATCCCTTTTGAGATAACAGATTTGGAAAAAAGACACGTCTTAGGTCGCTTGATCACAGTTAACCCAATCGTAACAGAAAAAGATAGCCCAGTCAACATAGAAGCAGAACCTCCATTCGGAGACAGCTACATTATCATAGGAGTAGAGCCGGGACAATTGAAACTCAATTGGTTTAAGAAGGGAAGTTCCATCGGCCAAATGTTTGAGACAACAATGAGAGGAGCAAAGAGAATGGCCATTTTAGGTGACACAGCCTGGGACTTTGGATCCCTGGGAGGAGTGTTTACATCCATAGGAAAGGCTCTCCACCAAGTTTTCGGAGCAATCTATGGGGCTGCTTTTAGTGGGGTCTCATGGACTATGAAAATCCTCATAGGAGTCATCATCACATGGATAGGAATGAATTCACGTAGCACCTCACTGTCTGTATCGCTAGTATTGGTGGGCGTCGTGACACTGTACCTGGGAGCTATGGTGCAAGCT
>DV2/CYD15/MEXICO/216/2013
TTCCATTTAACCACACGCAATGGAGAACCACACATGATCGTTGGTAGGCAGGAGAAAGGGAAAAGTCTTCTGTTCAAAACAGAGGATGGTGTTAACATGTGTACCCTCATGGCCATAGACCTTGGTGAATTGTGTGAAGATACAATCACGTACAAGTGTCCTCTCCTCAGACAAAATGAACCAGAAGACATAGATTGTTGGTGCAACTCCACGTCCACATGGGTAACTTATGGGACATGTACCACCACAGGAGAACACAGAAGAGAAAAAAGATCAGTGGCGCTCGTTCCACATGTGGGTATGGGACTGGAGACACGAACTGAAACATGGATGTCATCAGAAGGGGCCTGGAAACATGTCCAGAGAATTGAAACCTGGATCTTAAGACATCCAGGCTTTACCATAATGGCAGCAATCCTGGCATACACCATAGGAACGACACATTTCCAAAAGGCCTTGATTTTCATCTTACTGACAGCTGTCGCTCCTTCAATGACAATGCGCTGCATAGGAATATCAAATAGAGACTTCGTAGAAGGGGTTTCAGGAGGAAGCTGGGTTGACATAGTCTTGGAACATGGAAGTTGTGTGACGACGATGGCAAAAAATAAACCAACACTGGATTTTGAACTGATAAAAACAGAAGCCAAACAACCTGCCACTCTAAGGAAGTACTGTATAGAAGCAAAGCTGACCAACACAACAACAGAATCGCGTTGCCCAACACAAGGGGAACCCAGTCTAAATGAAGAGCAGGACAAAAGGTTCATCTGCAAACACTCCATGGTAGACAGAGGATGGGGAAATGGATGTGGATTATTTGGAAAGGGAGGCATTGTGACCTGTGCTATGTTTACATGCAAAAAGAACATGGAAGGAAAAGTCGTGCAGCCAGAAAATTTGGAATACACCATCGTGATAACACCTCACTCAGGAGAAGAGCACGCTGTAGGCAATGACACAGGAAAGCATGGCAAGGAAATCAAAATAACACCACAGAGCTCCATCACAGAAGCAGAACTGACAGGCTATGGCACTGTCACGATGGAGTGCTCTCCGAGAACGGGCCTCGACTTCAATGAGATGGTGCTGCTGCAGATGGAAGACAAAGCTTGGCTGGTGCACAGGCAATGGTTCCTAGACCTGCCGTTACCATGGCTACCTGGAGCGGACACACAAGGATCAAATTGGATACAGAAAGAGACATTGGTCACTTTCAAAAATCCCCACGCGAAGAAACAGGATGTCGTCGTTTTAGGGTCTCAAGAAGGGGCCATGCACACGGCACTCACAGGGGCCACAGAAATCCAGATGTCATCAGGAAACTTACTGTTCACAGGACATCTCAAGTGCAGGCTGAGAATGGACAAACTACAGCTCAAAGGAATGTCATACTCTATGTGTACAGGAAAGTTTAAAATTGTGAAGGAAATAGCAGAAACACAACATGGAACAATAGTTATCAGAGTACAATATGAAGGGGACGGTTCTCCATGTAAGATCCCTTTTGAGATAACAGATTTGGAAAAAAGACACGTCTTAGGTCGCTTGATCACAGTTAACCCAATCGTAACAGAAAAAGATAGCCCAGTCAACATAGAAGCAGAACCTCCATTCGGAGACAGCTACATCATCATAGGAGTAGAGCCGGGACAATTGAAACTCAATTGGTTTAAGAAGGGAAGTTCCATCGGCCAAATGTTTGAGACAACAATGAGAGGAGCAAAGAGAATGGCCATTTTAGGTGACACAGCCTGGGACTTTGGATCCCTGGGAGGAGTGTTTACATCCATAGGAAAGGCTCTCCACCAAGTTTTCGGAGCAATCTATGGGGCTGCTTTTAGTGGGGTCTCATGGACTATGAAAATCCTCATAGGAGTCATCATCACATGGATAGGAATGAATTCACGTAGCACCTCACTGTCTGTATCGCTAGTATTGGTGGGCGTCGTGACACTGTACCTGGGAGCTATGGTGCAAGCT
>DV2/CYD15/MEXICO/217/2013
TTCCATTTAACCACACGCAATGGAGAACCACACATGATCGTTGGTAGGCAGGAGAAAGGGAAAAGTCTTCTGTTCAAAACAGAGGATGGTGTTAACATGTGTACCCTCATGGCCATAGACCTTGGTGAATTGTGTGAAGATACAATCACGTACAAGTGTCCTCTCCTCAGACAAAATGAACCAGAAGACATAGATTGTTGGTGCAACTCCACGTCCACATGGGTAACTTATGGGACATGTGCCACCACAGGAGAACACAGAAGAGAAAAAAGATCAGTGGCGCTCGTTCCACATGTGGGTATGGGACTGGAGACACGAACTGAAACATGGATGTCATCAGAAGGGGCCTGGAAACATGTCCAGAGAATTGAAACCTGGATCTTAAGACATCCAGGCTTTACCATAATGGCAGCAATCCTGGCATACACCATAGGAACGACACATTTCCAAAAGGCCTTGATTTTCATCTTACTGACAGCTGTCGCTCCTTCAATGACAATGCGCTGCATAGGAATATCAAATAGAGACTTCGTAGAAGGGGTTTCAGGAGGAAGCTGGGTTGACATAGTCTTGGAACATGGAAGTTGTGTGACGACGATGGCAAAAAATAAACCAACACTGGATTTTGAACTGATAAAAACAGAAGCCAAACAACCTGCCACTCTAAGGAAGTACTGTATAGAAGCAAAGCTGACCAACACAACAACAGAATCGCGTTGCCCAACACAAGGGGAACCCAGTCTAAATGAAGAGCAGGACAAAAGGTTCATATGCAAACACTCCATGGTAGACAGAGGATGGGGAAATGGATGTGGATTATTTGGAAAGGGAGGCATTGTGACCTGTGCTATGTTTACATGCAAAAAGAACATGGAAGGAAAAGTCGTGCAGCCAGAAAATTTGGAATACACCATCGTGATAACACCTCACTCAGGAGAAGAGCACGCTGTAGGCAATGACACAGGAAAGCATGGCAAGGAAATCAAAATAACACCACAGAGCTCCATCACAGAAGCAGAACTGACAGGCTATGGCACTGTCACGATGGAGTGCTCTCCGAGAACGGGCCTCGACTTTAATGAGATGGTGCTGCTGCAGATGGAAGACAAAGCTTGGCTGGTGCACAGGCAATGGTTCCTAGACCTGCCGTTACCATGGCTACCTGGAGCGGACACACAAGGATCAAATTGGATACAGAAAGAGACATTGGTCACTTTCAAAAATCCCCACGCGAAGAAACAGGATGTCGTCGTTTTAGGGTCTCAAGAAGGGGCCATGCACACGGCACTCACAGGGGCCACAGAAATCCAGATGTCATCAGGAAACTTACTGTTCACAGGACATCTCAAGTGCAGGCTGAGAATGGACAAACTACAGCTCAAAGGAATGTCATACTCTATGTGTACAGGAAAGTTTAAAATTGTGAAGGAAATAGCAGAAACACAACATGGAACAATAGTTATCAGAGTACAATATGAAGGGGACGGTTCTCCATGTAAGATCCCTTTTGAGATAACAGATTTGGAAAAAAGACACGTCTTAGGTCGCTTGATCACAGTTAACCCAATCGTAACAGAAAAAGATAGCCCAGTCAACATAGAAGCAGAACCTCCATTCGGAGACAGCTACATCATCATAGGAGTAGAGCCGGGACAATTGAAACTCAATTGGTTTAAGAAGGGAAGTTCCATCGGCCAAATGTTTGAGACAACAATGAGAGGAGCAAAGAGAATGGCCATTTTAGGTGACACAGCCTGGGACTTTGGATCCCTGGGAGGAGTGTTTACATCCATAGGAAAGGCTCTCCACCAAGTTTTCGGAGCAATCTATGGGGCTGCTTTTAGTGGGGTCTCATGGACTATGAAAATCCTCATAGGAGTCATCATCACATGGATAGGAATGAATTCACGTAGCACCTCACTGTCTGTATCGCTAGTATTGGTGGGCGTCGTGACACTGTACCTGGGAGCTATGGTGCAAGCT
>DV2/CYD15/MEXICO/218/2013
TTCCATTTAACCACACGCAATGGAGAACCACACATGATCGTTGGTAGGCAGGAGAAAGGGAAAAGTCTTCTGTTCAAAACAGAGGATGGTGTTAACATGTGTACCCTCATGGCCATAGACCTTGGTGAATTGTGTGAAGATACAATCACGTACAAGTGTCCTCTCCTCAGACAAAATGAACCAGAAGACATAGATTGTTGGTGCAACTCCACGTCCACATGGGTAACTTATGGGACATGTACCACCACAGGAGAACACAGAAGAGAAAAAAGATCAGTGGCGCTCGTTCCACATGTGGGTATGGGACTGGAGACACGAACTGAAACATGGATGTCATCAGAAGGGGCCTGGAAACATGTCCAGAGAATTGAAACCTGGATCTTAAGACATCCAGGCTTTACCATAATGGCAGCAATCCTGGCATACACCATAGGAACGACACATTTCCAAAAGGCCTTGATTTTCATCTTACTGACAGCTGTCGCTCCTTCAATGACAATGCGCTGCATAGGAATATCAAATAGAGACTTCGTAGAAGGGGTTTCAGGAGGAAGCTGGGTTGACATAGTCTTGGAACATGGAAGTTGTGTGACGACGATGGCAAAAAATAAACCAACACTGGATTTTGAACTGATAAAAACAGAAGCCAAACAACCTGCCACTCTAAGGAAGTACTGTATAGAAGCAAAGCTGACCAACACAACAACAGAATCGCGTTGCCCAACACAAGGGGAACCCAGTCTAAATGAAGAGCAGGACAAAAGGTTCATCTGCAAACACTCCATGGTAGACAGAGGATGGGGAAATGGATGTGGATTATTTGGAAAGGGAGGCATTGTGACCTGTGCTATGTTTACATGCAAAAAGAACATGGAAGGAAAAGTCGTGCAGCCAGAAAATTTGGAATACACCATCGTGATAACACCTCACTCAGGAGAAGAGCACGCTGTAGGCAATGACACAGGAAAGCATGGCAAGGAAATCAAAATAACACCACAGAGCTCCATCACAGAAGCAGAACTGACAGGCTATGGCACTGTCACGATGGAGTGCTCTCCGAGAACGGGCCTCGACTTTAATGAGATGGTGCTGCTGCAGATGGAAGACAAAGCTTGGCTGGTGCACAGGCAATGGTTCCTAGACCTGCCGTTACCATGGCTACCTGGAGCGGACACACAAGGATCAAATTGGATACAGAAAGAGACATTGGTCACTTTCAAAAATCCCCACGCGAAGAAACAGGATGTCGTCGTTTTAGGGTCTCAAGAAGGGGCCATGCACACGGCACTCACAGGGGCCACAGAAATCCAGATGTCATCAGGAAACTTACTGTTCACAGGACATCTCAAGTGCAGGCTGAGAATGGACAAACTACAGCTCAAAGGAATGTCATACTCTATGTGTACAGGAAAGTTTAAAATTGTGAAGGAAATAGCAGAAACACAACATGGAACAATAGTTATCAGAGTACAATATGAAGGGGACGGTTCTCCATGTAAGATCCCTTTTGAGATAACAGATTTGGAAAAAAGACACGTCTTAGGTCGCTTGATCACAGTTAACCCAATCGTAACAGAAAAAGATAGCCCAGTCAACATAGAAGCAGAACCTCCATTCGGAGACAGCTACATCATCATAGGAGTAGAGCCGGGACAATTGAAACTCAATTGGTTTAAGAAGGGAAGTTCCATCGGCCAAATGTTTGAGACAACAATGAGAGGAGCAAAGAGAATGGCCATTTTAGGTGACACAGCCTGGGACTTTGGATCCCTGGGAGGAGTGTTTACATCCATAGGAAAGGCTCTCCACCAAGTTTTCGGAGCAATCTATGGGGCTGCTTTTAGTGGGGTCTCATGGACTATGAAAATCCTCATAGGAGTCATCATCACATGGATAGGAATGAATTCACGTAGCACCTCACTGTCTGTATCGCTAGTATTGGTGGGCGTCGTGACACTGTACCTGGGAGCTATGGTGCAAGCT
>DV2/CYD15/MEXICO/219/2013
TTCCATTTAACCACACGCAATGGAGAACCACACATGATCGTTGGTAGGCAGGAGAAAGGGAAAAGTCTTCTGTTCAAAACAGAGGATGGTGTTAACATGTGTACCCTCATGGCCATAGACCTTGGTGAATTGTGTGAAGATACAATCACGTACAAGTGTCCTCTCCTCAGACAAAATGAACCAGAAGACATAGATTGTTGGTGCAACTCCACGTCCACATGGGTAACTTATGGGACATGTACCACCACAGGAGAACACAGAAGAGAAAAAAGATCAGTGGCGCTCGTTCCACATGTGGGTATGGGACTGGAGACACGAACTGAAACATGGATGTCATCAGAAGGGGCCTGGAAACATGTCCAGAGAATTGAAACCTGGATCTTAAGACATCCAGGCTTTACCATAATGGCAGCAATCCTGGCATACACCATAGGAACGACACATTTCCAAAAGGCCTTGATTTTCATCTTACTGACAGCTGTCGCTCCTTCAATGACAATGCGCTGCATAGGAATATCAAATAGAGACTTCGTAGAAGGGGTTTCAGGAGGAAGCTGGGTTGACATAGTCTTGGAACATGGAAGTTGTGTGACGACGATGGCAAAAAATAAACCAACACTGGATTTTGAACTGATAAAAACAGAAGCCAAACAACCTGCCACTCTAAGGAAGTACTGTATAGAAGCAAAGCTGACCAACACAACAACAGAATCGCGTTGCCCAACACAAGGGGAACCCAGTCTAAATGAAGAGCAGGACAAAAGGTTCATCTGCAAACACTCCATGGTAGACAGAGGATGGGGAAATGGATGTGGATTATTTGGAAAGGGAGGCATTGTGACCTGTGCTATGTTTACATGCAAAAAGAACATGGAAGGAAAAGTCGTGCAGCCAGAAAATTTGGAATACACCATCGTGATAACACCTCACTCAGGAGAAGAGCACGCTGTAGGCAATGACACAGGAAAGCATGGCAAGGAAATCAAAATAACACCACAGAGCTCCATCACAGAAGCAGAACTGACAGGCTATGGCACTGTCACGATGGAGTGCTCTCCGAGAACGGGCCTCGACTTTAATGAGATGGTGCTGCTGCAGATGGAAGACAAAGCTTGGCTGGTGCACAGGCAATGGTTCCTAGACCTGCCATTACCATGGCTACCTGGAGCGGACACACAAGGATCAAATTGGATACAGAAAGAGACATTGGTCACTTTCAAAAATCCCCACGCGAAGAAACAGGATGTCGTCGTTTTAGGGTCTCAAGAAGGGGCCATGCACACGGCACTCACAGGGGCCACAGAAATCCAGATGTCATCAGGAAACTTACTGTTCACAGGACATCTCAAGTGCAGGCTGAGAATGGACAAACTACAGCTCAAAGGAATGTCATACTCTATGTGTACAGGAAAGTTTAAAATTGTGAAGGAAATAGCAGAAACACAACATGGAACAATAGTTATCAGAGTACAATATGAAGGGGACGGTTCTCCATGTAAGATCCCTTTTGAGATAACAGATTTGGAAAAAAGACACGTCTTAGGTCGCTTGATCACAGTTAACCCAATCGTAACAGAAAAAGATAGCCCAGTCAACATAGAAGCAGAACCTCCATTCGGAGACAGCTACATCATCATAGGAGTAGAGCCGGGACAATTGAAACTCAATTGGTTTAAGAAGGGAAGTTCCATCGGCCAAATGTTTGAGACAACAATGAGAGGAGCAAAGAGAATGGCCATTTTAGGTGACACAGCCTGGGACTTTGGATCCCTGGGAGGAGTGTTTACATCTATAGGAAAGGCTCTCCACCAAGTTTTCGGAGCAATCTATGGGGCTGCTTTTAGTGGGGTCTCATGGACTATGAAAATCCTCATAGGAGTCATCATCACATGGATAGGAATGAATTCACGTAGCACCTCACTGTCTGTATCGCTAGTATTGGTGGGCGTCGTGACACTGTACCTGGGAGCTATGGTGCAAGCT
>DV2/CYD15/MEXICO/220/2013
TTCCATTTAACCACACGCAATGGAGAACCACACATGATCGTTGGTAGGCAGGAGAAAGGGAAAAGTCTTCTGTTCAAAACAGAGGATGGTGTTAACATGTGTACCCTCATGGCCATAGACCTTGGTGAATTGTGTGAAGATACAATCACGTACAAGTGTCCTCTCCTCAGACAAAATGAACCAGAAGACATAGATTGTTGGTGCAACTCCACGTCCACATGGGTAACTTATGGGACATGTACCACCACAGGAGAACACAGAAGAGAAAAAAGATCAGTGGCGCTCGTTCCACATGTGGGTATGGGACTGGAGACACGAACTGAAACATGGATGTCATCAGAAGGGGCCTGGAAACATGTCCAGAGAATTGAAACCTGGATCTTAAGACACCCAGGCTTTACCATAATGGCAGCAATCCTGGCATACACCATAGGAACGACACATTTCCAAAAGGCCTTGATTTTCATCTTACTGACAGCTGTCGCTCCTTCAATGACAATGCGCTGCATAGGAATATCAAATAGAGACTTCGTAGAAGGGGTTTCAGGAGGAAGCTGGGTTGACATAGTCTTGGAACATGGAAGTTGTGTGACGACGATGGCAAAAAATAAACCAACACTGGATTTTGAACTGATAAAAACAGAAGCCAAACAACCTGCCACTCTAAGGAAGTACTGTATAGAAGCAAAGCTGACCAACACAACAACAGAATCGCGTTGCCCAACACAAGGGGAACCCAGTCTAAATGAAGAGCAGGACAAAAGGTTCATCTGCAAACACTCCATGGTAGACAGAGGATGGGGAAATGGATGCGGATTATTTGGAAAGGGAGGCATTGTGACCTGTGCTATGTTTACATGCAAAAAGAACATGGAAGGAAAAGTCGTGCAGCCAGAAAATTTGGAATACACCATCGTGATAACACCTCACTCAGGAGAAGAGCACGCTGTAGGCAATGACACAGGAAAGCATGGCAAGGAAATTAAAATAACACCACAGAGCTCCATCACAGAAGCAGAACTGACAGGCTATGGCACTGTCACGATGGAGTGCTCTCCGAGAACGGGCTTCGACTTTAATGAGATGGTGCTGCTGCAGATGGAAGACAAAGCTTGGCTGGTGCACAGGCAATGGTTCCTAGACCTGCCATTACCATGGCTACCTGGAGCGGATACACAAGGATCAAATTGGATACAGAAAGAGACATTGGTCACTTTCAAAAATCCCCACGCGAAGAAACAGGATGTCGTCGTTTTAGGGTCTCAAGAAGGGGCCATGCACACGGCACTCACAGGGGCCACAGAAATCCAGATGTCATCAGGAAACTTACTGTTCACAGGACATCTCAAGTGCAGGCTGAGAATGGACAAACTACAGCTCAAAGGAATGTCATACTCTATGTGTACAGGAAAGTTTAAAATTGTGAAGGAAATAGCAGAAACACAACATGGAACAATAGTTATCAGAGTACAATATGAAGGGGACGGTTCTCCATGTAAGATCCCTTTTGAGATAACAGATTTGGAAAAAAGACACGTCTTAGGCCGCTTGATCACAGTTAACCCAATCGTAACAGAAAAAGATAGCCCAGTCAACATAGAAGCAGAACCTCCATTCGGAGACAGCTACATCATCATAGGAGTAGAGCCGGGACAATTGAAACTCAATTGGTTTAAGAAGGGAAGTTCCATCGGCCAAATGTTTGAGACAACAATGAGAGGAGCAAAGAGAATGGCCATTTTAGGTGACACAGCCTGGGACTTTGGATCCCTGGGAGGAGTGTTTACATCCATAGGAAAGGCTCTCCACCAAGTTTTCGGAGCAATCTATGGGGCTGCTTTTAGTGGGGTCTCATGGACTATGAAAATCCTCATAGGAGTCATCATCACATGGATAGGAATGAATTCACGTAGCACCTCACTGTCTGTATCGCTAGTATTGGTGGGCGTCGTGACACTGTACCTGGGAGCTATGGTGCAAGCT
>DV2/CYD15/MEXICO/221/2011
TTCCATTTGACCACACGCAATGGAGAACCACACATGATCGTTGGTAGGCAGGAGAAAGGGAAAAGTCTTCTGTTCAAAACAGAGGATGGTGTTAACATGTGTACCCTCATGGCCATAGACCTTGGTGAATTGTGTGAAGATACAATCACGTACAAGTGTCCTCTCCTCAGACAAAATGAACCAGAAGACATAGATTGTTGGTGCAACTCTACGTCCACATGGGTAACTTATGGGACATGTACCACCACAGGAGAACACAGAAGAGAAAAAAGATCAGTGGCGCTCGTTCCACATGTGGGTATGGGACTGGAGACACGAACTGAGACATGGATGTCATCAGAAGGGGCCTGGAAACATGTTCAGAGAATTGAAACCTGGATCTTGAGACATCCAGGTTTTACCATAATGGCAGCAATCTTGGCATACACTATAGGAACGACACATTTCCAAAGGACCTTGATTTTCATCTTGCTGACAGCTGTCGCCCCTTCAATGACAATGCGCTGCATAGGAATATCAAATAGAGACTTCGTAGAAGGGGTTTCAGGAGGAAGCTGGGTTGACATAGTCTTAGAACATGGAAGTTGTGTGACGACGATGGCAAAAAACAAACCAACATTGGATTTTGAACTGATAAAAACAGAAGCCAAACAACCAGCCACTCTAAGGAAGTACTGTATAGAAGCAAAGCTGACCAACACAACAACAGAATCACGTTGTCCAACACAAGGGGAACCCAGTCTAAATGAAGAGCAGGACAAAAGGTTCATCTGCAAACACTCCATGGTAGACAGAGGATGGGGAAATGGATGTGGATTATTTGGAAAGGGAGGCATTGTGACCTGTGCTATGTTTACATGCAAAAAGAATATGGAAGGAAAAGTCGTGCAGCCAGAAAACTTGGAATACACCATCGTGATAACACCCCACTCAGGAGAAGAGCACGCTGTAGGTAATGACACAGGAAAGCATGGCAAAGAAATCAAGATAACACCACAGAGTTCCATCACAGAAGCAGAACTGACAGGCTATGGCACTGTCACGATGGAGTGCTCTCCGAGAACGGGCCTCGACTTCAATGAGATGGTGCTGCTGCAGATGGAAGACAAAGCTTGGCTGGTGCACAGGCAATGGTTCCTAGACCTGCCGTTACCATGGCTACCCGGAGCGGACACACAAGGATCAAACTGGATACAGAAAGAGACATTGGTCACTTTCAAAAATCCCCACGCGAAGAAACAGGATGTCGTTGTTTTAGGGTCTCAAGAAGGGGCCATGCACACGGCACTCACAGGGGCTACAGAAATCCAGATGTCATCAGGGAACTTACTGTTCACAGGACATCTCAAGTGCAGGCTGAGAATGGACAAACTACAGCTCAAAGGAATGTCATACTCTATGTGTACAGGAAAGTTTAAAATTGTGAAGGAAATAGCAGAAACACAACATGGAACAATAGTTATCAGAGTACAATATGAAGGGGACGGTTCTCCATGTAAGATCCCTTTTGAGATAACAGATTTGGAAAAAAGACACGTCTTAGGTCGCTTGATCACAGTTAACCCAATCGTAACAGAAAAAGATAGCCCAGTCAACATAGAAGCAGAACCTCCATTCGGAGACAGCTACATCATCATAGGAGTAGAGCCGGGACAATTGAAACTCAATTGGTTTAAGAAGGGAAGTTCCATCGGCCAAATGTTTGAGACAACAATGAGAGGAGCAAAGAGAATGGCCATTCTAGGTGACACAGCCTGGGACTTTGGATCCCTGGGAGGAGTGTTTACATCTATAGGAAAGGCTCTCCACCAAGTTTTCGGAGCAATCTATGGGGCTGCTTTTAGTGGGGTCTCATGGACTATGAAAATCCTCATAGGAGTCATCATCACATGGATAGGAATGAATTCACGTAGCACCTCACTGTCTGTGTCGCTAGTATTGGTGGGCGTCGTGACACTGTACCTGGGAGCTATGGTGCAAGCT
>DV2/CYD15/MEXICO/222/2012
TTCCATTTGACCACACGCAATGGAGAACCACACATGATCGTTGGTAGGCAGGAGAAAGGGAAAAGTCTTCTGTTCAAAACAGAGGATGGTGTTAACATGTGTACCCTCATGGCCATAGACCTTGGTGAATTGTGTGAAGATACAATCACGTACAAGTGTCCTCTCCTCAGACAAAATGAACCAGAAGACATAGATTGTTGGTGCAACTCTACGTCCACATGGGTAACTTATGGGACATGTACCACCACAGGAGAACACAGAAGAGAAAAAAGATCAGTGGCGCTCGTTCCACATGTGGGTATGGGACTGGAGACACGAACTGAGACATGGATGTCATCAGAAGGGGCCTGGAAACATGTTCAGAGAATTGAAACCTGGATCTTGAGACATCCAGGTTTTACCATAATGGCAGCAATCTTGGCATACACTATAGGAACGACACATTTCCAAAGGGCCTTGATTTTCATCTTGCTGACAGCTGTCGCTCCTTCAATGACAATGCGCTGCATAGGAATATCAAATAGAGACTTCGTAGAAGGGGTTTCAGGAGGAAGCTGGGTTGACATAGTCTTAGAACATGGAAGTTGTGTGACGACGATGGCAAAAAACAAACCAACATTGGATTTTGAACTGATAAAAACAGAAGCCAAACAACCAGCCACTCTAAGGAAGTACTGTATAGAAGCAAAGCTGACCAACACAACAACAGAATCACGTTGTCCAACACAAGGGGAACCCAGTCTAAATGAAGAGCAGGACAAAAGGTTCATCTGCAAACACTCCATGGTAGACAGAGGATGGGGAAATGGATGTGGATTATTTGGAAAGGGAGGCATTGTGACCTGTGCTATGTTTACATGCAAAAAGAATATGGAAGGAAAAGTCGTGCAGCCAGAAAACTTGGAATACACCATCGTGATAACACCCCACTCAGGAGAAGAGCACGCTGTAGGTAATGACACAGGAAAGCATGGCAAAGAAATCAAGATAACACCACAGAGTTCCATCACAGAAGCAGAACTGACAGGCTATGGCACTGTCACGATGGAGTGCTCTCCAAGAACGGGCCTCGACTTCAATGAGATGGTGCTGCTGCAGATGGAAGACAAAGCTTGGCTGGTGCACAGGCAATGGTTTCTAGACCTGCCGTTACCATGGCTACCCGGAGCGGACACACAAGGATCAAACTGGATACAGAAAGAGACATTGGTCACTTTCAAAAATCCCCACGCGAAGAAACAGGATGTCGTTGTTTTAGGGTCTCAAGAAGGGGCCATGCACACGGCACTCACAGGGGCTACAGAAATCCAGATGTCATCAGGGAACTTACTGTTCACAGGACATCTCAAGTGCAGGCTGAGAATGGACAAACTACAGCTCAAAGGAATGTCATACTCTATGTGTACAGGAAAGTTTAAAATTGTGAAGGAAATAGCAGAAACACAACATGGAACAATAGTTATCAGAGTACAATATGAAGGGGACGGTTCTCCATGTAAGATCCCTTTTGAGATAACAGATTTGGAAAAAAGACACATCTTAGGTCGCTTGATCACAGTTAACCCAATCGTAACAGAAAAAGATAGCCCAGTCAACATAGAAGCAGAACCTCCATTCGGAGACAGCTACATTATCATAGGAGTAGAGCCGGGACAATTGAAACTCAATTGGTTTAAGAAGGGAAGTTCCATCGGCCAAATGTTTGAGACAACAATGAGAGGAGCAAAGAGAATGGCCATTCTAGGTGACACAGCCTGGGACTTTGGATCCCTGGGAGGAGTGTTTACATCTATAGGAAAGGCTCTCCACCAAGTTTTCGGAGCAATCTATGGGGCTGCTTTTAGTGGGGTCTCATGGACTATGAAAATCCTCATAGGAGTCATCATCACATGGATAGGAATGAATTCACGTAGCACCTCACTGTCTGTGTCGCTAGTATTGGTGGGCGTTGTGACACTGTACCTGGGAGCTATGGTGCAAGCT
>DV2/CYD15/MEXICO/223/2011
TTCCATTTGACCACACGCAATGGAGAACCACACATGATCGTTGGTAGGCAGGAGAAAGGGAAAAGTCTTCTGTTCAAAACAGAGGATGGTGTTAACATGTGTACCCTCATGGCCATAGACCTTGGTGAATTGTGTGAAGATACAATCACGTACAAGTGTCCTCTCCTCAGACAAAATGAACCAGAAGACATAGATTGTTGGTGCAACTCTACGTCCACATGGGTAACTTATGGGACATGTACCACCACAGGAGAACACAGAAGAGAAAAAAGATCAGTGGCGCTCGTTCCACATGTGGGTATGGGACTGGAGACACGAACTGAGACATGGATGTCATCAGAAGGGGCCTGGAAACATGTTCAGAGAATTGAAACCTGGATCTTGAGACATCCAGGTTTTACCATAATGGCAGCAATCTTGGCATACACTATAGGAACGACACATTTCCAAAGGGCCTTGATTTTCATCTTGCTGACAGCAGTCGCTCCTTCAATGACAATGCGCTGCATAGGAATATCAAATAGAGACTTCGTAGAAGGGGTTTCAGGAGGAAGCTGGGTTGACATAGTCTTAGAACATGGAAGCTGTGTGACGACGATGGCAAAAAACAAACCAACATTGGATTTTGAACTGATAAAAACAGAAGCCAAACAACCAGCCACTCTAAGGAAGTACTGTATAGAAGCAAAGCTGACCAACACAACAACAGAATCACGTTGTCCAACACAAGGGGAACCCAGTCTAAATGAAGAGCAGGACAAAAGGTTCATCTGCAAACACTCCATGGTAGACAGAGGATGGGGAAATGGATGTGGATTATTTGGAAAGGGAGGCATTGTGACCTGTGCTATGTTTACATGCAAAAAGAATATGGAAGGAAAAGTCGTGCAGCCAGAAAACCTGGAATACACCATCGTGATAACACCCCACTCAGGAGAAGAGCACGCTGTAGGTAATGACACAGGAAAGCATGGCAAAGAAATCAAGATAACACCACAGAGTTCCATCACAGAAGCAGAACTGACAGGCTATGGCACTGTCACGATGGAGTGCTCTCCAAGAACGGGCCTCGACTTCAATGAGATGGTGCTGCTGCAGATGGAAGACAAAGCTTGGCTGGTGCACAGGCAATGGTTTCTAGACCTGCCGTTACCATGGCTACCCGGAGCGGACACACAAGGATCAAACTGGATACAGAAAGAGACATTGGTCACTTTCAAAAATCCCCACGCGAAGAAACAGGATGTCGTTGTTTTAGGGTCTCAAGAAGGGGCCATGCACACGGCACTCACAGGGGCTACAGAAATCCAGATGTCATCAGGGAACTTACTGTTCACAGGACATCTCAAGTGCAGGCTGAGAATGGACAAACTACAGCTCAAAGGAATGTCATACTCTATGTGTACAGGAAAGTTTAAAATTGTGAAGGAAATAGCAGAAACACAACATGGAACAATAGTTATCAGAGTACAATATGAAGGGGACGGTTCTCCATGTAAGATCCCTTTTGAGATAACAGATTTGGAAAAAAGACACGTCTTAGGTCGCTTGATCACAGTTAACCCAATCGTAACAGAAAAAGATAGCCCAGTCAACATAGAAGCAGAACCTCCATTCGGAGACAGCTACATTATCATAGGAGTAGAGCCGGGACAATTGAAACTCAATTGGTTTAAGAAGGGAAGTTCCATCGGCCAAATGTTTGAGACAACAATGAGAGGAGCAAAGAGAATGGCCATTCTAGGTGACACAGCCTGGGATTTTGGATCCCTAGGAGGAGTGTTTACATCTATAGGAAAGGCTCTCCACCAAGTTTTCGGAGCAATCTATGGGGCTGCTTTTAGTGGGGTCTCATGGACTATGAAAATCCTCATAGGAGTCATCATCACATGGATAGGAATGAATTCACGTAGCACCTCACTGTCTGTGTCGCTAGTATTGGTGGGCGTTGTGACACTGTACCTGGGAGCTATGGTGCAAGCT
>DV2/CYD15/MEXICO/226/2012
TTCCATTTAACCACACGCAATGGAGAACCACACATGATCGTTGGTAGGCAGGAGAAAGGAAAAAGTCTTCTGTTCAAAACAGAGGATGGTGTTAACATGTGTACCCTCATGGCCATAGACCTTGGTGAATTGTGTGAAGATACAATCACGTACAAGTGTCCTCTCCTCAGACAAAATGAACCAGAAGACATAGATTGTTGGTGCAACTCCACGTCCACATGGGTAACTTATGGGACATGTACCACCACAGGAGAACACAGAAGAGAAAAAAGATCAGTGGCGCTCGTTCCACATGTGGGTATGGGACTGGAGACACGAACTGAAACATGGATGTCATCAGAAGGGGCCTGGAAACATGTCCAGAGAATTGAAACCTGGATCTTAAGACATCCAGGCTTTACCATAATGGCAGCAATCCTGGCATACACCATAGGAACGACACATTTCCAAAAGGCCTTGATTTTCATCTTACTGACAGCTGTCACTCCTTCAATGACAATGCGCTGCATAGGAATATCAAATAGAGACTTCGTAGAAGGGGTTTCAGGAGGAAGCTGGGTTGACATAGTCTTGGAACATGGAAGTTGTGTGACGACGATGGCAAAAAATAAACCAACACTGGATTTTGAACTGATAAAAACAGAAGCCAAACAACCTGCCACTCTAAGGAAGTACTGTATAGAAGCAAAGCTGACCAACACAACAACAGAATCGCGTTGCCCAACACAAGGGGAACCCAGTCTAAATGAAGAGCAGGACAAAAGGTTCATCTGCAAACACTCCATGGTAGACAGAGGATGGGGAAATGGATGTGGATTATTTGGAAAGGGAGGCATTGTGACCTGTGCTATGTTTACATGCAAAAAGAACATGGAAGGAAAAGTCGTGCAGCCAGAAAATTTGGAATACACCATCGTGATAACACCTCACTCAGGAGAAGAGCACGCTGTAGGCAATGACACAGGAAAGCATGGCAAGGAAATCAAAATAACACCACAGAGCTCCATCACAGAAGCAGAACTGACAGGCTATGGCACTGTCACGATGGAGTGCTCTCCGAGAACAGGCCTCGACTTTAATGAGATGGTGCTGCTGCAGATGGAAGACAAAGCTTGGCTGGTGCACAGGCAATGGTTCCTAGACCTGCCGTTACCATGGCTACCTGGAGCGGACACACAAGGATCAAATTGGATACAGAAAGAGACATTGGTCACTTTCAAAAATCCCCACGCGAAGAAACAGGATGTCGTCGTTTTAGGGTCTCAAGAAGGGGCCATGCACACGGCACTCACAGGGGCCACAGAAATCCAGATGTCATCAGGAAACTTACTGTTCACAGGACATCTCAAGTGCAGGCTGAGAATGGACAAACTACAGCTCAAAGGAATGTCATACTCTATGTGTACAGGAAAGTTTAAAATTGTGAAGGAAATAGCAGAAACACAACATGGAACAATAGTTATCAGAGTACAATATGAAGGGGACGGTTCTCCATGTAAGATCCCTTTTGAGATAACAGATTTGGAAAAAAGACACGTCTTAGGTCGCTTGATCACAGTTAACCCAATCGTAACAGAAAAAGATAGCCCAGTCAACATAGAAGCAGAACCTCCATTCGGAGACAGCTACATCATCATAGGAGTAGAGCCGGGACAATTGAAACTCAATTGGTTTAAGAAGGGAAGTTCCATCGGCCAAATGTTTGAGACAACAATGAGAGGAGCAAAGAGAATGGCCATTTTAGGTGACACAGCCTGGGACTTTGGATCCCTGGGAGGAGTGTTTACATCCATAGGAAAAGCTCTCCACCAAGTTTTCGGAGCAATCTATGGGGCTGCTTTTAGTGGGGTCTCATGGACTATGAAAATCCTCATAGGAGTCATCATCACATGGATAGGAATGAATTCACGTAGCACCTCACTGTCTGTATCGCTAGTATTGGTGGGCGTCGTGACACTGTACCTGGGAGCTATGGTGCAAGCT
>DV2/CYD15/MEXICO/227/2012
TTCCATTTAACCACACGCAATGGAGAACCACACATGATCGTTGGTAGGCAGGAGAAAGGGAAAAGTCTTCTGTTCAAAACAGAGGATGGTGTTAACATGTGTACCCTCATGGCCATAGACCTTGGTGAATTGTGTGAAGATACAATCACGTACAAGTGTCCTCTCCTCAGACAAAATGAACCAGAAGACATAGATTGTTGGTGCAACTCCACGTCAACATGGGTAACTTATGGGACATGTACCACCACAGGAGAACACAGAAGAGAAAAAAGATCAGTGGCGCTCGTTCCACATGTGGGTATGGGACTGGAGACACGAACTGAAACATGGATGTCATCAGAAGGGGCCTGGAAACATGTCCAGAGAATTGAAACCTGGATCTTAAGACATCCAGGCTTTACCATAATGGCAGCAATCCTGGCATACACCATAGGAACGACACATTTCCAAAAGGCCTTGATTTTCATCTTACTGACAGCTGTCGCTCCTTCAATGACAATGCGCTGCATAGGAATATCAAATAGAGACTTCGTAGAAGGGGTTTCAGGAGGAAGCTGGGTTGACATAGTCTTGGAACATGGAAGTTGTGTGACGACGATGGCAAAAAATAAACCAACACTGGATTTTGAACTGATAAAAACAGAAGCCAAACAACCTGCCACTCTAAGGAAGTACTGTATAGAAGCAAAGCTGACCAACACAACAACAGAATCGCGTTGCCCAACACAAGGGGAACCCAGTCTAAATGAAGAGCAGGACAAAAGGTTCATCTGCAAACACTCCATGGTAGACAGAGGATGGGGAAATGGATGTGGATTATTTGGAAAGGGAGGCATTGTGACCTGTGCTATGTTTACATGCAAAAAGAACATGGAAGGAAAAGTCGTGCAGCCAGAAAATTTGGAATACACCATCGTGATAACACCTCACTCAGGAGAAGAGCACGCTGTAGGCAATGACACAGGAAAGCATGGCAAGGAAATCAAAATAACACCACAGAGCTCCATCACAGAAGCAGAACTGACAGGCTATGGCACTGTCACGATGGAGTGCTCTCCGAGAACGGGCCTCGACTTTAATGAGATGGTGCTGCTGCAGATGGAAGACAAAGCTTGGCTGGTGCACAGGCAATGGTTCCTAGACCTGCCGTTACCATGGCTACCTGGAGCGGACACACAAGGATCAAATTGGATACAGAAAGAGACATTGGTCACTTTCAAAAATCCCCACGCGAAGAAACAGGATGTCGTCGTTTTAGGGTCTCAAGAAGGGGCCATGCACACGGCACTCACAGGGGCCACAGAAATCCAGATGTCATCAGGAAACTTACTGTTCACAGGACATCTCAAGTGCAGGCTGAGAATGGACAAACTACAGCTCAAAGGAATGTCATACTCTATGTGTACAGGAAAGTTTAAAATTGTGAAGGAAATAGCAGAAACACAACATGGAACAATAGTTATCAGAGTACAATATGAAGGGGACGGTTCTCCATGTAAGATCCCTTTTGAGATAACAGATTTGGAAAAAAGACACGTCTTAGGTCGCTTGATCACAGTTAACCCAATCGTAACAGAAAAAGATAGCCCAGTCAACATAGAAGCAGAACCTCCATTCGGAGACAGCTACATCATCATAGGAGTAGAGCCGGGACAATTGAAACTCAATTGGTTTAAGAAGGGAAGTTCCATCGGCCAAATGTTTGAGACAACAATGAGAGGAGCAAAGAGAATGGCCATTTTAGGTGACACAGCCTGGGACTTTGGATCCCTGGGAGGAGTGTTTACATCCATAGGAAAGGCTCTCCACCAAGTTTTCGGAGCAATCTATGGGGTTGCTTTTAGTGGGGTCTCATGGACTATGAAAATCCTCATAGGAGTCATCATCACATGGATAGGAATGAATTCACGTAGCACCTCACTGTCTGTATCGCTAGTATTGGTGGGCGTCGTGACACTGTACCTGGGAGCTATGGTGCAAGCT
>DV2/CYD15/MEXICO/228/2013
TTCCATTTAACCACACGCAATGGAGAACCACACATGATCGTTGGTAGGCAGGAGAAAGGGAAAAGTCTTCTGTTCAAAACAGAGGATGGTGTTAACATGTGTACCCTCATGGCCATAGACCTTGGTGAATTGTGTGAAGATACAATCACGTACAAGTGTCCTCTCCTCAGACAAAATGAACCAGAAGACATAGATTGTTGGTGCAACTCCACGTCCACATGGGTAACTTATGGGACATGTACCACCACAGGAGAACACAGAAGAGAAAAAAGATCAGTGGCGCTCGTTCCACATGTGGGTATGGGACTGGAGACACGAACTGAAACATGGATGTCATCAGAAGGGGCCTGGAAACATGTCCAGAGAATTGAAACCTGGATCTTAAGACATCCAGGCTTTACCATAATGGCAGCAATCCTGGCATACACCATAGGAACGACACATTTCCAAAAGGCCTTGATTTTCATCTTACTGACAGCTGTCGCTCCTTCAATGACAATGCGCTGCATAGGAATATCAAATAGAGACTTCGTAGAAGGGGTTTCAGGAGGAAGCTGGGTTGACATAGTCTTGGAACATGGAAGTTGTGTGACGACGATGGCAAAAAATAAACCAACACTGGATTTTGAACTGATAAAAACAGAAGCCAAACAACCTGCCACTCTAAGGAAGTACTGTATAGAAGCAAAGCTGACCAACACAACAACAGAATCGCGTTGCCCAACACAAGGGGAACCCAGTCTAAATGAAGAGCAGGACAAAAGGTTCATCTGCAAACACTCCATGGTAGACAGAGGATGGGGAAATGGATGCGGATTATTTGGAAAGGGAGGCATTGTGACCTGTGCTATGTTTACATGCAAAAAGAACATGGAAGGAAAAGTCGTGCAGCCAGAAAATTTGGAATACACCATCGTGATAACACCTCACTCAGGAGAAGAGCACGCTGTAGGCAATGACACAGGAAAGCATGGCAAGGAAATTAAAATAACACCACAGAGCTCCATCACAGAAGCAGAACTGACAGGCTATGGCACTGTCACGATGGAGTGCTCTCCGAGAACGGGCCTCGACTTTAATGAGATGGTGCTGCTGCAGATGGAAGACAAAGCTTGGCTGGTGCACAGGCAATGGTTCCTAGACCTGCCGTTACCATGGCTACCTGGAGCGGATACACAAGGATCAAATTGGATACAGAAAGAGACATTGGTCACTTTCAAAAATCCCCACGCGAAGAAACAGGATGTCGTCGTTTTAGGGTCTCAAGAAGGGGCCATGCACACGGCACTCACAGGGGCCACAGAAATCCAGATGTCATCAGGAAACTTACTGTTCACAGGACATCTCAAGTGCAGGCTGAGAATGGACAAACTACAGCTCAAAGGAATGTCATACTCTATGTGTACAGGAAAGTTTAAAATTGTGAAGGAAATAGCAGAAACACAACATGGAACAATAGTTATCAGAGTACAATATGAAGGGGACGGTTCTCCATGTAAGATCCCTTTTGAGATAACAGATTTGGAAAAAAGACACGTCTTAGGTCGCTTGATCACAGTTAACCCAATCGTAACAGAAAAAGATAGCCCAGTCAACATAGAAGCAGAACCTCCATTCGGAGACAGCTACATCATCATAGGAGTAGAGCCGGGACAATTGAAACTCAATTGGTTTAAGAAGGGAAGTTCCATCGGCCAAATGTTTGAGACAACAATGAGAGGAGCAAAGAGAATGGCCATTTTAGGTGACACAGCCTGGGACTTTGGATCCCTGGGAGGAGTGTTTACATCCATAGGAAAGGCTCTCCACCAAGTTTTCGGAGCAATCTATGGGGCTGCTTTTAGTGGGGTCTCATGGACTATGAAAATCCTCATAGGAGTCATCATCACATGGATAGGAATGAATTCACGTAGCACCTCACTGTCTGTATCGCTAGTATTGGTGGGCGTCGTGACACTGTACCTGGGAGCTATGGTGCAAGCT
>DV2/CYD15/MEXICO/262/2013
TTCCATTTAACCACACGCAATGGAGAACCACACATGATCGTTGGTAGGCAGGAGAAAGGGAAAAGTCTTCTGTTCAAAACAGAGGATGGTGTTAACATGTGTACTCTCATGGCCATAGACCTTGGTGAATTGTGTGAAGATACAATCACGTACAAGTGTCCTCTCCTCAGACAAAATGAACCAGAAGACATAGATTGTTGGTGCAACTCCACGTCCACATGGGTAACTTATGGGACATGTACCACCACAGGAGAACACAGAAGAGAAAAAAGATCAGTGGCGCTCGTTCCACATGTGGGTATGGGACTGGAGACACGAACTGAAACATGGATGTCATCAGAAGGGGCCTGGAAACATGTCCAGAGAATTGAAACCTGGATCTTAAGACATCCAGGCTTTACCATAATGGCAGCAATCCTGGCATACACCATAGGAACGACACATTTCCAAAAGGCCTTGATTTTCATCTTACTGACAGCTGTCGCTCCTTCAATGACAATGCGCTGCATAGGAATATCAAATAGAGACTTCGTAGAAGGGGTTTCAGGAGGAAGCTGGGTTGACATAGTCTTGGAACATGGAAGTTGTGTGACGACGATGGCAAAAAATAAACCAACACTGGATTTTGAACTGATAAAAACAGAAGCCAAACAACCTGCCACTCTAAGGAAGTACTGTATAGAAGCAAAGCTGACCAACACAACAACAGAATCGCGTTGCCCAACACAAGGGGAACCCAGTCTAAATGAAGAGCAGGACAAAAGGTTCATCTGCAAACACTCCATGGTAGACAGAGGATGGGGAAATGGATGTGGATTATTTGGAAAGGGAGGCATTGTGACCTGTGCTATGTTTACATGCAAAAAGAACATGGAAGGAAAAGTCGTGCAGCCAGAAAATTTGGAATACACCATCGTGATAACACCTCACTCAGGAGAAGAGCACGCTGTAGGCAATGACACAGGAAAGCATGGCAAGGAAATTAAAATAACACCACAGAGCTCCATCACAGAAGCAGAACTGACAGGCTATGGCACTGTCACGATGGAGTGCTCTCCGAGAACGGGCCTCGACTTTAATGAGATGGTGCTGCTGCAGATGGAAGACAAAGCTTGGCTGGTGCACAGGCAATGGTTCCTAGACCTGCCGTTACCATGGCTACCTGGAGCGGATACACAAGGATCAAATTGGATACAGAAAGAGACATTGGTCACTTTCAAAAATCCCCACGCGAAGAAACAGGATGTCGTCGTTTTAGGGTCTCAAGAAGGGGCCATGCACACGGCACTCACAGGGGCCACAGAAATCCAGATGTCATCAGGAAACTTACTGTTCACAGGACATCTCAAGTGCAGGCTGAGAATGGACAAACTACAGCTCAAAGGAATGTCATACTCTATGTGTACAGGAAAGTTTAAAATTGTGAAGGAAATAGCAGAAACACAACATGGAACAATAGTTATCAGAGTACAATATGAAGGGGACGGTTCTCCATGTAAGATCCCTTTTGAGATAACAGATTTGGAAAAAAGACACGTCTTAGGTCGCTTGATCACAGTTAACCCAATCGTAACAGAAAAAGATAGCCCAGTCAACATAGAAGCAGAACCTCCATTCGGAGACAGCTACATCATCATAGGAGTAGAGCCGGGACAATTGAAACTCAATTGGTTTAAGAAGGGAAGTTCCATCGGCCAAATGTTTGAGACAACAATGAGAGGAGCAAAGAGAATGGCCATTTTAGGTGACACAGCCTGGGACTTTGGATCCCTGGGAGGAGTGTTTACATCCATAGGAAAGGCTCTCCACCAAGTTTTCGGAGCAATCTATGGGGCTGCTTTTAGTGGGGTCTCATGGACCATGAAAATCCTCATAGGAGTCATCATCACATGGATAGGAATGAATTCACGTAGCACCTCACTGTCTGTATCGCTAGTATTGGTGGGCGTCGTGACACTGTACCTGGGAGCTATGGTGCAAGCT
>DV2/CYD15/MEXICO/263/2012
TTCCATCTGACCACACGCAATGGAGAACCACACATGATCGTTGGTAGGCAGGAGAAAGGGAAAAGTCTTCTGTTCAAAACAGAGGATGGTGTTAACATGTGTACCCTCATGGCCATAGACCTTGGTGAATTGTGTGAAGATACAATCACGTACAAGTGTCCTCTCCTCAGACAAAATGAACCAGAAGACATAGATTGTTGGTGCAACTCTACGTCCACATGGGTAACTTATGGGACATGTACCACCACAGGAGAGCACAGAAGAGAAAAAAGATCAGTGGCGCTCGTTCCACATGTGGGTATGGGACTGGAGACACGAACTGAGACATGGATGTCATCAGAAGGGGCCTGGAAACATGTTCAGAGAATTGAAACCTGGATCTTGAGACATCCAGGTTTTACCATAATGGCAGCAATCTTGGCATACACTATAGGAACGACACATTTCCAAAGGGCCTTGATTTTCATCTTGCTGACAGCAGTCGCTCCTTCAATGACAATGCGCTGCATAGGAATATCAAATAGAGACTTCGTAGAAGGGGTTTCAGGAGGAAGCTGGGTTGACATAGTCTTAGAACATGGAAGTTGTGTGACGACGATGGCAAAAAACAAACCAACATTGGATTTTGAACTGATGAAAACAGAAGCCAAACAACCAGCCACTCTAAGGAAGTACTGTATAGAAGCAAAGCTGACCAACACAACAACAGAATCACGTTGCCCAACACAAGGGGAACCCAGTCTAAATGAAGAGCAGGACAAAAGGTTCATCTGCAAACACTCCATGGTAGACAGAGGATGGGGAAATGGATGTGGATTATTTGGAAAGGGAGGCATTGTGACCTGTGCTATGTTTACATGCAAAAAGAATATGGAAGGAAAAGTCGTGCAGCCAGAAAACTTGGAATACACCATCGTGATAACACCCCACTCAGGAGAAGAGCACGCTGTAGGTAATGACACAGGAAAGCATGGCAAAGAAATCAAGATAACACCACAGAGTTCCATCACAGAAGCAGAACTGACAGGCTATGGCACTGTCACGATGGAGTGCTCTCCGAGAACGGGCCTCGACTTCAATGAGATGGTGCTGCTGCAGATGGAAGACAAAGCTTGGCTGGTGCACAGGCAATGGTTCCTAGACCTGCCGTTACCATGGCTACCCGGAGCGGACACACAAGGATCAAACTGGATACAGAAAGAGACATTGGTCACTTTCAAAAATCCCCACGCGAAGAAACAGGATGTCGTTGTTTTAGGGTCTCAAGAAGGGGCCATGCACACGGCACTCACAGGGGCCACAGAAATCCAGATGTCATCAGGGAACTTACTGTTCACAGGACATCTCAAGTGCAGGCTGAGAATGGACAAACTACAGCTCAAAGGAATGTCATACTCTATGTGTACAGGAAAGTTTAAAATTGTGAAGGAAATAGCAGAAACACAACATGGAACAATAGTTATCAGAGTGCAATATGAAGGGGACGGTTCTCCATGTAAGATCCCTTTTGAGATAACAGATTTGGAAAAAAGACACGTCTTAGGTCGCTTGATCACAGTTAACCCAATCGTAACAGAAAAAGATAGCCCAGTCAACATAGAAGCAGAACCTCCATTCGGAGACAGCTACATCATCATAGGAGTAGAGCCGGGACAATTGAAACTCAATTGGTTTAAGAAGGGAAGTTCCATCGGCCAAATGTTTGAGACAACAATGAGAGGAGCAAAGAGAATGGCCATTCTAGGTGACACAGCCTGGGACTTTGGATCCCTGGGAGGAGTGTTTACATCTATAGGAAAGGCTCTCCACCAAGTTTTCGGAGCAATCTATGGGGCTGCTTTTAGTGGGGTCTCATGGACTATGAAAATCCTCATAGGAGTTATCATCACATGGATAGGAATGAATTCACGTAGCACCTCACTGTCTGTGTCGCTAGTATTGGTGGGCGTCGTGACACTGTACCTGGGAGCTATGGTGCAAGCT
>DV2/CYD15/MEXICO/264/2011
TTCCATTTGACCACACGCAATGGAGAACCACACATGATCGTTGGTAGGCAGGAGAAAGGGAAAAGTCTTCTGTTCAAAACAGAGGATGGTGTTAACATGTGTACCCTCATGGCCATAGACCTTGGTGAATTGTGTGAAGATACAATCACGTACAAGTGTCCTCTCCTCAGACAAAATGAACCAGAAGACATAGATTGTTGGTGCAACTCTACGTCCACATGGGTAACTTATGGGACATGTACCACCACAGGAGAACACAGAAGAGAAAAAAGATCAGTGGCGCTCGTTCCACATGTGGGTATGGGACTGGAGACACGAACTGAGACATGGATGTCATCAGAAGGGGCCTGGAAACATGTTCAGAGAATTGAAACCTGGATCTTGAGACATCCAGGTTTTACCATAATGGCAGCAATCTTGGCATACACTATAGGAACGACACATTTCCAAAGGGCCTTGATTTTCATCTTGCTGACAGCTGTCGCTCCTTCAATGACAATGCGCTGCATAGGAATATCAAATAGAGACTTCGTAGAAGGGGTTTCAGGAGGAAGCTGGGTTGACATAGTCTTAGAACATGGAAGTTGTGTGACGACGATGGCAAAAAACAAACCAACATTGGATTTTGAACTGATAAAAACAGAAGCCAAACAACCAGCCACTCTAAGGAAGTACTGTATAGAAGCAAAGCTGACCAACACAACAACAGAATCACGTTGTCCAACACAAGGGGAACCCAGTCTAAATGAAGAGCAGGACAAAAGGTTCATCTGCAAACACTCCATGGTAGACAGAGGATGGGGAAATGGATGTGGATTATTTGGAAAGGGAGGCATTGTGACCTGTGCTATGTTTACATGCAAAAAGAATATGGAAGGAAAAGTCGTGCAGCCAGAAAACTTGGAATACACCATCGTGATAACACCCCACTCAGGAGAAGAGCACGCTGTAGGTAATGACACAGGAAAGCATGGCAAAGAAATCAAGATAACACCACAGAGTTCCATCACAGAAGCAGAACTGACAGGCTATGGCACTGTCACGATGGAGTGCTCTCCAAGAACGGGCCTCGACTTCAATGAGATGGTGCTGCTGCAGATGGAAGACAAAGCTTGGCTGGTGCACAGGCAATGGTTTCTAGACCTGCCGTTACCATGGCTACCCGGAGCGGACACACAAGGATCAAACTGGATACAGAAAGAGACATTGGTCACTTTCAAAAATCCCCACGCGAAGAAACAGGATGTCGTTGTTTTAGGGTCTCAAGAAGGGGCCATGCACACGGCACTCACAGGGGCTACAGAAATCCAGATGTCATCAGGGAACTTACTGTTCACAGGACATCTCAAGTGCAGGCTGAGAATGGACAAACTACAGCTCAAAGGAATGTCATACTCTATGTGTACAGGAAAGTTTAAAATTGTGAAGGAAATAGCAGAAACACAACATGGAACAATAGTTATCAGAGTACAATATGAAGGGGACGGTTCTCCATGTAAGATCCCTTTTGAGATAACAGATTTGGAAAAAAGACACGTCTTAGGTCGCTTGATCACAGTTAACCCAATCGTAACAGAAAAAGATAGCCCAGTCAACATAGAAGCAGAACCTCCATTCGGAGACAGCTACATTATCATAGGAGTAGAGCCGGGACAATTGAAACTCAATTGGTTTAAGAAGGGAAGTTCCATCGGCCAAATGTTTGAGACAACAATGAGAGGAGCAAAGAGAATGGCCATTCTAGGTGACACAGCCTGGGACTTTGGATCCCTGGGAGGAGTGTTTACATCTATAGGAAAGGCTCTCCACCAAGTTTTCGGAGCAATCTATGGGGCTGCTTTTAGTGGGGTCTCATGGACTATGAAAATCCTCATAGGAGTCATCATCACATGGATAGGAATGAATTCACGTAGCACCTCACTGTCTGTGTCGCTAGTATTGGTGGGCGTTGTGACACTGTACCTGGGAGCTATGGTGCAAGCT
>DV2/CYD15/MEXICO/265/2013
TTCCATTTAACCACACGCAATGGAGAACCACACATGATCGTTGGTAGGCAGGAGAAAGGGAAAAGTCTTCTGTTCAAAACAGAGGATGGTGTTAACATGTGTACCCTCATGGCCATAGACCTTGGTGAATTGTGTGAAGATACAATCACGTACAAGTGTCCTCTCCTCAGACAAAATGAACCAGAAGACATAGATTGTTGGTGCAACTCCACGTCCACATGGGTAACTTATGGGACATGTACCACCACAGGAGAACACAGAAGAGAAAAAAGATCAGTGGCGCTCGTTCCACATGTGGGTATGGGACTGGAGACACGAACTGAAACATGGATGTCATCAGAAGGGGCCTGGAAACATGTCCAGAGAATTGAAACCTGGATCTTAAGACATCCAGGCTTTACCATAATGGCAGCAATCCTGGCATACACCATAGGAACGACACATTTCCAAAAGGCCTTGATTTTCATCTTACTGACAGCTGTCGCTCCTTCAATGACAATGCGCTGCATAGGAATATCAAATAGAGACTTCGTAGAAGGGGTTTCAGGAGGAAGCTGGGTTGACATAGTCTTGGAACATGGAAGTTGTGTGACGACGATGGCGAAAAATAAACCAACACTGGATTTTGAACTGATAAAAACAGAAGCCAAACAACCTGCCACTCTAAGGAAGTACTGTATAGAAGCAAAGCTGACCAACACAACAACAGAATCGCGTTGCCCAACACAAGGGGAACCCAGTCTAAATGAAGAGCAGGACAAAAGGTTCATCTGCAAACACTCCATGGTAGACAGAGGATGGGGAAATGGATGTGGATTATTTGGAAAGGGAGGCATTGTGACCTGTGCTATGTTTACATGCAAAAAGAACATGGAAGGAAAAGTCGTGCAGCCAGAAAATTTGGAATACACCATCGTGATAACACCTCACTCAGGAGAAGAGCACGCTGTAGGCAATGACACAGGAAAGCATGGCAAGGAAATTAAAATAACACCACAGAGCTCCATCACAGAAGCAGAACTGACAGGCTATGGCACTGTCACGATGGAGTGCTCTCCGAGAACGGGCCTCGACTTTAATGAGATGGTGCTGCTGCAGATGGAAGACAAAGCTTGGCTGGTGCACAGGCAATGGTTCCTAGACCTGCCGTTACCATGGCTACCTGGAGCGGATACACAAGGATCAAATTGGATACAGAAAGAGACATTGGTCACTTTCAAAAATCCCCACGCGAAGAAACAGGATGTCGTCGTTCTAGGGTCTCAAGAAGGGGCCATGCACACGGCACTCACAGGGGCCACAGAAATCCAGATGTCATCAGGAAACTTACTGTTCACAGGACATCTCAAGTGCAGGCTGAGAATGGACAAACTACAGCTCAAAGGAATGTCATACTCTATGTGTACAGGAAAGTTTAAAATTGTGAAGGAAATAGCAGAAACACAACATGGAACAATAGTTATCAGAGTACAATATGAAGGGGACGGTTCTCCATGTAAGATCCCTTTTGAGATAACAGATTTGGAAAAAAGACACGTCTTAGGTCGCTTGATCACAGTTAACCCAATCGTAACAGAAAAAGATAGCCCAGTCAACATAGAAGCAGAACCTCCATTCGGAGACAGCTACATCATCATAGGAGTAGAGCCGGGACAATTGAAACTCAATTGGTTTAAGAAGGGAAGTTCCATCGGCCAAATGTTTGAGACAACAATGAGAGGAGCAAAGAGAATGGCCATTTTAGGTGACACAGCCTGGGACTTTGGATCCCTGGGAGGAGTGTTTACATCCATAGGAAAGGCTCTCCACCAAGTTTTCGGAGCAATCTATGGGGCTGCTTTTAGTGGGGTCTCATGGACTATGAAAATCCTCATAGGAGTCATCATCACATGGATAGGAATGAATTCACGTAGCACCTCACTGTCTGTATCGCTAGTATTGGTGGGCGTCGTGACACTGTACCTGGGAGCTATGGTGCAAGCT
>DV2/CYD15/MEXICO/266/2012
TTCCATTTAACCACACGCAATGGAGAACCACACATGATCGTTGGTAGGCAGGAGAAAGGGAAAAGTCTTCTGTTCAAAACAGAGGATGGTGTTAACATGTGTACCCTCATGGCCATAGACCTTGGTGAATTGTGTGAAGATACAATCACGTACAAGTGTCCTCTCCTCAGACAAAATGAACCAGAAGACATAGATTGTTGGTGCAACTCCACGTCCACATGGGTAACTTATGGGACATGTACCACCACAGGAGAACACAGAAGAGAAAAAAGATCAGTGGCGCTCGTTCCACATGTGGGTATGGGACTGGAGACACGAACTGAAACATGGATGTCATCAGAAGGGGCCTGGAAACATGTCCAGAGAATTGAAACCTGGATCTTAAGACATCCAGGCTTTACCATAATGGCAGCAATCCTGGCATACACCATAGGAACGACACATTTCCAAAAGGCCTTGATTTTCATCCTACTGACAGCTGTCGCTCCTTCAATGACAATGCGCTGCATAGGAATATCAAATAGAGACTTCGTAGAAGGGGTTTCAGGAGGAAGCTGGGTTGACATAGTCTTGGAACATGGAAGTTGTGTGACGACGATGGCAAAAAATAAACCAACACTGGATTTTGAACTGATAAAAACAGAAGCCAAACAACCTGCCACTCTAAGGAAGTACTGTATAGAAGCAAAGCTGACCAACACAACAACAGAATCGCGTTGCCCAACACAAGGGGAACCCAGTCTAAATGAAGAGCAGGACAAAAGGTTCATCTGCAAACACTCCATGGTAGACAGAGGATGGGGAAATGGATGTGGATTATTTGGAAAGGGAGGCATTGTGACCTGTGCTATGTTTACATGCAAAAAGAACATGGAAGGAAAAGTCGTGCAGCCAGAAAATTTGGAATACACCATCGTGATAACACCTCACTCAGGAGAAGAGCACGCTGTAGGCAATGACACAGGAAAGCATGGCAAGGAAATCAAAATAACACCACAGAGCTCCATCACAGAAGCAGAACTGACAGGCTATGGCACTGTCACGATGGAGTGCTCTCCGAGAACGGGCCTCGACTTTAATGAGATGGTGCTGCTGCAGATGGAAGACAAAGCTTGGCTGGTGCACAGGCAATGGTTCCTAGACCTGCCGTTACCATGGCTACCTGGAGCGGACACACAAGGATCAAATTGGATACAGAAAGAGACATTGGTCACTTTCAAAAATCCCCACGCGAAGAAACAGGATGTCGTCGTTTTAGGGTCTCAAGAAGGGGCCATGCACACGGCACTCACAGGGGCCACAGAAATCCAGATGTCATCAGGAAACTTACTGTTCACAGGACATCTCAAGTGCAGGCTGAGAATGGACAAACTACAGCTCAAAGGAATGTCATACTCTATGTGTACAGGAAAGTTTAAAATTGTGAAGGAAATAGCAGAAACACAACATGGAACAATAGTTATCAGAGTACAATATGAAGGGGACGGTTCTCCATGTAAGATCCCTTTTGAGATAACAGATTTGGAAAAAAGACACGTCTTAGGTCGCTTGATCACAGTTAACCCAATCGTAACAGAAAAAGATAGCCCAGTCAACATAGAAGCAGAACCTCCATTCGGAGACAGCTACATCATCATAGGAGTAGAGCCGGGACAATTGAAACTCAATTGGTTTAAGAAGGGAAGTTCCATCGGCCAAATGTTTGAGACAACAATGAGAGGAGCAAAGAGAATGGCCATTTTAGGTGACACAGCCTGGGACTTTGGATCCCTGGGAGGAGTGTTTACATCCATAGGAAAGGCTCTCCACCAAGTTTTCGGAGCAATCTATGGGGCTGCTTTTAGTGGGGTCTCATGGACTATGAAAATCCTCATAGGAGTCATCATCACATGGATAGGAATGAATTCACGTAGCACCTCACTGTCTGTATCGCTAGTATTGGTGGGCGTCGTGACACTGTACCTGGGAGCTATGGTGCAAGCT
>DV2/CYD15/MEXICO/267/2013
TTCCATTTAACCACACGCAATGGAGAACCACACATGATCGTTGGTAGGCAGGAGAAAGGGAAAAGTCTTCTGTTCAAAACAGAGGATGGTGTTAACATGTGTACCCTCATGGCCATAGACCTTGGTGAATTGTGTGAAGATACAATCACGTACAAGTGTCCTCTCCTCAGACAAAATGAACCAGAAGACATAGATTGTTGGTGCAACTCCACGTCCACATGGGTAACTTATGGGACATGTACCACCACAGGAGAACACAGAAGAGAAAAAAGATCAGTGGCGCTCGTTCCACATGTGGGTATGGGACTGGAGACACGAACTGAAACATGGATGTCATCAGAAGGGGCCTGGAAACATGTCCAGAGAATTGAAACCTGGATCTTAAGACATCCAGGCTTTACCATAATGGCAGCAATCCTGGCATACACCATAGGAACGACACATTTCCAAAAGGCCTTGATTTTCATCTTACTGACAGCTGTCGCTCCTTCAATGACAATGCGCTGCATAGGAATATCAAATAGAGACTTCGTAGAAGGGGTTTCAGGAGGAAGCTGGGTTGACATAGTCTTGGAACATGGAAGTTGTGTGACGACGATGGCAAAAAATAAACCAACACTGGATTTTGAACTGATAAAAACAGAAGCCAAACAACCTGCCACTCTAAGGAAGTACTGTATAGAAGCAAAGCTGACCAACACAACAACAGAATCGCGTTGCCCAACACAAGGGGAACCCAGTCTAAATGAAGAGCAGGACAAAAGGTTCATCTGCAAACACTCCATGGTAGACAGAGGATGGGGAAATGGATGTGGATTATTTGGAAAGGGAGGCATTGTGACCTGTGCTATGTTTACATGCAAAAAGAACATGGAAGGAAAAGTCGTGCAGCCAGAAAATTTGGAATACACCATCGTGATAACACCTCACTCAGGAGAAGAGCACGCTGTAGGCAATGACACAGGAAAGCATGGCAAGGAAATCAAAATAACACCACAGAGCTCCATCACAGAAGCAGAACTGACAGGCTATGGCACTGTCACGATGGAGTGCTCTCCGAGAACGGGCCTCGACTTTAATGAGATGGTGCTGCTGCAGATGGAAGACAAAGCTTGGCTGGTGCACAGGCAATGGTTCCTAGACCTGCCGTTACCATGGCTACCTGGAGCGGACACACAAGGATCAAATTGGATACAGAAAGAGACATTGGTCACTTTCAAAAATCCCCACGCGAAGAAACAGGATGTCGTCGTTTTAGGGTCTCAAGAAGGGGCCATGCACACGGCACTCACAGGGGCCACAGAAATCCAGATGTCATCAGGAAACTTACTGTTCACAGGACATCTCAAGTGCAGGCTGAGAATGGACAAACTACAGCTCAAAGGAATGTCATACTCTATGTGTACAGGAAAGTTTAAAATTGTGAAGGAAATAGCAGAAACACAACATGGAACAATAGTTATCAGAGTACAATATGAAGGGGACGGTTCTCCATGTAAGATCCCTTTTGAGATAACAGATTTGGAAAAAAGACACGTCTTAGGTCGCTTGATCACAGTTAACCCAATCGTAACAGAAAAAGATAGCCCAGTCAACATAGAAGCAGAACCTCCATTCGGAGACAGCTACATCATCATAGGAGTAGAGCCGGGACAATTGAAACTCAATTGGTTTAAGAAGGGAAGTTCCATCGGCCAAATGTTTGAGACAACAATGAGAGGAGCAAAGAGAATGGCCATTTTAGGTGACACAGCCTGGGACTTTGGATCCCTGGGAGGAGTGTTTACATCCATAGGAAAGGCTCTCCACCAAGTTTTCGGAGCAATCTATGGGGCTGCTTTTAGTGGGGTCTCATGGACTATGAAAATCCTCATAGGAGTCATCATCACATGGATAGGAATGAATTCACGTAGCACCTCACTGTCTGTATCGCTAGTATTGGTGGGCGTCGTGACACTGTACCTGGGAGCTATGGTGCAAGCT
>DV2/CYD15/MEXICO/268/2012
TTCCATTTGACCACACGCAATGGAGAACCACACATGATCGTTGGTAGGCAGGAGAAAGGGAAAAGTCTTCTGTTCAAAACAGAGGATGGTGTTAACATGTGTACCCTCATGGCCATAGACCTTGGTGAATTGTGTGAAGATACAATCACGTACAAGTGTCCTCTCCTCAGACAAAATGAACCAGAAGACATAGATTGTTGGTGCAACTCTACGTCCACATGGGTAACTTATGGGACATGTACCACCACAGGAGAACACAGAAGAGAAAAAAGATCAGTGGCGCTCGTTCCACATGTGGGTATGGGACTGGAGACACGAACTGAGACATGGATGTCATCAGAAGGGGCTTGGAAACATGTTCAGAGAATTGAAACCTGGATCTTGAGACATCCAGGTTTTACCATAATGGCAGCAATCTTGGCATACACTATAGGAACGACACATTTCCAAAGGGCCTTGATTTTCATCTTGCTGACAGCTGTCGCTCCTTCAATGACAATGCGCTGCATAGGAATATCAAATAGAGACTTCGTAGAAGGGGTTTCAGGAGGAAGCTGGGTTGACATAGTCTTAGAACATGGAAGTTGTGTGACGACGATGGCAAAAAACAAACCAACATTGGATTTTGAACTGATAAAAACAGAAGCCAAACAACCAGCCACTCTAAGGAAGTACTGTATAGAAGCAAAGCTGACCAACACAACAACAGAATCACGTTGTCCAACACAAGGGGAACCCAGTCTAAATGAAGAGCAGGACAAAAGGTTCATCTGCAAACACTCCATGGTAGACAGAGGATGGGGAAATGGATGTGGATTATTTGGAAAGGGAGGCATTGTGACCTGTGCTATGTTTACATGCAAAAAGAATATGGAAGGAAAAGTCGTGCAGCCAGAAAACTTGGAATACACCATCGTGATAACACCCCACTCAGGAGAAGAGCACGCTGTAGGTAATGACACAGGAAAGCATGGCAAAGAAATCAAGATAACACCACAGAGTTCCATCACAGAAGCAGAACTGACAGGCTATGGCACTGTCACGATGGAGTGCTCTCCAAGAACGGGCCTCGACTTCAATGAGATGGTGCTGCTGCAGATGGAAGACAAAGCTTGGCTGGTGCACAGGCAATGGTTTCTAGACCTGCCGTTACCATGGCTACCCGGAGCGGACACACAAGGATCAAACTGGATACAGAAAGAGACATTGGTCACTTTCAAAAATCCCCACGCGAAGAAACAGGATGTCGTTGTTTTAGGGTCTCAAGAAGGGGCCATGCACACGGCACTCACAGGGGCTACAGAAATCCAGATGTCATCAGGGAACTTACTGTTCACAGGACATCTCAAGTGCAGGCTGAGAATGGACAAACTACAGCTCAAAGGAATGTCATACTCTATGTGTACAGGAAAGTTTAAAATTGTGAAGGAAATAGCAGAAACACAACATGGAACAATAGTTATCAGAGTACAATATGAAGGGGACGGTTCTCCATGTAAGATCCCTTTTGAGATAACAGATTTGGAAAAAAGACACATCTTAGGTCGCTTGATCACAGTTAACCCAATCGTAACAGAAAAAGATAGCCCAGTCAACATAGAAGCAGAACCTCCATTCGGAGACAGCTACATTATCATAGGAGTAGAGCCGGGACAATTGAAACTCAATTGGTTTAAGAAGGGAAGTTCCATCGGCCAAATGTTTGAGACAACAATGAGAGGAGCAAAGAGAATGGCCATTCTAGGTGACACAGCCTGGGACTTTGGATCCCTGGGAGGAGTGTTTACATCTATAGGAAAGGCTCTCCACCAAGTTTTCGGAGCAATCTATGGGGCTGCTTTTAGTGGGGTCTCATGGACTATGAAAATCCTCATAGGAGTCATCATCACATGGATAGGAATGAATTCACGTAGCACCTCACTGTCTGTGTCGCTAGTATTGGTGGGCGTTGTGACACTGTACCTGGGAGCTATGGTGCAAGCT
>DV2/CYD15/MEXICO/269/2013
TTCCATTTAACCACACGCAATGGAGAACCACACATGATCGTTGGTAGGCAGGAGAAAGGGAAAAGTCTTCTGTTCAAAACAGAGGATGGTGTTAACATGTGTACTCTCATGGCCATAGACCTTGGTGAATTGTGTGAAGATACAATCACGTACAAGTGTCCTCTCCTCAGACAAAATGAACCAGAAGACATAGATTGTTGGTGCAACTCCACGTCCACATGGGTAACTTATGGGACATGTACCACCACAGGAGAACACAGAAGAGAAAAAAGATCAGTGGCGCTCGTTCCACATGTGGGTATGGGACTGGAGACACGAACTGAAACATGGATGTCATCAGAAGGGGCCTGGAAACATGTCCAGAGAATTGAAACCTGGATCTTAAGACATCCAGGCTTTACCATAATGGCAGCAATCCTGGCATACACCATAGGAACGACACATTTCCAAAAGGCCTTGATTTTCATCTTACTGACAGCTGTCGCTCCTTCAATGACAATGCGCTGCATAGGAATATCAAATAGAGACTTCGTAGAAGGGGTTTCAGGAGGAAGCTGGGTTGACATAGTCTTGGAACATGGAAGTTGTGTGACGACGATGGCAAAAAATAAACCAACACTGGATTTTGAACTGATAAAAACAGAAGCCAAACAACCTGCCACTCTAAGGAAGTACTGTATAGAAGCAAAGCTGACCAACACAACAACAGAATCGCGTTGCCCAACACAAGGGGAACCCAGTCTAAATGAAGAGCAGGACAAAAGGTTCATCTGCAAACACTCCATGGTAGACAGAGGATGGGGAAATGGATGTGGATTATTTGGAAAGGGAGGCATTGTGACCTGTGCTATGTTTACATGCAAAAAGAACATGGAAGGAAAAGTCGTGCAGCCAGAAAATTTGGAATACACCATCGTGATAACACCTCACTCAGGAGAAGAGCACGCTGTAGGCAATGACACAGGAAAGCATGGCAAGGAAATTAAAATAACACCACAGAGCTCCATCACAGAAGCAGAACTGACAGGCTATGGCACTGTCACGATGGAGTGCTCTCCGAGAACGGGCCTCGACTTTAATGAGATGGTGCTGCTGCAGATGGAAGACAAAGCTTGGCTGGTGCACAGGCAATGGTTCCTAGACCTGCCGTTACCATGGCTACCTGGAGCGGATACACAAGGATCAAATTGGATACAGAAAGAGACATTGGTCACTTTCAAAAATCCCCACGCGAAGAAACAGGATGTCGTCGTTTTAGGGTCTCAAGAAGGGGCCATGCACACGGCACTCACAGGGGCCACAGAAATCCAGATGTCATCAGGAAACTTACTGTTCACAGGACATCTCAAGTGCAGGCTGAGAATGGACAAACTACAGCTCAAAGGAATGTCATACTCTATGTGTACAGGAAAGTTTAAAATTGTGAAGGAAATAGCAGAAACACAACATGGAACAATAGTTATCAGAGTACAATATGAAGGGGACGGTTCTCCATGTAAGATCCCTTTTGAGATAACAGATTTGGAAAAAAGACACGTCTTAGGTCGCTTGATCACAGTTAACCCAATCGTAACAGAAAAAGATAGCCCAGTCAACATAGAAGCAGAACCTCCATTCGGAGACAGCTACATCATCATAGGAGTAGAGCCGGGACAATTGAAACTCAATTGGTTTAAGAAGGGAAGTTCCATCGGCCAAATGTTTGAGACAACAATGAGAGGAGCAAAGAGAATGGCCATTTTAGGTGACACAGCCTGGGACTTTGGATCCCTGGGAGGAGTGTTTACATCCATAGGAAAGGCTCTCCACCAAGTTTTCGGAGCAATCTATGGGGCTGCTTTTAGTGGGGTCTCATGGACCATGAAAATCCTCATAGGAGTCATCATCACATGGATAGGAATGAATTCACGTAGCACCTCACTGTCTGTATCGCTAGTATTGGTGGGCGTCGTGACACTGTACCTGGGAGCTATGGTGCAAGCT
>DV2/CYD15/MEXICO/270/2012
TTCCATTTAACCACACGCAATGGAGAACCACACATGATCGTTGGTAGGCAGGAGAAAGGGAAAAGTCTTCTGTTCAAAACAGAGGATGGTGTTAACATGTGTACCCTCATGGCCATAGACCTTGGTGAATTGTGTGAAGATACAATCACGTACAAGTGTCCTCTCCTCAGACAAAATGAACCAGAAGACATAGATTGTTGGTGCAACTCCACGTCCACATGGGTAACTTATGGGACATGTACCACCACAGGAGAACACAGAAGAGAAAAAAGATCAGTGGCGCTCGTTCCACATGTGGGTATGGGACTGGAGACACGAACTGAAACATGGATGTCATCAGAAGGGGCCTGGAAACATGTCCAGAGAATTGAAACTTGGATCTTAAGACATCCAGGCTTTACCATAATGGCAGCAATCCTGGCATACACCATAGGAACGACACATTTCCAAAAGGCCTTGATTTTCATCTTACTGACAGCTGTCGCTCCTTCAATGACAATGCGCTGCATAGGAATATCAAATAGAGACTTCGTAGAAGGGGTTTCAGGAGGAAGCTGGGTTGACATAGTCTTGGAACATGGAAGTTGTGTGACGACGATGGCAAAAAATAAACCAACACTGGATTTTGAACTGATAAAAACAGAAGCCAAACAACCTGCCACTCTAAGGAAGTACTGTATAGAAGCAAAGCTGACCAACACAACAACAGAATCGCGTTGCCCAACACAAGGGGAACCCAGTCTAAATGAAGAGCAGGACAAAAGGTTCATCTGCAAACACTCCATGGTAGACAGAGGATGGGGAAATGGATGTGGATTATTTGGAAAGGGAGGCATTGTGACCTGTGCTATGTTTACATGCAAAAAGAACATGGAAGGAAAAGTCGTGCAGCCAGAAAATTTGGAATACACCATCGTGATAACACCTCACTCAGGAGAAGAGCACGCTGTAGGCAATGACACAGGAAAGCATGGCAAGGAAATCAAAATAACACCACAGAGCTCCATCACAGAAGCAGAACTGACAGGCTATGGCACTGTCACGATGGAGTGCTCTCCGAGAACGGGCCTCGACTTTAATGAGATGGTGCTGCTGCAGATGGAAGACAAAGCTTGGCTGGTGCACAGGCAATGGTTCCTAGACCTGCCGTTACCATGGCTACCTGGAGCGGACACACAAGGATCAAATTGGATACAGAAAGAGACATTGGTCACTTTCAAAAATCCCCACGCGAAGAAACAGGATGTCGTCGTTTTAGGGTCTCAAGAAGGGGCCATGCACACGGCACTCACAGGGGCCACAGAAATCCAGATGTCATCAGGAAACTTACTGTTCACAGGACATCTCAAGTGCAGGCTGAGAATGGACAAACTACAGCTCAAAGGAATGTCATACTCTATGTGTACAGGAAAGTTTAAAATTGTGAAGGAAATAGCAGAAACACAACATGGAACAATAGTTATCAGAGTACAATATGAAGGGGACGGTTCTCCATGTAAGATCCCTTTTGAGATAACAGATTTGGAAAAAAGACACGTCTTAGGTCGCTTGATCACAGTTAACCCAATCGTAACAGAAAAAGATAGCCCAGTCAACATAGAAGCAGAACCTCCATTCGGAGACAGCTACATCATCATAGGAGTAGAGCCGGGACAATTGAAACTCAATTGGTTTAAGAAGGGAAGTTCCATCGGCCAAATGTTTGAGACAACAATGAGAGGAGCAAAGAGAATGGCCATTTTAGGTGACACAGCCTGGGACTTTGGATCCCTGGGAGGAGTGTTTACATCCATAGGAAAGGCTCTCCACCAAGTTTTCGGAGCAATCTATGGGGCTGCTTTTAGTGGGGTCTCATGGACTATGAAAATCCTCATAGGAGTCATCATCACATGGATAGGAATGAATTCACGTAGCACCTCACTGTCTGTATCGCTAGTATTGGTGGGCGTCGTGACACTGTACCTGGGAGCTATGGTGCAAGCT
>DV2/CYD15/MEXICO/271/2013
---------------------GGAGAACCACACATGATCGTTGGTAGGCAGGAGAAAGGGAAAAGTCTTCTGTTCAAAACAGAGGATGGTGTTAACATGTGTACCCTCATGGCCATAGACCTTGGTGAATTGTGTGAAGATACAATTACGTACAAGTGTCCTCTCCTCAGACAAAATGAACCAGAAGACATAGATTGTTGGTGCAACTCCACGTCCACATGGGTAACTTATGGGACATGTACCACCACAGGAGAACACAGAAGAGAAAAAAGATCAGTGGCGCTCGTTCCACATGTGGGTATGGGACTGGAGACACGAACTGAAACATGGATGTCATCAGAAGGGGCCTGGAAACATGTCCAGAGAATTGAAACCTGGATCTTAAGACATCCAGGCTTTACCATAATGGCAGCAATCCTGGCATACACCATAGGAACGACACATTTCCAAAAGGCCTTGATTTTCATCTTACTGACAGCTGTCGCTCCTTCAATGACAATGCGCTGCATAGGAATATCAAATAGAGACTTCGTAGAAGGGGTTTCAGGAGGAAGCTGGGTTGACATAGTCTTGGAACATGGAAGTTGTGTGACGACGATGGCAAAAAATAAACCAACACTGGATTTTGAACTGATAAAAACAGAAGCCAAACAACCTGCCACTCTAAGGAAGTACTGTATAGAAGCAAAGCTGACCAACACAACAACAGAATCGCGTTGCCCAACACAAGGGGAACCCAGTCTAAATGAAGAGCAGGACAAAAGGTTCATCTGCAAACACTCCATGGTAGACAGAGGATGGGGAAATGGATGTGGATTATTTGGAAAGGGAGGCATTGTGACCTGTGCTATGTTTACATGCAAAAAGAACATGGAAGGAAAAGTCGTGCAGCCAGAAAATTTGGAATACACCATCGTGATAACACCTCACTCAGGAGAAGAGCACGCTGTAGGCAATGACACAGGAAAGCATGGCAAGGAAATCAAAATAACACCACAGAGCTCCATCACAGAAGCAGAACTGACAGGCTATGGCACTGTCACGATGGAGTGCTCTCCGAGAACGGGCCTCGACTTTAATGAGATGGTGCTGCTGCAGATGGAAGACAAAGCTTGGCTGGTGCACAGGCAATGGTTCCTAGACCTGCCGTTACCATGGCTACCTGGAGCGGACACACAAGGATCAAATTGGATACAGAAAGAGACATTGGTCACTTTCAAAAATCCCCACGCGAAGAAACAGGATGTCGTCGTTTTAGGGTCTCAAGAAGGGGCCATGCACACGGCACTCACAGGGGCCACAGAAATCCAGATGTCATCAGGAAACTTACTGTTCACAGGACATCTCAAGTGCAGGCTGAGAATGGACAAACTACAGCTCAAAGGAATGTCATACTCTATGTGTACAGGAAAGTTTAAAATTGTGAAAGAAATAGCAGAAACACAACATGGAACAATAGTTATCAGAGTACAATATGAAGGGGACGGTTCTCCATGTAAGATCCCTTTTGAGATAACAGATTTGGAAAAAAGACACGTCTTAGGTCGCTTGATCACAGTTAACCCAATCGTAACAGAAAAAGATAGCCCAGTCAACATAGAAGCAGAACCTCCATTCGGAGACAGCTACATCATCATAGGAGTAGAGCCGGGACAATTGAAACTCAATTGGTTTAAGAAGGGAAGTTCCATCGGCCAAATGTTTGAGACAACAATGAGAGGAGCAAAGAGAATGGCCATTTTAGGTGACACAGCCTGGGACTTTGGATCCCTGGGAGGAGTGTTTACATCCATAGGAAAGGCTCTCCACCAAGTTTTCGGAGCAATCTATGGGGCTGCTTTTAGTGGGGTCTCATGGACTATGAAAATCCTCATAGGAGTCATCATCACATGGATAGGAATGAATTCACGTAGCACCTCACTGTCTGTATCGCTAGTATTGGTGGGCGTCGTGACACTGTACCTGGGAGCTATGGTGCAAGCT
>DV2/CYD15/MEXICO/272/2012
---------------------GGAGAACCACACATGATCGTTGGTAGGCAGGAGAAAGGGAAAAGTCTTCTGTTCAAAACAGAGGATGGTGTCAACATGTGTACCCTCATGGCCATAGACCTTGGTGAATTGTGTGAAGATACAATCACGTACAAGTGTCCCCTCCTCAGACAAAATGAACCAGAAGACATAGATTGTTGGTGCAACTCCACGTCCACATGGGTAACTTATGGGACATGTACCACCACAGGAGAACACAGAAGAGAAAAAAGATCAGTGGCGCTCGTTCCACATGTGGGTATGGGACTGGAGACACGAACTGAAACATGGATGTCATCAGAAGGGGCCTGGAAACATGTCCAGAGAATTGAAACCTGGATCTTGAGACATCCAGGCTTTACCATAATGGCAGCAATTCTGGCATACACCATAGGAACGACACATTTCCAAAAGGCCTTGATTTTCATCCTACTGACAGCTGTCGCTCCTTCAATGACAATGCGCTGCATAGGAATATCAAATAGAGACTTCGTAGAAGGGGTTTCAGGAGGAAGCTGGGTTGACATAGTCTTAGAACATGGAAGTTGTGTGACGACGATGGCAAAAAACAAACCAACACTGGATTTTGAACTGATAAAAACAGAAGCCAAACAACCTGCCACTCTAAGGAAGTACTGTATAGAAGCAAAGCTGACCAACACAACAACAGAATCGCGTTGCCCAACACAAGGGGAACCTAGTCTAAACGAAGAGCAGGACAAAAGGTTCATCTGCAAACACTCCATGGTAGACAGAGGATGGGGAAATGGATGTGGATTATTTGGAAAGGGAGGCATTGTGACCTGTGCTATGTTTACATGCAAAAAGAACATGGAAGGAAAAGTTGTGCAGCCAGAAAATTTGGAATACACCATCGTGATAACACCTCACTCAGGAGAAGAGCACGCTGTAGGTAATGACACAGGAAAGCATGGCAAGGAAATCAAAATAACACCACAGAGTTCCATCACAGAAGCAGAACTGACAGGCTATGGCACTGTCACGATGGAGTGCTCTCCGAGAACGGGCCTCGACTTCAATGAGATGGTGTTGCTGCAGATGGAAGACAAAGCTTGGCTGGTGCACAGGCAATGGTTCCTAGACCTGCCGTTACCATGGCTACCCGGAGCGGACACACAAGGATCAAATTGGATACAGAAAGAGACATTGGTCACTTTCAAAAATCCCCACGCGAAGAAACAGGATGTCGTCGTCTTGGGGTCTCAAGAAGGGGCCATGCATACGGCACTCACAGGGGCCACAGAAATCCAGATGTCATCAGGAAACTTACTGTTCACAGGACATCTCAAGTGCAGGCTGAGAATGGATAAACTACAGCTCAAAGGAATGTCATACTCTATGTGTACAGGAAAGTTTAAAATTGTGAAGGAAATAGCAGAAACACAACATGGAACAATAGTTATCAGAGTACAATATGAAGGGGATGGTTCTCCATGTAAGATCCCTTTTGAGATAACAGATTTGGAAAAAAGACACGTCTTAGGTCGCTTGATTACAGTTAACCCAATTGTAACAGAAAAAGATAGCCCAGTCAACATAGAAGCAGAACCTCCATTCGGAGACAGCTACATCATCATAGGAGTAGAGCCGGGACAATTGAAACTCAATTGGTTTAAAAAAGGAAGTTCCATCGGCCAAATGTTTGAGACAACAATGAGAGGAGCAAAGAGAATGGCCATTTTAGGTGACACAGCCTGGGATTTTGGATCCCTGGGAGGAGTGTTTACATCTATAGGAAAGGCTCTCCACCAAGTTTTTGGAGCAATCTATGGGGCTGCTTTTAGTGGGGTCTCATGGACTATGAAAATCCTTATAGGAGTCATCATCACATGGATAGGAATGAATTCACGTAGCACCTCACTGTCTGTGTCGCTAGTATTGGTGGGCGTTGTGACACTGTACCTGGGAGCTATGGTGCAAGCT
>DV2/CYD15/MEXICO/661/2012
TTCCATTTAACCACACGCAATGGAGAACCACACATGATCGTTGGTAGGCAGGAGAAAGGGAAAAGTCTTCTGTTCAAAACAGAGGATGGTGTTAACATGTGTACCCTCATGGCCATAGACCTTGGTGAATTGTGTGAAGATACAATCACGTACAAGTGTCCTCTCCTCAGACAAAATGAACCAGAAGACATAGATTGTTGGTGCAACTCTACGTCCACATGGGTAACTTATGGGACATGTACCACCACAGGAGAACACAGAAGAGAAAAAAGATCAGTGGCGCTCGTTCCACATGTGGGTATGGGACTGGAGACACGAACTGAGACATGGATGTCATCAGAAGGGGCCTGGAAACATGTTCAGAGAATTGAAACCTGGATCTTGAGACATCCAGGTTTTACCATAATGGCAGCAATCTTGGCATACACTATAGGAACGACACATTTCCAAAGGGCCTTGATTTTCATCTTGCTGACAGCTGTCGCTCCTTCAATGACAATGCGCTGCATAGGAATATCAAATAGAGACTTCGTAGAAGGGGTTTCAGGAGGAAGCTGGGTTGACATAGTCTTAGAACATGGAAGCTGTGTGACGACGATGGCAAAAAACAAACCAACATTGGATTTTGAACTGATAAAAACAGAAGCCAAACAACCAGCCACTCTAAGGAAGTACTGTATAGAAGCAAAGCTGACCAACACAACAACAGAATCACGTTGTCCAACACAAGGGGAACCCAGTCTAAATGAAGAGCAGGACAAAAGGTTCATCTGCAAACACTCCATGGTAGACAGAGGATGGGGAAATGGATGTGGATTATTTGGAAAGGGAGGCATTGTGACCTGTGCTATGTTTACATGCAAAAAGAATATGGAAGGAAAAGTCGTGCAGCCAAAAAACTTGGAATACACCATCGTGATAACACCCCACTCAGGGGAAGAGCACGCTGTAGGTAATGACACAGGAAAGCATGGCAAAGAAATCAAGATAACACCACAGAGTTCCATCACAGAAGCAGAACTGACAGGCTATGGCACTGTCACGATGGAGTGCTCTCCAAGAACGGGCCTCGACTTCAATGAGATGGTGCTGCTGCAGATGGAAGACAAAGCTTGGCTGGTGCACAGGCAATGGTTCCTAGACCTGCCATTCCCATGGCTACCCGGAGCGGACACACAAGGATCAAACTGGATACAGAAAGAGACATTGGTCACTTTCAAAAATCCCCACGCGAAGAAACAGGATGTCGTTGTTTTAGGGTCTCAAGAAGGGGCCATGCACACGGCACTCACAGGGGCTACAGAAATCCAGATGTCATCAGGGAACTTACTGTTCACAGGACATCTCAAGTGCAGGCTGAGAATGGACAAACTACAGCTCAAAGGAATGTCATACTCTATGTGTACAGGAAAGTTTAAAATTGTGAAGGAAATAGCAGAAACACAACATGGAACAATAGTTATCAGAGTACAATATGAAGGGGACGGTTCTCCATGTAAGATCCCTTTTGAGATAACAGATTTGGAAAAAAGACACATCTTAGGTCGCTTGATCACAGTTAACCCAATCGTAACAGAAAAAGATAGCCCAGTCAACATAGAAGCAGAACCTCCATTCGGAGACAGCTACATTATCATAGGAGTAGAGCCGGGACAATTGAAACTCAATTGGTTTAAGAAGGGAAGTTCCATCGGCCAAATGTTTGAGACAACAATGAGAGGAGCAAAGAGAATGGCCATTCTAGGTGACACAGCCTGGGACTTTGGATCCCTGGGAGGAGTGTTTACATCTATAGGAAAGGCTCTCCACCAAGTTTTCGGAGCAATCTATGGGGCTGCTTTTAGTGGGGTCTCATGGACTATGAAAATCCTCATAGGAGTCATCATCACATGGATAGGAATGAATTCACGTAGCACCTCACTGTCTGTGTCGCTAGTATTGGTGGGCGTTGTGACACTGTACCTGGGAGCTATGGTGCAAGCT
>DV2/CYD14/PHILIPPINES/017/2013
TTCCATTTAACCACACGCAACGGAGAACCACACATGATCGTTAGTAGACAAGAGAAAGGAAAAAGTCTTCTTTTCAAAACAGAGAACGGTGTAAATATGTGTACCCTCATGGCCATGAACCTTGGTGAATTGTGTGAAGACACAATCACTTATAATTGTCCTCTTCTCAGGCAGAATGAACCAGAAGACATAGACTGTTGGTGCAACTCTACGTCTACATGGGTAACTTATGGGACATGCACTGCCACAGGAGAACACAGAAGGGAAAAAAGATCAGTGGCACTCGTTCCACATGTGGGAATGGGGCTGGAGACACGAACCGAAACATGGATGTCATCAGAAGGGGCCTGGAAGCATGCTCAGAGAATCGAAACTTGGGTCTTGAGACATCCAGGCTTTACCATAATGGCAGCAATCCTGGCATACACCATAGGAACGACACATTTCCAAAGAGTCCTGATTTTCATCTTACTGACAGCTGTCGCTCCTTCACTGACGATGCGTTGTATAGGAATATCAAATAGAGACTTTGTGGAAGGGGTTTCAGGAGGAAGCTGGGTTGACATAGTCTTAGAACATGGAAGCTGTGTGACGACGATGGCGAAAAATAAACCAACATTGGACTTCGAACTGATAAAAACGGAAGCCAAACATCCCGCCACTTTAAGGAAGTATTGTATAGAGGCAAAGCTGACCAACACAACTACAGCATCTCGTTGCCCAACACAAGGAGAACCCAGCCTAAATGAAGAACAGGACAAAAGGTTTGTCTGCAAACACTCCATGGTAGACAGAGGATGGGGAAATGGATGCGGATTGTTTGGAAAGGGAGGCATCGTGACCTGTGCAATGTTCACATGCAAAAAGAACATGGAAGGAAAAGTCGTGCAACCAGAAAACTTGGAGTACACCATTGTGATAACACCTCACTCAGGGGAAGAGAATGCAGTCGGAAATGACACAGGAAAACACGGCACAGGAAATCAAGTAACACCACAGAGTTCCATAACAGAAGCAGAACTGACAGGCTATGGCACTGTCACGATGGAATGCTCTCCGAGAACAGGCCTCGACTTCAATGAGATGGTGTTGCTGCAAATGGAAGACAAGGCTTGGCTGGTGACTAAGCAATGGTTCTTAGACCTGCCGTTACCATGGCTGCCCGGAGCAGACAAACAAGGATCAAATTGGATACAGAAGGAGACATTGGTCACTTTCAAAAATCCCCATGCGAAGAAACAGGATGTTGTTGTTTTAGGATCCCAAGAAGGGGCCATGCATACAGCACTCACAGGGGCCACGGAAATCCAGATGTCATCAGGAAACTTACTGTTCACAGGACATCTCAAGTGCAGGCTGAGAATGGACAAACTACAGCTCAAAGGAATGTCATACTCTATGTGTACAGGAAAGTTTAAAGTTGTGAAGGAAATAGCAGAAACACAACATGGAACAATAGTTATCAGAGTACAATATGAAGGGGACGGTTCTCCGTGCAAGATCCCTTTTGAAATAATGGATTTGGAAAAAAGACATGTCTTAGGCCGCTTGATCACAGTCAACCCAATTGTCACAGAAAAAGACAGCCCAGTCAACATAGAAGCAGAACCTCCATTTGGAGACAGTTACATCGTTATAGGAGTAGAACCGGGACAACTGAAACTCAGCTGGTTCAAGAAAGGGAGTTCTATTGGCCAAATGTTTGAAACAACAATGAGAGGAGCGAAGAGAATGGCCATTTTAGGTGACACAGCTTGGGATTTTGGATCCCTGGGAGGAGTGTTCACATCTATAGGAAAGGCCCTCCACCAAGTTTTTGGAGCAATCTATGGGGCTGCCTTTAGCGGGGTTTCATGGACTATGAAAATCCTTATAGGAGTCGTCATCACATGGATAGGAATGAATTCACGCAGCACCTCACTGTCTGTGTCACTAGTATTAGTGGGGGTCGTGACATTGTATTTGGGAGTCATGGTGCAGGCC
>DV2/CYD14/PHILIPPINES/020/2013
TTCCATTTAACCACACGCAACGGAGAACCACACATGATCGTTAGTAGACAAGAGAAAGGAAAAAGTCTTCTTTTCAAAACAGAGAACGGTGTAAACATGTGTACCCTCATGGCCATGGACCTCGGTGAATTGTGTGAAGACACAATCACTTATAATTGTCCTCTTCTCAGGCAGAATGAACCAGAAGACATAGACTGTTGGTGCAACTCTACGTCTACATGGGTAACTTATGGGACATGCACTGCCACAGGAGAACACAGAAGGGAAAAAAGATCAGTGGCACTCGTTCCACATGTGGGAATGGGGCTGGAGACACGAACCGAAACATGGATGTCATCAGAAGGGGCCTGGAAGCATGCTCAGAGAATCGAAACTTGGGTCTTGAGACATCCAGGCTTTACCATAATGGCAGCAATCCTGGCATACACCATAGGAACGACACATTTCCAAAGAGTCCTGATTTTCATCTTACTGACAGCTGTCGCTCCTTCACTGACAATGCGTTGTATAGGAATATCAAATAGAGACTTTGTGGAAGGGGTTTCAGGAGGAAGCTGGGTTGACATAGTCTTAGAACATGGAAGCTGTGTGACGACGATGGCGAAAAATAAACCAACATTGGACTTCGAACTGATAAAAACGGAAGCCAAACATCCCGCCACTTTAAGGAAATATTGTATAGAGGCAAAGCTGACCAACACAACTACAGCATCTCGTTGCCCAACACAAGGAGAACCCAGCCTAAATGAAGAACAGGACAAAAGGTTTGTCTGCAAACACTCCATGGTAGACAGAGGATGGGGAAATGGATGCGGATTGTTTGGAAAGGGAGGCATCGTGACCTGTGCAATGTTCACATGCAAAAAGAACATGGAAGGAAAAGTCGTGCAACCAGAAAACTTGGAGTACACCATTGTGATAACACCTCACTCAGGGGAAGAGAATGCAGTCGGAAATGACACAGGAAAACACGGCACGGAAATCAAAGTAACACCACAGAGTTCCATTACAGAAGCAGAACTGACAGGCTATGGCACTGTCACGATGGAATGCTCTCCAAGAACGGGCCTCGACTTTAATGAGATGGTGTCGCTGCAAATGGAAGACAAGGCTTGGCTGGTGACCAAGCAATGGTTCCTAGACCTGCCGTTACCATGGCTGCCCGGAGCAGACAAACAAGGATCAAATTGGATACAGAAGGAGACATTGGTCACTTTCAAAAATCCCCATGCGAAGAAACAGGATGTTGTTGTTTTAGGATCCCAAGAAGGGGCCATGCATACAGCACTCACAGGGGCCACGGAAATCCAGATGTCATCAGGAAACTTACTGTTCACAGGACATCTCAAGTGCAGGCTGAGAATGGACAAACTACAGCTCAAAGGAATGTCATACTCTATGTGTACAGGAAAGTTTAAAGTTGTGAAGGAAATAGCAGAAACACAACATGGAACAATAGTTATCAGAGTACAATATGAAGGGGACGGTTCTCCGTGCAAGATCCCTTTTGAAATAATGGATTTGGAAAAAAGACATGTCTTAGGCCGCTTGATCACAGTCAACCCAATTGTTACAGAAGAAGACAGCCCAGTCAACATAGAAGCAGAACCTCCATTTGGAGACAGCTACATCATTATAGGAGTAGAACCGGGACAACTGAAACTCAGCTGGTTCAAGAAAGGGAGTTCTATTGGCCAAATGTTTGAAACAACAATGAGAGGAGCGAAGAGAATGGCCATTTTAGGTGACACAGCTTGGGATTTTGGATCCCTGGGAGGAGTGTTCACATCTATAGGAAAGGCCCTCCACCAAGTTTTTGGAGCAATCTATGGGGCTGCCTTTAGCGGGGTTTCATGGACTATGAAAATCCTTATAGGAGTCGTCATCACATGGATAGGAATGAATTCACGCAGCACCTCACTGTCTGTGTCACTAGTATTAGTGGGGGTCGTGACATTGTACTTGGGAGTCATGGTGCAGGCC
>DV2/CYD14/PHILIPPINES/021/2013
TTCCATTTAACCACACGAAACGGAGAACCACACATGATCGTTAGTAGACAAGAGAAAGGGAAAAGTCTTCTTTTTAAAACAGAGAACGGTGTAAACATGTGTACTCTCATGGCCATGGACCTTGGTGAATTGTGTGAAGACACAATCACTTATAATTGTCCGCTTCTCAAGCAGAATGAACCAGAAGACATAGACTGTTGGTGTAACTCTACGTCTACATGGGTAACTTATGGGACATGCACTGCCACAGGAGAACACAGAAGGGAAAAAAGATCAGTGGCACTCGTTCCACATGTGGGAATGGGACTGGAGACACGAACTGAAACATGGATGTCATCAGAAGGGGCCTGGAAACATGCTCAGAGAATCGAAACTTGGGTCTTGAGACATCCAGGCTTTACCATAATGGCAGCAATCCTGGCATACACCATAGGAACGACACATTTCCAAAGAGTCCTGATTTTCATCTTACTGACAGCTGTCGCTCCTTCACTGACAATGCGTTGTATAGGAATATCAAATAGAGACTTTGTGGAAGGTGTTTCAGGAGGAAGCTGGGTTGACATAGTCTTAGAACATGGAAGCTGTGTGACGACGATGGCGAAAAATAAACCAACACTGGACTTTGAACTGACAAAAACGGAAGCCAAACATCCCGCCACTTTAAGGAAGTATTGCATAGAGGCAAAGCTGACCAACACAACAACAGCATCTCGCTGCCCAACACAAGGAGAACCCAGCCTAAATGAAGAACAGGACAAAAGGTTTGTCTGCAAACACTCCATGGTAGACAGAGGATGGGGAAATGGATGCGGATTATTTGGAAAGGGAGGCATCGTGACCTGTGCAATGTTCACATGCAAAAAGAACATGGAAGGAAAAGTCGTGCAACCAGAAAACTTGGAGTACACCATTGTGATAACACCTCACTCAGGGGAAGAGAATGCAGTCGGAAATGACACAGGAAAACACGGCAAGGAAATTAAAGTAACACCACAGAGTTCCATTACAGAAGCAGAACTAACAGACTATGGCACTGTCACGATGGAATGTCTACCGAGAACAGGCCTCGACTTCAATGAGATGGTGTTGCTGCAAATGGAAGACAAAGCTTGGCTGGTGCACAGGCAATGGTTCTTAGACCTGCCGTTGCCATGGTTGCCCGGAGCAGACAAACAAGGATCAAATTGGATACAGAAGGAGACATTGGTCACTTTCAAAAATCCCCATGCGAAGAAACAGGATGTTGTTGTTTTAGGATCCCAAGAAGGGGCCATGCATACAGCACTCACAGGGGCCACGGAAATCCAGATGTCATCAGGAAACTTACTGTTCACAGGACATCTTAAGTGCAGGCTGAGAATGGACAAACTACAGCTCAAAGGAATGTCATATTCTATGTGTACAGGAAAGTTCAAAGTTGTGAAGGAAATAGCAGAAACACAACATGGAACAATAGTTATCAGAGTGCAATATGAAGGGGACGGTTCTCCATGCAAGATCCCTTTTGAAATAATGGATTTGGAAAAAAGACATGTCTTAGGTCGCTTGATCACAGTCAACCCAATTGTTACAGAAAAAGACAGCCCAGTCAACATAGAAGCAGAACCTCCATTCGGAGACAGTTACATCATTATAGGAGTAGAACCGGGACAACTGAAGCTCAGCTGGTTTAAGAAAGGAAGTTCTATTGGCCAAATGTTTGAGACAACAATGAGAGGAGCGAAGAGAATGGCCATTTTAGGTGACACAGCTTGGGATTTGGGATCCCCTATAGGAGTGTTCACATCTATAGGAAAGGCCCTCCACCAAGTCTTTGGAGCGATCTATGGGGCTGCCTTTAGCGGGGTTTCATGGACTATGAAAATCCTTATAGGAGTCGTCATCACATGGATTGGAATGAATTCACGTAGCACCTCACTGTCTGTGTCACTAGTATTAGTGGGGGTCGTGACATTGTATTTGGGAGTCATGGTGCAGGCC
>DV2/CYD14/PHILIPPINES/026/2013
TTCCATTTAACCACACGCAACGGAGAACCACACATGATCGTCAGTAGACAAGAGAAAGGGAAAAGTCTTCTTTTTAAAACAGAGAACGGTGTAAACATGTGTACCCTCATGGCCATGGACCTTGGTGAATTGTGTGAAGACACAATCACTTATAATTGTCCTCTTCTCAGGCAGAATGAACCAGAAGACATAGACTGTTGGTGCAACTCTACGTCTACATGGGTAACTTATGGGACATGCACCGCCACAGGAGAACACAGGAGGGAAAAAAGATCAGTGGCACTCGTTCCACATGTGGGAATGGGACTGGAGACACGAACTGAAACATGGATGTCATCAGAAGGGGCCTGGAAACATGCTCAAAGAATCGAAACATGGGTCTTGAGACATCCAGGCTTTACCATAATGGCAGCAATCCTGGCATACACCATAGGAACGACACATTTCCAAAGAGCCCTGATTTTCATCTTACTGACAGCTGTCGCTCCTTCACTGACAATGCGTTGTATAGGAATATCAAATAGAGACTTTGTGGAAGGGGTTTCAGGAGGAAGCTGGGTTGACATAGTCTTAGAACATGGAAGCTGTGTGACGACGATGGCGAAAAATAAACCAACATTGGACTTTGAACTGATAAAAACGGAAGCCAAGCATCCCGCCACTTTAAGGAAGTATTGTATAGAGGCAAAGCTGACCAACACAACAACAGCATCTCGCTGCCCAACACAAGGAGAACCCAGCCTAAATGAAGAACAGGACAAAAGGTTTGTCTGCAAACACTCCATGGTAGACAGAGGATGGGGAAATGGATGCGGATTATTTGGAAAGGGAGGCATCGTGACCTGTGCAATGTTCACATGCAAAAACGACATGGAAGGAAAAGTCGTGCAACCAGAAAACTTGGAGTACACCATTGTGATAACACCTCATTCAGGGGAAGAGAATGCAGTCGGAAATGACACAGGAAAACACGGCAAGGAAATTAAAGTAACACCACAGAGTTCCATCACAGAAGCAGAACTGACAGGCTATGGCACTGTCACGATGGAATGCTCTCCGAGAACGGGCCTCGACTTCAATGAGATGGTGTTGCTGCAAATGGAAGACAAGGCTTGGCTGGTGACTAGGCAATGGTTCTTAGACCTGCCGTTACCATGGCTGCCCGGAGCAGACAAACAAGGATCAAATTGGATACAGAAGGAAACATTGGTCACTTTCAAAAATCCCCATGCGAAGAAACAGGATGTTGTTGTTTTAGGATCCCAAGAAGGGGCCATGCATACAGCACTCACAGGGGCCACGGAAATCCAGATGTCATCAGGAAACTTACTGTTCACAGGACATCTTAAGTGCAGGCTGAGAATGGACAAACTACAGCTCAAAGGAATGTCATATTCTATGTGTACAGGAAAGTTTAAAGTTGTGAAGGAAATAGCAGAAACACAACATGGAACAATAGTAATCAGAGTACAATATGAAGGGGACGGCTCTCCGTGTAAGATCCCTTTTGAAATAATGGATTTGGAAAAAAGACATGTCTTAGGTCGCTTGATCACAGTCAACCCAATTGTCACAGAAAAAGACAGCCCAGTCAACATAGAAGCAGAACCTCCATTCGGAGACAGTTACATCATTATAGGAGTAGAACCGGGACAACTGAAGCTCAGCTGGTTTAAGAAAGGAAGTTCTATTGGCCAAATGTTTGAGACAACAATGAGAGGAGCGAAGAGAATGGCCATTTTAGGTGACACAGCCTGGGATTTCGGATCCCCTATAGGAGTGTTCACATCTATAGGAAAGGCCCTCCACCAAGTCTTTGGAGCAATCTATGGGGCTGCCTTTAACGGGGTTTCATGGACTATGAAAATCCTTATAGGAGTCGTCATCACATGGATAGGAATGAATTCACGCAGCACTTCACTGTCTGTGTCGCTGGTATTAGTAGGGGTCGTGACATTGTATTTGGGAGTCATGGTGCAGGCC
>DV2/CYD14/PHILIPPINES/027/2013
TTCCATTTAACCACACGCAACGGAGAACCACACATGATCGTTAGTAGACAAGAGAAAGGGAAAAGTCTTCTTTTTAAAACAGAGAACGGTGTAAACATGTGTACCCTCATGGCCATGGACCTTGGTGAATTGTGTGAAGACACAATCACTTATAATTGTCCGCTTCTCAGGCAGAATGAACCAGAAGACATAGACTGTTGGTGTAACTCTACGTCTACATGGGTAACTTATGGGACATGCACCGCCACAGGAGAACACAGAAGGGAAAAAAGATCAGTGGCACTCGTTCCACATGTGGGAATGGGACTGGAGACACGAACTGAAACATGGATGTCATCAGAAGGGGCCTGGAAACATGCTCAGAGAATCGAAACTTGGGTCTTGAGACATCCAGGTTTTACCATAATGGCAGCAATCCTGGCATACACCATAGGAACGACACATTTCCAAAGAGTCCTGATTTTCATCTTACTGACAGCTGTCGCTCCTTCAATGACAATGCGTTGTATAGGAATATCAAATAGAGACTTTGTGGAAGGGGTTTCAGGAGGAAGCTGGGTTGACATAGTCTTAGAACATGGAAGCTGTGTGACGACGATGGCGAAAAATAAACCAACACTGGACTTTGAACTGACAAAAACGGAAGCCAAACATCCCGCCACTTTAAGGAAGTATTGCATAGAGGCAAAGCTGACCAACACAACAACAGCATCTCGCTGCCCAACACAAGGAGAACCCAGCCTAAATGAAGAACAGGACAAAAGGTTTGTCTGCAAACACTCCATGGTAGACAGAGGATGGGGAAATGGATGCGGATTATTTGGAAAGGGAGGCATCGTGACCTGTGCAATGTTCACATGCAAAAAGAACATGGAAGGAAAAGTCGTGCAACCAGAAAACTTGGAGTACACCATTGTGATAACACCTCACTCAGGGGAAGAGAATGCAGTCGGAAATGACACAGGAAAACATGGCAAGGAAATTAAAGTAACACCACAGAGTTCCATTACAGAAACAGAACTAACAGACTATGGCACTGTCACGATGGAATGCTCTCCAAGAACAGGCCTCGACTTCAATGAGATGGTGTTGCTGCAAATGGAAGACAAGGCTTGGCTAGTGCACAGGCAATGGTTCTTAGACCTGCCGTTACCATGGTTGCCCGGAGCAGACAAACAAGGATCAAATTGGATACAGAAGGAGACATTGGTCACTTTCAAAAATCCCCATGCGAAGAAACAGGATGTTGTTGTTTTAGGATCCCAAGAAGGGGCCATGCATACAGCACTCACAGGGGCCACGGAAATCCAGATGTCATCAGGAAACTTACTGTTCACAGGACATCTTAAGTGCAGGCTGAGAATGGACAAACTACAGCTCAAAGGAATGTCATATTCTATGTGTACAGGAAAGTTCAAAGTTGTGAAGGAAATAGCAGAAACACAACATGGAACAATAGTTATCAGAGTGCAATATGAAGGGGACGGTTCTCCGTGCAAGATCCCTTTTGAAATAATGGATTTGGAAAAAAGACATGTCTTAGGTCGCTTGATTACAGTTAACCCAATTGTTACAGAAAAAGACAGCCCAGTCAACATAGAAGCAGAACCTCCATTCGGAGACAGTTATATCATTATAGGAGTAGAACCGGGACAACTGAAGCTCAGCTGGTTTAAGAAAGGAAGTTCTATTGGCCAAATGTTTGAGACAACAATGAGAGGAGCGAAGAGAATGGCCATTTTAGGTGACACAGCTTGGGATTTTGGATCCCTGGGAGGAGTGTTCACATCTATAGGAAAGGCCCTCCACCAAGTCTTTGGAGCGATCTATGGGGCTGCCTTTAGCGGGGTTTCATGGACTATGAAAATCCTTATAGGAGTTGTCATCACATGGATTGGAATGAATTCACGCAGCACCTCACTGTCTGTGTCACTAGTACTAGTGGGGATCGTGACATTGTATTTGGGAGTCATGGTGCAGGCC
>DV2/CYD14/PHILIPPINES/028/2013
TTCCATTTAACCACACGCAACGGAGAACCACACATGATCGTTAGTAGACAAGAGAAAGGAAAAAGTCTTCTTTTCAAAACAGAGAACGGTGTAAACATGTGTACCCTCATGGCCATGGACCTCGGTGAATTGTGTGAAGACACAATCACTTATAATTGTCCTCTTCTCAGGCAGAATGAACCAGAAGACATAGACTGTTGGTGCAACTCTACGTCTACATGGGTAACTTATGGGACATGCACTGCCACAGGAGAACACAGAAGGGAAAAAAGATCAGTGGCACTCGTTCCACATGTGGGAATGGGGCTGGAGACACGAACCGAAACATGGATGTCATCAGAAGGGGCCTGGAAGCATGCTCAGAGAATCGAAACTTGGGTCTTGAGACATCCAGGCTTTACCATAATGGCAGCAATCCTGGCATACACCATAGGAACGACACATTTCCAAAGAGTCCTGATTTTCATCTTACTGACAGCTGTCGCTCCTTCACTGACGATGCGTTGTATAGGAATATCAAATAGAGACTTTGTGGAAGGGGTTTCAGGAGGAAGCTGGGTTGACATAGTCTTAGAACATGGAAGCTGTGTGACGACGATGGCGAAAAATAAACCAACATTGGACTTCGAACTGATAAAAACGGAAGCCAAACATCCCGCCACTTTAAGGAAATATTGTATAGAGGCAAAGCTGACCAACACAACTACAGCATCTCGTTGCCCAACACAAGGAGAACCCAGCCTAAATGAAGAACAGGACAAAAGGTTTGTCTGCAAACACTCCATGGTAGACAGAGGATGGGGAAATGGATGCGGATTGTTTGGAAAGGGAGGCATCGTGACCTGTGCAATGTTCACATGCAAAAAGAACATGGAAGGAAAAGTCGTGCAACCAGAAAACTTGGAGTACACCATTGTGATAACACCTCACTCAGGGGAAGAGAATGCAGTCGGAAATGACACAGGAAAACACGGCACGGAAATCAAAGTAACACCACAGAGTTCCATTACAGAAGCAGAACTGACAGGCTATGGCACTGTCACGATGGAATGCTCTCCGAGAACAGGCCTCGACTTCAATGAGATGGTGTTGCTGCAAATGGAAGACAAGGCTTGGCTGGTGCACAGGCAATGGTTCTTAGACCTGCCGTTACCATGGCTGCCCGGAACAGACAAACAAGGATCAAATTGGATACAGAAGGAGACATTGGTCACTTTCAAAAATCCCCATGCGAAGAAACAGGATGTTGTTGTTTTAGGATCCCAAGAAGGGGCCATGCATACAGCACTCACAGGGGCCACGGAAATCCAGATGTCATCAGGAAACTTACTGTTCACAGGACATCTCAAGTGCAGGCTGAGAATGGACAAACTACAGCTCAAAGGAATGTCATACTCTATGTGTACAGGAAAGTTTAAAGTTGTGAAGGAAATAGCAGAAACACAACATGGAACAATAGTTATCAGAGTACAATATGAAGGGGACGGTTCTCCGTGCAAGATCCCTTTTGAAATAATGGATTTGGAAAAAAGACATGTCTTAGGCCGCTTGATCACAGTCAACCCAATTGTTACAGAAAAAGACAGCCCAGTCAACATAGAAGCAGAACCTCCATTTGGAGACAGTTACATCGTTATAGGAGTAGAACCGGGACAACTGAAACTCAGCTGGTTCAAGAAAGGGAGTTCTATTGGCCAAATGTTTGAAACAACAATGAGAGGAGCGAAGAGAATGGCCATTTTAGGTGACACAGCTTGGGATTTTGGATCCCTGGGAGGAGTGTTCACATCTATAGGAAAGGCCCTCCACCAAGTTTTTGGAGCAATCTATGGGGCTGCCTTTAGCGGGGTTTCATGGACTATGAAAATCCTTATAGGAGTCGTCATCACATGGATAGGAATGAATTCACGCAGCACCTCACTGTCTGTGTCACTAGTATTAGTGGGGGTCGTGACATTGTACTTGGGAGTCATGGTGCAGGCC
>DV2/CYD14/PHILIPPINES/029/2013
TTCCATTTAACCACACGCAACGGAGAACCACACATGATCGTTAGTAGACAAGAGAAAGGAAAAAGTCTTCTTTTCAAAACAGAGAACGGTGTAAACATGTGTACCCTCATGGCCATGGACCTCGGTGAATTGTGTGAAGACACAATCACTTATAATTGTCCTCTTCTCAGGCAGAATGAACCAGAAGACATAGACTGTTGGTGCAACTCTACGTCTACATGGGTAACTTATGGGACATGCACTGCCACAGGAGAACACAGAAGGGAAAAAAGATCAGTGGCACTCGTTCCACATGTGGGAATGGGGCTGGAGACACGAACCGAAACATGGATGTCATCAGAAGGGGCCTGGAAGCATGCTCAGAGAATCGAAACTTGGGTCTTGAGACATCCAGGCTTTACCATAATGGCAGCAATCCTGGCATACACCATAGGAACGACACATTTCCAAAGAGTCCTGATTTTCATCTTACTGACAGCTGTCGCTCCTTCACTGACGATGCGTTGTATAGGAATATCAAATAGAGACTTTGTGGAAGGGGTTTCAGGAGGAAGCTGGGTTGACATAGTCTTAGAACATGGAAGCTGTGTGACGACGATGGCGAAAAATAAACCAACATTGGACTTCGAACTGATAAAAACGGAAGCCAAACATCCCGCCACTTTAAGGAAATATTGTATAGAGGCAAAGCTGACCAACACAACTACAGCATCTCGTTGCCCAACACAAGGAGAACCCAGCCTAAATGAAGAACAGGACAAAAGGTTTGTCTGCAAACACTCCATGGTAGACAGAGGATGGGGAAATGGATGCGGATTGTTTGGAAAGGGAGGCATCGTGACCTGTGCAATGTTCACATGCAAAAAGAACATGGAAGGAAAAGTCGTGCAACCAGAAAACTTGGAGTACACCATTGTGATAACACCTCACTCAGGGGAAGAGAATGCAGTCGGAAATGACACAGGAAAACACGGCACGGAAATCAAAGTAACACCACAGAGTTCCATTACAGAAGCAGAACTGACAGGCTATGGCACTGTCACGATGGAATGCTCTCCGAGAACAGGCCTCGACTTCAATGAGATGGTGTTGCTGCAAATGGAAGACAAGGCTTGGCTGGTGACTAGGCAATGGTTCTTAGACCTGCCGTTACCATGGCTGCCCGGAGCAGACAAACAAGGATCAAATTGGATACAGAAGGAGACATTGGTCACTTTCAAAAATCCCCATGCGAAGAAACAGGATGTTGTTGTTTTAGGATCCCAAGAAGGGGCCATGCATACAGCACTCACAGGGGCCACGGAAATCCAGATGTCATCAGGAAACTTACTGTTCACAGGACATCTCAAGTGCAGGCTGAGAATGGACAAACTACAGCTCAAAGGAATGTCATACTCTATGTGTACAGGAAAGTTTAAAGTTGTGAAGGAAATAGCAGAAACACAACATGGAACAATAGTTATCAGAGTACAATATGAAGGGGACGGTTCTCCGTGCAAGATCCCTTTTGAAATAATGGATTTGGAAAAAAGACATGTCTTAGGCCGCTTGATCACAGTCAACCCAATTGTTACAGAAAAAGACAGCCCAGTCAACATAGAAGCAGAACCTCCATTTGGAGACAGTTACATCGTTATAGGAGTAGAACCGGGACAACTGAAACTCAGCTGGTTCAAGAAAGGGAGTTCTATTGGCCAAATGTTTGAAACAACAATGAGAGGAGCGAAGAGAATGGCCATTTTAGGTGACACAGCCTGGGATTTCGGATCCCTGGGAGGAGTGTTCACATCTATAGGAAAGGCCCTCCACCAAGTTTTTGGAGCAATCTATGGGGCTGCCTTTAGCGGGGTTTCATGGACTATGAAAATCCTTATAGGAGTCGTCATCACATGGATAGGAATGAATTCACGCAGCACCTCACTGTCTGTGTCACTAGTATTAGTGGGGGTCGTGACATTGTACTTGGGAGTCATGGTGCAGGCC
>DV2/CYD14/PHILIPPINES/030/2013
TTCCATTTAACCACACGCAACGGAGAACCACACATGATCGTTAGTAGACAAGAGAAAGGAAAAAGTCTTCTTTTCAAAACAGAGAACGGTGTAAACATGTGTACCCTCATGGCCATGGACCTCGGTGAATTGTGTGAAGACACAATCACTTATAATTGTCCTCTTCTCAGGCAGAATGAACCAGAAGACATAGACTGTTGGTGCAACTCTACGTCTACATGGGTAACTTATGGGACATGCACTGCCACAGGAGAACACAGAAGGGAAAAAAGATCAGTGGCACTCGTTCCACATGTGGGAATGGGGCTGGAGACACGAACCGAAACATGGATGTCATCAGAAGGGGCCTGGAAGCATGCTCAGAGAATCGAAACTTGGGTCTTGAGACATCCAGGCTTTACCATAATGGCAGCAATCCTGGCATACACCATAGGAACGACACATTTCCAAAGAGTCCTGATTTTCATCTTACTGACAGCTGTCGCTCCTTCAATGACAATGCGTTGTATAGGAATATCAAATAGAGACTTTGTGGAAGGGGTTTCAGGAGGAAGCTGGGTTGACATAGTCTTAGAACATGGAAGCTGTGTGACGACGATGGCGAAAAATAAACCAACATTGGACTTCGAACTGATAAAAACGGAAGCCAAACATCCCGCCACTTTAAGGAAATATTGTATAGAGGCAAAGCTGACCAACACAACTACAGCATCTCGTTGCCCAACACAAGGAGAACCCAGCCTAAATGAAGAACAGGACAAAAGGTTTGTCTGCAAACACTCCATGGTAGACAGAGGATGGGGAAATGGATGTGGATTATTTGGAAAGGGAGGTATCGTGACCTGTGCAATGTTCACATGTAAAAAGAACATGGAAGGAAAAGTCGTGCAACCAGAAAATTTGGAGTACACCATTGTGATAACACCTCACTCAGGGGAAGAGAATGCAGTCGGAAATGACACAGGAAAACACGGCACGGAAATCAAAGTAACACCACAGAGTTCCATTACAGAAGCAGAACTGACAGGCTATGGCACTGTCACGATGGAATGCTCTCCAAGAACAGGCCTCGACTTCAATGAGATGGTGTTGCTGCAAATGGAAGACAAGGCTTGGCTGGTGACTAGGCAATGGTTCTTAGACCTGCCGTTACCATGGCTGCCCGGAACAGACAAACAAGGATCAAATTGGATACAGAAGGAGACATTGGTCACTTTCAAAAATCCCCATGCGAAGAAACAGGATGTTGTTGTTTTAGGATCTCAAGAAGGGGCCATGCATACAGCACTCACAGGGGCCACGGAAATCCAGATGTCATCAGGAAACTTACTGTTCACAGGACATCTCAAGTGCAGGCTGAGAATGGACAAACTACAGCTCAAAGGAATGTCATACTCTATGTGTACAGGAAAGTTTAAAGTTGTGAAGGAAATAGCAGAAACACAACATGGAACAATAGTTATCAGAGTACAATATGAAGGGGACGGTTCTCCGTGCAAGATCCCTTTTGAAATAATGGATTTGGAAAAAAGACATGTCTTAGGCCGCTTGATCACAGTCAACCCAATTGTTACAGAAAAAGACAGCCCAGTCAACATAGAAGCAGAACCTCCATTTGGAGACAGTTACATCGTTATAGGAGTAGAACCGGGACAACTGAAACTCAGCTGGTTCAAGAAAGGGAGTTCTATTGGCCAAATGTTTGAAACAACAATGAGAGGAGCGAAGAGAATGGCCATTTTAGGTGACACAGCTTGGGATTTCGGATCCCTGGGAGGAGTGTTCACATCTATAGGAAAGGCCCTCCACCAAGTTTTTGGAGCAATCTATGGGGCTGCCTTTAGCGGGGTTTCATGGACTATGAAAATCCTTATAGGAGTCGTCATCACATGGATAGGAATGAATTCACGCAGCACCTCACTGTCTGTGTCACTAGTATTAGTGGGGGTCGTGACATTGTACTTGGGAGTCATGGTGCAGGCC
>DV2/CYD14/PHILIPPINES/031/2013
TTCCATTTAACCACACGCAACGGAGAACCACACATGATCGTTAGTAGACAAGAGAAAGGAAAAAGTCTTCTTTTCAAAACAGAGAACGGTGTAAACATGTGTACCCTCATGGCCATGGACCTCGGTGAATTGTGTGAAGACACAATCACTTATAATTGTCCTCTTCTCAGGCAGAATGAACCAGAAGACATAGACTGTTGGTGCAACTCTACGTCTACATGGGTAACTTATGGGACATGCACTGCCACAGGAGAACACAGAAGGGAAAAAAGATCAGTGGCACTCGTTCCACATGTGGGAATGGGGCTGGAGACACGAACCGAAACATGGATGTCATCAGAAGGGGCCTGGAAGCATGCTCAGAGAATCGAAACTTGGGTCTTGAGACATCCAGGCTTTACCATAATGGCAGCAATCCTGGCATACACCATAGGAACGACACATTTCCAAAGAGTCCTGATTTTCATCTTACTGACAGCTGTCGCTCCTTCACTGACAATGCGTTGTATAGGAATATCAAATAGAGACTTTGTGGAAGGGGTTTCAGGAGGAAGCTGGGTTGACATAGTCTTAGAACATAGAAGCTGTGTGACGACGATGGCGAAAAATAAACCAACATTGGACTTCGAACTGATAAAAACGGAAGCCAAACATCCCGCCACTTTAAGGAAATATTGTATAGAGGCAAAGCTGACCAACACAACTACAGCATCTCGTTGCCCAACACAAGGAGAACCCAGCCTAAATGAAGAACAGGACAAAAGGTTTGTCTGCAAACACTCCATGGTAGACAGAGGATGGGGAAATGGATGCGGATTGTTTGGAAAGGGAGGCATCGTGACCTGTGCAATGTTCACATGCAAAAAGAACATGGAAGGAAAAGTCGTGCAACCAGAAAACTTGGAGTACACCATTGTGATAACACCTCACTCAGGGGAAGAGAATGCAGTCGGAAATGACACAGGAAAACACGGCACGGAAATACAAAGTACACCACAGAGTTCCATTACAGAAGCAGAACTGACAGGCTATGGCACTGTCACGATGGAATGCTCTCCGAGAACGGGCCTCGACTTTAAGGAGATGGTGTTGCTGCAAATGGAAGACAAGGCTTGGCTGGTGACTAAGCAATGGTTCCTAGACCTGCCGTTACCATGGCTGCCCGGAACAGACAAACAAGGATCAAATTGGATACAGAAGGAGACATTGGTCACTTTCAAAAATCCCCATGCGAAGAAACAGGATGTTGTTGTTTTAGGATCCCAAGAAGGGGCCATGCATACAGCACTCACAGGGGCCACGGAAATCCAGATGTCATCAGGAAACTTACTGTTCACAGGACATCTCAAGTGCAGGCTGAGAATGGACAAACTACAGCTCAAAGGAATGTCATACTCTATGTGTACAGGAAAGTTTAAAGTTGTGAAGGAAATAGCAGAAACACAACATGGAACAATAGTTATCAGAGTACAATATGAAGGGGACGGTTCTCCGTGCAAGATCCCTTTTGAAATAATGGATTTGGAAAAAAGACATGTCTTAGGCCGCTTGATCACAGTCAACCCAATTGTTACAGAAAACGACAGCCCAGTCAACATAGAAGCAGAACCTCCATTTGGAGACAGTTACATCGTTATAGGAGTAGAACCGGGACAACTGAAACTCAGCTGGTTCAAGAAAGGGAGTTCTATTGGCCAAATGTTTGAAACAACAATGAGAGGAGCGAAGAGAATGGCCATTTTAGGTGACACAGCTTGGGATTTTGGATCCCTGGGAGGAGTGTTCACATCTATAGGAAAGGCCCTCCACCAAGTTTTTGGAGCAATCTATGGGGCTGCCTTTAGCGGGGTTTCATGGACTATGAAAATCCTTATAGGAGTCGTCATCACATGGATAGGAATGAATTCACGCAGCACCTCACTGTCTGTGTCACTAGTATTAGTGGGGGTCGTGACATTGTACTTGGGAGTCATGGTGCAGGCC
>DV2/CYD14/PHILIPPINES/032/2013
TTCCATTTAACCACACGCAACGGAGAACCACACATGATCGTTAGTAGACAAGAGAAAGGAAAAAGTCTTCTTTTCAAAACAGAGAACGGTGTAAACATGTGTACCCTCATGGCCATGGACCTCGGTGAATTGTGTGAAGACACAATCACTTATAATTGTCCTCTTCTCAGGCAGAATGAACCAGAAGACATAGACTGTTGGTGCAACTCTACGTCTACATGGGTAACTTATGGGACATGCACTGCCACAGGAGAACACAGAAGGGAAAAAAGATCAGTGGCACTCGTTCCACATGTGGGAATGGGGCTGGAGACACGAACCGAAACATGGATGTCATCAGAAGGGGCCTGGAAGCATGCTCAGAGAATCGAAACTTGGGTCTTGAGACATCCAGGCTTTACCATAATGGCAGCAATCCTGGCATACACCATAGGAACGACACATTTCCAAAGAGTCCTGATTTTCATCTTACTGACAGCTGTCGCTCCTTCACTGACGATGCGTTGTATAGGAATATCAAATAGAGACTTTGTGGAAGGGGTTTCAGGAGGAAGCTGGGTTGACATAGTCTTAGAACATAGAAGCTGTGTGACGACGATGGCGAAAAATAAACCAACATTGGACTTCGAACTGATAAAAACGGAAGCCAAACATCCCGCCACTTTAAGGAAGTATTGTATAGAGGCAAAGCTGACCAACACAACTACAGCATCTCGTTGCCCAACACAAGGAGAACCCAGCCTAAATGAAGAACAGGACAAAAGGTTTGTCTGCAAACACTCCATGGTAGACAGAGGATGGGGAAATGGATGCGGATTGTTTGGAAAGGGAGGCATCGTGACCTGTGCAATGTTCACATGCAAAAAGAACATGGAAGGAAAAGTCGTGCAACCAGAAAACTTGGAGTACACCATTGTGATAACACCTCACTCAGGGGAAGAGAATGCAGTCGGAAATGACACAGGAAAACACGGCACGGAAATCAAAGTAACACCACAGAGTTCCATTACAGAAGCAGAACTGACAGGCTATGGCACTGTCACGATGGAATGCTCTCCGAGAACGGGCCTCGACTTTAAGGAGATGGTGTTGCTGCAAATGGAAGACAAGGCTTGGCTGGTGACTAAGCAATGGTTCCTAGACCTGCCGTTACCATGGCTGCCCGGAACAGACAAACAAGGATCAAATTGGATACAGAAGGAGACATTGGTCACTTTCAAAAATCCCCATGCGAAGAAACAGGATGTTGTTGTTTTAGGATCCCAAGAAGGGGCCATGCATACAGCACTCACAGGGGCCACGGAAATCCAGATGTCATCAGGAAACTTACTGTTCACAGGACATCTCAAGTGCAGGCTGAGAATGGACAAACTACAGCTCAAAGGAATGTCATACTCTATGTGTACAGGAAAGTTTAAAGTTGTGAAGGAAATAGCAGAAACACAACATGGAACAATAGTTATCAGAGTACAATATGAAGGGGACGGTTCTCCGTGCAAGATCCCTTTTGAAATAATGGATTTGGAAAAAAGACATGTCTTAGGCCGCTTGATCACAGTCAACCCAATTGTTACAGAAAAAGACAGCCCAGTCAACATAGAAGCAGAACCTCCATTTGGAGACAGTTACATCGTTATAGGAGTAGAACCGGGACAACTGAAACTCAGCTGGTTCAAGAAAGGGAGTTCTATTGGCCAAATGTTTGAAACAACAATGAGAGGAGCGAAGAGAATGGCCATTTTAGGTGACACAGCTTGGGATTTTGGATCCCTGGGAGGAGTGTTCACATCTATAGGAAAGGCCCTCCACCAAGTTTTTGGAGCAATCTATGGGGCTGCCTTTAGCGGGGTTTCATGGACTATGAAAATCCTTATAGGAGTCGTCATCACATGGATAGGAATGAATTCACGCAGCACCTCACTGTCTGTGTCACTAGTATTAGTGGGGGTCGTGACATTGTACTTGGGAGTCATGGTGCAGGCC
>DV2/CYD14/PHILIPPINES/033/2013
TTCCATTTAACCACACGCAACGGAGAACCACACATGATCGTTAGTAGACAAGAGAAAGGAAAAAGTCTTCTTTTCAAAACAGAGAACGGTGTAAACATGTGTACCCTCATGGCCATGGACCTTGGTGAATTGTGTGAAGACACAATCACTTATAATTGTCCTCTTCTCAGGCAGAATGAACCAGAAGACATAGACTGTTGGTGCAACTCTACGTCTACATGGGTAACTTATGGGACATGCACCGCCACAGGAGAACACAGAAGGGAAAAAAGATCAGTGGCACTCGTTCCACATGTGGGAATGGGGCTGGAGACACGAACCGAAACATGGATGTCATCAGAAGGGGCCTGGAAACATGCTCAGAGAATCGAAACTTGGGTCTTGAGACATCCAGGCTTTACCATAATGGCAGCAATCCTGGCATACACCATAGGAACGACACATTTCCAAAGAGTCCTGATTTTCATCTTACTGACAGCTGTCGCTCCTTCACTGACGATGCGTTGTATAGGAATATCAAATAGAGACTTTGTGGAAGGGGTTTCAGGAGGAAGCTGGGTTGACATAGTCTTAGAACATGGAAGTTGTGTGACGACGATGGCGAAAAATAAACCAACATTGGACTTTGAACTGATAAAAACGGAAGCCAAACATCCCGCCACTTTAAGGAAGTATTGTATAGAGGCAAAGCTGACCAACACAACTACAGCATCTCGTTGCCCAACACAAGGAGAACCCAGCCTAAATGAAGAACAGGACAAAAGGTTTGTCTGCAAACACTCCATGGTAGACAGAGGATGGGGAAATGGATGCGGATTGTTTGGAAAGGGAGGCATCGTGACCTGTGCAATGTTCACATGCAAAAAGAACATGGAAGGAAAAGTCGTGCAACCAGAAAACTTGGAGTACACCATTGTGATAACACCTCACTCAGGGGAAGAGAATGCAGTCGGAAATGACACAGGAAAACACGGCACGGAAATTAAAGTAACACCACAGAGTTCCATTACAGAAGCAGAACTGACAGGCTATGGCACTGTCACGATGGAATGCTCTCCGAGAACGGGCCTCGACTTTAATGAGATGGTGTCGCTGCAAATGGAAGACAAGGCTTGGCTGGTGCATAGGCAATGGTTCCTAGACCTGCCGTTACCATGGCTGCCCGGAACAGACAAACAAGGATCAAATTGGATACAGAAGGAGACATTGGTCACTTTCAAAAATCCCCATGCGAAGAAACAGGATGTTGTTGTTTTAGGATCCCAAGAAGGGGCCATGCACACAGCACTCACAGGGGCCACGGAAATCCAGATGTCATCAGGAAACTTACTGTTCACAGGACATCTCAAGTGCAGGCTGAGAATGGACAAACTACAGCTCAAAGGAATGTCATATTCTATGTGTACAGGAAAGTTTAAAGTTGTGAAGGAAATAGCAGAAACACAACATGGAACAATAGTTATCAGAGTACAATATGAAGGGGACGGTTCTCCGTGCAAGATCCCTTTTGAAATAATGGATTTGGAAAAAAGACATGTCTTAGGCCGCTTGATCACAGTCAACCCAATTGTTACAGGAAAAGATAGCCCAGTCAACATAGAAGCAGAACCTCCATTTGGAGACAGTTACATCGTTATAGGAGTAGAACCGGGACAACTGAAGCTCAGCTGGTTCAAGAAAGGGAGTTCTATTGGCCAAATGTTTGAGACAACAATGAGAGGAGCGAAGAGAATGGCCATTTTAGGTGACACAGCTTGGGATTTTGGATCTCTGGGAGGAGTGTTCACATCTATAGGAAAGGCCCTCCACCAAGTTTTTGGAGCAATTTATGGGGCTGCCTTTAGCGGGGTTTCATGGACTATGAAAATCCTTATAGGAGTCGTCATCACATGGATAGGAATGAATTCACGCAGCACCTCACTGTCTGTGTCACTAGTATTAGTGGGGGTCGTGACATTGTATTTGGGAGTCATGGTGCAGGCC
>DV2/CYD14/PHILIPPINES/043/2013
TTCCATTTAACCACACGCAACGGAGAACCACACATGATCGTTAGTAGACAAGAGAAAGGAAAAAGTCTTCTTTTCAAAACAGAGAACGGTGTAAACATGTGCACCCTCATGGCCATGGACCTTGGTGAATTGTGTGAAGACACAATCACTTATAATTGTCCTCTTCTCAGGCAGAATGAACCAGAAGACATAGACTGTTGGTGCAACTCTACGTCTACATGGGTAACTTATGGGACATGCACCGCCACAGGAGAACACAGAAGGGAAAAAAGATCAGTGGCACTCGTTCCACATGTGGGAATGGGGCTGGAGACACGAACCGAAACATGGATGTCATCAGAAGGGGCCTGGAAACATGCTCAGAGAATCGAAACTTGGGTCTTGAGACATCCAGGCTTTACCATAATGGCAGCAATCCTGGCATACACCATAGGAACGACACATTTCCAAAGAGTCCTGATTTTCATCTTACTGACAGCTGTCGCTCCTTCACTGACGATGCGTTGTATAGGAATATCAAACAGAGACTTTGTGGAAGGAGTTTCAGGAGGAAGCTGGGTTGACATAGTCTTAGAACATGGAAGCTGTGTGACGACGATGGCGAAAAATAAACCAACATTGGACTTTGAACTGATAAAAACGGAAGCCAAACATCCCGCCACTTTAAGGAAGTATTGTATAGAGGCAAAGCTGACCAACACAACTACAGCATCTCGTTGCCCAACACAAGGAGAACCCAGCCTAAATGAAGAACAGGACAAAAGGTTTGTCTGCAAACACTCCATGGTAGACAGAGGATGGGGAAATGGATGCGGATTGTTTGGAAAGGGAGGCATCGTGACCTGTGCAATGTTCACATGCAAAAAGAACATGGAAGGAAAAGTCGTGCAACCAGAAAACTTGGAGTACACCATTGTGATAACACCTCACTCAGGGGAAGAGAATGCAGTCGGAAATGACACAGGAAAACACGGCACGGAAATTAAAGTAACACCACAGAGTTCCATCACAGAAGCAGAACTGACAGGCTATGGCACTGTCACGATGGAATGCTCTCCGAGAACGGGCCTCGACTTTAATGAGATGGTGTTGCTGCAAATGGAAGACAAGGCTTGGCTGGTGCACAGGCAATGGTTCTTAGACCTGCCGTTACCATGGCTGCCCGGAGCAGACAAACAAGGATCAAATTGGATACAGAAGGAGACATTGGTCACTTTCAAAAATCCCCATGCGAAGAAACAGGATGTTGTTGTTTTAGGATCCCAGGAAGGGGCCATGCATACAGCACTCACAGGGGCCACGGAAATCCAGATGTCATCAGGAAACTTACTGTTCACAGGACATCTCAAGTGCAGGCTGAGAATGGACAAACTACAGCTCAAAGGAATGTCATATTCTATGTGTACAGGAAAGTTTAAAGTTGTGAAGGAAATAGCAGAAACACAACATGGAACAATAGTTATCAGAGTACAATATGAAGGGGACGGTTCTCCGTGCAAGATCCCTTTTGAAATAATGGATTTGGAAAAAAGACATGTCTTAGGCCGCTTGATCACAGTCAACCCAATTGTTACAGAAAAAGACAGCCCAGTCAACATAGAAGCAGAACCTCCATTTGGAGACAGTTACATCGTTATAGGAGTAGAACCGGGACAACTGAAGCTCAGCTGGTTCAAGAAAGGGAGTTCTATTGGCCAAATGTTTGAGACAACAATGAGAGGAGCGAAGAGAATGGCCATTTTAGGTGACACAGCTTGGGATTTTGGATCCCTGGGAGGAGTGTTCACATCTATAGGAAAGGCCCTCCACCAAGTTTTTGGAGCAATTTATGGGGCTGCCTTTAGCGGGGTTTCATGGACTATGAAAATCCTTATAGGAGTCGTCATCACATGGATAGGAATGAATTCACGCAGCACCTCACTGTCTGTGTCACTAGTATTAGTGGGGGTCGTGACATTGTATTTGGGAGTCATGGTGCAGGCC
>DV2/CYD14/PHILIPPINES/044/2013
TTCCATTTAACCACACGCAACGGAGAACCACACATGATCGTTAGTAGACAAGAGAAAGGAAAAAGTCTTCTTTTCAAAACAGAGAACGGTGTAAACATGTGTACCCTCATGGCCATGGACCTCGGTGAATTGTGTGAAGACACAATCACTTATAATTGTCCTCTTCTCAGGCAGAATGAACCAGAAGACATAGACTGTTGGTGCAACTCTACGTCTACATGGGTAACTTATGGGACATGCACTGCCACAGGAGAACACAGAAGGGAAAAAAGATCAGTGGCACTCGTTCCACATGTGGGAATGGGGCTGGAGACACGAACCGAAACATGGATGTCATCAGAAGGGGCCTGGAAGCATGCTCAGAGAATCGAAACTTGGGTCTTGAGACATCCAGGCTTTACCATAATGGCAGCAATCCTGGCATACACCATAGGAACGACACATTTCCAAAGAGTCCTGATTTTCATCTTACTGACAGCTGTCGCTCCTTCACTGACGATGCGTTGTATAGGAATATCAAATAGAGACTTTGTGGAAGGGGTTTCAGGAGGAAGCTGGGTTGACATAGTCTTAGAACATGGAAGCTGTGTGACGACGATGGCGAAAAATAAACCAACATTGGACTTCGAACTGATAAAAACGGAAGCCAAACATCCCGCCACTTTAAGGAAATATTGTATAGAGGCAAAGCTGACCAACACAACTACAGCATCTCGTTGCCCAACACAAGGAGAACCCAGCCTAAATGAAGAACAGGACAAAAGGTTTGTCTGCAAACACTCCATGGTAGACAGAGGATGGGGAAATGGATGCGGATTGTTTGGAAAGGGAGGCATCGTGACCTGTGCAATGTTCACATGCAAAAAGAACATGGAAGGAAAAGTCGTGCAACCAGAAAACTTGGAGTACACCATTGTGATAACACCTCACTCAGGGGAAGAGAATGCAGTCGGAAATGACACAGGAAAACACGGCACGGAAATCAAAGTAACACCACAGAGTTCCATTACAGAAGCAGAACTGACAGGCTATGGCACTGTCACGATGGAATGCTCTCCGAGAACGGGCCTCGACTTTAATGAGATGGTGTTGCTGCAAATGGAAGACAAGGCTTGGCTGGTGCACAGGCAATGGTTCTTAGACCTGCCGTTACCATGGCTGCCCGGAGCAGACAAACAAGGATCAAATTGGATACAGAAGGAGACATTGGTCACTTTCAAAAATCCCCATGCGAAGAAACAGGATGTTGTTGTTTTAGGATCCCAAGAAGGGGCCATGCATACAGCACTCACAGGGGCCACGGAAATCCAGATGTCATCAGGAAACTTGCTGTTCACAGGACATCTCAAGTGCAGGCTGAGAATGGACAAACTACAGCTCAAAGGAATGTCATACTCTATGTGTACAGGAAAGTTTAAAGTTGTGAAGGAAATAGCAGAAACACAACATGGAACAATAGTTATCAGAGTACAATATGAAGGGGACGGTTCTCCGTGCAAGATCCCTTTTGAAATAATGGATTTGGAAAAAAGACATGTCTTAGGCCGCTTGATCACAGTCAACCCAATTGTTACAGAAAAAGACAGCCCAGTCAACATAGAAGCAGAACCTCCATTTGGAGACAGTTACATCGTTATAGGAGTAGAACCGGGACAACTGAAACTCAGCTGGTTCAAGAAAGGGAGTTCTATTGGCCAAATGTTTGAAACAACAATGAGAGGAGCGAAGAGAATGGCCATTTTAGGTGACACAGCTTGGGATTTTGGATCCCTGGGAGGAGTGTTCACATCTATAGGAAAGGCCCTCCACCAAGTTTTTGGAGCAATCTATGGGGCTGCCTTTAGCGGGGTTTCATGGACTATGAAAATCCTTATAGGAGTCGTCATCACATGGATAGGAATGAATTCACGCAGCACCTCACTGTCTGTGTCACTAGTATTAGTGGGGGTCGTGACATTGTACTTGGGAGTCATGGTGCAGGCC
>DV2/CYD14/PHILIPPINES/045/2013
TTCCATTTAACCACACGCAACGGAGAACCACACATGATCGTTAGTAGACAAGAGAAAGGAAAAAGTCTTCTTTTCAAAACAGAGAACGGTGTAAACATGTGTACCCTCATGGCCATGGACCTCGGTGAATTGTGTGAAGACACAATCACTTATAATTGTCCTCTTCTCAGGCAGAATGAACCAGAAGACATAGACTGTTGGTGCAACTCTACGTCTACATGGGTAACTTATGGGACATGCACTGCCACAGGAGAACACAGAAGGGAAAAAAGATCAGTGGCACTCGTTCCACATGTGGGAATGGGGCTGGAGACACGAACCGAAACATGGATGTCATCAGAAGGGGCCTGGAAGCATGCTCAGAGAATCGAAACTTGGGTCTTGAGACATCCAGGCTTTACCATAATGGCAGCAATCCTGGCATACACCATAGGAACGACACATTTCCAAAGAGTCCTGATTTTCATCTTACTGACAGCTGTCGCTCCTTCACTGACGATGCGTTGTATAGGAATATCAAATAGAGACTTTGTGGAAGGGGTTTCAGGAGGAAGCTGGGTTGACATAGTCTTAGAACATGGAAGCTGTGTGACGACGATGGCGAAAAATAAACCAACATTGGACTTCGAACTGATAAAAACGGAAGCCAAACATCCCGCCACTTTAAGGAAATATTGTATAGAGGCAAAGCTGACCAACACAACTACAGCATCTCGTTGCCCAACACAAGGAGAACCCAGCCTAAATGAAGAACAGGACAAAAGGTTTGTCTGCAAACACTCCATGGTAGACAGAGGATGGGGAAATGGATGCGGATTGTTTGGAAAGGGAGGCATCGTGACCTGTGCAATGTTCACATGCAAAAAGAACATGGAAGGAAAAGTCGTGCAACCAGAAAACTTGGAGTACACCATTGTGATAACACCTCACTCAGGGGAAGAGAATGCAGTCGGAAATGACACAGGAAAACACGGCACGGAAATCAAAGTAACACCACAGAGTTCCATTACAGAAGCAGAACTGACAGGCTATGGCACTGTCACGATGGAATGCTCTCCGAGAACGGGCCTCGACTTTAATGAGATGGTGTTGCTGCAAATGGAAGACAAGGCTTGGCTGGTGCACAGGCAATGGTTCCTAGACCTGCCGTTACCATGGCTGCCCGGAGCAGACAAACAAGGATCAAATTGGATACAGAAGGAGACATTGGTCACTTTCAAAAATCCCCATGCGAAGAAACAGGATGTTGTTGTTTTAGGATCCCAAGAAGGGGCCATGCATACAGCACTCACAGGGGCCACGGAAATCCAGATGTCATCAGGAAACTTACTGTTCACAGGACATCTCAAGTGCAGGCTGAGAATGGACAAACTACAGCTCAAAGGAATGTCATACTCTATGTGTACAGGAAAGTTTAAAGTTGTGAAGGAAATAGCAGAAACACAACATGGAACAATAGTTATCAGAGTACAATATGAAGGGGACGGTTCTCCGTGCAAGATCCCTTTTGAAATAATGGATTTGGAAAAAAGACATGTCTTAGGCCGCTTGATCACAGTCAACCCAATTGTTACAGAAAAAGACAGCCCAGTCAACATAGAAGCAGAACCTCCATTTGGAGACAGTTACATCGTTATAGGAGTAGAACCGGGACAACTGAAACTCAGCTGGTTCAAGAAAGGGAGTTCTATTGGCCAAATGTTTGAAACAACAATGAGAGGAGCGAAGAGAATGGCCATTTTAGGTGACACAGCTTGGGATTTTGGATCCCCGGGAGGAGTGTTTACATCTATAGGAAAGGCCCTCCACCAAGTTTTTGGAGCAATCTATGGGGCTGCCTTTAGCGGGGTTTCATGGACTATGAAAATCCTTATAGGAGTCGTCATCACATGGATAGGAATGAATTCACGCAGCACCTCACTGTCTGTGTCACTAGTATTAGTGGGGGTCGTGACATTGTACTTGGGAGTCATGGTGCAGGCC
>DV2/CYD14/PHILIPPINES/046/2012
TTCCATTTAACCACACGCAACGGAGAACCACACATGATCGTTAGTAGACAAGAGAAAGGAAAAAGTCTTCTTTTCAAAACAGAGAACGGTGTAAACATGTGTACCCTCATGGCCATGGACCTTGGTGAATTGTGTGAAGACACAATCACTTATAATTGTCCTCTTCTCAGGCAGAATGAACCAGAAGACATAGACTGTTGGTGCAACTCTACGTCTACATGGGTAACTTATGGGACATGCACCGCCACAGGAGAACACAGAAGGGAAAAAAGATCAGTGGCACTCGTTCCACATGTGGGAATGGGGCTGGAGACACGAACCGAAACATGGATGTCATCAGAAGGGGCCTGGAAACATGCTCAGAGAATCGAAACTTGGGTCTTGAGACATCCAGGCTTTACCATAATGGCAGCAATCCTGGCATACACCATAGGAACGACACATTTCCAAAGAGTCCTGATTTTCATCTTACTGACAGCTGTCGCTCCTTCACTGACGATGCGTTGTATAGGAATATCAAACAGAGACTTTGTGGAAGGGGTTTCAGGAGGAAGCTGGGTTGACATAGTCTTAGAACATGGAAGCTGTGTGACGACGATGGCGAAAAATAAACCAACATTGGACTTTGAACTGATAAAAACGGAAGCCAAACATCCCGCCACTTTAAGGAAGTATTGTATAGAGGCAAAGCTGACCAACACAACTACAGCATCTCGTTGCCCAACACAAGGAGAACCCAGCCTAAATGAAGAACAGGACAAAAGGTTTGTCTGCAAACACTCCATGGTAGACAGAGGATGGGGAAATGGATGCGGATTGTTTGGAAAGGGAGGCATCGTGACCTGTGCAATGTTCACATGCAAAAAGAACATGGAAGGAAAAGTCGTGCAACCAGAAAACTTGGAGTACACCATTGTGATAACACCTCACTCAGGGGAAGAGAATGCAGTCGGAAATGACACAGGAAAACACGGCACGGAAATTAAAGTAACACCACAGAGTTCCATTACAGAAGCAGAACTGACAGGCTATGGCACTGTCACGATGGAATGCTCTCCGAGAACGGGCCTCGACTTTAATGAGATGGTGTTGCTGCAAATGGAAGACAAGGCTTGGCTGGTGCACAGGCAATGGTTCCTAGACCTGCCATTACCATGGCTGCCCGGAGCAGACAAACAAGGATCAAATTGGATACAGAAGGAGACATTGGTCACTTTCAAAAATCCCCATGCGAAGAAACAGGATGTTGTTGTTTTAGGATCCCAAGAAGGGGCCATGCATACAGCACTCACAGGGGCCACGGAAATCCAGATGTCATCAGGAAACTTACTGTTCACAGGACATCTCAAGTGCAGGCTGAGAATGGACAAACTACAGCTCAAAGGAATGTCATATTCTATGTGTACAGGAAAGTTTAAAGTTGTGAAGGAAATAGCAGAAACACAACATGGAACAATAGTTATCAGAGTACAATATGAAGGGGACGGTTCTCCGTGCAAGATCCCTTTTGAAATAATGGATTTGGAAAAAAGACATGTCTTAGGCCGCTTGATCACAGTCAACCCAATTGTTACAGAAAAAGACAGCCCAGTCAACATAGAAGCAGAACCTCCATTTGGAGACAGTTACATCGTTATAGGAGTAGAACCGGGACAACTGAAGCTCAGCTGGTTCAAGAAAGGGAGTTCTATTGGCCAAATGTTTGAGACAACAATGAGAGGAGCGAAGAGAATGGCCATTTTAGGTGACACAGCTTGGGATTTTGGATCCCTGGGAGGAGTGTTCACATCTATAGGAAAGGCCCTCCACCAAGTTTTTGGAGCAATTTATGGGGCTGCCTTTAGCGGGGTTTCATGGACTATGAAAATCCTTATAGGAGTCGTCATCACATGGATAGGAATGAATTCACGCAGCACCTCACTGTCTGTGTCACTAGTATTAGTGGGGGTCGTGACATTGTATTTGGGAGTCATGGTGCAGGCC
>DV2/CYD14/PHILIPPINES/047/2013
TTCCATTTAACCACACGCAACGGAGAACCACACATGATCGTTAGTAGACAAGAGAAAGGAAAAAGTCTTCTTTTCAAAACAGAGAACGGTGTAAACATGTGTACCCTCATGGCCATGGACCTCGGTGAATTGTGTGAAGACACAATCACTTATAATTGTCCTCTTCTCAGGCAGAATGAACCAGAAGACATAGACTGTTGGTGCAACTCTACGTCTACATGGGTAACTTATGGGACATGCACTGCCACAGGAGAACACAGAAGGGAAAAAAGATCAGTGGCACTCGTTCCACATGTGGGAATGGGGCTGGAGACACGAACCGAAACATGGATGTCATCAGAAGGGGCCTGGAAGCATGCTCAGAGAATCGAAACTTGGGTCTTGAGACATCCAGGCTTTACCATAATGGCAGCAATCCTGGCATACACCATAGGAACGACACATTTCCAAAGAGTCCTGATTTTCATCTTACTGACAGCTGTCGCTCCTTCACTGACGATGCGTTGTATAGGAATATCAAATAGAGACTTTGTGGAAGGGGTTTCAGGAGGAAGCTGGGTTGACATAGTCTTAGAACATGGAAGCTGTGTGACGACGATGGCGAAAAATAAACCAACATTGGACTTCGAACTGATAAAAACGGAAGCCAAACATCCCGCCACTTTAAGGAAATATTGTATAGAGGCAAAGCTGACCAACACAACTACAGCATCTCGTTGCCCAACACAAGGAGAACCCAGCCTAAATGAAGAACAGGACAAAAGGTTTGTCTGCAAACACTCCATGGTAGACAGAGGATGGGGAAATGGATGCGGATTGTTTGGAAAGGGAGGCATCGTGACCTGTGCAATGTTCACATGCAAAAAGAACATGGAAGGAAAAGTCGTGCAACCAGAAAACTTGGAGTACACCATTGTGATAACACCTCACTCAGGGGAAGAGAATGCAGTCGGAAATGACACAGGAAAACACGGCACGGAAATCAAAGTAACACCACAGAGTTCCATTACAGAAGCAGAACTGACAGGCTATGGCATTGTCACGATGGAATGCTCTCCGAGAACGGGCCTCGACTTTAATGAGATGGTGTTGCTGCAAATGGAAGACAAGGCTTGGCTGGTGCACAGGCAATGGTTCCTAGACCTGCCGTTACCATGGCTGCCCGGAGCAGACAAACAAGGATCAAATTGGATACAGAAGGAGACATTGGTCACTTTCAAAAATCCCCATGCGAAGAAACAGGATGTTGTTGTTTTAGGATCCCAAGAAGGGGCCATGCATACAGCACTCACAGGGGCCACGGAAATCCAGATGTCATCAGGAAACTTACTGTTCACAGGACATCTCAAGTGCAGGCTGAGAATGGACAAACTACAGCTCAAAGGAATGTCATACTCTATGTGTACAGGAAAGTTTAAAGTTGTGAAGGAAATAGCAGAAACACAACATGGAACAATAGTTATCAGAGTACAATATGAAGGGGACGGTTCTCCGTGCAAGATCCCTTTTGAAATAATGGATTTGGAAAAAAGACATGTCTTAGGCCGCTTGATCACAGTCAACCCAATTGTTACAGAAAAAGACAGCCCAGTCAACATAGAAGCAGAACCTCCATTTGGAGACAGTTACATCGTTATAGGAGTAGAACCGGGACAACTGAAACTCAGCTGGTTCAAGAAAGGGAGTTCTATTGGCCAAATGTTTGAAACAACAATGAGAGGAGCGAAGAGAATGGCCATTTTAGGTGACACAGCTTGGGATTTTGGATCCCCGGGAGGAGTGTTCACATCTATAGGAAAGGCCCTCCACCAAGTTTTTGGAGCAATCTATGGGGCTGCCTTTAGCGGGGTTTCATGGACTATGAAAATCCTTATAGGAGTCGTCATCACATGGATAGGAATGAATTCACGCAGCACCTCACTGTCTGTGTCACTAGTATTAGTGGGGGTCGTGACATTGTACTTGGGAGTCATGGTGCAGGCC
>DV2/CYD14/PHILIPPINES/048/2013
TTCCATTTAACCACACGCAACGGAGAACCACACATGATCGTTAGTAGACAAGAGAAAGGAAAAAGTCTTCTTTTCAAAACAGAGAACGGTGTAAACATGTGTACCCTCATGGCCATGGACCTTGGTGAATTGTGTGAAGACACAATCACTTATAATTGTCCTCTTCTCAGGCAGAATGAACCAGAAGACATAGACTGTTGGTGCAACTCTACGTCTACATGGGTAACTTATGGGACATGCACTGCCACAGGAGAACACAGAAGGGAAAAAAGATCAGTGGCACTCGTTCCACATGTGGGAATGGGGCTGGAGACACGAACCGAAACATGGATGTCATCAGAAGGGGCCTGGAAGCATGCTCAGAGAATCGAAACTTGGGTCTTGAGACATCCAGGCTTTACCATAATGGCAGCAATCCTGGCATACACCATAGGAACGACACATTTCCAAAGAGTCCTGATTTTCATCTTACTGACAGCTGTCGCTCCTTCACTGACGATGCGTTGTATAGGAATATCAAATAGAGACTTTGTGGAAGGGGTTTCAGGAGGAAGCTGGGTTGACATAGTCTTAGAACATGGAAGCTGTGTGACGACGATGGCGAAAAATAAACCAACATTGGACTTCGAACTGATAAAAACGGAAGCCAAACATCCCGCCACTTTAAGGAAGTATTGTATAGAGGCAAAGCTGACCAACACAACTACAGCATCTCGTTGCCCAACACAAGGAGAACCCAGCCTAAATGAAGAACAGGACAAAAGGTTTGTCTGCAAACACTCCATGGTAGACAGAGGATGGGGAAATGGATGCGGATTGTTTGGAAAGGGAGGCATCGTGACCTGTGCAATGTTCACATGCAAAAAGAACATGGAAGGAAAAGTCGTGCAACCAGAAAACTTGGAGTACACCATTGTGATAACACCTCACTCAGGGGAAGAGAATGCAGTCGGAAATGACACAGGAAAACACGGCACGGAAATCAAAGTAACACCACAGAGTTCCATTACAGAAGCAGAACTGACAGGCTATGGCACTGTCACGATGGAATGCTCTCCGAGAACGGGCCTCGACTTTAATGAGATGGTGTTGCTGCAAATGGAAGACAAGGCTTGGCTGGTGCACAGGCAATGGTTCTTAGACCTGCCGTTACCATGGCTGCCCGGAGCAGACAAACAAGGATCAAATTGGATACAGAAGGAGACATTGGTCACTTTTAAAAATCCCCATGCGAAGAAACAGGATGTTGTTGTTTTAGGATCCCAAGAAGGGGCCATGCATACAGCACTCACAGGGGCCACGGAAATCCAGATGTCATCAGGAAACTTACTGTTCACAGGACATCTCAAGTGCAGGCTGAGAATGGACAAACTACAGCTCAAAGGAATGTCATACTCTATGTGTACAGGAAAGTTTAAAGTTGTGAAGGAAATAGCAGAAACACAACATGGAACAATAGTTATCAGAGTACAATATGAAGGGGACGGTTCTCCGTGCAAGATCCCTTTTGAAATAATGGATTTGGAAAAAAGACATGTCTTAGGCCGCTTGATCACAGTCAACCCAATTGTTACAGAAAAAGACAGCCCAGTCAACATAGAAGCAGAACCTCCATTTGGAGACAGTTACATCGTTATAGGAGTAGAACCGGGACAACTGAAACTCAGCTGGTTCAAGAAAGGGAGTTCTATTGGCCAAATGTTTGAAACAACAATGAGAGGAGCGAAGAGAATGGCCATTTTAGGTGACACAGCCTGGGATTTTGGATCCCTGGGAGGAGTGTTCACATCTATAGGAAAGGCCCTCCACCAAGTTTTTGGAGCAATCTATGGGGCTGCCTTTAGCGGGGTTTCATGGACTATGAAAATCCTTATAGGAGTCGTCATCACATGGATAGGAATGAATTCACGCAGCACCTCACTGTCTGTGTCACTAGTATTAGTGGGGGTCGTGACATTGTATTTGGGAGTCATGGTGCAGGCC
>DV2/CYD14/PHILIPPINES/049/2013
TTCCATTTAACCACACGAAACGGAGAACCACACATGATCGTTAGTAGACAAGAGAAAGGGAAAAGTCTTCTTTTTAAAACAGAGAACGGTGTAAACATGTGTACCCTCATGGCCATGGACCTTGGTGAATTGTGTGAAGACACAATCACTTATAATTGTCCGCTTCTCAAGCAGAATGAACCAGAAGACATAGACTGTTGGTGTAACTCTACGTCTACATGGGTAACTTATGGGACATGCACTGCCACAGGAGAACACAGAAGGGAAAAAAGATCAGTGGCACTCGTTCCACATGTGGGAATGGGACTGGAGACACGAACTGAAACATGGATGTCATCAGAAGGGGCCTGGAAACATGCTCAGAGAATCGAAACTTGGGTCTTGAGACATCCAGGCTTTACCATAATGGCAGCAATCCTGGCATACACCATAGGAACGACACATTTCCAAAGAGTCCTGATTTTCATCTTACTGACAGCTGTCGCTCCTTCACTGACAATGCGTTGTATAGGAATATCAAATAGAGACTTTGTGGAAGGTGTTTCAGGAGGAAGCTGGGTTGACATAGTCTTAGAACATGGAAGCTGTGTGACGACGATGGCGAAAAATAAACCAACACTGGACTTTGAACTGACAAAAACGGAAGCCAAACATCCCGCCACTTTAAGGAAGTATTGCATAGAGGCAAAGCTGACCAACACAACAACAGCATCTCGCTGCCCAACACAAGGAGAACCCAGCCTAAATGAAGAACAGGACAAAAGGTTTGTCTGCAAACACTCCATGGTAGACAGAGGATGGGGAAATGGATGCGGATTATTTGGAAAGGGAGGCATCGTGACCTGTGCAATGTTCACATGCAAAAAGAACATGGAAGGAAAAGTCGTGCAACCAGAAAACTTGGAGTACACCATTGTGATAACACCTCACTCAGGGGAAGAGAATGCAGTCGGAAATGACACAGGAAAACACGGCAAGGAAATTAAAGTAACACCACAGAGTTCCATTACAGAAGCAGAACTAACAGACTATGGCACTGTCACGATGGAATGTTCTCCAAGAACGGGCCTCGACTTTAATGAGATGGTGTTGCTGCAAATGGAAGACAAAGCTTGGCTGGTGCACAGGCAATGGTTCCTAGACCTGCCGTTGCCATGGTTGCCCGGAGCAGACAAACAAGGATCAAATTGGATACAGAAGGAGACATTGGTCACTTTCAAAAATCCCCATGCGAAGAAACAGGATGTTGTTGTTTTAGGATCCCAAGAAGGGGCCATGCATACAGCACTCACAGGGGCCACGGAAATCCAGATGTCATCAGGAAACTTACTGTTCACAGGACATCTTAAGTGCAGGCTGAGAATGGACAAACTACAGCTCAAAGGAATGTCATATTCTATGTGTACAGGAAAGTTCAAAGTTGTGAAGGAAATAGCAGAAACACAACATGGAACAATAGTTATCAGAGTGCAATATGAAGGGGACGGTTCTCCATGCAAGATCCCTTTTGAAATAATGGATTTGGAAAAAAGACATGTCTTAGGTCGCTTGATCACAGTCAACCCAATTGTTACAGAAAAAGACAGCCCAGTCAACATAGAAGCAGAACCTCCATTCGGAGACAGTTACATCATTATAGGAGTAGAACCGGGACAACTGAAGCTCAGCTGGTTTAAGAAAGGAAGTTCTATTGGCCAAATGTTTGAGACAACAATGAGAGGAGCGAAGAGAATGGCCATTTTAGGTGACACAGCTTGGGATTTTGGATCCCTGGGAGGAGTGTTCACATCTATAGGAAAGGCCCTCCACCAAGTCTTTGGAGCGATCTATGGGGCTGCCTTTAGCGGGGTTTCATGGACTATGAAAATCCTTATAGGAGTCGTCATCACATGGATTGGAATGAATTCACGTAGCACCTCACTGTCTGTGTCACTAGTATTAGTGGGGGTCGTGACATTGTATTTGGGAGTCATGGTGCAGGCC
>DV2/CYD14/PHILIPPINES/050/2013
TTCCATTTAACCACACGCAACGGAGAACCACACATGATCGTTAGTAGACAAGAGAAAGGAAAAAGTCTTCTTTTCAAAACAGAGAACGGTGTAAACATGTGTACCCTCATGGCCATGGACCTCGGTGAATTGTGTGAAGACACAATCACTTATAATTGTCCTCTTCTCAGGCAGAATGAACCAGAAGACATAGACTGTTGGTGCAACTCTACGTCTACATGGGTAACTTATGGGACATGCACTGCCACAGGAGAACACAGAAGGGAAAAAAGATCAGTGGCACTCGTTCCACATGTGGGAATGGGGCTGGAGACACGAACCGAAACATGGATGTCATCAGAAGGGGCCTGGAAGCATGCTCAGAGAATCGAAACTTGGGTCTTGAGACATCCAGGCTTTACCATAATGGCAGCAATCCTGGCATACACCATAGGAACGACACATTTCCAAAGAGTCCTGATTTTCATCTTACTGACAGCTGTCGCTCCTTCACTGACGATGCGTTGTATAGGAATATCAAATAGAGACTTTGTGGAAGGGGTTTCAGGAGGAAGCTGGGTTGACATAGTCTTAGAACATGGAAGCTGTGTGACGACGATGGCGAAAAATAAACCAACATTGGACTTCGAACTGATAAAAACGGAAGCCAAACATCCCGCCACTTTAAGGAAATATTGTATAGAGGCAAAGCTGACCAACACAACTACAGCATCTCGTTGCCCAACACAAGGAGAACCCAGCCTAAATGAAGAACAGGACAAAAGGTTTGTCTGCAAACACTCCATGGTAGACAGAGGATGGGGAAATGGATGCGGATTGTTTGGAAAGGGAGGCATCGTGACCTGTGCAATGTTCACATGCAAAAAGAACATGGAAGGAAAAGTCGTGCAACCAGAAAACTTGGAGTACACCATTGTGATAACACCTCACTCAGGGGAAGAGAATGCAGTCGGAAATGACACAGGAAAACACGGCACGGAAATCAAAGTAACACCACAGAGTTCCATTACAGAAGCAGAACTGACAGGCTATGGCACTGTCACGATGGAATGCTCTCCGAGAACGGGCCTCGACTTTAATGAGATGGTGTTGCTGCAAATGGAAGACAAGGCTTGGCTGGTGCACAGGCAATGGTTCTTAGACCTGCCGTTACCATGGCTGCCCGGAGCAGACAAACAAGGATCAAATTGGATACAGAAGGAGACATTGGTCACTTTCAAAAATCCCCATGCGAAGAAACAGGATGTTGTTGTTTTAGGATCCCAAGAAGGGGCCATGCATACAGCACTCACAGGGGCCACGGAAATCCAGATGTCATCAGGAAACTTACTGTTCACAGGACATCTCAAGTGCAGGCTGAGAATGGACAAACTACAGCTCAAAGGAATGTCATACTCTATGTGTACAGGAAAGTTTAAAGTTGTGAAGGAAATAGCAGAAACACAACATGGAACAATAGTTATCAGAGTACAATATGAAGGGGACGGTTCTCCGTGCAAGATCCCTTTTGAAATAATGGATTTGGAAAAAAGACATGTCTTAGGCCGCTTGATCACAGTCAACCCAATTGTTACAGAAAAAGACAGCCCAGTCAACATAGAAGCAGAACCTCCATTTGGAGACAGTTACATCGTTATAGGAGTAGAACCGGGACAACTGAAACTCAGCTGGTTCAAGAAAGGGAGTTCTATTGGCCAAATGTTTGAAACAACAATGAGAGGAGCGAAGAGAATGGCCATTTTAGGTGACACAGCTTGGGATTTTGGATCCCTGGGAGGAGTGTTCACATCTATAGGAAAGGCCCTCCACCAAGTTTTTGGAGCAATCTATGGGGCTGCCTTTAGCGGGGTTTCATGGACTATGAAAATCCTTATAGGAGTCGTCATCACATGGATAGGAATGAATTCACGCAGCACCTCACTGTCTGTGTCACTAGTATTAGTGGGGGTCGTGACATTGTACTTGGGAGTCATGGTGCAGGCC
>DV2/CYD14/PHILIPPINES/051/2013
TTCCATTTAACCACACGCAACGGAGAACCACACATGATCGTTAGTAGACAAGAGAAAGGAAAAAGTCTTCTTTTCAAAACAGAGAACGGTGTAAACATGTGTACCCTCATGGCCATGGACCTTGGTGAATTGTGTGAAGACACAATCACTTATAATTGTCCTCTTCTCAGGCAGAATGAACCAGAAGACATAGACTGTTGGTGCAACTCTACGTCTACATGGGTAACTTATGGGACATGCACCGCCACAGGAGAACACAGAAGGGAAAAAAGATCAGTGGCACTCGTTCCACATGTGGGAATGGGGCTGGAGACACGAACCGAAACATGGATGTCATCAGAAGGGGCCTGGAAACATGCTCAGAGAATCGAAACTTGGGTCTTGAGACATCCAGGCTTTACCATAATGGCAGCAATCCTGGCATACACCATAGGAACGACACATTTCCAAAGAGTCCTGATTTTCATCTTACTGACAGCTGTCGCTCCTTCACTGACGATGCGTTGTATAGGAATATCAAATAGAGACTTTGTGGAAGGGGTTTCAGGAGGAAGCTGGGTTGACATAGTCTTAGAACATGGAAGCTGTGTGACGACGATGGCGAAAAATAAACCAACATTGGACTTTGAACTGATAAAAACGGAAGCCAAACATCCCGCCACTTTAAGGAAGTATTGTATAGAGGCAAAGCTGACCAACACAACCACAGCATCTCGTTGCCCAACACAAGGAGAACCCAGCCTAAATGAAGAACAGGACAAAAGGTTTGTCTGCAAACACTCTATGGTAGACAGAGGATGGGGAAATGGATGCGGATTGTTTGGAAAGGGAGGCATCGTGACCTGTGCAATGTTCACATGCAAAAAGAACATGGAAGGAAAAGTCGTGCAACCAGAAAACTTGGAGTACACTATTGTGATAACACCTCACTCAGGGGAAGAGAATGCAGTCGGAAATGACACAGGAAAACACGGCACGGAAATTAAAGTAACACCACAGAGTTCCATTACAGAAGCAGAACTGACAGGCTATGGCACTGTCACGATGGAATGCTCTCCGAGAACGGGCCTCGATTTTAATGAGATGGTGTTGCTGCAAATGGAAGACAAGGCTTGGCTGGTGCACAGGCAATGGTTCCTAGACCTGCCGTTACCATGGCTGCCCGGAGCAGACAAACAAGGATCAAATTGGATACAGAAGGAGACATTGGTCACTTTCAAAAATCCCCATGCGAAGAAACAGGATGTTGTTGTTTTAGGATCCCAAGAAGGGGCCATGCATACAGCACTCACAGGGGCCACGGAAATCCAGATGTCATCAGGAAACTTACTGTTCACAGGACATCTCAAGTGCAGGCTGAGAATGGACAAACTACAGCTCAAAGGAATGTCATATTCTATGTGTACAGGAAAGTTTAAAGTTGTGAAGGAAATAGCAGAAACACAACATGGAACAATAGTTATCAGAGTACAATATGAAGGGGACGGTTCTCCGTGCAAGATCCCTTTTGAAATAATGGATTTGGAAAAAAGACATGTCTTAGGCCGCTTGATCACAGTCAACCCAATTGTTACAGAAAAAGACAGCCCAGTCAACATAGAAGCAGAACCTCCATTTGGAGACAGTTACATCGTTATAGGAGTAGAACCGGGACAACTGAAGCTCAGCTGGTTCAAGAAAGGGAGTTCTATTGGCCAAATGTTTGAGACAACAATGAGAGGAGCGAAGAGAATGGCCATTTTAGGTGACACAGCTTGGGATTTTGGATCCCTGGGAGGAGTGTTCACATCTATAGGAAAGGCCCTCCACCAAGTTTTTGGAGCAATCTATGGGGCTGCCTTTAGCGGGGTTTCATGGACTATGAAAATCCTTATAGGAGTCGTCATCACATGGATAGGAATGAATTCACGCAGCACCTCACTGTCTGTGTCACTAGTATTAGTGGGGGTCGTGACACTGTATTTGGGAGTCATGGTGCAGGCC
>DV2/CYD14/PHILIPPINES/052/2013
TTCCATTTAACCACACGCAACGGAGAACCACACATGATCGTTAGTAGACAAGAGAAAGGAAAAAGTCTTCTTTTCAAAACAGAGAACGGTATAAACATGTGTACCCTCATGGCCATGGACCTTGGTGAATTGTGTGAAGACACAATCACTTATAATTGTCCTCTTCTCAGGCAGAATGAACCAGAAGACATAGACTGTTGGTGCAACTCTACGTCTACATGGGTAACTTATGGGACATGCACCGCCACAGGAGAACACAGAAGGGAAAAAAGATCAGTGGCACTCGTTCCACATGTGGGAATGGGGCTGGAGACACGAACCGAAACATGGATGTCATCAGAAGGGGCCTGGAAACATGCTCAGAGAATCGAAACTTGGGTCTTGAGACACCCGGGCTTTACCATAATGGCCGCAATCCTGGCATACACCATAGGAACGACACATTTCCAAAGAGTCCTGATCTTCATCTTACTGACAGCTGTCGCTCCTTCACTGACGATGCGTTGTATAGGAATATCAAACAGAGACTTTGTGGAAGGGGTTTCAGGAGGAAGCTGGGTTGACATAGTCTTAGAACATGGAAGCTGTGTGACGACGATGGCGAAAAATAAACCAACATTGGACTTTGAACTGATAAAAACGGAAGCCAAACATCCCGCCACTTTAAGGAAGTATTGTATAGAGGCAAAGCTGACCAACACAACTACAGCATCTCGTTGCCCAACACAAGGAGAACCCAGCCTAAATGAAGAACAGGACAAAAGGTTTGTCTGCAAACACTCCATGGTAGACAGAGGATGGGGAAATGGATGCGGATTGTTTGGAAAGGGAGGCATCGTGACCTGTGCAATGTTCACATGCAAAAAGAACATGGAAGGAAAAGTCGTGCAACCAGAAAACTTGGAGTACACCATTGTGATAACACCTCACTCAGGGGAAGAGAATGCAGTCGGAAATGACACAGGAAAACACGGCACGGAAATTAAAGTAACACCACAGAGTTCCATTACAGAAGCAGAACTGACAGGCTATGGCACTGTCACGATGGAATGCTCTCCGAGAACGGGTCTCGACTTTAATGAGATGGTGTTGCTGCAAATGGAAGACAAGGCTTGGCTGGTGCACAGGCAATGGTTCCTAGACCTGCCGTTACCATGGCTGCCCGGAGCAGACAAACAAGGATCAAATTGGATACAGAAGGAGACATTGGTCACTTTCAAAAATCCCCATGCGAAGAAACAGGATGTTGTTGTTTTAGGATCCCAAGAAGGGGCCATGCATACAGCACTCACAGGGGCCACGGAAATCCAGATGTCATCAGGAAACTTACTGTTCACAGGACATCTCAAGTGCAGGCTGAGAATGGACAAACTACAGCTCAAAGGAATGTCATATTCTATGTGTACAGGAAAGTTCAAAGTTGTGAAGGAAATAGCAGAAACACAACATGGAACAATAGTTATCAGAGTACAATATGAAGGGGACGGTTCTCCGTGCAAGATCCCTTTTGAAATAATGGATTTGGAAAAAAGACATGTCTTAGGCCGCTTGATCACAGTCAACCCAATTGTTACAGAAAAAGACAGCCCAGTCAACATAGAAGCAGAACCTCCATTTGGAGACAGTTACATCGTTATAGGAGTAGAACCGGGACAACTGAAGCTCAGCTGGTTCAAGAAAGGGAGTTCTATTGGCCAAATGTTTGAGACAACAATGAGAGGAGCGAAGAGAATGGCCATTTTAGGTGACACAGCTTGGGATTTTGGATCCCTAGGAGGAGTGTTCACATCTATAGGAAAGGCCCTCCACCAAGTTTTTGGAGCAATTTATGGGGCTGCCTTTAGCGGGGTTTCATGGACTATGAAAATCCTTATAGGAGTCGTCATCACATGGATAGGAATGAATTCACGCAGCACCTCACTGTCTGTGTCACTAGTATTAGTGGGGGTCGTGACATTGTATTTGGGAGTCATGGTGCAGGCC
>DV2/CYD14/PHILIPPINES/053/2013
TTCCATTTAACCACACGCAACGGAGAACCACACATGATCGTTAGTAGACAAGAGAAGGGAAAAAGTCTTCTTTTTAAAACAGAGAACGGTGTAAACATGTGTACCCTCATGGCCATGGACCTTGGTGAATTGTGTGAAGACACAATCACTTATAATTGTCCTCTTCTCAGGCAGAATGAACCAGAAGACATAGACTGTTGGTGCAACTCTACGTCTACATGGGTAACTTATGGGACATGCACTGCCACAGGAGAACACAGAAGGGAAAAAAGATCAGTGGCACTCGTTCCACATGTGGGAATGGGGCTGGAGACACGAACCGAAACATGGATGTCATCAGAAGGGGCCTGGAAGCATGCTCAGAGAATCGAAACTTGGGTCTTGAGACATCCAGGCTTTACCATAATGGCAGCAATCCTGGCATACACCATAGGAACGACACATTTCCAAAGAGTCCTGATTTTTATCTTACTGACAGCTGTCGCTCCTTCACTGACGATGCGTTGTATAGGAATATCAAATAGAGACTTTGTGGAAGGGGTTTCAGGAGGAAGCTGGGTTGACATAGTCTTAGAACATGGAAGCTGTGTGACGACGATGGCGAAAAATAAACCAACATTGGACTTCGAACTGATAAAAACGGAAGCCAAACATCCCGCCACTTTAAGGAAGTATTGTATAGAGGCAAAGCTGACCAATACAACTACAGCATCTCGTTGCCCAACACAAGGAGAACCCAGCCTAAATGAAGAACAGGACAAAAGGTTTGTCTGCAAACACTCCATGGTAGACAGAGGATGGGGAAATGGATGCGGATTGTTTGGAAAGGGAGGCATCGTGACCTGTGCAATGTTCACATGCAAAAAGAACATGGAAGGAAAAGTCGTGCAACCAGAAAACTTGGAGTACACCATTGTGATAACACCTCACTCAGGGGAAGAGAATGCAGTCGGAAATGACACAGGAAAACACGGCACGGAAATCAAAGTAACACCACAGAGTTCCATTACAGAAGCAGAACTGACAGGCTATGGCACTGTCACGATGGAATGCTCTCCGAGAACGGGCCTCGACTTTAATGAGATGGTGTTGCTGCAAATGGAAGACAAGGCTTGGCTGGTGCACAGGCAATGGTTCTTAGACCTGCCGTTACCATGGCTGCCCGGAGCAGACAAACAAGGATCAAATTGGATACAGAAGGAGACATTGGTCACTTTCAAAAATCCCCATGCGAAGAAACAGGATGTTGTTGTTTTAGGATCCCAAGAAGGGGCCATGCATACAGCACTCACAGGGGCCACGGAAATCCAGATGTCATCAGGAAACTTACTGTTCACAGGACATCTCAAGTGCAGGCTGAGAATGGACAAACTACAGCTCAAAGGAATGTCATACTCTATGTGTACAGGAAAGTTTAAAGTTGTGAAGGAAATAGCAGAAACACAACATGGAACAATAGTTATCAGAGTACAATATGAAGGGGACGGTTCTCCGTGCAAGATCCCTTTTGAAATAATGGATTTGGAAAAAAGACATGTCTTAGGCCGCTTGATCACAGTCAACCCAATTGTTACAGAAAAAGACAGCCCAGTCAACATAGAAGCAGAACCTCCATTTGGAGACAGTTACATCGTTATAGGAGTAGAACCGGGACAACTGAAACTCAGCTGGTTCAAGAAAGGGAGTTCTATTGGCCAAATGTTTGAAACAACAATGAGAGGAGCGAAGAGAATGGCCATTTTAGGTGACACAGCTTGGGATTTTGGATCCCTGGGAGGAGTGTTCACATCTATAGGAAAGGCCCTCCACCAAGTTTTTGGAGCAATCTATGGGGCTGCCTTTAGCGGGGTTTCATGGACTATGAAAATCCTTATAGGAGTCGTCATCACATGGATAGGAATGAATTCACGCAGCACCTCACTGTCTGTGTCACTAGTATTAGTGGGGGTCGTGACATTGTATTTGGGAGTCATGGTGCAGGCC
>DV2/CYD14/PHILIPPINES/054/2013
TTCCATTTAACCACACGCAACGGAGAACCACACATGATCGTTAGTAGACAAGAGAAAGGAAAAAGTCTTCTTTTCAAAACAGAGAACGGTGTAAACATGTGTACCCTCATGGCCATGGACCTCGGTGAATTGTGTGAAGACACAATCACTTATAATTGTCCTCTTCTCAGGCAGAATGAACCAGAAGACATAGACTGTTGGTGCAACTCTACGTCTACATGGGTAACTTATGGGACATGCACTGCCACAGGAGAACACAGAAGGGAAAAAAGATCAGTGGCACTCGTTCCACATGTGGGAATGGGGCTGGAGACACGAACCGAAACATGGATGTCATCAGAAGGGGCCTGGAAGCATGCTCAGAGAATCGAAACTTGGGTCTTGAGACATCCAGGCTTTACCATAATGGCAGCAATCCTGGCATACACCATAGGAACGACACATTTCCAAAGAGTCCTGATTTTCATCTTACTGACAGCTGTCGCTCCTTCACTGACGATGCGTTGTATAGGAATATCAAATAGAGACTTTGTGGAAGGGGTTTCAGGAGGAAGCTGGGTTGACATAGTCTTAGAACATGGAAGCTGTGTGACGACGATGGCGAAAAATAAACCAACATTGGACTTCGAACTGATAAAAACGGAAGCCAAACATCCCGCCACTTTAAGGAAATATTGTATAGAGGCAAAGCTGACCAACACAACTACAGCATCTCGTTGCCCAACACAAGGAGAACCCAGCCTAAATGAAGAACAGGACAAAAGGTTTGTCTGCAAACACTCCATGGTAGACAGAGGATGGGGAAATGGATGCGGATTGTTTGGAAAGGGAGGCATCGTGACCTGTGCAATGTTCACATGCAAAAAGAACATGGAAGGAAAAGTCGTGCAACCAGAAAACTTGGAGTACACCATTGTGATAACACCTCACTCAGGGGAAGAGAATGCAGTCGGAAATGACACAGGAAAACACGGCACGGAAATCAAAGTAACACCACAGAGTTCCATTACAGAAGCAGAACTGACAGGCTATGGCACTGTCACGATGGAATGCTCTCCGAGAACGGGCCTCGACTTTAATGAGATGGTGTTGCTGCAAATGGAAGACAAGGCTTGGCTGGTGCACTGGCAATGGTTCTTAGACCTGCCGTTACCATGGCTGCCCGGAGCAGACAAACAAGGATCAAATTGGATACAGAAGGAGACATTGGTCACTTTCAAAAATCCCCATGCGAAGAAACAGGATGTTGTTGTTTTAGGATCCCAAGAAGGGGCCATGCATACAGCACTCACAGGGGCCACGGAAATCCAGATGTCATCAGGAAACTTACTGTTCACAGGACATCTCAAGTGCAGGCTGAGAATGGACAAACTACAGCTCAAAGGAATGTCATACTCTATGTGTACAGGAAAGTTTAAAGTTGTGAAGGAAATAGCAGAAACACAACATGGAACAATAGTTATCAGAGTACAATATGAAGGGGACGGTTCTCCGTGCAAGATCCCTTTTGAAATAATGGATTTGGAAAAAAGACATGTCTTAGGCCGCTTGATCACAGTCAACCCAATTGTTACAGAAAAAGACAGCCCAGTCAACATAGAAGCAGAACCTCCATTTGGAGACAGTTACATCGTTATAGGAGTAGAACCGGGACAACTGAAACTCAGCTGGTTCAAGAAAGGGAGTTCTATTGGCCAAATGTTTGAAACAACAATGAGAGGAGCGAAGAGAATGGCCATTTTAGGTGACACAGCCTGGGATTTCGGATCCCCGGGAGGAGTGTTTACATCTATAGGAAAGGCCCTCCACCAAGTTTTTGGAGCAATCTATGGGGCTGCCTTTAGCGGGGTTTCATGGACTATGAAAATCCTTATAGGAGTCGTCATCACATGGATAGGAATGAATTCACGCAGCACCTCACTGTCTGTGTCACTAGTATTAGTGGGGGTCGTGACATTGTACTTGGGAGTCATGGTGCAGGCC
>DV2/CYD14/PHILIPPINES/055/2013
TTCCATTTAACCACACGCAACGGAGAACCACACATGATCGTTAGTAGACAAGAGAAAGGAAAAAGTCTTCTTTTCAAAACAGAGAACGGTATAAACATGTGTACCCTCATGGCCATGGACCTTGGTGAATTGTGTGAAGACACAATCACTTATAATTGTCCTCTTCTCAGGCAGAATGAACCAGAAGACATAGACTGTTGGTGCAACTCTACGTCTACATGGGTAACTTATGGGACATGCACCGCCACAGGAGAACACAGAAGGGAAAAAAGATCAGTGGCACTCGTTCCACATGTGGGAATGGGGCTGGAGACACGAACCGAAACATGGATGTCATCAGAAGGGGCCTGGAAACATGCTCAGAGAATCGAAACTTGGGTCTTGAGACATCCAGGCTTTACCATAATGGCAGCAATCCTGGCATACACCATAGGAACGACACATTTCCAAAGAGTCCTGATCTTCATCTTACTGACAGCTGTCGCTCCTTCACTGACGATGCGTTGTATAGGAATATCAAACAGAGACTTTGTGGAAGGGGTTTCAGGAGGAAGCTGGGTTGACATAGTCTTAGAACATGGAAGCTGTGTGACGACGATGGCAAAAAATAAACCAACATTGGACTTTGAGCTGATAAAAACGGAAGCCAAACATCCCGCCACTTTAAGGAAGTATTGTATAGAGGCAAAGCTGACCAACACAACTACAGCATCTCGTTGCCCAACACAAGGAGAACCCAGCCTAAATGAAGAACAGGACAAAAGGTTTGTCTGCAAACACTCCATGGTAGACAGAGGATGGGGAAATGGATGCGGATTGTTTGGAAAGGGAGGCATCGTGACCTGTGCAATGTTCACATGCAAAAAGAACATGGAAGGAAAAGTCGTGCAACCAGAAAACTTGGAGTACACCATTGTGATAACACCTCACTCAGGGGAAGAGAATGCAGTCGGAAATGACACAGGAAAACACGGCACGGAAATTAAAGTAACACCACAGAGTTCCATTACAGAAGCAGAACTGACAGGCTATGGCACTGTCACGATGGAATGCTCTCCGAGAACGGGCCTCGACTTTAATGAGATGGTGTTGCTGCAAATGGAAGACAAGGCTTGGCTGGTGCACAGGCAATGGTTCCTAGACCTGCCATTCCCATGGCTGCCCGGAGCAGACAAACAAGGATCAAATTGGATACAGAAGGAGACATTGGTCACTTTCAAAAATCCCCATGCGAAGAAACAGGATGTTGTTGTTTTAGGATCCCAAGAAGGGGCCATGCATACAGCACTCACAGGGGCCACGGAAATCCAGATGTCATCAGGAAACTTACTGTTCACAGGACATCTCAAGTGCAGGCTGAGAATGGACAAACTACAGCTCAAAGGAATGTCATATTCTATGTGTACAGGAAAGTTTAAAGTTGTGAAGGAAATAGCAGAAACACAACATGGAACAATAGTTATCAGAGTACAATATGAAGGGGACGGTTCTCCGTGCAAGATCCCTTTTGAAATAATGGATTTGGAAAAAAGACATGTCTTAGGCCGCTTGATCACAGTCAACCCAATTGTTACAGAAAAAGACAGCCCAGTCAACATAGAAGCAGAACCTCCATTTGGAGACAGTTACATCGTTATAGGAGTAGAACCGGGACAACTGAAGCTCAGCTGGTTCAAGAAAGGGAGTTCTATTGGCCAAATGTTTGAGACAACAATGAGAGGAGCGAAGAGAATGGCCATTCTAGGTGACACAGCTTGGGATTTTGGATCCCTGGGAGGAGTGTTCACATCTATAGGAAAGGCCCTCCACCAAGTTTTTGGAGCAATTTATGGGGCTGCCTTTAGCGGGGTTTCATGGACTATGAAAATCCTTATAGGAGTCGTCATCACATGGATAGGAATGAATTCACGCAGCACCTCACTGTCTGTGTCACTAGTATTAGTGGGGGTCGTGACATTGTATTTGGGAGTCATGGTGCAAGCC
>DV2/CYD14/PHILIPPINES/056/2013
TTCCATTTAACCACACGCAACGGAGAACCACACATGATCGTTAGTAGACAAGAGAAAGGAAAAAGTCTTCTTTTCAAAACAGAGAACGGTGTAAACATGTGTACCCTCATGGCCATGGACCTCGGTGAATTGTGTGAAGACACAATCACTTATAATTGTCCTCTTCTCAGGCAGAATGAACCAGAAGACATAGACTGTTGGTGCAACTCTACGTCTACATGGGTAACTTATGGGACATGCACTGCCACAGGAGAACACAGAAGGGAAAAAAGATCAGTGGCACTCGTTCCACATGTGGGAATGGGGCTGGAGACACGAACCGAAACATGGATGTCATCAGAAGGGGCCTGGAAGCATGCTCAGAGAATCGAAACTTGGGTCTTGAGACATCCAGGCTTTACCATAATGGCAGCAATCCTGGCATACACCATAGGAACGACACATTTCCAAAGAGTCCTGATTTTCATCTTACTGACAGCTGTCGCTCCTTCACTGACGATGCGTTGTATAGGAATATCAAATAGAGACTTTGTGGAAGGGGTTTCAGGAGGAAGCTGGGTTGACATAGTCTTAGAACATGGAAGCTGTGTGACGACGATGGCGAAAAATAAACCAACATTGGACTTCGAACTGATAAAAACGGAAGCCAAACATCCCGCCACTTTAAGGAAATATTGTATAGAGGCAAAGCTGACCAACACAACTACAGCATCTCGTTGCCCAACACAAGGAGAACCCAGCCTAAATGAAGAACAGGACAAAAGGTTTGTCTGCAAACACTCCATGGTAGACAGAGGATGGGGAAATGGATGCGGATTGTTTGGAAAGGGAGGCATCGTGACCTGTGCAATGTTCACATGCAAAAAGAACATGGAAGGAAAAGTCGTGCAACCAGAAAACTTGGAGTACACCATTGTGATAACACCTCACTCAGGGGAAGAGAATGCAGTCGGAAATGACACAGGAAAACACGGCACGGAAATCAAAGTAACACCACAGAGTTCCATTACAGAAGCAGAACTGACAGGCTATGGCACTGTCACGATGGAATGCTCTCCGAGAACGGGCCTCGACTTTAATGAGATGGTGTTGCTGCAAATGGAAGACAAGGCTTGGCTGGTGCACAGGCAATGGTTCCTAGACCTGCCGTTACCATGGCTGCCCGGAGCAGACAAACAAGGATCAAATTGGATACAGAAGGAGACATTGGTCACTTTCAAAAATCCCCATGCGAAGAAACAGGATGTTGTTGTTTTAGGATCCCAAGAAGGGGCCATGCATACAGCACTCACAGGGGCCACGGAAATCCAGATGTCATCAGGAAACTTACTGTTCACAGGACATCTCAAGTGCAGGCTGAGAATGGACAAACTACAGCTCAAAGGAATGTCATACTCTATGTGTACAGGAAAGTTTAAAGTTGTGAAGGAAATAGCAGAAACACAACATGGAACAATAGTTATCAGAGTACAATATGAAGGGGACGGTTCTCCGTGCAAGATCCCTTTTGAAATAATGGATTTGGAAAAAAGACATGTCTTAGGCCGCTTGATCACAGTCAACCCAATTGTTACAGAAAAAGACAGCCCAGTCAACATAGAAGCAGAACCTCCATTTGGAGACAGTTACATCGTTATAGGAGTAGAACCGGGACAACTGAAACTCAGCTGGTTCAAGAAAGGGAGTTCTATTGGCCAAATGTTTGAAACAACAATGAGAGGAGCGAAGAGAATGGCCATTTTAGGTGACACAGCTTGGGATTTTGGATCCCTGGGAGGAGTGTTCACATCTATAGGAAAGGCCCTCCACCAAGTTTTTGGAGCAATCTATGGGGCTGCCTTTAGCGGGGTTTCATGGACTATGAAAATCCTTATAGGAGTCGTCATCACATGGATAGGAATGAATTCACGCAGCACCTCACTGTCTGTGTCACTAGTATTAGTGGGGGTCGTGACATTGTACTTGGGAGTCATGGTGCAGGCC
>DV2/CYD14/PHILIPPINES/057/2013
TTCCATTTAACCACACGCAACGGAGAACCACACATGATCGTTAGTAGACAAGAGAAAGGGAAAAGTCTTCTTTTTAAAACAGAGAACGGTGTAAACATGTGTACCCTCATGGCCATGGACCTTGGTGAATTGTGTGAAGACACAATCACTTATAATTGTCCGCTTCTCAGGCAGAATGAACCAGAAGACATAGACTGTTGGTGTAACTCTACGTCTACATGGGTAACTTATGGGACATGCACCGCCACAGGAGAACACAGAAGGGAAAAAAGATCAGTGGCACTCGTTCCACATGTGGGAATGGGACTGGAGACACGAACTGAAACATGGATGTCATCAGAAGGGGCCTGGAAACATGCTCAGAGAATCGAAACTTGGGTCTTGAGACATCCAGGTTTTACCATAATGGCAGCAATCCTGGCATACACCATAGGAACGACACATTTCCAAAGAGTCCTGATTTTCATCTTACTGACAGCTGTCGCTCCTTCACTGACAATGCGTTGTATAGGAATATCAAATAGAGACTTTGTGGAAGGGGTTTCAGGAGGAAGCTGGGTTGACATAGTCTTAGAACATGGAAGCTGTGTGACGACGATGGCGAAAAATAAACCAACACTGGACTTTGAACTGACAAAAACGGAAGCCAAACATCCCGCCACTTTAAGGAAGTATTGCATAGAGGCAAAGCTGACCAACACAACAACAGCATCTCGCTGCCCAACACAAGGAGAACCCAGCCTAAATGAAGAACAGGACAAAAGGTTTGTCTGCAAACACTCCATGGTAGACAGAGGATGGGGAAATGGATGCGGATTATTTGGAAAGGGAGGCATCGTGACCTGTGCAATGTTCACATGCAAAAAGAACATGGAAGGAAAAGTCGTGCAACCAGAAAACTTGGAGTACACCATTGTGATAACACCTCACTCAGGGGAAGAGAATGCAGTCGGAAATGACACAGGAAAACACGGCAAGGAAATTAAAGTAACACCACAGAGTTCCATTACAGAAGCAGAACTAACAGACTATGGCACTGTCACGATGGAATGCTCTCCGAGAACGGGCCTCGACTTTAATGAGATGGTGTTGCTGCAAATGGAAGACAAGGCTTGGCTGGTGCACAGGCAATGGTTCTTAGACCTGCCGTTACCATGGTTGCCTGGAGCAGACAAACAAGGATCAAATTGGATACAGAAGGAGACATTGGTCACTTTCAAAAATCCCCATGCGAAGAAACAGGATGTTGTTGTTTTAGGATCCCAAGAAGGGGCCATGCATACAGCACTCACAGGGGCCACGGAAATCCAGATGTCATCAGGAAACTTACTGTTCACAGGACATCTTAAGTGCAGGCTGAGAATGGACAAACTACAGCTCAAAGGAATGTCATATTCTATGTGTACAGGAAAGTTCAAAGTTGTGAAGGAAATAGCAGAAACACAACATGGAACAATAGTTATCAGAGTGCAATATGAAGGGGACGGTTCTCCGTGCAAGATCCCTTTTGAAATAATGGATTTGGAAAAAAGACATGTCTTAGGTCGCTTGATCACAGTCAACCCAATTGTTACAGAAAAAGACAGCCCAGTCAACATAGAAGCAGAACCTCCATTCGGAGACAGTTACATCATTATAGGAGTAGAACCGGGACAACTGAAGCTCAGCTGGTTTAAGAAAGGAAGTTCTATTGGCCAAATGTTTGAGACAACAATGAGAGGAGCGAAGAGAATGGCCATTTTAGGTGACACAGCCTGGGATTTGGATCCCCTGGGAGGAGTGTTCACATCTATAGGAAAGGCCCTCCACCAAGTCTTTGGAGCGATCTATGGGGCTGCCTTTAGCGGGGTTTCATGGACTATGAAAATCCTTATAGGAGTCGTCATCACATGGATTGGAATGAATTCACGCAGCACCTCACTGTCTGTGTCACTAGTACTAGTGGGGATCGTGACATTGTATTTGGGAGTCATGGTGCAGGCC
>DV2/CYD14/PHILIPPINES/058/2013
TTCCATTTAACCACACGCAACGGAGAACCACACATGATCGTTAGTAGACAAGAGAAAGGAAAAAGTCTTCTTTTCAAAACAGAGAACGGTGTAAACATGTGTACCCTCATGGCCATGGACCTTGGTGAATTGTGTGAAGACACAATCACTTATAATTGTCCTCTTCTCAGGCAGAATGAACCAGAAGACATAGACTGTTGGTGCAACTCCACGTCTACATGGGTAACTTATGGGACATGCACCGCCACAGGAGAACACAGAAGGGAAAAAAGATCAGTGGCACTCGTTCCACATGTGGGAATGGGGCTGGAGACACGAACCGAAACATGGATGTCATCAGAAGGGGCCTGGAAACATGCTCAGAGAATCGAAACTTGGGTCTTGAGACATCCAGGCTTTACCATAATGGCAGCAATCCTGGCATACACCATAGGAACGACACATTTCCAAAGAGTCCTGATTTTCATCTTACTGACAGCTGTCGCTCCTTCACTGACGATGCGTTGTATAGGAATATCAAACAGAGACTTTGTGGAAGGGGTTTCAGGAGGAAGCTGGGTTGACATAGTCTTAGAACATGGAAGCTGTGTGACGACGATGGCGAAAAATAAACCAACATTGGACTTTGAACTGATAAAAACGGAAGCCAAACATCCCGCCACTTTAAGGAAGTATTGTATAGAGGCGAAGCTGACCAACACAACTACAGCATCTCGTTGCCCAACACAAGGAGAACCCAGCCTAAATGAAGAACAGGACAAAAGGTTTGTCTGCAAACACTCCATGGTAGACAGAGGATGGGGAAATGGATGCGGATTGTTTGGAAAGGGAGGCATCGTGACCTGTGCAATGTTCACATGCAAAAAGAACATGGAAGGAAAAGTCGTGCAACCAGAAAACTTGGAGTACACCATTGTGATAACACCTCACTCAGGGGAAGAGAATGCAGTCGGAAATGACACAGGAAAACACGGCACGGAAATTAAAGTAACACCACAGAGTTCCATTACAGAAGCAGAACTGACAGGCTATGGCACTGTCACGATGGAATGCTCTCCGAGAACGGGCCTCGACTTTAATGAGATGGTGTTGCTGCAAATGGAAGTCAAGGCTTGGCTGGTGCACAGGCAATGGTTCCTAGACCTGCCGTTACCATGGCTGCCCGGAGCAGACAAACAAGGATCAAATTGGATACAGAAGGAGACATTGGTCACTTTCAAAAATCCCCATGCGAAGAAACAGGATGTTGTTGTTTTAGGATCCCAAGAAGGGGCTATGCATACAGCACTCACAGGGGCCACGGAAATCCAGATGTCATCAGGAAACTTACTGTTCACAGGACATCTCAAGTGCAGGCTGAGAATGGACAAACTACAGCTCAAAGGAATGTCATATTCTATGTGTACAGGAAAGTTTAAAGTTGTGAAGGAAATAGCAGAAACACAACATGGAACAATAGTTATCAGAGTACAATATGAAGGGGACGGTTCTCCGTGCAAGATCCCTTTTGAAATAATGGATTTGGAAAAAAGACATGTCTTAGGCCGCTTGATCACAGTCAACCCAATTGTTACAGAAAAAGACAGCCCAGTCAACATAGAAGCAGAACCTCCATTTGGAGACAGTTACATCGTTATAGGAGTAGAACCGGGACAACTGAAGCTCAGCTGGTTCAAGAAAGGGAGTTCTATTGGCCAAATGTTTGAGACAACAATGAGAGGAGCGAAGAGAATGGCCATTTTAGGTGACACAGCTTGGGATTTTGGATCCCTGGGAGGAGTGTTCACATCTATGGGAAAGGCCCTCCACCAAGTTTTTGGAGCAATTTATGGGGCTGCCTTTAGCGGGGTTTCATGGACTATGAAAATCCTTATAGGAGTCGTCATCACATGGATAGGAATGAATTCACGCAGCACCTCACTGTCTGTGTCACTAGTATTAGTGGGGGTCGTGACATTGTATTTGGGAGTCATGGTGCAGGCC
>DV2/CYD14/PHILIPPINES/287/2012
TTCCATTTAACCACACGCAACGGAGAACCACACATGATCGTTAGTAGACAAGAGAAAGGAAAAAGTCTTCTTTTCAAAACAGAGAACGGTATAAACATGTGTACCCTCATGGCCATGGACCTTGGTGAATTGTGTGAAGACACAATCACTTATAATTGTCCTCTTCTCAGGCAGAATGAACCAGAAGACATAGACTGTTGGTGCAACTCTACGTCTACATGGGTAACTTATGGGACATGCACCGCCACAGGAGAACACAGAAGGGAAAAAAGATCAGTGGCACTCGTTCCACATGTGGGAATGGGGCTGGAGACACGAACCGAAACATGGATGTCATCAGAAGGGGCCTGGAAACATGCTCAGAGAATCGAAACTTGGGTCTTGAGACATCCAGGCTTTACCATAATGGCAGCAATCCTGGCATACACCATAGGAACGACACATTTCCAAAGAGTCCTGATCTTCATCTTACTGACAGCTGTCGCTCCTTCACTGACGATGCGTTGTATAGGAATATCAAACAGAGACTTTGTGGAAGGGGTTTCAGGAGGAAGCTGGGTTGACATAGTCTTAGAACATGGAAGCTGTGTGACGACGATGGCGAAAAATAAACCAACATTGGATTTTGAACTGATAAAAACGGAAGCCAAACATCCCGCCACTTTAAGGAAGTATTGTATAGAGGCAAAGCTGACCAACACAACTACAGCATCTCGTTGCCCAACACAAGGAGAACCCAGCCTAAATGAAGAACAGGACAAAAGGTTTGTCTGCAAACACTCCATGGTAGACAGAGGATGGGGAAATGGATGCGGATTGTTTGGAAAGGGAGGCATCGTGACCTGTGCAATGTTCACATGCAAAAAGAACATGGAAGGAAAAGTCGTGCAACCAGAAAACTTGGAGTACACCATTGTGATAACACCTCACTCAGGGGAAGAGAATGCAGTCGGAAATGACACAGGAAAACACGGCACGGAAATTAAAGTAACACCACAGAGTTCCATTACAGAAGCAGAACTGACAGGCTATGGCACTGTCACGATGGAATGCTCTCCGAGAACGGGCCTCGACTTCAATGAGATGGTGTTGCTGCAAATGGAAGACAAGGCTTGGCTGGTGCACAGGCAATGGTTCTTAGACCTGCCGTTACCATGGCTGCCCGGAGCAGACAAACAAGGATCAAATTGGATACAGAAGGAGACATTGGTCACTTTCAAAAATCCCCATGCGAAGAAACAGGATGTTGTTGTTTTAGGATCCCAAGAAGGGGCCATGCATACAGCACTCACAGGGGCCACGGAAATCCAGATGTCATCAGGAAACTTACTGTTCACAGGACATCTCAAGTGCAGGCTGAGAATGGACAAACTACAGCTCAAAGGAATGTCATATTCTATGTGTACAGGAAAGTTTAAAGTTGTGAAGGAAATAGCAGAAACACAACATGGAACAATAGTTATCAGAGTACAATATGAAGGGGACGGTTCTCCGTGCAAGATCCCTTTTGAAATAATGGATTTGGAAAAAAGACATGTCTTAGGCCGCTTGATCACAGTCAACCCAATTGTTACAGAAAAAGACAGCCCAGTCAACATAGAAGCAGAACCTCCATTTGGAGACAGTTACATCGTTATAGGAGTAGAACCGGGACAACTGAAGCTCAGCTGGTTCAAGAAAGGGAGTTCTATTGGCCAAATGTTTGAGACAACAATGAGAGGAGCGAAGAGAATGGCCATTTTAGGTGACACAGCTTGGGATTTTGGATCCCTGGGAGGAGTGTTCACATCTATAGGAAAGGCCCTCCACCAAGTTTTTGGAGCAATTTATGGGGCTGCCTTTAGCGGGGTTTCATGGACTATGAAAATCCTTATAGGAGTCGTCATCACATGGATAGGAATGAATTCACGCAGCACCTCACTGTCTGTGTCACTAGTATTAGTGGGGGTCGTGACATTGTATTTGGGAGTCATGGTGCAGGCC
>DV2/CYD14/PHILIPPINES/288/2012
TTCCATTTAACCACACGCAACGGAGAACCACACATGATCGTTAGTAGACAAGAGAAAGGGAAAAGTCTTCTTTTTAAAACAGAGAACGGTGTAAACATGTGTACCCTCATGGCCATGGACCTTGGTGAATTGTGTGAAGACACAATCACTTATAATTGTCCGCTTCTCAGGCAGAATGAACCAGAAGACATAGACTGTTGGTGTAACTCTACGTCTACATGGGTAACTTATGGGACATGCACCGCCACAGGAGAACACAGAAGGGAAAAAAGATCAGTGGCACTCGTTCCACACGTGGGAATGGGACTGGAGACACGAACTGAAACATGGATGTCATCAGAAGGGGCCTGGAAACATGCTCAGAGAATCGAAACTTGGGTCTTGAGACATCCAGGTTTTACCATAATGGCAGCAATCCTGGCATACACCATAGGAACGACACATTTCCAAAGAGTCCTGATTTTCATCTTACTGACAGCTGTCGCTCCTTCACTGACAATGCGTTGTATAGGAATATCAAATAGAGACTTTGTGGAAGGGGTTTCAGGAGGAAGCTGGGTTGACATAGTCTTAGAACATGGAAGCTGTGTGACGACGATGGCGAAAAATAAACCAACACTGGACTTTGAACTGACAAAAACGGAAGCCAAACATCCCGCCACTTTAAGGAAGTATTGCATAGAGGCAAAGCTGACCAACACAACAACAGCATCTCGCTGCCCAACACAAGGAGAACCCAGCCTAAATGAAGAACAGGACAAAAGGTTTGTCTGCAAACACTCCATGGTAGACAGAGGATGGGGAAATGGATGCGGATTATTTGGAAAGGGAGGCATCGTGACCTGTGCAATGTTCACATGCAAAAAGAACATGGAAGGAAAAGTCGTGCAACCAGAAAACTTGGAGTACACCATTGTGATAACACCTCACTCAGGGGAAGAGAATGCAGTCGGAAATGACACAGGAAAACACGGCAAGGAAATTAAAGTAACACCACAGAGTTCCATTACAGAAGCAGAACTAACAGACTATGGCACTGTCACGATGGAATGCTCTCCGAGAACGGGCCTCGACTTTAATGAGATGGTGTTGCTGCAAATGGAAGACAAGGCTTGGCTGGTGCACAGGCAATGGTTCTTAGACCTGCCGTTACCATGGTTGCCCGGAGCAGACAAACAAGGATCAAATTGGATACAGAAGGAGACATTGGTCACTTTCAAAAATCCCCATGCGAAGAAACAGGATGTTGTTGTTTTAGGATCCCAAGAAGGGGCCATGCATACAGCACTCACAGGGGCCACGGAAATCCAGATGTCATCAGGAAACTTATTGTTCACAGGACATCTTAAGTGCAGGCTGAGAATGGACAAACTACAGCTTAAAGGAATGTCATATTCTATGTGTACAGGAAAGTTCAAAGTTGTGAAGGAAATAGCAGAAACACAACATGGAACAATAGTTATCAGAGTGCAATATGAAGGGGACGGTTCTCCGTGCAAGATCCCTTTTGAAATAATGGATTTGGAAAAAAGACATGTCTTAGGTCGCTTGATCACAGTCAATCCAATTGTTACAGAAAAAGACAGCCCAGTCAACATAGAAGCAGAACCTCCATTCGGAGACAGTTACATCATTATAGGAGTAGAACCGGGACAACTGAAGCTCAGCTGGTTTAAGAAAGGAAGTTCTATTGGCCAAATGTTTGAGACAACAATGAGAGGAGCGAAGAGAATGGCCATTTTAGGTGACACAGCTTGGGATTTTGGATCCCTGGGAGGAGTGTTCACATCTATAGGAAAGGCCCTCCACCAAGTCTTTGGAGCGATCTATGGGGCTGCCTTTAGCGGGGTTTCATGGACTATGAAAATCCTTATAGGAGTCGTCATCACATGGATTGGAATGAATTCACGCAGCACCTCACTGTCTGTGTCACTAGTACTAGTGGGGATCGTGACATTGTATTTGGGAGTCATGGTGCAGGCC
>DV2/CYD14/PHILIPPINES/289/2012
TTCCATTTAACCACACGCAACGGAGAACCACACATGATCGTTAGTAGACAAGAGAAAGGAAAAAGTCTTCTTTTCAAAACAGAGAACGGTGTAAACATGTGTACCCTCATGGCCATGGACCTTGGTGAATTGTGTGAAGACACAATCACTTATAATTGTCCTCTTCTCAGGCAGAATGAACCAGAAGACATAGACTGTTGGTGCAACTCTACGTCTACATGGGTAACTTATGGGACATGCACCGCCACAGGAGAACACAGAAGGGAAAAAAGATCAGTGGCACTCGTTCCACATGTGGGAATGGGGCTGGAGACACGAACCGAAACATGGATGTCATCAGAAGGGGCCTGGAAACATGCTCAGAGAATCGAAACTTGGGTCTTGAGACATCCAGGCTTTACCATAATGGCAGCAATCCTGGCATACACCATAGGAACGACACATTTCCAAAGAGTCCTGATTTTCATCTTACTGACAGCTGTCGCTCCTTCACTGACGATGCGTTGTATAGGAATATCAAACAGAGACTTTGTGGAAGGGGTTTCAGGAGGAAGCTGGGTTGACATAGTCTTAGAACATGGAAGCTGTGTGACGACGATGGCGAAAAATAAACCAACATTGGACTTTGAACTGATAAAAACGGAAGCCAAACATCCCGCCACTTTAAGGAAGTATTGTATAGAGGCAAAGCTGACCAACACAACTACAGCATCTCGTTGCCCAACACAAGGAGAACCCAGCCTAAATGAAGAACAGGACAAAAGGTTTGTCTGCAAACACTCCATGGTAGACAGAGGATGGGGAAATGGATGCGGATTGTTTGGAAAGGGAGGCATCGTGACCTGTGCAATGTTCACATGCAAAAAGAACATGGAAGGAAAAGTCGTGCAACCAGAAAACTTGGAGTACACCATTGTGATAACACCTCACTCAGGGGAAGAGAATGCAGTCGGAAATGACACAGGAAAACACGGCACGGAAATTAAAGTAACACCACAGAGTTCCATTACAGAAGCAGAACTGACAGGCTATGGCACTGTCACGATGGAATGCTCTCCGAGAACGGGCCTCGACTTTAATGAGATGGTGTTGCTGCAAATGGAAGACAAGGCTTGGCTGGTGCACAGGCAATGGTTCTTAGACCTGCCGTTACCATGGCTGCCCGGAGCAGACAAACAAGGATCAAATTGGATACAGAAGGAGACATTGGTCACTTTCAAAAATCCCCATGCGAAGAAACAGGATGTTGTTGTTTTAGGATCCCAAGAAGGGGCCATGCATACAGCACTCACAGGGGCCACGGAAATCCAGATGTCATCAGGAAACTTACTGTTCACAGGACATCTCAAGTGCAGGCTGAGAATGGACAAACTACAGCTCAAAGGAATGTCATATTCTATGTGTACAGGAAAGTTTAAAGTTGTGAAGGAAATAGCAGAAACACAACATGGAACAATAGTTATCAGAGTACAATATGAAGGGGACGGTTCTCCGTGCAAGATCCCTTTTGAAATAATGGATTTGGAAAAAAGACATGTCTTAGGCCGCTTGATCACAGTCAACCCAATTGTTACAGAAAAAGACAGCCCAGTCAACATAGAAGCAGAACCTCCATTTGGAGACAGTTACATCGTTATAGGAGTAGAACCGGGACAACTGAAGCTCAGCTGGTTCAAGAAAGGGAGTTCTATTGGCCAAATGTTTGAGACAACAATGAGAGGAGCGAAGAGAATGGCCATTTTAGGTGACACAGCTTGGGATTTTGGATCCCTGGGAGGAGTGTTCACATCTATAGGAAAGGCCCTCCACCAAGTTTTTGGAGCAATTTATGGGGCTGCCTTTAGCGGGGTTTCATGGACTATGAAAATCCTTATAGGAGTCGTCATCACATGGATAGGAATGAATTCACGCAGCACCTCACTGTCTGTGTCACTAGTATTAGTGGGGGTCGTGACATTGTATTTGGGAGTCATGGTGCAGGCC
>DV2/CYD14/PHILIPPINES/290/2012
TTCCATTTAACCACACGCAACGGAGAACCACACATGATCGTTAGTAGACAAGAGAAAGGAAAAAGTCTTCTTTTCAAAACAGAGAACGGTGTAAACATGTGTACCCTCATGGCCATGGACCTTGGTGAATTGTGTGAAGACACAATCACTTATAATTGTCCTCTTCTCAGGCAGAATGAACCAGAAGACATAGACTGTTGGTGCAACTCTACGTCTACATGGGTAACTTATGGGACATGCACCGCCACAGGAGAACACAGAAGGGAAAAAAGATCAGTGGCACTCGTTCCACATGTGGGAATGGGGCTGGAGACACGAACCGAAACATGGATGTCATCAGAAGGGGCCTGGAAACATGCTCAGAGAATCGAAACTTGGGTCTTGAGACATCCAGGCTTTACCATAATGGCAGCAATCCTGGCATACACCATAGGAACGACACATTTCCAAAGAGTCCTGATTTTCATCTTACTGACAGCTGTCGCTCCTTCACTGACGATGCGTTGTATAGGAATATCAAACAGAGACTTTGTGGAAGGGGTTTCAGGAGGAAGCTGGGTTGACATAGTCTTAGAACATGGAAGCTGTGTGACGACGATGGCGAAAAATAAACCAACATTGGACTTTGAACTGATAAAAACGGAAGCCAAACATCCCGCCACTTTAAGGAAGTATTGTATAGAGGCAAAGCTGACCAACACAACTACAGCATCTCGTTGCCCAACACAAGGAGAACCCAGCCTAAATGAAGAACAGGACAAAAGGTTTGTCTGCAAACACTCCATGGTAGACAGAGGATGGGGAAATGGATGCGGATTGTTTGGAAAGGGAGGCATCGTGACCTGTGCAATGTTCACATGCAAAAAGAACATGGAAGGAAAAGTCGTGCAACCAGAAAACTTGGAGTACACCATTGTGATAACACCTCACTCAGGGGAAGAGAATGCAGTCGGAAATGACACAGGAAAACACGGCACGGAAATTAAAGTAACACCACAGAGTTCCATTACAGAAGCAGAACTGACAGGCTATGGCACTGTCACGATGGAATGCTCTCCGAGAACGGGCCTCGACTTTAATGAGATGGTGTTGCTGCAAATGGAAGACAAGGCTTGGCTGGTGCACAGGCAATGGTTCTTAGACCTGCCATTCCCATGGCTGCCCGGAGCAGACAAACAAGGATCAAATTGGATACAGAAGGAGACATTGGTCACTTTCAAAAATCCCCATGCGAAGAAACAGGATGTTGTTGTTTTAGGATCCCAAGAAGGGGCCATGCATACAGCACTCACAGGGGCCACGGAAATCCAGATGTCATCAGGAAACTTACTGTTCACAGGACATCTCAAGTGCAGGCTGAGAATGGACAAACTACAGCTCAAAGGAATGTCATATTCTATGTGTACAGGAAAGTTTAAAGTTGTGAAGGAAATAGCAGAAACACAACATGGAACAATAGTTATCAGAGTACAATATGAAGGGGACGGTTCTCCGTGCAAGATCCCTTTTGAAATAATGGATTTGGAAAAAAGACATGTCTTAGGCCGCTTGATCACAGTCAACCCAATTGTTACAGAAAAAGACAGCCCAGTCAACATAGAAGCAGAACCTCCATTTGGAGACAGTTACATCGTTATAGGAGTAGAACCGGGACAACTGAAGCTCAGCTGGTTCAAGAAAGGGAGTTCTATTGGCCAAATGTTTGAGACAACAATGAGAGGAGCGAAGAGAATGGCCATTTTAGGTGACACAGCTTGGGATTTTGGATCCCTGGGAGGAGTGTTCACATCTATAGGAAAGGCCCTCCACCAAGTTTTTGGAGCAATTTATGGGGCTGCCTTTAGCGGGGTTTCATGGACTATGAAAATCCTTATAGGAGTCGTCATCACATGGATAGGAATGAATTCACGCAGCACCTCACTGTCTGTGTCACTAGTATTAGTGGGGGTCGTGACATTGTATTTGGGAGTCATGGTGCAGGCC
>DV2/CYD14/PHILIPPINES/291/2012
TTCCATTTAACCACACGCAACGGAGAACCACACATGATCGTTAGTAGACAAGAGAAAGGAAAAAGTCTTCTTTTCAAAACAGAGAACGGTGTAAACATGTGTACCCTCATGGCCATGGACCTTGGTGAATTGTGTGAAGACACAATCACTTATAATTGTCCTCTTCTCAGGCAGAATGAACCAGAAGACATAGACTGTTGGTGCAACTCTACGTCTACATGGGTAACTTATGGGACATGCACCGCCACAGGAGAACACAGAAGGGAAAAAAGATCAGTGGCACTCGTTCCACATGTGGGAATGGGGCTGGAGACACGAACCGAAACATGGATGTCATCAGAAGGGGCCTGGAAACATGCTCAGAGAATCGAAACTTGGGTCTTGAGACATCCAGGCTTTACCATAATGGCAGCAATCCTGGCATACACCATAGGAACGACACATTTCCAAAGAGTCCTGATTTTCATCTTACTGACAGCTGTCGCTCCTTCACTGACGATGCGTTGTATAGGAATATCAAACAGAGACTTTGTGGAAGGGGTTTCAGGAGGAAGCTGGGTTGACATAGTCTTAGAACATGGAAGCTGTGTGACGACGATGGCGAAAAATAAACCAACATTGGACTTTGAACTGATAAAAACGGAAGCCAAACATCCCGCCACTTTAAGGAAGTATTGTATAGAGGCAAAGCTGACCAACACAACTACAGCATCTCGTTGCCCAACACAAGGAGAACCCAGCCTAAATGAAGAACAGGACAAAAGGTTTGTCTGCAAACACTCCATGGTAGACAGAGGATGGGGAAATGGATGCGGATTGTTTGGAAAGGGAGGCATCGTGACCTGTGCAATGTTCACATGCAAAAAGAACATGGAAGGAAAAGTCGTGCAACCAGAAAACTTGGAGTACACCATTGTGATAACACCTCACTCAGGGGAAGAGAATGCAGTCGGAAATGACACAGGAAAACACGGCACGGAAATTAAAGTAACACCACAGAGTTCCATTACAGAAGCAGAACTGACAGGCTATGGCACTGTCACGATGGAATGCTCTCCGAGAACGGGCCTCGACTTTAATGAGATGGTGTTGCTGCAAATGGAAGACAAGGCTTGGCTGGTGCACAGGCAATGGTTCTTAGACCTGCCGTTACCATGGCTGCCCGGAGCAGACAAACAAGGATCAAATTGGATACAGAAGGAGACATTGGTCACTTTCAAAAATCCCCATGCGAAGAAACAGGATGTTGTTGTTTTAGGATCCCAAGAAGGGGCCATGCATACAGCACTCACAGGGGCCACGGAAATCCAGATGTCATCAGGAAACTTACTGTTCACAGGACATCTCAAGTGCAGGCTGAGAATGGACAAACTACAGCTCAAAGGAATGTCATATTCTATGTGTACAGGAAAGTTTAAAGTTGTGAAGGAAATAGCAGAAACACAACATGGAACAATAGTTATCAGAGTACAATATGAAGGGGACGGTTCTCCGTGCAAGATCCCTTTTGAAATAATGGATTTGGAAAAAAGACATGTCTTAGGCCGCTTGATCACAGTCAACCCAATTGTTACAGAAAAAGACAGCCCAGTCAACATAGAAGCAGAACCTCCATTTGGAGACAGTTACATCGTTATAGGAGTAGAACCGGGACAACTGAAGCTCAGCTGGTTCAAGAAAGGGAGTTCTATTGGCCAAATGTTTGAGACAACAATGAGAGGAGCGAAGAGAATGGCCATTTTAGGTGACACAGCTTGGGATTTTGGATCCCTGGGAGGAGTGTTCACATCTATAGGAAAGGCCCTCCACCAAGTTTTTGGAGCAATTTATGGGGCTGCCTTTAGCGGGGTTTCATGGACTATGAAAATCCTTATAGGAGTCGTCATCACATGGATAGGAATGAATTCACGCAGCACCTCACTGTCTGTGTCACTAGTATTAGTGGGGGTCGTGACATTGTATTTGGGAGTCATGGTGCAGGCC
>DV2/CYD14/PHILIPPINES/292/2012
TTCCATTTAACCACACGCAACGGAGAACCACACATGATCGTTAGTAGACAAGAGAAAGGGAAAAGTCTTCTTTTTAAAACAGAGAACGGTGTAAACATGTGTACCCTCATGGCCATGGACCTTGGTGAATTGTGTGAAGACACAATCACTTATAATTGTCCGCTTCTCAGGCAGAATGAACCAGAAGACATAGACTGTTGGTGTAACTCTACGTCTACATGGGTAACTTATGGGACATGCACCGCCACAGGAGAACACAGAAGGGAAAAAAGATCAGTGGCACTCGTTCCACATGTGGGAATGGGACTGGAGACACGAACTGAAACATGGATGTCATCAGAAGGGGCCTGGAAACATGCTCAGAGAATCGAAACTTGGGTCTTGAGACATCCAGGCTTTACCATAATGGCAGCAATCCTGGCATACACCATAGGAACAACACATTTCCAAAGAGTCCTGATTTTCATCTTACTGACAGCTGTCGCTCCTTCACTGACAATGCGTTGTATAGGAATATCAAATAGAGACTTTGTGGAAGGGGTTTCAGGAGGAAGCTGGGTTGACATAGTCTTAGAGCATGGAAGCTGTGTGACGACGATGGCGAAAAATAAACCAACACTGGACTTTGAACTGACAAAAACGGAAGCCAAACATCCCGCCACTTTAAGGAAGTATTGTATAGAAGCAAAGCTGACCAACACAACAACAGCATCTCGCTGCCCAACACAAGGAGAACCCAGCCTAAATGAAGAACAGGATAAAAGGTTTGTCTGTAAACACTCCATGGTAGACAGAGGATGGGGAAATGGATGCGGATTATTTGGAAAGGGAGGCATCGTGACTTGTGCAATGTTCACATGCAAAAAGAACATGGAAGGAAAAGTCGTACAACCAGAAAACTTGGAGTACACCATTGTGATAACACCTCACTCAGGGGAAGAGAATGCAGTCGGAAATGACACAGGAAAACACGGCAAGGAAATTAAAGTGACACCACAGAGTTCCATTACAGAAGCAGAACTAACAGGCTATGGCACTGTCACGATGGAATGCTCTCCGAGAACGGGCCTCGACTTTAATGAGATGGTGTTGCTGCAAATGGAAGACAAGGCTTGGCTGGTGCACAGGCAATGGTTCCTAGACCTGCCGTTACCATGGCTGCCCGGAGCAGACAAACAAGGATCAAATTGGATACAGAAGGAGACATTGGTCACTTTCAAAAATCCCCATGCGAAGAAACAGGATGTTGTTGTTTTAGGATCCCAAGAAGGGGCCATGCATACAGCACTCACAGGGGCCACGGAAATCCAGATGTCATCAGGAAACTTACTGTTCACAGGACATCTTAAGTGCAGGCTGAGAATGGACAAACTAGAGCTCAAAGGAATGTCATATTCTATGTGTACAGGAAAGTTCAAAGTTGTGAAGGAAATAGCAGAAACACAACATGGAACAATAGTTATCAGAGTGCAATATGAAGGGGACGGTTCTCCGTGCAAGATCCCTTTTGAAATAATGGATCTGGAAAAAAGACATGTCTTAGGTCGCTTGATCACAGTTAACCCAATTGTTACAGAAAAAGACAGCCCAGTCAACATAGAAGCGGAACCTCCATTCGGAGACAGTTACATCATTATAGGAGTAGAACCGGGACAACTGAAGCTCAGCTGGTTTAAGAAAGGAAGTTCTATTGGCCAAATGTTTGAGACAACAATGAGAGGAGCGAAGAGAATGGCCATTTTAGGTGACACAGCTTGGGATTTTGGATCCCTGGGAGGAGTGTTCACATCTATAGGAAAGGCCCTCCACCAAGTCTTTGGAGCGATCTATGGGGCTGCCTTTAGCGGGGTTTCATGGACTATGAAAATCCTCATAGGAGTCGTCATCACATGGATTGGAATGAATTCACGCAGCACCTCACTGTCTGTGTCACTAGTATTAGTGGGGGTCGTGACATTGTATTTGGGAGTCATGGTGCAGGCC
>DV2/CYD14/PHILIPPINES/293/2012
TTCCATTTAACCACACGCAACGGAGAACCACACATGATCGTTAGTAGACAAGAGAAAGGAAAAAGTCTTCTTTTCAAAACAGAGAACGGTGTAAACATGTGTACCCTCATGGCCATGGACCTTGGTGAATTGTGTGAAGACACAATCACTTATAATTGTCCTCTTCTCAGGCAGAATGAACCAGAAGACATAGACTGTTGGTGCAACTCTACGTCTACATGGGTAACTTATGGGACATGCACCGCCACAGGAGAACACAGAAGGGAAAAAAGATCAGTGGCACTCGTTCCACATGTGGGAATGGGGCTGGAGACACGAACCGAAACATGGATGTCATCAGAAGGGGCCTGGAAACATGCTCAGAGAATCGAAACTTGGGTCTTGAGACATCCAGGCTTTACCATAATGGCAGCAATCCTGGCATACACCATAGGAACGACACATTTCCAAAGAGTCCTGATTTTCATCTTACTGACAGCTGTCGCTCCTTCACTGACGATGCGTTGTATAGGAATATCAAACAGAGACTTTGTGGAAGGGGTTTCAGGAGGAAGCTGGGTTGACATAGTCTTAGAACATGGAAGCTGTGTGACGACGATGGCGAAAAATAAACCAACATTGGACTTTGAACTGATAAAAACGGAAGCCAAACATCCCGCCACTTTAAGGAAGTATTGTATAGAGGCAAAGCTGACCAACACAACTACAGCATCTCGTTGCCCAACACAAGGAGAACCCAGCCTAAATGAAGAACAGGACAAAAGGTTTGTCTGCAAACACTCCATGGTAGACAGAGGATGGGGAAATGGATGCGGATTGTTTGGAAAGGGAGGCATCGTGACCTGTGCAATGTTCACATGCAAAAAGAACATGGAAGGAAAAGTCGTGCAACCAGAAAACTTGGAGTACACCATTGTGATAACACCTCACTCAGGGGAAGAGAATGCAGTCGGAAATGACACAGGAAAACACGGCACGGAAATTAAAGTAACACCACAGAGTTCCATTACAGAAGCAGAACTGACAGGCTATGGCACTGTCACGATGGAATGCTCTCCGAGAACGGGCCTCGACTTTAATGAGATGGTGTTGCTGCAAATGGAAGACAAGGCTTGGCTGGTGCACAGGCAATGGTTCTTAGACCTGCCGTTACCATGGCTGCCCGGAGCAGACAAACAAGGATCAAATTGGATACAGAAGGAGACATTGGTCACTTTCAAAAATCCCCATGCGAAGAAACAGGATGTTGTTGTTTTAGGATCCCAAGAAGGGGCCATGCATACAGCACTCACAGGGGCCACGGAAATCCAGATGTCATCAGGAAACTTACTGTTCACAGGACATCTCAAGTGCAGGCTGAGAATGGACAAACTACAGCTCAAAGGAATGTCATATTCTATGTGTACAGGAAAGTTTAAAGTTGTGAAGGAAATAGCAGAAACACAACATGGAACAATAGTTATCAGAGTACAATATGAAGGGGACGGTTCTCCGTGCAAGATCCCTTTTGAAATAATGGATTTGGAAAAAAGACATGTCTTAGGCCGCTTGATCACAGTCAACCCAATTGTTACAGAAAAAGACAGCCCAGTCAACATAGAAGCAGAACCTCCATTTGGAGACAGTTACATCGTTATAGGAGTAGAACCGGGACAACTGAAGCTCAGCTGGTTCAAGAAAGGGAGTTCTATTGGCCAAATGTTTGAGACAACAATGAGAGGAGCGAAGAGAATGGCCATTTTAGGTGACACAGCTTGGGATTTTGGATCCCTGGGAGGAGTGTTCACATCTATAGGAAAGGCCCTCCACCAAGTTTTTGGAGCAATTTATGGGGCTGCCTTTAGCGGGGTTTCATGGACTATGAAAATCCTTATAGGAGTCGTCATCACATGGATAGGAATGAATTCACGCAGCACCTCACTGTCTGTGTCACTAGTATTAGTGGGGGTCGTGACATTGTATTTGGGAGTCATGGTGCAGGCC
>DV2/CYD14/PHILIPPINES/294/2012
TTCCATTTAACCACACGCAACGGAGAACCACACATGATCGTTAGTAGACAAGAGAAAGGAAAAAGTCTTCTCTTCAAAACAGAGAACGGTGTAAACATGTGTACCCTCATGGCCATGGACCTTGGTGAATTGTGTGAAGACACAATCACTTATAATTGTCCTCTTCTCAGGCAGAATGAACCAGAAGACATAGACTGTTGGTGCAACTCTACGTCTACATGGGTAACTTATGGGACATGCACCGCCACAGGAGAACACAGAAGGGAAAAAAGATCAGTGGCACTCGTTCCACATGTGGGAATGGGGCTGGAGACACGAACCGAAACATGGATGTCATCAGAAGGGGCCTGGAAACATGCTCAGAGAATCGAAACTTGGGTCTTGAGACATCCAGGCTTTACCATAATGGCAGCAATCCTGGCATACACCATAGGAACGACACATTTCCAAAGAGTCCTGATTTTCATCTTACTGACAGCTGTCGCTCCTTCACTGACGATGCGTTGTATAGGAATATCAAACAGAGACTTTGTGGAAGGGGTTTCAGGAGGAAGCTGGGTTGACATAGTCTTAGAACATGGAAGCTGTGTGACGACGATGGCGAAAAATAAACCAACATTGGACTTTGAACTGATAAAAACGGAAGCCAAACATCCCGCCACTTTAAGGAAGTATTGTATAGAGGCAAAGCTGACCAACACAACTACAGCATCTCGTTGCCCAACACAAGGAGAACCCAGCCTAAATGAAGAACAGGACAAAAGGTTTGTCTGCAAACACTCCATGGTAGACAGAGGATGGGGAAATGGATGCGGATTGTTTGGAAAGGGAGGCATCGTGACCTGTGCAATGTTCACATGCAAAAAGAACATGGAAGGAAAAGTCGTGCAACCAGAAAACTTGGAGTACACCATTGTGATAACACCTCACTCAGGGGAAGAGAATGCAGTCGGAAATGACACAGGAAAACACGGCACGGAAGTTAAAGTAACACCACAGAGTTCCATTACAGAAGCAGAACTGACAGGCTATGGCACTGTCACGATGGAATGCTCTCCGAGAACGGGCCTCGACTTTAATGAGATGGTGTTGCTGCAAATGGAAGACAAGGCTTGGCTGGTGCACAGGCAATGGTTCCTAGACCTGCCGTTACCATGGCTGCCCGGAGCAGACAAACAAGGATCAAATTGGATACAGAAGGAGACATTGGTCACTTTCAAAAATCCCCATGCGAAGAAACAGGATGTTGTTGTTTTAGGATCCCAAGAAGGGGCCATGCATACAGCACTCACAGGGGCCACGGAAATCCAGATGTCATCAGGAAACTTACTGTTCACAGGACATCTCAAGTGCAGGCTGAGAATGGACAAACTACAGCTCAAAGGAATGTCATATTCTATGTGTACAGGAAAGTTTAAAGTTGTGAAGGAAATAGCAGAAACACAACATGGAACAATAGTTATCAGAGTACAATATGAAGGGGACGGTTCTCCGTGCAAGATCCCTTTTGAAATAATGGATTTGGAAAAAAGACATGTCTTAGGCCGCTTGATCACAGTCAACCCAATTGTTACAGAAAAAGACAGCCCAGTCAACATAGAAGCAGAACCTCCATTTGGAGACAGTTACATCGTTATAGGAGTAGAACCGGGACAACTGAAGCTCAGCTGGTTCAAGAAAGGGAGTTCTATTGGCCAAATGTTTGAGACAACAATGAGAGGAGCGAAGAGAATGGCCATTTTAGGTGACACAGCTTGGGATTTTGGATCCCTGGGAGGAGTGTTCACATCTATAGGAAAGGCCCTCCACCAAGTTTTTGGAGCAATTTATGGGGCTGCCTTTAGCGGGGTTTCATGGACTATGAAAATCCTTATAGGAGTCGTCATCACATGGATAGGAATGAATTCACGCAGCACCTCACTGTCTGTGTCACTAGTATTAGTGGGGGTCGTGACATTGTATTTGGGAGTCATGGTGCAGGCC
>DV2/CYD14/PHILIPPINES/295/2012
TTCCATTTAACCACACGCAACGGAGAACCACACATGATCGTTAGTAGACAAGAGAAAGGAAAAAGTCTTCTTTTCAAAACAGAGAACGGTGTAAACATGTGTACCCTCATGGCCATGGACCTTGGTGAATTGTGTGAAGACACAATCACTTATAATTGTCCTCTTCTCAGGCAGAATGAACCAGAAGACATAGACTGTTGGTGCAACTCTACGTCTACATGGGTAACTTATGGGACATGCACCGCCACAGGAGAACACAGAAGGGAAAAAAGATCAGTGGCACTCGTTCCACATGTGGGAATGGGGCTGGAGACACGAACCGAAACATGGATGTCATCAGAAGGGGCCTGGAAACATGCTCAGAGAATCGAAACTTGGGTCTTGAGACATCCAGGCTTTACCATAATGGCAGCAATCCTGGCATACACCATAGGAACGACACATTTCCAAAGAGTCCTGATTTTCATCTTACTGACAGCTGTCGCTCCTTCACTGACGATGCGTTGTATAGGAATATCAAACAGAGACTTTGTGGAAGGGGTTTCAGGAGGAAGCTGGGTTGACATAGTCTTAGAACATGGAAGCTGTGTGACGACGATGGCGAAAAATAAACCAACATTGGACTTTGAACTGATAAAAACGGAAGCCAAACATCCCGCCACTTTAAGGAAGTATTGTATAGAGGCAAAGCTGACCAACACAACTACAGCATCTCGTTGCCCAACACAAGGAGAACCCAGCCTAAATGAAGAACAGGACAAAAGGTTTGTCTGCAAACACTCCATGGTAGACAGAGGATGGGGAAATGGATGCGGATTGTTTGGAAAGGGAGGCATCGTGACCTGTGCAATGTTCACATGCAAAAAGAACATGGAAGGAAAAGTCGTGCAACCAGAAAACTTGGAGTACACCATTGTGATAACACCTCACTCAGGGGAAGAGAATGCAGTCGGAAATGACACAGGAAAACACGGCACGGAAATTAAAGTAACACCACAGAGTTCCATTACAGAAGCAGAACTGACAGGCTATGGCACTGTCACGATGGAATGCTCTCCGAGAACGGGCCTCGACTTTAATGAGATGGTGTTGCTGCAAATGGAAGACAAGGCTTGGCTGGTGCACAGGCAATGGTTCCTAGACCTGCCGTTACCATGGCTGCCCGGAGCAGACAAACAAGGATCAAATTGGATACAGAAGGAGACATTGGTCACTTTCAAAAATCCCCATGCGAAGAAACAGGATGTTGTTGTTTTAGGATCCCAAGAAGGGGCCATGCATACAGCACTCACAGGGGCCACGGAAATCCAGATGTCATCAGGAAACTTACTGTTCACAGGACATCTCAAGTGCAGGCTGAGAATGGACAAACTACAGCTCAAAGGAATGTCATATTCTATGTGTACAGGAAAGTTTAAAGTTGTGAAGGAAATAGCAGAAACACAACATGGAACAATAGTTATCAGAGTACAATATGAAGGGGACGGTTCTCCGTGCAAGATCCCTTTTGAAATAATGGATTTGGAAAAAAGACATGTCTTAGGCCGCTTGATCACAGTCAACCCAATTGTTACAGGAAAAGACAGCCCAGTCAACATAGAAGCAGAACCTCCATTTGGAGACAGTTACATCGTTATAGGAGTAGAACCGGGACAACTGAAGCTCAGCTGGTTCAAGAAAGGGAGTTCTATTGGCCAAATGTTTGAGACAACAATGAGAGGAGCGAAGAGAATGGCCATTTTAGGTGACACAGCTTGGGATTTTGGATCCCTGGGAGGAGTGTTCACATCTATAGGAAAGGCCCTCCACCAAGTTTTTGGAGCAATTTATGGGGCTGCCTTTAGCGGGGTTTCATGGACTATGAAAATCCTTATAGGAGTCGTCATCACATGGATAGGAATGAATTCACGCAGCACCTCACTGTCTGTGTCACTAGTATTAGTGGGGGTCGTGACATTGTATTTGGGAGTCATGGTGCAGGCC
>DV2/CYD14/PHILIPPINES/296/2012
TTCCATTTAACCACACGCAACGGAGAACCACACATGATCGTTAGTAGACAAGAGAAAGGAAAAAGTCTTCTTTTCAAAACAGAGAACGGTGTAAACATGTGTACCCTCATGGCCATGGACCTTGGTGAATTGTGTGAAGACACAATCACTTATAATTGTCCTCTTCTCAGGCAGAATGAACCAGAAGACATAGACTGTTGGTGCAACTCTACGTCTACATGGGTAACTTATGGGACATGCACCGCCACAGGAGAACACAGAAGGGAAAAAAGATCAGTGGCACTCGTTCCACATGTGGGAATGGGGCTGGAGACACGAACCGAAACATGGATGTCATCAGAAGGGGCCTGGAAACATGCTCAGAGAATCGAAACTTGGGTCTTGAGACATCCAGGCTTTACCATAATGGCAGCAATCCTGGCATACACCATAGGAACGACACATTTCCAAAGAGTCCTGATTTTCATCTTACTGACAGCTGTCGCTCCTTCACTGACGATGCGTTGTATAGGAATATCAAACAGAGACTTTGTGGAAGGGGTTTCAGGAGGAAGCTGGGTTGACATAGTCTTAGAACATGGAAGCTGTGTGACGACGATGGCGAAAAATAAACCAACATTGGACTTTGAACTGATAAAAACGGAAGCCAAACATCCCGCCACTTTAAGGAAGTATTGTATAGAGGCAAAGCTGACCAACACAACTACAGCATCTCGTTGCCCAACACAAGGAGAACCCAGCCTAAATGAAGAACAGGACAAAAGGTTTGTCTGCAAACACTCCATGGTAGACAGAGGATGGGGAAATGGATGCGGATTGTTTGGAAAGGGAGGCATCGTGACCTGTGCAATGTTCACATGCAAAAAGAACATGGAAGGAAAAGTCGTGCAACCAGAAAACTTGGAGTACACCATTGTGATAACACCTCACTCAGGGGAAGAGAATGCAGTCGGAAATGACACAGGAAAACACGGCACGGAAATTAAAGTAACACCACAGAGTTCCATTACAGAAGCAGAACTGACAGGCTATGGCACTGTCACGATGGAATGCTCTCCGAGAACGGGCCTCGACTTTAATGAGATGGTGTTGCTGCAAATGGAAGACAAGGCTTGGCTGGTGCACAGGCAATGGTTCCTAGACCTGCCGTTACCATGGCTGCCCGGAGCAGACAAACAAGGATCAAATTGGATACAGAAGGAGACATTGGTCACTTTCAAAAATCCCCATGCGAAGAAACAGGATGTTGTTGTTTTAGGATCCCAAGAAGGGGCCATGCATACAGCACTCACAGGGGCCACGGAAATCCAGATGTCATCAGGAAACTTACTGTTCACAGGACATCTCAAGTGCAGGCTGAGAATGGACAAACTACAGCTCAAAGGAATGTCATATTCTATGTGTACAGGAAAGTTTAAAGTTGTGAAGGAAATAGCAGAAACACAACATGGAACAATAGTTATCAGAGTACAATATGAAGGGGACGGTTCTCCGTGCAAGATCCCTTTTGAAATAATGGATTTGGAAAAAAGACATGTCTTAGGCCGCTTGATCACAGTCAACCCAATTGTTACAGAAAAAGACAGCCCAGTCAACATAGAAGCAGAACCTCCATTTGGAGACAGTTACATCGTTATAGGAGTAGAACCGGGACAACTGAAGCTCAGCTGGTTCAAGAAAGGGAGTTCTATTGGCCAAATGTTTGAGACAACAATGAGAGGAGCGAAGAGAATGGCCATTTTAGGTGACACAGCTTGGGATTTTGGATCCCTGGGAGGAGTGTTCACATCTATAGGAAAGGCCCTCCACCAAGTTTTTGGAGCAATTTATGGGGCTGCCTTTAGCGGGGTTTCATGGACTATGAAAATCCTTATAGGAGTCGTCATCACATGGATAGGAATGAATTCACGCAGCACCTCACTGTCTGTGTCACTAGTATTAGTGGGGGTCGTGACATTGTATTTGGGAGTCATGGTGCAGGCC
>DV2/CYD14/PHILIPPINES/312/2013
TTCCATTTAACCACACGCAACGGAGAACCACACATGATCGTTAGTAGACAAGAGAAAGGAAAAAGTCTTCTTTTCAAAACAGAGAACGGTATAAACATGTGTACCCTCATGGCCATGGACCTTGGTGAATTGTGTGAAGACACAATCACTTATAATTGTCCTCTTCTCAGGCAGAATGAACCAGAAGACATAGACTGTTGGTGCAACTCTACGTCTACATGGGTAACTTATGGGACATGCACCGCCACAGGAGAACACAGAAGGGAAAAAAGATCAGTGGCACTCGTTCCACATGTGGGAATGGGGCTGGAGACACGAACCGAAACATGGATGTCATCAGAAGGGGCCTGGAAACATGCTCAGAGAATCGAAACTTGGGTCTTGAGACATCCAGGCTTTACCATAATGGCAGCAATCCTGGCATACACCATAGGAACGACACATTTCCAAAGAGTCCTGATCTTCATCTTACTGACAGCTGTCGCTCCTTCACTGACGATGCGTTGTATAGGAATATCAAACAGAGACTTTGTGGAAGGGGTTTCAGGAGGAAGCTGGGTTGACATAGTCTTAGAACATGGAAGCTGTGTGACGACGATGGCGAAAAATAAACCAACATTGGACTTTGAACTGATAAAAACGGAAGCCAAACATCCCGCCACTTTAAGGAAGTATTGTATAGAGGCAAAGCTGACCAACACAACTACAGCATCTCGTTGCCCAACACAAGGAGAACCCAGCCTAAATGAAGAACAGGACAAAAGGTTTGTCTGCAAACACTCCATGGTAGACAGAGGATGGGGAAATGGATGCGGATTGTTTGGAAAGGGAGGCATCGTGACCTGTGCAATGTTCACATGCAAAAAGAACATGGAAGGAAAAGTCGTGCAACCAGAAAACTTGGAGTACACCATTGTGATAACACCTCACTCAGGGGAAGAGAATGCAGTCGGAAATGACACAGGAAAACACGGCACGGAAATTAAAGTAACACCACAGAGTTCCATTACAGAAGCAGAACTGACAGGCTATGGCACTGTCACGATGGAATGCTCTCCGAGAACGGGCCTCGACTTTAATGAGATGGTGTTGCTGCAAATGGAAGACAAGGCTTGGCTGGTGCACAGGCAATGGTTCCTAGACCTGCCGTTACCATGGCTGCCCGGAGCAGACAAACAAGGATCAAATTGGATACAGAAGGAGACATTGGTCACTTTCAAAAATCCCCATGCGAAGAAACAGGATGTTGTTGTTTTAGGATCCCAAGAAGGGGCCATGCATACAGCACTCACAGGGGCCACGGAAATCCAGATGTCATCAGGAAACTTACTGTTCACAGGACATCTCAAGTGCAGGCTGAGAATGGACAAACTACAGCTCAAAGGAATGTCATATTCTATGTGTACAGGAAAGTTTAAAGTTGTGAAGGAAATAGCAGAAACACAACATGGAACAATAGTTATCAGAGTACAATATGAAGGGGACGGTTCTCCGTGCAAGATCCCTTTTGAAATAATGGATTTGGAAAAAAGACATGTCTTAGGCCGCTTGATCACAGTCAACCCAATTGTTACAGGAAAAGACAGCCCAGTCAACATAGAAGCAGAACCTCCATTTGGAGACAGTTACATCGTTATAGGAGTAGAACCGGGACAACTGAAGCTCAGCTGGTTCAAGAAAGGGAGTTCTATTGGCCAAATGTTTGAGACAACAATGAGAGGAGCGAAGAGAATGGCCATTTTAGGTGACACAGCTTGGGATTTTGGATCCCTGGGAGGAGTGTTCACATCTATAGGAAAGGCCCTCCACCAAGTTTTTGGAGCAATTTATGGGGCTGCCTTTAGCGGGGTTTCATGGACTATGAAAATCCTTATAGGAGTCGTCATCACATGGATAGGAATGAATTCACGCAGCACCTCACTGTCTGTGTCACTAGTATTAGTGGGGGTCGTGACATTGTATTTGGGAGTCATGGTGCAGGCC
>DV2/CYD14/THAILAND/034/2013
TTCCATCTAACCACACGCAATGGAGAACCACACATGATCGTCGGTATACAGGAAAAAGGGAAAAGTCTTCTGTTCAAAACAGAGGATGGTGTGAACATGTGCACCCTCATGGCTATGGACCTTGGTGAATTGTGTGAAGACACAATCACGTACAAGTGTCCTCTTCTCAGGCAGAATGAGCCAGAAGACATAGACTGTTGGTGCAACTCCACGTCCACGTGGGTAACCTATGGGACCTGTACCACTACGGGAGAACATAGAAGAGAAAAAAGATCAGTGGCACTCGTTCCACATGTGGGAATGGGACTGGAGACGCGAACTGAAACGTGGATGTCATCAGAAGGGGCTTGGAAACATGCCCAGAGAATTGAAACTTGGATCCTGAGACATCCAGGCTTCACCATAATGGCGGCAATCCTGGCATACACCATAGGGACAACACATTTCCAGAGAGTCCTGATTTTCATCCTACTGACAGCTGTCGCTCCTTCAATGACAATGCGTTGCATAGGAATATCAAATAGAGACTTTGTAGAAGGGGTTTCAGGAGGAAGTTGGGTTGACATAGTCTTAGAACATGGAAGTTGTGTGACGACGATGGCAAAAAACAAACCAACATTGGATTTCGAACTGATAAAAACGGAAGCTAAACAGCCTGCCACCCTAAGGAAGTACTGCATAGAAGCAAAACTAACCAACACAACAACAGAATCCCGTTGCCCAACACAAGGGGAACCCAGCTTAAAAGAAGAGCAGGATAAGAGGTTCGTCTGCAAGCACTCCATGGTAGACAGAGGATGGGGAAATGGATGTGGATTATTTGGAAAGGGAGGCATTGTGACCTGTGCTATGTTCACATGCAAAAAGAACATGGAAGGGAAAATCGTGCAACCAGAAAACTTGGAATACACCATTGTGGTGACACCTCACTCAGGGGAACAGCATGCGGTCGGAAATGACACAGGAAAACACGGCAAGGAAATCAAAGTAACACCACAGAGATCCATCACAGAAGCAGAATCGACAGGTTATGGCACCGTCACGATGGAGTGCTCTCCGAGAACAGGCCTCGACTTCAATGAGATGGTGTTACTGCAGATGGAAAACAAAGCTTGGCTGGTGCATAGGCAATGGTTTCTAGACCTGCCATTACCATGGCTGCCCGGAGCAGATAAACAAGAGTCAAACTGGATACAGAAAGAAACATTGGTCACTTTCAAAAATCCCCATGCAAAGAAACAGGATGTTGTTGTTTTAGGATCCCAAGAAGGGGCCATGCATACAGCACTCACAGGAGCCACAGAAATCCAAATGTCGTCAGGAAACTTGCTCTTCACTGGACATCTCAAGTGCAGGCTGAGAATGGACAAGCTACAGCTTAAAGGAATGTCATACTCTATGTGCACAGGAAAGTTTAAAGTTGTGAAGGAAATAGCAGAAACACAACATGGAACGATAGTTATCAGAGTGCAATATGAAGGGGACGGCTCTCCATGCAAAATCCCTTTTGAGATAATGGATTTAGGAAAAAGATATGTTTTAGGCCGCCTGATCACAGTACAACCAATTGTAACAGAAAAAGATAGCCCAGTCAACATAGAAGCAGAACCTCCATTCGGAGACAGCTACATCATCATAGGAGTAGAGCCGGGACAACTGAAGCTCAACTGGTTCAAGAAAGGAAGTTCTATCGGCCAAATGTTTGAGACAACGATGAGAGGGGCGAAGAGAATGGCCATTTTGGGTGACACAGCCTGGGACTTCGGATCCCTGGGAGGAGTGTTTACATCCATAGGAAAAGCTCTCCACCAAGTCTTTGGAGCAATCTATGGAGCTGCCTTCAGTGGGGTTTCATGGACCATGAAAATCCTTATAGGAGTCATTATCACATGGATAGGAATGAACTCACGCAGCACCTCACTGTCTGTGTCACTAGTATTGGTGGGAATTGTGACACTGTATTTGGGAGTCATGGTGCAGGCC
>DV2/CYD14/THAILAND/035/2012
TTCCATCTAACCACACGCAACGGAGAACCACACATGATCGTCGGTATACAGGAGAAAGGGAAAAGTCTTCTGTTCAAAACAGAGGATGGTGTGAACATGTGCACCCTAATGGCTATGGACCTTGGTGAATTGTGTGAAGACACAATCACGTACAAGTGTCCTCTTCTCAGGCAGAATGAACCAGAAGACATAGACTGTTGGTGCAACTCCACGTCCACGTGGGTAACCTATGGGACCTGCACCACTACGGGAGAACATAGGAGAGAAAAAAGATCAGTGGCACTTGTTCCACATGTGGGAATGGGACTGGAGACGCGAACCGAAACATGGATGTCATCAGAAGGGGCTTGGAAACATGCCCAGAGAATTGAAACTTGGATCCTGAGACATCCAGGCTTCACCATAATGGCAGCAATCCTGGCATACACCATAGGGACGACACATTTCCAGAGAGCTCTGATTTTCATCCTACTGACAGCTGTCGCTCCTTCAATGACAATGCGTTGCATAGGAATATCAAATAGAGACTTTGTAGAGGGGGTTTCAGGAGGAAGCTGGGTTGACATAGTCTTAGACACTAGAAGCTGTGTGACGACGATGGCAAAAAACAAACCAACATTGGATTTCGAACTGATAAAAACGGAAGCCAAACAGCCTGCCACTTTAAGGAAGTACTGCATAGAAGCAAAACTAACCAACACAACAACAGAATCCCGTTGCCCAACACAAGGAGAACCCAGCCTAAATGAAGAACAGGACAAGAGGTTCGTCTGCAAACACTCCATGGTAGACAGAGGATGGGGAAATGGATGCGGATTATTTGGAAAAGGAGGCATTGTGACCTGTGCTATGTTCACATGCAAAAAGAACATGGAAGGGAAAATCGTGCAACCAGAAAACTTGGAATACACCATTGTAGTAACACCTCACTTAGGGGAAGAGAATGCAGTCGGAAATGACACAGGAAGACACGGCACGGAAATCAAAGTAACACCACAGAGTTCCATTACAGAAGCAGAACTGACAGGTTATGGCACCGTCACGATGGATGTCATTCCGAGAACGGGCCTCGACTTCAATGAGATGGTGTTGCTGCAGATGGAAAACAAAGCTTGGCTGGTGCATAGGCAATGGTTCCTAGACCTGCCATTACCATGGCTGCCCGGAGCAGATAAACAAGAGTCAAATTGGATACAGAAAGAAACATTGGTCACTTTCAAAAATCCCCATGCGAAGAAACAGGATGTTGTTGTTTTAGGATCCCAAGAAGGGGCCATGCACACGGCACTCACAGGAGCCACAGAAATCCAAATGTCGTCAGGAAACTTGCTCTTCACTGGACATCTCAAGTGCAGGCTGAGAATGGACAAGCTACAGCTTAAAGGAATGTCATATTCTATGTGCACAGGAAAGTTTAAAGTTGTGAAGGAAATAGCAGAAACACAACATGGAACGATAGTTATCAGAGTGCAATATGAAGGGGACGGCTCTCCATGCAAAATCCCTTTTGAGATAATGGATTTGGAAAAAAGATATGTCTTAGGCCGCCTGATCACAGTCAACCCAATTGTAACAGAAAAAGATAGCCCAGTCAACATAGAAGCAGAACCTCCATTCGGAGACAGTTACATCATCATAGGAGTAGAGCCGGGACAACTGAAGCTCAACTGGTTCAAGAAAGGAAGTTCTATCGGCCAAATGTTTGAGACAACGATGAGAGGGGCGAAGAGAATGGCCATTTTGGGTGACACAGCCTGGGACTTCGGATCCCTGGGAGGAGTGTTTACATCCATAGGAAAAGCTCTCCACCAAGTCTTTGGAGCGATCTATGGAGCTGCCTTCAGTGGGGTTTCATGGACCATGAAAATCCTCATAGGAGTCATTATTACATGGATAGGAATGAACTCACGCAGCACCTCACTGTCTGTGTCACTAGTACTGGTGGGAATTGTGACACTGTATTTGGGAGTCATGGTGCAGGCC
>DV2/CYD14/THAILAND/037/2012
---------------------GGAGAACCACACATGATCGTCGGCATACAGGAGAAAGGGAAAAGTCTTCTGTTCAAAACAGAGGATGGTGTGAACATGTGCACCCTCATGGCTATGGACCTTGGTGAATTGTGTGAAGACACAATCACGTACAAGTGTCCTCTTCTCAGGCAGAATGAGCCAGAAGACATAAACTGTTGGTGCAACTCCACGTCCACGTGGGTAACCTATGGGACCTGTACCACTACGGGAGAACATAGAAGAGAAAAAAGATCAGTGGCACTCGTTCCACATGTGGGAATGGGACTGGAGACGCGAACTGAAACATGGATGTCATCAGAAGGGGCTTGGAAACATGCCCAGAGAATTGAAACTTGGATCCTGAGACATCCAGGCTTCACCATAATGGCGGCAATCCTGGCATACACCATAGGGACGACACACTTCCAGAGAGTCCTGATTTTCATCCTACTGACAGCTGTCGCTCCTTCAATGACAATGCGTTGCATAGGAATATCAAATAGAGACTTTGTGGAAGGGGTTTCAGGAGGAAGCTGGGTTGACATAGTCTTGAGACATGGAAGCTGTGTGACGACGATGGCAAAAAACAAACCAACATTGGATTTCGAACTGATAAAAACGGAAGCCAAACAGCCTGCCACCCTAAGGAAGTACTGCATAGAAGCAAAACTAACCAACACAACAACAGAATCCCGTTGCCCAACACAAGGAGAACCCAGCCTAAAAGAAGAGCAGGATAAGAGGTTCGTCTGCAAACACTCCATGGTAGACAGAGGATGGGGAAATGGATGCGGATTATTTGGAAAGGGAGGCATTGTGACCTGTGCTATGTTCACATGCAAAAAGAACATGGAAGGGAAAATCGTGCAACCAGAAAACTTGGAATACACCATTGTGGTGACACCTCACTCAGGGGAAGAGCATGCGGTCGGAAATGACACAGGAAAACACGGCATGGAAATCAAAGTAACACCACAGAGCTCCATCACAGAAGCAGAATTGACAGGTTATGGCACCGTCACGATGGAGTGCTCTCCCAGAACAGGCCTCGACTTCAATGAGATGGTGTTACTGCAGATGGAAAATAAAGCTTGGCTGGTGCATAGGCAATGGTTCCTAGACCTGCCATTACCATGGCTGCCCGGAGCAGATAAACAAGAGTCAAATTGGATACAGAAAGAAACATTGGTCACTTTCAAAAATCCCCATGCGAAGAAACAGGATGTTGTTGTATTAGGATCCCAAGAAGGGGCCATGCATACAGCACTCACAGGAGCCACAGAAATCCAAATGTCGTCAGGAAACTTGCTCTTCACTGGACATCTCAAGTGCAGGCTGAGAATGGACAAGCTACAGCTTAAAGGAATGTCATACTCTATGTGCACAGGAAAGTTTAAAGTTGTGAAGGAAATAGCAGAAACACAACATGGAACGATAGTTATCAGAGTGCAATATGAAGGGGACGGCTCTCCATGCAAAATCCCTTTTGAGATAATGGATTTGGAAAAAAGATACGTCTTAGGCCGCCTGATCACAGTCAACCCAATTGTAACAGAAAAAGATAGCCCAGTCAACATAGAAGCAGAACCTCCATTCGGAGACAGCTACATCATCATAGGAGTAGAGCCGGGACAACTGAAGCTCAACTGGTTCAAGAAAGGAAGTTCTATCGGCCAAATGTTTGAGACAACGATGAGAGGGGCGAAAAGAATGGCCATTTTGGGTGACACAGCCTGGGACTTCGGATCCCTGGGAGGAGTGTTTACATCTATAGGAAAAGCTCTCCACCAAGTCTTTGGAGCAATCTATGGAGCTGCCTTCAGTGGGGTTTCATGGACCATGAAAATCCTCATAGGAGTCATTATCACATGGATAGGAATGAACTCACGCAGCACCTCACTGTCTGTGTCACTAGTACTGGTGGGAATTGTGACACTGTATTTGGGAGTCATGGTGCAGGCC
>DV2/CYD14/THAILAND/038/2013
---------------------GGAGAACCACACATGATCGTCGGCATACAGGAGAAAGGGAAAAGTCTTCTGTTCAAAACAGAGGATGGTGTGAACATGTGCACCCTCATGGCTATGGACCTTGGTGAATTGTGTGAAGACACAATCACGTACAAGTGTCCTCTTCTCAGGCAGAATGAGCCAGAAGACATAGACTGTTGGTGCAACTCCACGTCCACGTGGGTAACCTATGGGACCTGTACCACTACGGGAGAACATAGAAGAGAAAAAAGATCAGTGGCACTCGTTCCACATGTGGGAATGGGACTGGAGACGCGAACTGAAACATGGATGTCATCAGAAGGGGCTTGGAAACATGCCCAGAGAATTGAAACTTGGATCCTGAGACATCCAGGCTTCACCATAATGGCGGCAATCCTGGCATACACCATAGGGACGACACACTTCCAGAGAGTCCTGATTTTCATCCTACTGACAGCTGTCGCTCCTTCAATGACAATGCGTTGCATAGGAATATCAAATAGAGACTTTGTAGAAGGGGTTTCAGGAGGAAGTTGGGTTGACATAGTCTTAGACACTAGAAGCTGTGTGACGACGATGGCAAAAAACAAACCAACATTGGATTTCGAACTGACAAAAACGGAAGCCAAACAGCCTGCCACCCTAAGGAAGTACTGCATAGAAGCAAAACTAACCAACACAACAACAGAATCCCGTTGCCCAACACAAGGGGAACCCAGCCTAAAAGAAGAGCAGGATAAGAGGTTCGTCTGCAAACACTCCATGGTAGACAGAGGATGGGGAAATGGATGTGGATTATTTGGAAAGGGAGGCATTGTGACCTGTGCTATGTTCACATGCAAAAAGAACATGGAAGGGAAAATCGTGCAACCAGAAAACTTGGAATACACCATTGTGGTGACACCTCACTCAGGGGAAGAGCATGCGGTCGGAAATGACACAGGAAAACACGGCATGGAAATCAAAGTAACACCACAGAGCTCCATCACAGAAGCAGAATTGACAGGTTATGGCACCGTCACGATGGAGTGCTCTCCGAGAACGGGCCTCGACTTCAATGAGATGGTGTTACTGCAGATGGAAAATAAAGCTTGGCTGGTGCATAGGCAATGGTTTTTAGACCTGCCATTACCATGGCTGCCCGGAGCAGATAAACAAGAGTCAAATTGGATACAGAAAGAAACATTGGTCACTTTCAAAAATCCCCATGCGAAGAAACAGGATGTTGTTGTTTTAGGATCCCAAGAAGGGGCCATGCATACAGCACTCACAGGAGCCACAGAAATCCAAATGTCGTCAGGAAACTTGCTCTTCACTGGACATCTCAAGTGCAGGCTGAGAATGGACAAGCTACAGCTTAAAGGAATGTCATACTCTATGTGCACAGGAAAGTTTAAAGTTGTGAAGGAAATAGCAGAAACACAACATGGAACGATAGTTATCAGAGTGCAATATGAAGGGGACGGCTCTCCATGCAAAATCCCTTTTGAGATAATGGATTTGGAAAAAAGATATGTCTTAGGCCGCCTGATCACAGTCAACCCAATTGTAACAGAAAAAGATAGCCCAGTCAACATAGAAGCAGAACCTCCATTCGGAGACAGCTACATCATCATAGGAGTAGAGCCGGGACAACTGAAGCTCAACTGGTTCAAGAAAGGAAGTTCTATCGGCCAAATGTTTGAGACAACGATGAGAGGGGCGAAAAGAATGGCCATTTTGGGTGACACAGCCTGGGACTTCGGATCCCTGGGAGGAGTGTTTACATCTATAGGAAAAGCTCTCCACCAAGTCTTTGGAGCAATCTATGGAGCTGCCTTCAGTGGGGTTTCATGGACCATGAAAATCCTCATAGGAGTCATTATCACATGGATAGGAATGAACTCACGCAGCACCTCACTGTCTGTGTCACTAGTACTGGTGGGAATTGTGACACTGTATTTGGGAGTCATGGTGCAGGCC
>DV2/CYD14/THAILAND/059/2013
TTCCATCTAACCACACGCAATGGAGAACCACATATGATCGTTGGTATACAGGAGAAAGGGAAAAGTCTTCTGTTCAAAACAGAGGATGGTGTGAACATGTGCACCCTCATGGCTATGGACCTTGGTGAATTGTGTGAGGACACAATCACGTACAAGTGTCCTCTTCTCAGGCAGAACGAGCCAGAAGACATAGACTGTTGGTGCAACTCCACGTCCACGTGGGTAACCTATGGGACCTGTACCACTACGGGAGAACATAGAAGAGAAAAAAGATCAGTGGCACTCGTTCCACATGTGGGAATGGGACTGGAGACGCGAACTGAAACATGGATGTCATCAGAAGGGGCTTGGAAACATGCCCAGAGAATTGAAACTTGGATCCTGAGACATCCAGGCTTCACCATAATGGCGGCAATCCTGGCATACACCATAGGGACGACACATTTTCAGAGAGTCCTGATTTTCATCCTACTGACAGCTGTCGCTCCTTCAATGACAATGCGTTGCATAGGAATATCAAATAGAGACTTTGTAGAAGGGGTTTCAGGAGGAAGTTGGGTTGACATAGTCTTAGAACATGGAAGCTGTGTGACGACGATGGCAAAAAACAAACCAACATTGGATTTCGAACTGATGAAAACGGAAGCCAAACAGCCTGCCACCCTAAGGAAGTACTGCATAGAAGCAAAACTAACCAACACAACAACAGAATCCCGTTGCCCAACACAAGGGGAACCCAGCCTAAAAGAAGAGCAGGATAAGAGGTTCGTCTGCAAACACTCCATGGTAGACAGAGGATGGGGAAATGGATGTGGATTGTTTGGAAAGGGAGGCATTGTGACCTGTGCTATGTTCACATGCAAAAAGAACATGGAAGGGAAAATCGTGCAACCAGAAAACTTGGAATACACCATTGTGGTGACACCCCACTCAGGGGAAGAGCATGCGGTCGGAAATGACACAGGAAAACACGGCATGGAAATCAAAGTAACACCACAGAGCTCCATCACAGAAGCAGAATTGACAGGTTATGGCACCGTCACGATGGAGTGCTCCCCGAGAACAGGCCTCGACTTTAATGAGATGGTGTTACTGCAGATGGAAAATAAAGCTTGGCTGGTGCATAGGCAATGGTTTCTAGACCTGCCATTACCATGGCTGCCCGGAGCGGATAAACAAGAGTCAAATTGGATACAGAAAGAAACATTGGTCACTTTCAAAAATCCCCATGCGAAGAAACAGGATGTTGTTGTTTTAGGATCCCAAGAAGGGGCCATGCATACAGCACTCACAGGAGCCACAGAAATCCAAATGTCGTCAGGAAACTTGCTCTTCACTGGACATCTCAAGTGCAGGCTGAGAATGGACAAGCTACAGCTTAAAGGAATGTCATACTCTATGTGCACAGGAAAGTTTAAAGTTGTGAAGGAAATAGCAGAAACACAACATGGAACAATAGTTATCAGAGTGCAATATGAAGGGGACGGCTCTCCATGCAAAATCCCTTTTGAGATAATGGATTTGGAAAAAAGATATGTCTTAGGCCGCCTGATCACAGTCAACCCAATTGTAACAGAAAAAGATAGCCCAGTCAACATAGAAGCAGAACCTCCATTCGGAGACAGCTACATCATCATAGGAGTAGAGCCGGGACAACTGAAACTCAACTGGTTCAAGAAAGGAAGTTCTATCGGCCAAATGTTTGAGACAACGATGAGAGGGGCGAAGAGAATGGCCATTTTGGGTGACACAGCCTGGGACTTCGGATCCCTAGGAGGAGTGTTTACATCCATAGGAAAAGCTCTCCACCAAGTCTTTGGAGCAATCTATGGAGCTGCCTTCAGTGGGGTTTCATGGACCATGAAAATCCTCATAGGAGTCATTATCACATGGATAGGAATGAACTCACGCAGCACCTCACTGTCTGTGTCACTAGTACTGGTGGGAATTGTGACACTGTATTTGGGAGTTATGGTGCAGGCC
>DV2/CYD14/THAILAND/060/2012
TTCCATCTAACCACACGCAACGGAGAACCACACATGATCGTCGGTATACAGGAGAAAGGGAAAAGTCTTCTGTTCAAAACAGAGGATGGTGTGAACATGTGCACCCTAATGGCTATGGACCTTGGTGAATTGTGTGAAGACACAATCACGTACAAGTGTCCTCTTCTCAGGCAGAATGAACCAGAAGACATAGACTGTTGGTGCAACTCCACGTCCACGTGGGTAACCTATGGGACCTGCACCACTACGGGAGAACATAGGAGAGAAAAAAGATCAGTGGCACTCGTTCCACATGTGGGAATGGGACTGGAGACGCGAACCGAAACATGGATGTCATCAGAAGGGGCTTGGAAACATGCCCAGAGAATTGAAACTTGGATCCTGAGACATCCAGGCTTCACCATAATGGCAGCAATCCTGGCATACACCATAGGGACGACACATTTCCAGAGAGTTCTGATTTTCATCCTACTGACAGCTGTCGCTCCTTCAATGACAATGCGTTGCATAGGAATATCAAATAGAGACTTTGTAGAAGGGGTTTCAGGAGGAAGTTGGGTTGACATAGTCTTAGAACATGGAAGCTGTGTGACGACGATGGCAAAAAACAAACCAACATTGGATTTCGAACTGATAAAAACGGAAGCCAAACAGCCTGCCACCCTAAGGAAGTACTGCATAGAAGCAAAACTAACCAACACAACAACAGAATCCCGTTGCCCAACACAAGGGGAACCCAGCCTAAAAGAAGAGCAGGACAAGAGGTTCGTCTGCAAACACTCCATGGTAGACAGAGGATGGGGAAATGGATGTGGATTATTTGGAAAAGGAGGCATTGTGACCTGTGCTATGTTCACATGCAAAAAGAACATGGAAGGGAAAATCGTGCAACCAGAAAACTTGGAATACACCATTGTAGTAACACCTCATTCAGGGGAAGAGCATGCGGTCGGAAATGACACAGGAAAACACGGCAAGGAAATCAAAGTAACACCACAGAGTTCCATCACAGAAGCAGAATTGACAGGTTATGGCACCGTCACGATGGAGTGCTCCCCGAGAACAGGCCTCGACTTCAATGAGATGGTGTTGCTGCAGATGGAAAATAAAGCTTGGCTGGTGCATAGGCAATGGTTTCTAGACCTGCCATTACCATGGCTGCCTGGAGCGGATAAACAAGAGTCAAATTGGATACAGAAAGAAACATTGGTCACTTTCAAAAATCCCCATGCGAAGAAACAGGATGTTGTTGTTTTAGGATCCCAAGAAGGGGCCATGCACACGGCACTCACAGGAGCCACAGAAATCCAAATGTCGTCAGGAAACTTGCTCTTCACTGGACATCTCAAGTGCAGGCTGAGAATGGACAAGCTACAGCTTAAAGGAATGTCATATTCTATGTGCACAGGAAAGTTTAAAGTTGTGAAGGAAATAGCAGAAACACAACATGGAACGATAGTTATCAGAGTGCAATATGAAGGGGACGGCTCTCCATGCAAAATCCCTTTTGAGATAATGGATTTGGAAAAAAGATATGTCTTAGGCCGCCTGATCACAGTCAACCCAATTGTAACAGAAAAAGATAGCCCAGTCAACATAGAAGCAGAACCTCCATTTGGAGACAGTTACATCATCATAGGAGTAGAGCCGGGACAACTGAAGCTCAACTGGTTCAAGAAAGGAAGTTCTATCGGCCAAATGTTTGAGACAACGATGAGAGGGGCGAAGAGAATGGCCATTTTGGGTGACACAGCCTGGGACTTCGGATCCCTGGGAGGAGTGTTTACATCTATAGGAAAAGCTCTCCACCAAGTCTTTGGAGCGATCTATGGAGCTGCCTTCAGTGGGGTTTCATGGACTATGAAAATCCTCATAGGAGTCATTATCACATGGATAGGAATGAACTCACGCAGCACCTCACTGTCTGTGTCACTAGTACTGGTGGGAATTGTGACACTGTATTTGGGAGTCATGGTGCAGGCC
>DV2/CYD14/THAILAND/061/2013
TTCCATCTAACCACACGCAATGGAGAACCACACATGATCGTCGGCATACAGGAGAAAGGGAAAAGTCTTCTGTTCAAAACAGAGGATGGTGTGAACATGTGCACCCTCATGGCTATGGACCTTGGTGAATTGTGTGAAGACACAATCACGTACAAGTGTCCTCTTCTCAGGCAGAATGAGCCAGAAGACATAGACTGTTGGTGCAACTCCACGTCCACGTGGGTAACCTATGGGACCTGTACCACTACGGGAGAACATAGAAGAGAAAAAAGATCAGTGGCACTCGTTCCACATGTGGGAATGGGACTGGAGACGCGAACTGAAACATGGATGTCATCAGAAGGGGCTTGGAAACATGCCCAGAGAATTGAAACTTGGATCCTGAGACATCCAGGCTTCACCATAATGGCGGCAATCCTGGCATACACCATAGGGACGACACACTTCCAGAGAGTCCTGATTTTCATCCTACTGACAGCTGTCGCTCCTTCAATGACAATGCGTTGCATAGGAATATCAAATAGAGACTTTGTAGAAGGGGTTTCAGGAGGAAGTTGGGTTGACATAGTCTTAGAACATGGAAGCTGTGTGACGACGATGGCAAAAAACAAACCAACATTGGATTTCGAACTGATAAAAACGGAAGCCAAACAGCCTGCCACCCTAAGGAAGTACTGCATAGAAGCAAAACTAACCAACACAACAACAGAATCCCGTTGCCCAACACAAGGGGAACCCAGCCTAAAAGAAGAGCAGGATAAGAGGTTCGTCTGCAAACACTCCATGGTAGACAGAGGATGGGGAAATGGATGTGGATTATTTGGAAAGGGAGGCATTGTGACCTGTGCTATGTTCACATGCAAAAAGAACATGGAAGGGAAAATCGTGCAACCAGAAAACTTGGAATACACCATTGTGGTGACGCCTCACTCAGGGGAAGAGCATGCGGTCGGAAATGACACAGGAAAACACGGCATGGAAATCAAAGTAACACCACAGAGCTCCATCACAGAAGCAGAATTGACAGGTTATGGCACCGTCACGATGGAGTGCTCCCCGAGAACAGGCCTCGACTTCAATGAGATGGTGTTACTGCAGATGGAAAATAAAGCTTGGCTGGTGCATAGGCAATGGTTTTTAGACCTGCCATTACCATGGCTGCCCGGAGCGGATAAACAAGAGTCAAATTGGATACAGAAAGAAACATTGGTCACTTTCAAAAATCCCCATGCGAAGAAACAGGATGTTGTTGTATTAGGATCCCAAGAAGGGGCCATGCATACAGCACTCACAGGAGCCACAGAAATCCAAATGTCGTCAGGAAACTTGCTCTTCACTGGACATCTCAAGTGCAGGCTGAGAATGGACAAGCTACAGCTTAAAGGAATGTCATACTCTATGTGCACAGGAAAGTTTAAAGTTGTGAAGGAAATAGCAGAAACACAACATGGAACGATAGTTATCAGAGTGCAATATGAAGGGGACGGCTCTCCATGCAAAATCCCTTTTGAGATAATGGATTTGGAAAAAAGATATGTCTTAGGCCGCCTGATCACAGTCAACCCAATTGTAACAGAAAAAGATAGCCCAGTCAACATAGAAGCAGAACCTCCATTCGGAGACAGCTACATCATCATAGGAGTAGAGCCGGGACAACTGAAGCTCAACTGGTTCAAGAAAGGAAGTTCTATCGGCCAAATGTTTGAGACAACGATGAGAGGGGCGAAAAGAATGGCCATTTTGGGTGACACAGCCTGGGACTTCGGATCCCTGGGAGGAGTGTTTACATCTATAGGAAAAGCTCTCCACCAAGTCTTTGGAGCAATCTATGGAGCTGCCTTCAGTGGGGTTTCATGGACCATGAAAATCCTCATAGGAGTCATTATCACATGGATAGGAATGAACTCACGCAGCACCTCACTGTCTGTGTCACTAGTACTGGTGGGAATTGTGACACTGTATTTGGGAGTCATGGTGCAGGCC
>DV2/CYD14/THAILAND/063/2013
TTCCATCTAACCACACGCAATGGAGAACCACACATGATCGTTGGTATACAGGAGAAAGGGAAAAGTCTTCTGTTCAAAACAGAGGATGGTGTGAACATGTGCACCCTCATGGCTATGGACCTTGGTGAATTGTGTGAGGACACAATCACGTACAAGTGTCCTCTTCTCAGGCAGAATGAGCCAGAAGACATAGACTGTTGGTGCAACTCCACGTCCACGTGGGTAACCTATGGGACCTGTACCACTACGGGAGAACATAGAAGAGAAAAAAGATCAGTGGCACTCGTTCCACATGTGGGAATGGGACTGGAGACGCGAACTGAAACATGGATGTCATCAGAAGGGGCTTGGAAACATGCCCAGAGAATTGAAACTTGGATCCTGAGACATCCAGGCTTCACCATAATGGCGGCAATCCTGGCATACACTATAGGGACGACACAATTTCAGAGAGTCCTGATTTTCATCCTACTGACAGCTGTCGCTCCTTCAATGACAATGCGTTGCATAGGAATATCAAATAGAGACTTTGTAGAAGGGGTTTCAGGAGGAAGTTGGGTTGACATAGTCTTAGAACATGGAAGCTGTGTGACGACGATGGCAAAAAACAAACCAACATTGGATTTCGAACTGATAAAAACGGAAGCCAAACAGCCTGCCACCCTAAGGAAGTACTGCATAGAAGCAAAACTAACCAACACAACAACAGAATCCCGTTGCCCAACACAAGGAGAACCC---------------------------------------------------------------------------------------------------------------------------------------------------------------------------------------------------------------------------------------------------------------------------------------------------------------------------------------------------------------------------------------------------------------------------------------------------------------------------------------------------------------------------------------------------------------------------------------------------------------------------------------------------------------------------------------------------------------------------------------------------------------------------------------------------------------------------------------------------------------------------------------------------------------------------------------------------------------------------------------------------------------------------------------------------------------------------------------------------------------------------------------------------------------------------------------------------------------------------------------------------------------------------------------------
>DV2/CYD14/THAILAND/313/2012
TTCCATCTAACCACACGCAATGGAGAACCACACATGATCGTTGGTATACAGGAGAAAGGGAAAAGTCTTCTGTTCAAAACAGAGGATGGTGTGAACATGTGCACCCTCATGGCTATGGACCTTGGTGAATTGTGTGAGGACACAATCACGTACAAGTGTCCTCTTCTCAGGCAGAATGAGCCAGAAGACATAGACTGTTGGTGCAACTCCACGTCCACGTGGGTAACCTATGGGACCTGTACCACTACGGGAGAACATAGAAGAGAAAAAAGATCAGTGGCACTCGTTCCACATGTGGGAATGGGACTGGAGACGCGAACTGAAACATGGATGTCATCAGAAGGGGCTTGGAAACATGCCCAGAGAATTGAAACTTGGATCCTGAGACATCCAGGCTTCACCATAATGGCGGCAATCCTGGCATACACCATAGGGACGACACAATTTCAGAGAGTCCTGATTTTCATCCTACTGACAGCTGTCGCTCCCTCAATGACAATGCGTTGCATAGGAATATCAAATAGAGACTTTGTAGAAGGGGTTTCAGGAGGAAGTTGGGTTGACATAGTCTTAGAACATGGAAGCTGCGTGACGACGATGGCAAAAAACAAACCAACATTGGATTTCGAACTGATAAAAACGGAAGCCAAACAGCCTGCCACCCTAAGGAAGTACTGCATAGAAGCAAAACTAACCAACACAACAACAGAATCCCGTTGCCCAACACAAGGGGAACCCAGCCTAAAAGAAGAGCAGGATAAGAGGTTTGTCTGCAAACACTCCATGGTAGACAGAGGATGGGGAAATGGATGTGGATTGTTTGGAAAGGGAGGCATTGTGACCTGTGCTATGTTCACATGCAAAAAGAACATGGAAGGGAAAATCGTGCAACCAGAAAACTTGGAATACACCATTGTGGTGACACCTCACTCAGGGGAAGAGCATGCGGTCGGAAATGACACAGGAAAACACGGCATGGAAATCAAAGTAACACCACAGAGCTCCATCACAGAAGCAGAATTGACAGGTTATGGCACCGTCACGATGGAGTGCTCCCCGAGAACAGGCCTCGACTTCAATGAGATGGTGTTACTGCAGATGGAAAATAAAGCTTGGCTGGTGCATAGGCAATGGTTCCTAGACCTGCCATTACCATGGCTGCCCGGAGCGGATAAACAAGAGTCAAATTGGATACAGAAAGAAACATTGGTCACTTTCAAAAACCCCCATGCGAAGAAACAGGATGTTGTTGTTTTAGGATCCCAAGAAGGGGCCATGCATACAGCACTCACAGGAGCCACAGAAATCCAAATGTCGTCAGGAAACTTGCTCTTCACTGGACATCTCAAATGCAGGCTGAGAATGGACAAGCTACAGCTTAAAGGAATGTCATACTCTATGTGCACAGGAAAGTTTAAAGTCGTGAAGGAAATAGCAGAAACACAACATGGAACGATAGTTATCAGAGTGCAATATGAAGGGGACGGCTCTCCATGCAAAATCCCTTTTGAGATAATGGATTTGGAAAAAAGATATGTCTTAGGCCGCCTGATCACAGTCAACCCAATTGTAACAGAAAAAGATAGCCCAGTCAACATAGAAGCAGAACCTCCATTTGGAGACAGCTACATCATCATAGGAGTAGAGCCGGGACAACTGAAACTCAACTGGTTCAAGAAAGGAAGTTCTATCGGCCAAATGTTTGAGACAACGATGAGAGGGGCGAAGAGAATGGCCATTTTGGGTGACACAGCCTGGGACTTCGGATCCCTGGGAGGAGTGTTTACATCCATAGGAAAAGCTCTCCACCAAGTCTTTGGAGCAATCTATGGAGCTGCCTTCAGTGGGGTTTCATGGACCATGAAAATCCTCATAGGAGTCATTATCACATGGATAGGAATGAACTCACGCAGCACCTCACTGTCTGTGTCACTAGTACTGGTGGGAATTGTGACACTGTATTTGGGAGTCATGGTGCAGGCC
>DV2/CYD14/THAILAND/314/2012
TTCCATCTAACCACACGCAATGGAGAACCACACATGATCGTTGGTATACAGGAGAAAGGGAAAAGTCTTCTGTTCAAAACAGAGGATGGTGTGAACATGTGCACCCTCATGGCCATGGACCTTGGTGAATTGTGTGAGGACACAATCACGTACAAGTGTCCTCTTCTCAGGCAGAATGAGCCAGAAGACATAGACTGTTGGTGCAACTCCACGTCCACGTGGGTAACCTATGGGACCTGTGCCACTACGGGAGAACATAGAAGAGAAAAAAGATCAGTGGCACTCGTTCCACATGTGGGAATGGGACTGGAGACGCGAACTGAAACATGGATGTCATCAGAAGGGGCTTGGAAACATGCCCAGAGAATTGAAACTTGGATCCTGAGACATCCAGGCTTCACCATAATGGCGGCAATCCTGGCATACACCATAGGGACGACACATTTTCAGAGAGTCCTGATTTTCATCCTACTGACAGCTGTCGCTCCTTCAATGACAATGCGCTGCATAGGAATATCAAATAGAGACTTTGTAGAAGGGGTTTCAGGAGGAAGCTGGGTTGACATAGTCTTGGAACATGGAAGCTGTGTGACGACGATGGCAAAAAACAAACCAACATTGGATTTCGAACTGATAAAAACGGAAGCCAAACAGCCTGCCACCCTAAGGAAGTACTGCATAGAAGCAAAACTAACCAACACAACAACAGAATCCCGTTGCCCAACACAAGGGGAACCCAGCCTAAAAGAAGAGCAGGATAAAAGGTTCGTCTGCAAACACTCCATGGTAGACAGAGGATGGGGAAATGGATGTGGATTGTTTGGAAAGGGAGGCATTGTGACCTGTGCTATGTTCACATGCAAAAAGAACATGGAAGGGAAAATCGTGCAACCAGAAAACTTGGAATACACCATTGTGGTGACACCTCACTCAGGGGAAGAGCATGCGGTCGGAAATGACACAGGAAAACACGGCATGGAAATCAAGGTAACACCACAGAGCTCCATCACAGAAGCAGAATTGACAGGTTATGGCACCGTCACGATGGAGTGCTCCCCGAGAACAGGCCTCGATTTCAATGAGATGGTGTTACTGCAGATGGAAAATAAAGCTTGGCTGGTGCATAGGCAATGGTTTCTAGACCTGCCATTACCATGGCTGCCCGGAGCGGATAAACAAGAGTCAAATTGGATACAGAAAGAAACATTGGTCACTTTCAAAAATCCCCATGCGAAGAAACAGGATGTTGTTGTTTTAGGATCCCAAGAAGGGGCCATGCATACAGCACTCACAGGAGCCACAGAAATCCAAATGTCGTCAGGAAACTTGCTCTTCACTGGACATCTCAAGTGCAGGCTGAGAATGGACAAGCTACAGCTTAAAGGAATGTCATACTCTATGTGCACAGGAAAGTTTAAAGTTGTGAAGGAAATAGCAGAAACACAACATGGAACGATAGTTATCAGAGTGCAATATGAAGGGGACGACTCTCCATGCAAAATCCCTTTTGAGATAATGGATTTGGAAAAAAGATATGTCTTGGGCCGCCTGATCACAGTCAACCCAATTGTAACAGAAAAAGATAGCCCAGTCAACATAGAAGCAGAACCTCCATTCGGAGACAGCTACATCATCATAGGAGTAGAGCCGGGACAACTGAAACTCAACTGGTTCAAGAAAGGAAGTTCTATCGGCCAAATGTTTGAGACAACGATGAGAGGGGCGAAGAGAATGGCCATTTTGGGTGACACAGCCTGGGACTTCGGATCCCTGGGAGGAGTGTTTACATCCATAGGAAAAGCTCTCCACCAAGTCTTTGGAGCAATCTATGGAGCTGCCTTCAGTGGGGTTTCATGGACCATGAAAATCCTCATAGGAGTCATTATCACATGGATAGGAATGAACTCACGCAGCACCTCACTGTCTGTGTCACTAGTGCTGGTGGGAATTGTGACACTGTATTTGGGAGTCATGGTGCAGGCC
>DV2/CYD14/THAILAND/315/2012
TTTCATCTAACCACACGCAATGGAGAACCACACATGATCGTTGGTATACAGGAGAAAGGGAAAAGTCTTCTGTTCAAAACAGAGGATGGTGTGAACATGTGCACCCTCATGGCTATGGACCTTGGTGAATTGTGTGAGGACACAATCACGTACAAGTGTCCTCTTCTCAGGCAGAATGAGCCAGAAGACATAGACTGTTGGTGCAACTCCACGTCCACGTGGGTAACCTATGGGACCTGTACCACTACGGGAGAACATAGAAGAGAAAAAAGATCAGTGGCACTCGTTCCACATGTGGGAATGGGACTGGAGACGCGAACTGAAACATGGATGTCATCAGAAGGGGCTTGGAAACATGCCCAGAGAATTGAAACTTGGATCCTGAGACATCCAGGCTTCACCATAATGGCGGCAATCCTGGCATACACCATAGGGACGACACATTTTCAGAGAGTCCTGATTTTCATCCTACTGACAGCTGTCGCTCCTTCAATGACAATGCGTTGCATAGGAATATCAAATAGAGACTTTGTAGAAGGGGTTTCAGGAGGAAGTTGGGTTGACATAGTCTTAGAACATGGAAGCTGTGTGACGACGATGGCAAAAAACAAACCAACATTGGATTTCGAACTGATAAAAACGGAAGCCAAACAGCCTGCCACCCTAAGGAAGTACTGCATAGAAGCAAAACTAACCAACACAACAACAGAATCCCGTTGCCCAACACAAGGGGAACCCAGCCTAAAAGAAGAGCAGGATAAGAGGTTCGTCTGCAAACACTCCATGGTAGACAGAGGATGGGGAAATGGATGTGGATTGTTTGGAAAGGGAGGCATTGTGACCTGTGCTATGTTCACATGCAAAAAGAACATGGAAGGGAAAATCGTGCAACCAGAAAACTTGGAATACACCATTGTGGTGACACCTCACTCAGGGGAAGAGCATGCGGTCGGAAATGACACAGGAAAACACGGCATGGAAATCAAAGTAACACCACAGAGCTCCATCACAGAAGCAGAATTGACAGGTTATGGCACCGTCACGATGGAGTGCTCTCCGAGAACAGGCCTCGACTTCAATGAGATGGTGTTACTGCAGATGGAAAATAAAGCTTGGCTGGTGCATAGGCAATGGTTCCTAGACCTGCCATTGCCATGGCTGCCCGGAGCGGATAAACAAGAGTCAAATTGGATACAGAAAGAAACATTGGTCACTTTTAAAAATCCCCATGCGAAGAAACAGGATGTTGTTGTTTTAGGATCCCAAGAAGGGGCCATGCATACAGCACTCACAGGAGCCACAGAAATCCAAATGTCGTCAGGAAACTTGCTCTTCACTGGACATCTCAAATGCAGGCTGAGAATGGACAAGCTACAGCTTAAAGGAATGTCATACTCTATGTGCACAGGAAAGTTTAAAGTTGTGAAGGAAATAGCAGAAACACAACATGGAACGATAGTTATCAGAGTGCAATATGAAGGGGACGGCTCTCCATGCAAAATCCCTTTTGAGATAATGGATTTGGAAAAAAGATATGTCTTAGGCCGCCTGATCACAGTCAACCCAATTGTAACAGAAAAAGATAGCCCAGTCAACATAGAAGCAGAACCTCCATTCGGAGACAGCTACATCATCATAGGAGTAGAGCCGGGACAACTGAAACTCAACTGGTTCAAGAAAGGAAGTTCTATCGGCCAAATGTTTGAGACAACGATGAGAGGGGCGAAGAGAATGGCCATTTTGGGTGACACAGCCTGGGACTTCGGATCCCTGGGAGGAGTGTTTACATCCATAGGAAAAGCTCTCCACCAAGTCTTTGGAGCAATCTATGGAGCTGCCTTCAGTGGGGTTTCATGGACCATGAAAATCCTCATAGGAGTCATTATCACATGGATAGGAATGAACTCACGCAGCACCTCACTGTCTGTGTCACTAGTACTGGTGGGAATTGTGACACTGTATTTGGGAGTCATGGTGCAGGCC
>DV2/CYD14/THAILAND/316/2011
TTTCATCTAACCACACGCAATGGAGAACCACACATGATCGTTGGTATACAGGAGAAAGGGAAAAGTCTTCTGTTCAAAACAGAGGATGGTGTGAACATGTGCACCCTCATGGCTATGGACCTTGGTGAATTGTGTGAGGACACAATCACGTACAAGTGTCCTCTTCTCAGGCAGAATGAGCCAGAAGACATAGACTGTTGGTGCAACTCCACGTCCACGTGGGTAACCTATGGGACCTGTACCACTACGGGAGAACATAGAAGAGAAAAAAGATCAGTGGCACTCGTTCCACATGTGGGAATGGGACTGGAGACGCGAACTGAAACATGGATGTCATCAGAAGGGGCTTGGAAACATGCCCAGAGAATTGAAACTTGGATCCTGAGACATCCAGGCTTCACCATAATGGCGGCAATCCTGGCATACACCATAGGGACGACACATTTTCAGAGAGTCCTGATTTTCATCCTACTGACAGCTGTCGCTCCTTCAATGACAATGCGTTGCATAGGAATATCAAATAGAGACTTTGTAGAAGGGGTTTCAGGAGGAAGTTGGGTTGACATAGTCTTAGAACATGGAAGCTGTGTGACGACGATGGCAAAAAACAAACCAACATTGGATTTCGAACTGATAAAAACGGAAGCCAAACAGCCTGCCACCCTAAGGAAGTACTGCATAGAAGCAAAACTAACCAACACAACAACAGAATCCCGTTGCCCAACACAAGGGGAACCCAGCCTAAAAGAAGAGCAGGATAAGAGGTTCGTCTGCAAACACTCCATGGTAGACAGAGGATGGGGAAATGGATGTGGATTGTTTGGAAAGGGAGGCATTGTGACCTGTGCTATGTTCACATGCAAAAAGAACATGGAAGGGAAAATCGTGCAACCAGAAAACTTGGAATACACCATTGTGGTGACACCTCACTCAGGGGAAGAGCATGCGGTCGGAAATGACACAGGAAAACACGGCATGGAAATCAAAGTAACACCACAGAGCTCCATCACAGAAGCAGAATTGACAGGTTATGGCACCGTCACGATGGAGTGCTCCCCGAGAACAGGCCTCGACTTCAATGAGATGGTGTTACTGCAGATGGAAAATAAAGCTTGGCTGGTGCATAGGCAATGGTTCCTAGACCTGCCATTACCATGGCTGCCCGGAGCGGATAAACAAGAGTCAAATTGGATACAGAAAGAAACATTGGTCACTTTTAAAAATCCCCATGCGAAGAAACAGGATGTTGTTGTTTTAGGATCCCAAGAAGGGGCCATGCATACAGCACTCACAGGAGCCACAGAAATCCAAATGTCGTCAGGAAACTTGCTCTTCACTGGACATCTCAAATGCAGGCTGAGAATGGACAAGCTACAGCTTAAAGGAATGTCATACTCTATGTGCACAGGAAAGTTTAAAGTTGTGAAGGAAATAGCAGAAACACAACATGGAACGATAGTTATCAGAGTGCAATATGAAGGGGACGGCTCTCCATGCAAAATCCCTTTTGAGATAATGGATTTGGAAAAAAGATATGTCTTAGGCCGCCTGATCACAGTCAACCCAATTGTAACAGAAAAAGATAGCCCAGTCAACATAGAAGCAGAACCTCCATTCGGAGACAGCTACATCATCATAGGAGTAGAGCCGGGACAACTGAAACTCAACTGGTTCAAGAAAGGAAGTTCTATCGGCCAAATGTTTGAGACAACGATGAGAGGGGCGAAGAGAATGGCCATTTTGGGTGACACAGCCTGGGACTTCGGATCCCTGGGAGGAGTGTTTACATCCATAGGAAAAGCTCTCCACCAAGTCTTTGGAGCAATCTATGGAGCTGCCTTCAGTGGGGTTTCATGGACCATGAAAATCCTCATAGGAGTCATTATCACATGGATAGGAATGAACTCACGCAGCACCTCACTGTCTGTGTCACTAGTACTGGTGGGAATTGTGACACTGTATTTGGGAGTCATGGTGCAGGCC
>DV2/CYD14/THAILAND/317/2012
TTCCATCTAACCACACGCAATGGAGAACCACACATGATCGTTGGTATACAGGAGAAAGGGAAAAGTCTTCTGTTCAAAACAGAGGATGGTGTGAACATGTGCACCCTCATGGCTATGGACCTTGGTGAATTGTGTGAGGACACAATCACGTACAAGTGTCCTCTTCTCAGGCAGAATGAGCCAGAAGACATAGACTGTTGGTGCAACTCCACGTCCACGTGGGTAACCTATGGGACCTGTACCACTACGGGAGAACATAGAAGAGAAAAAAGATCAGTGGCACTCGTTCCACATGTGGGAATGGGACTGGAGACGCGAACTGAAACATGGATGTCATCAGAAGGGGCTTGGAAACATGCCCAGAGAATTGAAACTTGGATCCTGAGACATCCAGGCTTCACCATAATGGCGGCAATCCTGGCATACACCATAGGGACGACACAATTTCAGAGAGTCCTGATTTTCATCCTACTGACAGCTGTCGCTCCCTCAATGACAATGCGTTGCATAGGAATATCAAATAGAGACTTTGTAGAAGGGGTTTCAGGAGGAAGTTGGGTTGACATAGTCTTAGAACATGGAAGCTGCGTGACGACGATGGCAAAAAACAAACCAACATTGGATTTCGAACTGATAAAAACGGAAGCCAAACAGCCTGCCACCCTAAGGAAGTACTGCATAGAAGCAAAACTAACCAACACAACAACAGAATCCCGTTGCCCAACACAAGGGGAACCCAGCCTAAAAGAAGAGCAGGATAAGAGGTTTGTCTGCAAACACTCCATGGTAGACAGAGGATGGGGAAATGGATGTGGATTGTTTGGAAAGGGAGGCATTGTGACCTGTGCTATGTTCACATGCAAAAAGAACATGGAAGGGAAAATCGTGCAACCAGAAAACTTGGAATACACCATTGTGGTGACACCTCACTCAGGGGAAGAGCATGCGGTCGGAAATGACACAGGAAAACACGGCATGGAAATCAAAGTAACACCACAGAGCTCCATCACAGAAGCAGAATTGACAGGTTATGGCACCGTCACGATGGAGTGCTCCCCGAGAACAGGCCTCGACTTCAATGAGATGGTGTTACTGCAGATGGAAAATAAAGCTTGGCTGGTGCATAGGCAATGGTTCCTAGACCTGCCATTACCATGGCTGCCCGGAGCGGATAAACAAGAGTCAAATTGGATACAGAAAGAAACATTGGTCACTTTCAAAAACCCCCATGCGAAGAAACAGGATGTTGTTGTTTTAGGATCCCAAGAAGGGGCCATGCATACAGCACTCACAGGAGCCACAGAAATCCAAATGTCGTCAGGAAACTTGCTCTTCACTGGACATCTCAAATGCAGGCTGAGAATGGACAAGCTACAGCTTAAAGGAATGTCATACTCTATGTGCACAGGAAAGTTTAAAGTCGTGAAGGAAATAGCAGAAACACAACATGGAACGATAGTTATCAGAGTGCAATATGAAGGGGACGGCTCTCCATGCAAAATCCCTTTTGAGATAATGGATTTGGAAAAAAGATATGTCTTAGGCCGCCTGATCACAGTCAACCCAATTGTAACAGAAAAAGATAGCCCAGTCAACATAGAAGCAGAACCTCCATTTGGAGACAGCTACATCATCATAGGAGTAGAGCCGGGACAACTGAAACTCAACTGGTTCAAGAAAGGAAGTTCTATCGGCCAAATGTTTGAGACAACGATGAGAGGGGCGAAGAGAATGGCCATTTTGGGTGACACAGCCTGGGACTTCGGATCCCTGGGAGGAGTGTTTACATCCATAGGAAAAGCTCTCCACCAAGTCTTTGGAGCAATCTATGGAGCTGCCTTCAGTGGGGTTTCATGGACCATGAAAATCCTCATAGGAGTCATTATCACATGGATAGGAATGAACTCACGCAGCACCTCACTGTCTGTGTCACTAGTACTGGTGGGAATTGTGACACTGTATTTGGGAGTCATGGTGCAGGCC
>DV2/CYD14/THAILAND/318/2012
TTCCATCTAACCACACGCAATGGAGAACCACACATGATCGTCGGTATACAGGAGAAAGGGAAAAGTCTTCTGTTCAAAACAGAGGATGGTGTGAACATGTGCACCCTCATGGCTATGGACCTTGGTGAATTGTGTGAAGACACAATCACGTACAAGTGTCCTCTTCTCAGGCAGAATGAGCCAGAAGACATAGACTGTTGGTGCAACTCCACGTCCACGTGGGTAACCTATGGGACCTGTACCACTACGGGAGAACATAGAAGAGAAAAAAGATCAGTGGCACTCGTTCCACATGTGGGAATGGGACTGGAGACGCGAACTGAAACATGGATGTCATCAGAAGGGGCTTGGAAACATGCCCAGAGAATTGAAACTTGGATCCTGAGACATCCAGGCTTCACCATAATGGCGGCAATCCTGGCATACACCATAGGGACAACACATTTCCAGAGAGTCCTGATTTTCATCCTACTGACAGCTGTCGCTCCTTCAATGACAATGCGTTGCATAGGAATATCAAATAGAGACTTTGTAGAAGGGGTTTCAGGAGGAAGTTGGGTTGACATAGTCTTAGAACATGGAAGTTGTGTGACGACGATGGCAAAAAACAAACCAACATTGGATTTCGAACTGATAAAAACGGAAGCTAAACAGCCTGCCACCCTAAGGAAGTACTGCATAGAAGCAAAACTAACCAACACAACAACAGAATCCCGTTGCCCAACACAAGGGGAACCCAGCCTAAAAGAAGAGCAGGATAAGAGGTTCGTCTGCAAGCACTCCATGGTAGACAGAGGATGGGGAAATGGATGTGGATTATTTGGAAAGGGAGGCATTGTGACCTGTGCTATGTTCACATGCAAAAAGAACATGGAAGGGAAAATCGTGCAACCAGAAAACTTGGAATACACCATTGTGGTGACACCTCACTCAGGGGAAGAGCATGCGGTCGGAAATGACACAGGAAAACACGGCATGGAAATCAAAGTAACACCACAGAGCTCCATCACAGAAGCAGAATTGACAGGTTATGGCACCGTCACGATGGAGTGCTCCCCGAGAACAGGCCTCGACTTCAATGAGATGGTGTTACTGCAGATGGAAAACAAAGCTTGGCTGGTGCATAGGCAATGGTTCCTAGACCTGCCATTACCATGGCTGCCCGGAGCGGATAAACAAGAGTCAAACTGGATACAGAAAGAAACATTGGTCACTTTCAAAAATCCCCATGCAAAGAAACAGGATGTTGTTGTTTTAGGATCCCAAGAAGGGGCCATGCATACAGCACTCACAGGAGCCACAGAAATCCAAATGTCGTCAGGAAACTTGCTCTTCACTGGACATCTCAAGTGCAGGCTGAGAATGGACAAGCTACAGCTTAAAGGAATGTCATACTCTATGTGCACAGGAAAGTTTAAAGTTGTGAAGGAAATAGCAGAAACACAACATGGAACGATAGTTATCAGAGTGCAATATGAAGGGGACGGCTCTCCATGCAAAATCCCTTTTGAGATAATGGATTTGGAAAAAAGATATGTTTTAGGCCGCCTGATCACAGTCAACCCAATTGTAACAGAAAAAGATAGCCCAGTCAACATAGAAGCAGAACCTCCATTCGGAGACAGCTACATCATCATAGGAGTAGAGCCGGGACAACTGAAGCTCAACTGGTTCAAGAAAGGAAGTTCTATCGGCCAAATGTTTGAGACAACGATGAGAGGGGCGAAGAGAATGGCCATTTTGGGTGACACAGCCTGGGACTTCGGATCCCTGGGAGGAGTGTTTACATCCATAGGAAAAGCTCTCCACCAAGTCTTTGGAGCAATCTATGGAGCTGCCTTCAGTGGGGTTTCATGGACCATGAAAATCCTTATAGGAGTCATTATCACATGGATAGGAATGAACTCACGCAGCACCTCACTGTCTGTGTCACTAGTACTGGTGGGAATTGTGACACTGTATTTGGGAGTCATGGTGCAGGCC
>DV2/CYD14/THAILAND/319/2012
TTCCATCTAACCACACGCAATGGAGAACCACACATGATCGTCGGCATACAGGAGAAAGGGAAAAGTCTTCTGTTCAAAACAGAGGATGGTGTGAACATGTGCACCCTCATGGCTATGGACCTTGGTGAATTGTGTGAAGACACAATCACGTACAAGTGTCCTCTTCTCAGGCAGAATGAGCCAGAAGACATAGACTGTTGGTGCAACTCCACGTCCACGTGGGTAACCTATGGGACCTGTACCACTACGGGAGAACATAGAAGAGAAAAAAGATCAGTGGCACTCGTTCCACATGTGGGAATGGGACTGGAGACGCGAACTGAAACATGGATGTCATCAGAAGGGGCTTGGAAACATGCCCAGAGAATTGAAACTTGGATCCTGAGACATCCAGGCTTCACCATAATGGCGGCAATCCTGGCATACACCATAGGGACGACACACTTCCAGAGAGTCCTGATTTTCATCCTACTGACAGCTGTCGCTCCTTCAATGACAATGCGTTGCATAGGAATATCAAATAGAGACTTTGTAGAAGGGGTTTCAGGAGGAAGTTGGGTTGACATAGTCTTAGAACATGGAAGCTGTGTGACGACGATGGCAAAAAACAAACCAACATTGGATTTCGAACTGATAAAAACGGAAGCCAAACAGCCTGCCACCCTAAGGAAGTACTGCATAGAAGCAAAACTAACCAACACAACAACAGAATCCCGTTGCCCAACACAAGGGGAACCCAGCCTAAAAGAAGAGCAGGATAAGAGGTTCGTCTGCAAACACTCCATGGTAGACAGAGGATGGGGAAATGGATGTGGATTATTTGGAAAGGGAGGCATTGTGACCTGTGCTATGTTCACATGCAAAAAGAACATGGAAGGGAAAATCGTGCAACCAGAAAACTTGGAATACACCATTGTGGTGACACCTCACTCAGGGGAAGAGCATGCGGTCGGAAATGACACAGGAAAACACGGCATGGAAATCAAAGTAACACCACAGAGCTCCATCACAGAAGCAGAATTGACAGGTTATGGCACCGTCACGATGGAGTGCTCCCCGAGAACAGGCCTCGACTTCAATGAGATGGTGTTACTGCAGATGGAAAATAAAGCTTGGCTGGTGCATAGGCAATGGTTTTTAGACCTGCCATTACCATGGCTGCCCGGAGCGGATAAACAAGAGTCAAATTGGATACAGAAAGAAACATTGGTCACTTTCAAAAATCCCCATGCGAAGAAACAGGATGTTGTTGTTTTAGGATCCCAAGAAGGGGCCATGCATACAGCACTCACAGGAGCCACAGAAATCCAAATGTCGTCAGGAAACTTGCTCTTCACTGGACATCTCAAGTGCAGGCTGAGAATGGACAAGCTACAGCTTAAAGGAATGTCATACTCTATGTGCACAGGAAAGTTTAAAGTTGTGAAGGAAATAGCAGAAACACAACATGGAACGATAGTTATCAGAGTGCAATATGAAGGGGACGGCTCTCCATGCAAAATCCCTTTTGAGATAATGGATTTGGAAAAAAGATATGTCTTAGGCCGCCTGATCACAGTCAACCCAATTGTAACAGAAAAAGATAGCCCAGTCAACATAGAAGCAGAACCTCCATTCGGAGACAGCTACATCATCATAGGAGTAGAGCCGGGACAACTGAAGCTCAACTGGTTCAAGAAAGGAAGTTCTATCGGCCAAATGTTTGAGACAACGATGAGAGGGGCGAAAAGAATGGCCATTTTGGGTGACACAGCCTGGGACTTCGGATCCCTGGGAGGAGTGTTTACATCTATAGGAAAAGCTCTCCACCAAGTCTTTGGAGCAATCTATGGAGCTGCCTTCAGTGGGGTTTCATGGACCATGAAAATCCTCATAGGAGTCATTATCACATGGATAGGAATGAACTCACGCAGCACCTCACTGTCTGTGTCACTAGTACTGGTGGGAATTGTGACACTGTATTTGGGAGTCATGGTGCAGGCC
>DV2/CYD14/THAILAND/320/2012
TTCCATCTAACCACACGCAATGGAGAACCACACATGATCGTCGGCATACAGGAGAAAGGGAAAAGTCTTCTGTTCAAAACAGAGGATGGTGTGAACATGTGCACCCTCATGGCTATGGACCTTGGTGAATTGTGTGAAGACACAATCACGTACAAGTGTCCTCTTCTCAGGCAGAATGAGCCAGAAGACATAGACTGTTGGTGCAACTCCACGTCCACGTGGGTAACCTATGGGACCTGTACCACTACGGGAGAACATAGAAGAGAAAAAAGATCAGTGGCACTCGTTCCACATGTGGGAATGGGACTGGAGACGCGAACTGAAACATGGATGTCATCAGAAGGGGCTTGGAAACATGCCCAGAGAATTGAAACTTGGATCCTGAGACATCCAGGCTTCACCATAATGGCGGCAATCCTGGCATACACCATAGGGACGACACACTTCCAGAGAGTCCTGATTTTCATCCTACTGACAGCTGTCGCTCCTTCAATGACAATGCGTTGCATAGGAATATCAAATAGAGACTTTGTAGAAGGGGTTTCAGGAGGAAGTTGGGTTGACATAGTCTTAGAACATGGAAGCTGTGTGACGACGATGGCAAAAAACAAACCAACATTGGATTTCGAACTGATAAAAACGGAAGCCAAACAGCCTGCCACCCTAAGGAAGTACTGCATAGAAGCAAAACTAACCAACACAACAACAGAATCCCGTTGCCCAACACAAGGGGAACCCAGCCTAAAAGAAGAGCAGGATAAGAGGTTCGTCTGCAAACACTCCATGGTAGACAGAGGATGGGGAAATGGATGTGGATTATTTGGAAAGGGAGGCATTGTGACCTGTGCTATGTTCACATGCAAAAAGAACATGGAAGGGAAAATCGTGCAACCAGAAAACTTGGAATACACCATTGTGGTGACACCTCACTCACTGGAAGAGCATGCGGTCGGAAATGACACAGGAAAACACGGCATGGAAATCAAAGTAACACCACAGAGCTCCATCACAGAAGCAGAATTGACAGGTTATGGCACCGTCACGATGGAGTGCTCCCCGAGAACAGGCCTCGACTTCAATGAGATGGTGTTACTGCAGATGGAAAATAAAGCTTGGCTGGTGCATAGGCAATGGTTTTTAGACCTGCCATTACCATGGCTGCCCGGAGCGGATAAACAAGAGTCAAATTGGATACAGAAAGAAACATTGGTCACTTTCAAAAATCCCCATGCGAAGAAACAGGATGTTGTTGTTTTAGGATCCCAAGAAGGGGCCATGCATACAGCACTCACAGGAGCCACAGAAATCCAAATGTCGTCAGGAAACTTGCTCTTCACTGGACATCTCAAGTGCAGGCTGAGAATGGACAAGCTACAGCTTAAAGGAATGTCATACTCTATGTGCACAGGAAAGTTTAAAGTTGTGAAGGAAATAGCAGAAACACAACATGGAACGATAGTTATCAGAGTGCAATATGAAGGGGACGGCTCTCCATGCAAAATCCCTTTTGAGATAATGGATTTGGAAAAAAGATATGTCTTAGGCCGCCTGATCACAGTCAACCCAATTGTAACAGAAAAAGATAGCCCAGTCAACATAGAAGCAGAACCTCCATTCGGAGACAGCTACATCATCATAGGAGTAGAGCCGGGACAACTGAAGCTCAACTGGTTCAAGAAAGGAAGTTCTATCGGCCAAATGTTTGAGACAACGATGAGAGGGGCGAAAAGAATGGCCATTTTGGGTGACACAGCCTGGGACTTCGGATCCCTGGGAGGAGTGTTTACATCTATAGGAAAAGCTCTCCACCAAGTCTTTGGAGCAATCTATGGAGCTGCCTTCAGTGGGGTTTCATGGACCATGAAAATCCTCATAGGAGTCATTATCACATGGATAGGAATGAACTCACGCAGCACCTCACTGTCTGTGTCACTAGTACTGGTGGGAATTGTGACACTGTATTTGGGAGTCATGGTGCAGGCC
>DV2/CYD14/THAILAND/321/2012
TTCCATCTAACCACACGCAATGGAGAACCACACATGATCGTCGGCATACAGGAGAAAGGGAAAAGTCTTCTGTTCAAAACAGAGGATGGTGTGAACATGTGCACCCTCATGGCTATGGACCTTGGTGAATTGTGTGAAGACACAATCACGTACAAGTGTCCTCTTCTCAGGCAGAATGAGCCAGAAGACATAGACTGTTGGTGCAACTCCACGTCCACGTGGGTAACCTATGGGACCTGTACCACTACGGGAGAACATAGAAGAGAAAAAAGATCAGTGGCACTCGTTCCACATGTGGGAATGGGACTGGAGACGCGAACTGAAACATGGATGTCATCAGAAGGGGCTTGGAAACATGCCCAGAGAATTGAAACTTGGATCCTGAGACATCCAGGCTTCACCATAATGGCGGCAATCCTGGCATACACCATAGGGACGACACACTTCCAGAGAGTCCTGATTTTCATCCTACTGACAGCTGTCGCTCCTTCAATGACAATGCGTTGCATAGGAATATCAAATAGAGACTTTGTAGAAGGGGTTTCAGGAGGAAGTTGGGTTGACATAGTCTTAGAACATAGAAGCTGTGTGACGACGATGGCAAAAAACAAACCAACATTGGATTTCGAACTGATAAAAACGGAAGCCAAACAGCCTGCCACCCTAAGGAAGTACTGCATAGAAGCAAAACTAACCAACACAACAACAGAATCCCGTTGCCCAACACAAGGGGAACCCAGCCTAAAAGAAGAGCAGGATAAGAGGTTCGTCTGCAAACACTCCATGGTAGACAGAGGATGGGGAAATGGATGTGGATTATTTGGAAAGGGAGGCATTGTGACCTGTGCTATGTTCACATGCAAAAAGAACATGGAAGGGAAAATCGTGCAACCAGAAAACTTGGAATACACCATTGTGGTGACACCTCACTCAGGGGAAGAGCATGCGGTCGGAAATGACACAGGAAAACACGGCATGGAAATCAAAGTAACACCACAGAGCTCCATCACAGAAGCAGAATTGACAGGTTATGGCACCGTCACGATGGAGTGCTCCCCGAGAACAGGCCTCGACTTCAATGAGATGGTGTTACTGCAGATGGAAAATAAAGCTTGGCTGGTGCATAGGCAATGGTTCCTAGACCTGCCATTACCATGGCTGCCCGGAGCGGATAAACAAGAGTCAAATTGGATACAGAAAGAAACATTGGTCACTTTCAAAAATCCCCATGCGAAGAAACAGGATGTTGTTGTTTTAGGATCCCAAGAAGGGGCCATGCATACAGCACTCACAGGAGCCACAGAAATCCAAATGTCGTCAGGAAACTTGCTCTTCACTGGACATCTCAAGTGCAGGCTGAGAATGGACAAGCTACAGCTTAAAGGAATGTCATACTCTATGTGCACAGGAAAGTTTAAAGTTGTGAAGGAAATAGCAGAAACACAACATGGAACGATAGTTATCAGAGTGCAATATGAAGGGGACGGCTCTCCATGCAAAATCCCTTTTGAGATAATGGATTTGGAAAAAAGATATGTCTTAGGCCGCCTGATCACAGTCAACCCAATTGTAACAGAAAAAGATAGCCCAGTCAACATAGAAGCAGAACCTCCATTCGGAGACAGCTACATCATCATAGGAGTAGAGCCGGGACAACTGAAGCTCAACTGGTTCAAGAAAGGAAGTTCTATCGGCCAAATGTTTGAGACAACGATGAGAGGGGCGAAAAGAATGGCCATTTTGGGTGACACAGCCTGGGACTTCGGATCCCTGGGAGGAGTGTTTACATCTATAGGAAAAGCTCTCCACCAAGTCTTTGGAGCAATCTATGGAGCTGCCTTCAGTGGGGTTTCATGGACCATGAAAATCCTCATAGGAGTCATTATCACATGGATAGGAATGAACTCACGCAGCACCTCACTGTCTGTGTCACTAGTACTGGTGGGAATTGTGACACTGTATTTGGGAGTCATGGTGCAGGCC
>DV2/CYD14/THAILAND/322/2012
TTCCATCTAACCACACGCAACGGAGAACCACACATGATCGTCGGTATACAGGAGAAAGGGAAAAGTCTTCTGTTCAAAACAGAGGATGGTGTGAACATGTGCACCCTAATGGCTATGGACCTTGGTGAATTGTGTGAAGACACAATCACGTACAAGTGTCCTCTTCTCAGGCAGAATGAACCAGAAGACATAGACTGTTGGTGCAACTCCACGTCCACGTGGGTAACCTATGGGACCTGCACCACTACGGGAGAACATAGGAGAGAAAAAAGATCAGTGGCACTTGTTCCACATGTGGGAATGGGACTGGAGACGCGAACCGAAACATGGATGTCATCAGAAGGGGCTTGGAAACATGCCCAGAGAATTGAAACTTGGATCCTGAGACATCCAGGCTTCACCATAATGGCAGCAATCCTGGCATACACCATAGGGACGACACATTTCCAGAGAGCTCTGATTTTCATCCTACTGACAGCTGTCGCTCCTTCAATGACAATGCGTTGCATAGGAATATCAAATAGAGACTTTGTAGAGGGGGTTTCAGGAGGAAGTTGGGTTGACATAGTCTTGGAACATGGAAGCTGTGTGACGACGATGGCAAAAAACAAACCAACATTGGATTTCGAACTGATAAAAACGGAAGCCAAACAGCCTGCCACCCTAAGGAAGTACTGCATAGAAGCAAAACTAACCAACACAACAACAGAATCCCGTTGCCCAACACAAGGGGAACCCAGCCTAAAAGAAGAGCAGGACAAGAGGTTCGTCTGCAAACACTCCATGGTAGACAGAGGATGGGGAAATGGATGTGGATTATTTGGAAAAGGAGGCATTGTGACCTGTGCTATGTTCACATGCAAAAAGAACATGGAAGGGAAAATCGTGCAACCAGAAAACTTGGAATACACCATTGTAGTAACACCTCATTCAGGGGAAGAGCATGCGGTCGGAAATGACACAGGAAAACACGGCAAGGAAATCAAAGTAACACCACAGAGTTCCATCACAGAAGCAGAATTGACAGGTTATGGCACCGTCACGATGGAGTGCTCTCCGAGAACAGGCCTTGACTTCAATGAGATGGTGTTGCTGCAGATGGAAAACAAAGCTTGGCTGGTGCATAGGCAATGGTTCCTAGACCTGCCATTACCATGGCTGCCCGGAGCGGATAAACAAGAGTCAAATTGGATACAGAAAGAAACATTGGTCACTTTCAAAAATCCCCATGCGAAGAAACAGGATGTTGTTGTTTTAGGATCCCAAGAAGGGGCCATGCACACGGCACTCACAGGAGCCACAGAAATCCAAATGTCGTCAGGAAACTTGCTCTTCACTGGACATCTCAAGTGCAGGCTGAGAATGGACAAGCTACAGCTTAAAGGAATGTCATATTCTATGTGCACAGGAAAGTTTAAAGTTGTGAAGGAAATAGCAGAAACACAACATGGAACGATAGTTATCAGAGTGCAATATGAAGGGGACGGCTCTCCATGCAAAATCCCTTTTGAGATAATGGATTTGGAAAAAAGATATGTCTTAGGCCGCCTGATCACAGTCAACCCAATTGTAACAGAAAAAGATAGCCCAGTCAACATAGAAGCAGAACCTCCATTCGGAGACAGTTACATCATCATAGGAGTAGAGCCGGGACAACTGAAGCTCAACTGGTTCAAGAAAGGAAGTTCTATCGGCCAAATGTTTGAGACAACGATGAGAGGGGCGAAGAGAATGGCCATTTTGGGTGACACAGCCTGGGACTTCGGATCCCTGGGAGGAGTGTTTACATCCATAGGAAAAGCTCTCCACCAAGTCTTTGGAGCGATCTATGGAGCTGCCTTCAGTGGGGTTTCATGGACCATGAAAATCCTCATAGGAGTCATTATTACATGGATAGGAATGAACTCACGCAGCACCTCACTGTCTGTGTCACTAGTACTGGTGGGAATTGTGACACTGTATTTGGGAGTCATGGTGCAGGCC
>DV2/CYD14/THAILAND/323/2012
TTCCATCTAACCACACGCAATGGAGAACCACACATGATCGTCGGCATACAGGAGAAAGGGAAAAGTCTTCTGTTCAAAACAGAGGATGGTGTGAACATGTGCACCCTCATGGCTATGGACCTTGGTGAATTGTGTGAAGACACAATCACGTACAAGTGTCCTCTTCTCAGGCAGAATGAGCCAGAAGACATAGACTGTTGGTGCAACTCCACGTCCACGTGGGTAACCTATGGGACCTGTACCACTACGGGAGAACATAGAAGAGAAAAAAGATCAGTGGCACTCGTTCCACATGTGGGAATGGGACTGGAGACGCGAACTGAAACATGGATGTCATCAGAAGGGGCTTGGAAACATGCCCAGAGAATTGAAACTTGGATCCTGAGACATCCAGGCTTCACCATAATGGCGGCAATCCTGGCATACACCATAGGGACGACACACTTCCAGAGAGTCCTGATTTTCATCCTACTGACAGCTGTCGCTCCTTCAATGACAATGCGTTGCATAGGAATATCAAATAGAGACTTTGTAGAAGGGGTTTCAGGAGGAAGTTGGGTTGACATAGTCTTAGAACATGGAAGCTGTGTGACGACGATGGCAAAAAACAAACCAACATTGGATTTCGAACTGATAAAAACGGAAGCCAAACAGCCTGCCACCCTAAGGAAGTACTGCATAGAAGCAAAACTAACCAACACAACAACAGAATCCCGTTGCCCAACACAAGGGGAACCCAGCCTAAAAGAAGAGCAGGATAAGAGGTTCGTCTGCAAACACTCCATGGTAGACAGAGGATGGGGAAATGGATGTGGATTATTTGGAAAGGGAGGCATTGTGACCTGTGCTATGTTCACATGCAAAAAGAACATGGAAGGGAAAATCGTGCAACCAGAAAACTTGGAATACACCATTGTGGTGACACCTCACTCAGGGGAAGAGCATGCGGTCGGAAATGACACAGGAAAACACGGCATGGAAATCAAAGTAACACCACAGAGCTCCATCACAGAAGCAGAATTGACAGGTTATGGCACCGTCACGATGGAGTGCTCCCCGAGAACAGGCCTCGACTTCAATGAGATGGTGTTACTGCAGATGGAAAATAAAGCTTGGCTGGTGCATAGGCAATGGTTCCTAGACCTGCCATTACCATGGCTGCCCGGAGCGGATAAACAAGAGTCAAATTGGATACAGAAAGAAACATTGGTCACTTTCAAAAATCCCCATGCGAAGAAACAGGACGTTGTTGTTTTAGGATCCCAAGAAGGGGCCATGCATACAGCACTCACAGGAGCCACAGAAATCCAAATGTCGTCAGGAAACTTGCTCTTCACTGGACATCTCAAGTGCAGGCTGAGAATGGACAAGCTACAGCTTAAAGGAATGTCATACTCTATGTGCACAGGAAAGTTTAAAGTTGTGAAGGAAATAGCAGAAACACAACATGGAACGATAGTTATCAGAGTGCAATATGAAGGGGACGGCTCTCCATGCAAAATCCCTTTTGAGATAATGGATTTGGAAAAAAGATATGTCTTAGGCCGCCTGATCACAGTCAACCCAATTGTAACAGAAAAAGATAGCCCAGTCAACATAGAAGCAGAACCTCCATTCGGAGACAGCTACATCATCATAGGAGTAGAGCCGGGACAACTGAAGCTCAACTGGTTCAAGAAAGGAAGTTCTATCGGCCAAATGTTTGAGACAACGATGAGAGGGGCGAAAAGAATGGCCATTTTGGGTGACACAGCCTGGGACTTCGGATCCCTGGGAGGAGTGTTTACATCTATAGGAAAAGCTCTCCACCAAGTCTTTGGAGCAATCTATGGAGCTGCCTTCAGTGGGGTTTCATGGACCATGAAAATCCTCATAGGAGTCATTATCACATGGATAGGAATGAACTCACGCAGCACCTCACTGTCTGTGTCACTAGTACTGGTGGGAATTGTGACACTGTATTTGGGAGTCATGGTGCAGGCC
>DV2/CYD14/THAILAND/324/2012
TTCCATCTAACCACACGCAATGGAGAACCACACATGATCGTTGGTATACAGGAGAAAGGGAAAAGTCTTCTGTTCAAAACAGAGGATGGTGTGAACATGTGCACCCTCATGGCTATGGACCTTGGTGAATTGTGTGAGGACACAATCACGTACAAGTGTCCTCTTCTCAGGCAGAATGAGCCAGAAGACATAGACTGTTGGTGCAACTCCACGTCCACGTGGGTAACCTATGGGACCTGTACCACTACGGGAGAACATAGAAGAGAAAAAAGATCAGTGGCACTCGTTCCACATGTGGGAATGGGACTGGAGACGCGAACTGAAACATGGATGTCATCAGAAGGGGCTTGGAAACATGCCCAGAGAATTGAAACTTGGATCCTGAGACATCCAGGCTTCACCATAATGGCGGCAATCCTGGCATACACCATAGGGACGACACAATTTCAGAGAGTCCTGATTTTCATCCTACTGACAGCTGTCGCTCCCTCAATGACAATGCGTTGCATAGGAATATCAAATAGAGACTTTGTAGAAGGGGTTTCAGGAGGAAGTTGGGTTGACATAGTCTTAGAACATGGAAGCTGCGTGACGACGATGGCAAAAAACAAACCAACATTGGATTTCGAACTGATAAAAACGGAAGCCAAACAGCCTGCCACCCTAAGGAAGTACTGCATAGAAGCAAAACTAACCAACACAACAACAGAATCCCGTTGCCCAACACAAGGGGAACCCAGCCTAAAAGAAGAGCAGGATAAGAGGTTTGTCTGCAAACACTCCATGGTAGACAGAGGATGGGGAAATGGATGTGGATTGTTTGGAAAGGGAGGCATTGTGACCTGTGCTATGTTCACATGCAAAAAGAACATGGAAGGGAAAATCGTGCAACCAGAAAACTTGGAATACACCATTGTGGTGACACCTCACTCAGGGGAAGAGCATGCGGTCGGAAATGACACAGGAAAACACGGCATGGAAATCAAAGTAACACCACAGAGCTCCATCACAGAAGCAGAATTGACAGGTTATGGCACCGTCACGATGGAGTGCTCCCCGAGAACAGGCCTCGACTTCAATGAGATGGTGTTACTGCAGATGGAAAATAAAGCTTGGCTGGTGCATAGGCAATGGTTCCTAGACCTGCCATTACCATGGCTGCCCGGAGCGGATAAACAAGAGTCAAATTGGATACAGAAAGAAACATTGGTCACTTTCAAAAATCCCCATGCGAAGAAACAGGATGTTGTTGTTTTAGGATCCCAAGAAGGGGCCATGCATACAGCACTCACAGGAGCCACAGAAATCCAAATGTCGTCAGGAAACTTGCTCTTCACTGGACATCTCAAATGCAGGCTGAGAATGGACAAGCTACAGCTTAAAGGAATGTCATACTCTATGTGCACAGGAAAGTTTAAAGTCGTGAAGGAAATAGCAGAAACACAACATGGAACGATAGTTATCAGAGTGCAATATGAAGGGGACGGCTCTCCATGCAAAATCCCTTTTGAGATAATGGATTTGGAAAAAAGATATGTCTTAGGCCGCCTGATCACAGTCAACCCAATTGTAACAGAAAAAGATAGCCCAGTCAACATAGAAGCAGAACCTCCATTTGGAGACAGCTACATCATCATAGGAGTAGAGCCGGGACAACTGAAACTCAACTGGTTCAAGAAAGGAAGTTCTATCGGCCAAATGTTTGAGACAACGATGAGAGGGGCGAAGAGAATGGCCATTTTGGGTGACACAGCCTGGGACTTCGGATCCCTGGGAGGAGTGTTTACATCCATAGGAAAAGCTCTCCACCAAGTCTTTGGAGCAATCTATGGAGCTGCCTTCAGTGGGGTTTCATGGACCATGAAAATCCTCATAGGAGTCATTATCACATGGATAGGAATGAACTCACGCAGCACCTCACTGTCTGTGTCACTAGTACTGGTGGGAATTGTGACACTGTATTTGGGAGTCATGGTGCAGGCC
>DV2/CYD14/THAILAND/325/2012
TTCCATCTAACCACACGCAATGGAGAACCACACATGATCGTTGGTATACAGGAGAAAGGGAAAAGTCTTCTGTTCAAAACAGAGGATGGTGTGAACATGTGCACCCTCATGGCTATGGACCTTGGTGAATTGTGTGAGGACACAATCACGTACAAGTGTCCTCTTCTCAGGCAGAATGAGCCAGAAGACATAGACTGTTGGTGCAACTCCACGTCCACGTGGGTAACCTATGGGACCTGTACCACTACGGGAGAACATAGAAGAGAAAAAAGATCAGTGGCACTCGTTCCACATGTGGGAATGGGACTGGAGACGCGAACTGAAACATGGATGTCATCAGAAGGGGCTTGGAAACATGCCCAGAGAATTGAAACTTGGATCCTGAGACATCCAGGCTTCACCATAATGGCGGCAATCCTGGCATACACCATAGGGACGACACAATTTCAGAGAGTCCTGATTTTCATCCTACTGACAGCTGTCGCTCCCTCAATGACAATGCGTTGCATAGGAATATCAAATAGAGACTTTGTAGAAGGGGTTTCAGGAGGAAGTTGGGTTGACATAGTCTTAGAACATGGAAGCTGCGTGACGACGATGGCAAAAAACAAACCAACATTGGATTTCGAACTGATAAAAACGGAAGCCAAACAGCCTGCCACCCTAAGGAAGTACTGCATAGAAGCAAAACTAACCAACACAACAACAGAATCCCGTTGCCCAACACAAGGGGAACCCAGCCTAAAAGAAGAGCAGGATAAGAGGTTTGTCTGCAAACACTCCATGGTAGACAGAGGATGGGGAAATGGATGTGGATTGTTTGGAAAGGGAGGCATTGTGACCTGTGCTATGTTCACATGCAAAAAGAACATGGAAGGGAAAATCGTGCAACCAGAAAACTTGGAATACACCATTGTGGTGACACCTCACTCAGGGGAAGAGCATGCGGTCGGAAATGACACAGGAAAACACGGCATGGAAATCAAAGTAACACCACAGAGCTCCATCACAGAAGCAGAATTGACAGGTTATGGCACCGTCACGATGGAGTGCTCCCCGAGAACAGGCCTCGACTTCAATGAGATGGTGTTACTGCAGATGGAAAATAAAGCTTGGCTGGTGCATAGGCAATGGTTCCTAGACCTGCCATTCCCTATGGTGCCCGGAGCGGATAAACAAGAGTCAAATTGGATACAGAAAGAAACATTGGTCACTTTCAAAAACCCCCATGCGAAGAAACAGGATGTTGTTGTTTTAGGATCCCAAGAAGGGGCCATGCATACAGCACTCACAGGAGCCACAGAAATCCAAATGTCGTCAGGAAACTTGCTCTTCACTGGACATCTCAAATGCAGGCTGAGAATGGACAAGCTACAGCTTAAAGGAATGTCATACTCTATGTGCACAGGAAAGTTTAAAGTCGTGAAGGAAATAGCAGAAACACAACATGGAACGATAGTTATCAGAGTGCAATATGAAGGGGACGGCTCTCCATGCAAAATCCCTTTTGAGATAATGGATTTGGAAAAAAGATATGTCTTAGGCCGCCTGATCACAGTCAACCCAATTGTAACAGAAAAAGATAGCCCAGTCAACATAGAAGCAGAACCTCCATTTGGAGACAGCTACATCATCATAGGAGTAGAGCCGGGACAACTGAAACTCAACTGGTTCAAGAAAGGAAGTTCTATCGGCCAAATGTTTGAGACAACGATGAGAGGGGCGAAGAGAATGGCCATTTTGGGTGACACAGCCTGGGACTTCGGATCCCTGGGAGGAGTGTTTACATCCATAGGAAAAGCTCTCCACCAAGTCTTTGGAGCAATCTATGGAGCTGCCTTCAGTGGGGTTTCATGGACCATGAAAATCCTCATAGGAGTCATTATCACATGGATAGGAATGAACTCACGCAGCACCTCACTGTCTGTGTCACTAGTACTGGTGGGAATTGTGACACTGTATTTGGGAGTCATGGTGCAGGCC
>DV2/CYD14/THAILAND/326/2012
TTCCATCTAACCACACGCAATGGAGAACCACACATGATCGTTGGTATACAGGAGAAAGGGAAAAGTCTTCTGTTCAAAACAGAGGATGGTGTGAACATGTGCACCCTCATGGCTATGGACCTTGGTGAATTGTGTGAGGACACAATCACGTACAAGTGTCCTCTTCTCAGGCAGAATGAGCCAGAAGACATAGACTGTTGGTGCAACTCCACGTCCACGTGGGTAACCTATGGGACCTGTACCACTACGGGAGAACATAGAAGAGAAAAAAGATCAGTGGCACTCGTTCCACATGTGGGAATGGGACTGGAGACGCGAACTGAAACATGGATGTCATCAGAAGGGGCTTGGAAACATGCCCAGAGAATTGAAACTTGGATCCTGAGACATCCAGGCTTCACCATAATGGCGGCAATCCTGGCATACACCATAGGGACGACACAATTTCAGAGAGTCCTGATTTTCATCCTACTGACAGCTGTCGCTCCCTCAATGACAATGCGTTGCATAGGAATATCAAATAGAGACTTTGTAGAAGGGGTTTCAGGAGGAAGTTGGGTTGACATAGTCTTAGAACATGGAAGCTGCGTGACGACGATGGCAAAAAACAAACCAACATTGGATTTCGAACTGATAAAAACGGAAGCCAAACAGCCTGCCACCCTAAGGAAGTACTGCATAGAAGCAAAACTAACCAACACAACAACAGAATCCCGTTGCCCAACACAAGGGGAACCCAGCCTAAAAGAAGAGCAGGATAAGAGGTTTGTCTGCAAACACTCCATGGTAGACAGAGGATGGGGAAATGGATGTGGATTGTTTGGAAAGGGAGGCATTGTGACCTGTGCTATGTTCACATGCAAAAAGAACATGGAAGGGAAAATCGTGCAACCAGAAAACTTGGAATACACCATTGTGGTGACACCTCACTCAGGGGAAGAGCATGCGGTCGGAAATGACACAGGAAAACACGGCATGGAAATCAAAGTAACACCACAGAGCTCCATCACAGAAGCAGAATTGACAGGTTATGGCACCGTCACGATGGAGTGCTCCCCGAGAACAGGCCTCGACTTCAATGAGATGGTGTTACTGCAGATGGAAAATAAAGCTTGGCTGGTGCATAGGCAATGGTTCCTAGACCTGCCATTACCATGGCTGCCCGGAGCGGATAAACAAGAGTCAAATTGGATACAGAAAGAAACATTGGTCACTTTCAAAAACCCCCATGCGAAGAAACAGGATGTTGTTGTTTTAGGATCCCAAGAAGGGGCCATGCATACAGCACTCACAGGAGCCACAGAAATCCAAATGTCGTCAGGAAACTTGCTCTTCACTGGACATCTCAAATGCAGGCTGAGAATGGACAAGCTACAGCTTAAAGGAATGTCATACTCTATGTGCACAGGAAAGTTTAAAGTCGTGAAGGAAATAGCAGAAACACAACATGGAACGATAGTTATCAGAGTGCAATATGAAGGGGACGGCTCTCCATGCAAAATCCCTTTTGAGATAATGGATTTGGAAAAAAGATATGTCTTAGGCCGCCTGATCACAGTCAACCCAATTGTAACAGAAAAAGATAGCCCAGTCAACATAGAAGCAGAACCTCCATTTGGAGACAGCTACATCATCATAGGAGTAGAGCCGGGACAACTGAAACTCAACTGGTTCAAGAAAGGAAGTTCTATCGGCCAAATGTTTGAGACAACGATGAGAGGGGCGAAGAGAATGGCCATTTTGGGTGACACAGCCTGGGACTTCGGATCCCTGGGAGGAGTGTTTACATCCATAGGAAAAGCTCTCCACCAAGTCTTTGGAGCAATCTATGGAGCTGCCTTCAGTGGGGTTTCATGGACCATGAAAATCCTCATAGGAGTCATTATCACATGGATAGGAATGAACTCACGCAGCACCTCACTGTCTGTGTCACTAGTACTGGTGGGAATTGTGACACTGTATTTGGGAGTCATGGTGCAGGCC
>DV2/CYD14/THAILAND/327/2012
TTCCATCTAACCACACGCAATGGAGAACCACACATGATCGTCGGCATACAGGAGAAAGGGAAAAGTCTTCTGTTCAAAACAGAGGATGGTGTGAACATGTGCACCCTCATGGCTATGGACCTTGGTGAATTGTGTGAAGACACAATCACGTACAAGTGTCCTCTTCTCAGGCAGAATGAGCCAGAAGACATAGACTGTTGGTGCAACTCCACGTCCACGTGGGTAACCTATGGGACCTGTACCACTACGGGAGAACATAGAAGAGAAAAAAGATCAGTGGCACTCGTTCCACATGTGGGAATGGGACTGGAGACGCGAACTGAAACATGGATGTCATCAGAAGGGGCTTGGAAACATGCCCAGAGAATTGAAACTTGGATCCTGAGACATCCAGGCTTCACCATAATGGCGGCAATCCTGGCATACACCATAGGGACGACACACTTCCAGAGAGTCCTGATTTTCATCCTACTGACAGCTGTCGCTCCTTCAATGACAATGCGTTGCATAGGAATATCAAATAGAGACTTTGTAGAAGGGGTTTCAGGAGGAAGTTGGGTTGACATAGTCTTAGAACATAGAAGCTGTGTGACGACGATGGCAAAAAACAAACCAACATTGGATTTCGAACTGATAAAAACGGAAGCCAAACAGCCTGCCACCCTAAGGAAGTACTGCATAGAAGCAAAACTAACCAACACAACAACAGAATCCCGTTGCCCAACACAAGGGGAACCCAGCCTAAAAGAAGAGCAGGATAAGAGGTTCGTCTGCAAACACTCCATGGTAGACAGAGGATGGGGAAATGGATGTGGATTATTTGGAAAGGGAGGCATTGTGACCTGTGCTATGTTCACATGCAAAAAGAACATGGAAGGGAAAATCGTGCAACCAGAAAACTTGGAATACACCATTGTGGTGACACCTCACTCAGGGGAAGAGCATGCGGTCGGAAATGACACAGGAAAACACGGCATGGAAATCAAAGTAACACCACAGAGCTCCATCACAGAAGCAGAATTGACAGGTTATGGCACCGTCACGATGGAGTGCTCCCCGAGAACAGGCCTCGACTTCAATGAGATGGTGTTACTGCAGATGGAAAATAAAGCTTGGCTGGTGCATAGGCAATGGTTCCTAGACCTGCCATTACCATGGCTGCCCGGAGCGGATAAACAAGAGTCAAATTGGATACAGAAAGAAACATTGGTCACTTTCAAAAATCCCCATGCGAAGAAACAGGATGTTGTTGTTTTAGGATCCCAAGAAGGGGCCATGCATACAGCACTCACAGGAGCCACAGAAATCCAAATGTCGTCAGGAAACTTGCTCTTCACTGGACATCTCAAGTGCAGGCTGAGAATGGACAAGCTACAGCTTAAAGGAATGTCATACTCTATGTGCACAGGAAAGTTTAAAGTTGTGAAGGAAATAGCAGAAACACAACATGGAACGATAGTTATCAGAGTGCAATATGAAGGGGACGGCTCTCCATGCAAAATCCCTTTTGAGATAATGGATTTGGAAAAAAGATATGTCTTAGGCCGCCTGATCACAGTCAACCCAATTGTAACAGAAAAAGATAGCCCAGTCAACATAGAAGCAGAACCTCCATTCGGAGACAGCTACATCATCATAGGAGTAGAGCCGGGACAACTGAAGCTCAACTGGTTCAAGAAAGGAAGTTCTATCGGCCAAATGTTTGAGACAACGATGAGAGGGGCGAAAAGAATGGCCATTTTGGGTGACACAGCCTGGGACTTCGGATCCCTGGGAGGAGTGTTTACATCTATAGGAAAAGCTCTCCACCAAGTCTTTGGAGCAATCTATGGAGCTGCCTTCAGTGGGGTTTCATGGACCATGAAAATCCTCATAGGAGTCATTATCACATGGATAGGAATGAACTCACGCAGCACCTCACTGTCTGTGTCACTAGTACTGGTGGGAATTGTGACACTGTATTTGGGAGTCATGGTGCAGGCC
>DV2/CYD14/THAILAND/328/2012
TTCCATCTAACCACACGCAATGGAGAACCACACATGATCGTCGGCATACAGGAGAAAGGGAAAAGTCTTCTGTTCAAAACAGAGGATGGTGTGAACATGTGCACCCTCATGGCTATGGACCTTGGTGAATTGTGTGAAGACACAATCACGTACAAGTGTCCTCTTCTCAGGCAGAATGAGCCAGAAGACATAGACTGTTGGTGCAACTCCACGTCCACGTGGGTAACCTATGGGACCTGTACCACTACGGGAGAACATAGAAGAGAAAAAAGATCAGTGGCACTCGTTCCACATGTGGGAATGGGACTGGAGACGCGAACTGAAACATGGATGTCATCAGAAGGGGCTTGGAAACATGCCCAGAGAATTGAAACTTGGATCCTGAGACATCCAGGCTTCACCATAATGGCGGCAATCCTGGCATACACCATAGGGACGACACACTTCCAGAGAGTCCTGATTTTCATCCTACTGACAGCTGTCGCTCCTTCAATGACAATGCGTTGCATAGGAATATCAAATAGAGACTTTGTAGAAGGGGTTTCAGGAGGAAGTTGGGTTGACATAGTCTTAGAACATGGAAGCTGTGTGACGACGATGGCAAAAAACAAACCAACATTGGATTTCGAACTGATAAAAACGGAAGCCAAACAGCCTGCCACCCTAAGGAAGTACTGCATAGAAGCAAAACTAACCAACACAACAACAGAATCCCGTTGCCCAACACAAGGGGAACCCAGCCTAAAAGAAGAGCAGGATAAGAGGTTCGTCTGCAAACACTCCATGGTAGACAGAGGATGGGGAAATGGATGTGGATTATTTGGAAAGGGAGGCATTGTGACCTGTGCTTTGTTCACATGCAAAAAGAACATGGAAGGGAAAATCGTGCAACCAGAAAACTTGGAATACACCATTGTGGTGACACCTCACTCAGGGGAAGAGCATGCGGTCGGAAATGACACAGGAAAACACGGCATGGAAATCAAAGTAACACCACAGAGCTCCATCACAGAAGCAGAATTGACAGGTTATGGCACCGTCACGATGGAGTGCTCCCCGAGAACAGGCCTCGACTTCAATGAGATGGTGTTACTGCAGATGGAAAATAAAGCTTGGCTGGTGCATAGGCAATGGTTTTTAGACCTGCCATTACCATGGCTGCCCGGAGCGGATAAACAAGAGTCAAATTGGATACAGAAAGAAACATTGGTCACTTTCAAAAATCCCCATGCGAAGAAACAGGATGTTGTTGTTTTAGGATCCCAAGAAGGGGCCATGCATACAGCACTCACAGGAGCCACAGAAATCCAAATGTCGTCAGGAAACTTGCTCTTCACTGGACATCTCAAGTGCAGGCTGAGAATGGACAAGCTACAGCTTAAAGGAATGTCATACTCTATGTGCACAGGAAAGTTTAAAGTTGTGAAGGAAATAGCAGAAACACAACATGGAACGATAGTTATTAGAGTGCAATATGAAGGGGACGGCTCTCCATGCAAAATCCCTTTTGAGATAATGGATTTGGAAAAAAGATATGTCTTAGGCCGCCTGATCACAGTCAACCCAATTGTAACAGAAAAAGATAGCCCAGTCAACATAGAAGCAGAACCTCCATTCGGAGACAGCTACATCATCATAGGAGTAGAGCCGGGACAACTGAAGCTCAACTGGTTCAAGAAAGGAAGTTCTATCGGCCAAATGTTTGAGACAACGATGAGAGGGGCGAAAAGAATGGCCATTTTGGGTGACACAGCCTGGGACTTCGGATCCCTGGGAGGAGTGTTTACATCTATAGGAAAAGCTCTCCACCAAGTCTTTGGAGCAATCTATGGAGCTGCCTTCAGTGGGGTTTCATGGACCATGAAAATCCTCATAGGAGTCATTATCACATGGATAGGAATGAACTCACGCAGCACCTCACTGTCTGTGTCACTAGTACTGGTGGGAATTGTGACACTGTATTTGGGAGTCATGGTGCAGGCC
>DV2/CYD14/THAILAND/329/2012
TTCCATCTAACCACACGCAACGGAGAACCACACATGATCGTCGGTATACAGGAGAAAGGGAAAAGTCTTCTGTTCAAAACAGAGGATGGTGTGAACATGTGCACCCTAATGGCTATGGACCTTGGTGAATTGTGTGAAGACACAATCACGTACAAGTGTCCTCTTCTCAGGCAGAATGAACCAGAAGACATAGACTGTTGGTGCAACTCCACGTCCACGTGGGTAACCTATGGGACCTGCACCACTACGGGAGAACATAGGAGAGAAAAAAGATCAGTGGCACTCGTTCCACATGTGGGAATGGGACTGGAGACGCGAACCGAAACATGGATGTCATCAGAAGGGGCTTGGAAACATGCCCAGAGAATTGAAACTTGGATCCTGAGACATCCAGGCTTCACCATAATGGCAGCAATCCTGGCATACACCATAGGGACGACACATTTCCAGAGAGTTCTGATTTTCATCCTACTGACAGCTGTCGCTCCTTCAATGACAATGCGTTGCATAGGAATATCAAATAGAGACTTTGTAGAAGGGGTTTCAGGAGGAAGTTGGGTTGACATAGTCTTGGAACATAGAAGCTGTGTGACGACGATGGCAAAAAACAAACCAACATTGGATTTCGAACTGATAAAAACGGAAGCCAAACAGCCTGCCACCCTAAGGAAGTACTGCATAGAAGCAAAACTAACCAACACAACAACAGAATCCCGTTGCCCAACACAAGGGGAACCCAGCCTAAAAGAAGAGCAGGACAAGAGGTTCGTCTGCAAACACTCCATGGTAGACAGAGGATGGGGAAATGGATGTGGATTATTTGGAAAAGGAGGCATTGTGACCTGTGCTATGTTCACATGCAAAAAGAACATGGAAGGGAAAATCGTGCAACCAGAAAACTTGGAATACACCATTGTAGTAACACCTCATTCAGGGGAAGAGCATGCGGTCGGAAATGACACAGGAAAACACGGCAAGGAAATCAAAGTAACACCACAGAGTTCCATCACAGAAGCAGAATTGACAGGTTATGGCACCGTCACGATGGAGTGCTCCCCGAGAACAGGCCTCGACTTCAATGAGATGGTGTTGCTGCAGATGGAAAATAAAGCTTGGCTGGTGCATAGGCAATGGTTCCTAGACCTGCCATTACCATGGCTGCCTGGAGCGGATAAACAAGAGTCAAATTGGATACAGAAAGAAACATTGGTCACTTTCAAAAATCCCCATGCGAAGAAACAGGATGTTGTTGTTTTAGGATCCCAAGAAGGGGCCATGCACACGGCACTCACAGGAGCCACAGAAATCCAAATGTCGTCAGGAAACTTGCTCTTCACTGGACATCTCAAGTGCAGGCTGAGAATGGACAAGCTACAGCTTAAAGGAATGTCATATTCTATGTGCACAGGAAAGTTTAAAGTTGTGAAGGAAATAGCAGAAACACAACATGGAACGATAGTTATCAGAGTGCAATATGAAGGGGACGGCTCTCCATGCAAAATCCCTTTTGAGATAATGGATTTGGAAAAAAGATATGTCTTAGGCCGCCTGATCACAGTCAACCCAATTGTAACAGAAAAAGATAGCCCAGTCAACATAGAAGCAGAACCTCCATTTGGAGACAGTTACATCATCATAGGAGTAGAGCCGGGACAACTGAAGCTCAACTGGTTCAAGAAAGGAAGTTCTATCGGCCAAATGTTTGAGACAACGATGAGAGGGGCGAAGAGAATGGCCATTTTGGGTGACACAGCCTGGGACTTCGGATCCCTGGGAGGAGTGTTTACATCTATAGGAAAAGCTCTCCACCAAGTCTTTGGAGCGATCTATGGAGCTGCCTTCAGTGGGGTTTCATGGACTATGAAAATCCTCATAGGAGTCATTATCACATGGATAGGAATGAACTCACGCAGCACCTCACTGTCTGTGTCACTAGTACTGGTGGGAATTGTGACACTGTATTTGGGAGTCATGGTGCAGGCC
>DV2/CYD14/VIETNAM/022/2012
TTCCATCTAACCACACGCAACGGAGAACCACACATGATCGTCGGGATACAGGAGAAAGGGAAAAGTCTTCTGTTCAAAACAGAGGATGGTGTGAACATGTGCACCCTCATGGCTATGGACCTTGGTGAATTGTGTGAAGACACAATCACGTACAAGTGTCCTCTTCTCAGGCAGAATGAGCCAGAGGACATAGACTGTTGGTGCAACTCCACGTCCACGTGGGTAACCTATGGGACCTGTACCACTACGGGAGAACATAGAAGAGAAAAAAGATCAGTGGCACTCGTTCCACATGTGGGAATGGGACTGGAGACGCGAACCGAAACATGGATGTCATCAGAAGGGGCTTGGAAACATGCCCAGAGAATTGAAACTTGGATCCTGAGACATCCAGGCTTCACCATAATGGCAGCAATCCTGGCATACACCATAGGGACGACACATTTCCAGAGAGTCCTGATTTTCATTCTACTGACAGCTGTCGCTCCTTCAATGACAATGCGTTGCATAGGAATATCAAATAGAGACTTTGTAGAAGGGGTTTCAGGAGGAAGTTGGGTTGACATAGTCTTGGACCATAGAAGCTGTGTGACGACGATGGCAAAAAACAAACCAACGTTGGATTTCGAACTGATAAAAACGGAAGCCAAACAGCCTGCCACCCTAAGGAAGTACTGCATAGAAGCAAAACTAACCAACACAACAACAGAATCCCGTTGCCCAACACAAGGGGAACCCAGCCTAAAAGAAGAGCAGGATAAGAGGTTCGTCTGTAAACACTCCATGGTAGACAGAGGATGGGGAAATGGATGTGGATTATTTGGAAAGGGAGGCATTGTGACCTGTGCTATGTTCACATGCAAAAAGAATATGGAAGGGAAAATCGTGCAACCAGAAAACTTGGAATACACCATTGTGGTAACACCTCACTCAGGGGAAGAGCATGCGGTCGGAAATGACACAGGAAAACACGGCCAGGAAATCAAAGTAACACCACAGAGCTCCATCACAGAAGCAGAATTGACCGGTTATGGCACCGTCACGATGGAGTGCTCTCCGAGAACAGGCCTCGACTTCAATGAGATGGTGTTGCTGCAGATGGAAAATAAAGCTTGGCTGGTGCATAGGCAATGGTTCCTAGACCTGCCATTACCATGGCTGCCCGGAGCAGATAAACAAGAGTCAAATTGGATACAGAAAGAAACATTGGTCACTTTCAAAAATCCCCATGCGAAGAAACAGGACGTTGTTGTTTTAGGATCCCAAGAAGGGGCCATGCATACAGCACTCACAGGAGCCACAGAAATCCAAATGTCGTCAGGAAACTTGCTCTTCACTGGACATCTCAAGTGCAGGCTGAGAATGGACAAGCTACAGCTTAAAGGAATGTCATACTCTATGTGCACAGGAAAGTTTAAAGTTGTGAAGGAAATAGCAGAAACACAACATGGAACGATAGTCATCAGAGTGCAATATGAAGGGGACGGCTCTCCATGTAAAACTCCTTTTGAGATAATGGATTTAGGAAAAAGATACGTCGTTGACCGCCTGATCACAGTCAACCCAGTTGTAGTAAAAAAGTACAGCCCAGTCAACATAGAAGCAGAACCTCCATTCGGAGACAGCTACATCATCATAGGAGTAGAGCCGGGACAACTGAAGCTCAACTGGTTCAAGAAAGGAAGTTCTATCGGCCAAATGTTTGAGACAACAATGAGAGGGGCGAAGAGAATGGCCATCTTGGGTGACACAGCCTGGGACTTTGGATCCCTAGGAGGAGTGTTTACATCTATAGGAAAAGCTCTCCACCAAGTCTTTGGAGCAATCTATGGAGCTGCCTTCAGTGGGGTTTCATGGACCATGAAAATCCTCATAGGAGTCATTATCACATGGATAGGAATGAACTCACGCAGCACCTCACTGTCTGTGTCATTAGTACTGGTGGGAATTGTGACACTGTATTTGGGAGTCATGGTGCAGGCC
>DV2/CYD14/VIETNAM/036/2013
TTCCATCTAACCACACGCAACGGAGAACCACACATGATCGTCGGTATACAGGAGAAAGGGAAAAGTCTTCTGTTCAAAACGGAGGATGGTGTGAACATGTGCACCCTCATGGCTATGGACCTTGGTGAATTGTGTGAAGACACAATCACGTACAAGTGTCCTCTTCTCAGGCAGAATGAGCCAGAAGACATAGACTGTTGGTGCAACTCCACGTCCACGTGGGTAACCTATGGGACCTGTACCACCACGAGAGAACATAGAAGAGAAAAAAGATCAGTGGCACTCGTTCCACATGTGGGAATGGGACTGGAGACGCGAACCGAAACATGGATGTCATCAGAAGGGGCTTGGAAACATGCCCAGAGAATTGAAACTTGGATCCTGAGACATCCAGGCTTCACCATAATGGCAGCAATCCTGGCATACACCATAGGGACGACACATTTCCAGAGAGTCCTGATTTTCATTCTACTGACAGCTGTCGCTCCTTCAATGACAATGCGTTGCATAGGAATATCAAATAGAGACTTTGTAGAAGGGGTTTCAGGAGGAAGTTGGGTTGACATAGTCTTACACTATAGAAGCTGTGTGACGACGATGGCAAAAAACAAACCAACGTTGGATTTCGAACTGATAAAAACGGAAGCCAAACAGCCTGCCACCCTAAGGAAATACTGCATAGAAGCAAAACTAACCAACACAACAACAGAATCCCGTTGCCCAACACAAGGGGAACCCAGCCTAAAAGAAGAGCAGGATAAGAGGTCCGTCTGCAAACACTCCATGGTAGACAGAGGATGGGGAAATGGATGTGGATTATTTGGAAAGGGAGGCATTGTGACCTGTGCTATGTTCACATGCAAAAAGAACATGGAAGGGAAAATCGTGCAACCAGAAAACTTGGAATACACCATTGTGGTAACACCTCACTCAGGGGAAGAGCATGCGGTCGGAAATGACACAGGAAACCACGGCCAGGAAATCAAAGTAACACCACAGAGTTCCATCACAGAAGCAGAATTGACCGGTTATGGCACCGTCACGATGGAGTGCTCTCCGAGAACAGGCCTCGACTTCAATGAGATGGTGTTGCTGCAGATGGAAAATAAAGCTTGGCTGGTGCATAGGCAATGGTTTCTAGACCTGCCATTACCATGGCTGCCCGGAGCAGATAAACAAGAGTCAAATTGGATACAGAAAGAAACATTGGTCACTTTCAAAAATCCCCATGCGAAGAAACAGGATGTTGTTGTTTTAGGATCCCAAGAAGGGGCCATGCATACAGCACTCACAGGAGCCACAGAAATCCAAATGTCGTCAGGAAACCTGCTTTTCACTGGACATCTCAAGTGCAGGCTGAGAATGGACAAGCTACAGCTTAAAGGAATGTCATACTCCATGTGCACAGGAAAGTTTAAAGTTGTGAAGGAAATAGCAGAAACACAACATGGAACGATAGTCATCAGAGTGCAATATGAAGGGGACGGCTCTCCATGTAAAATCCCTTTTGAGATAATGGATTTGGAAAAAAGATACGTCTTAGGCCGCCTGATCACAGTCAACCCAATTGTAACAGAAAAGGACAGCCCAGTCAACATAGAAGCAGAACCTCCATTTGGAGACAGCTACATCATCATAGGAGTAGAGCCGGGACAGCTGAAGCTCAACTGGTTCAAGAAAGGAAGTTCTATCGGCCAAATGTTTGAGACAACGATGAGAGGGGCGAAGAGAATGGCCATTTTGGGTGACACAGCCTGGGACTTTGGATCCCTAGGAGGAGTGTTTACATCTATAGGAAAAGCTCTCCACCAAGTCTTTGGAGCAATCTATGGAGCTGCCTTTAATGGGGTTTCATGGACCATGAAAATCCTCATAGGAGTCATTATCACATGGATAGGAATGAACTCACGCAGCACCTCACTGTCTGTGTCATTAGTACTGGTGGGAATTGTGACACTGTATTTGGGAGTCATGGTGCAGGCC
>DV2/CYD14/VIETNAM/062/2012
TTCCATCTAACCACACGCAACGGAGAACCACACATGATCGTCGGTATACAGGAGAAAGGGAAAAGTCTTCTGTTCAAAACAGAGGATGGTGTGAACATGTGCACCCTCATGGCTATGGACCTTGGTGAATTGTGTGAAGACACAATCACGTACAAGTGTCCTCTTCTCAGGCAGAATGAGCCAGAAGACATAGACTGTTGGTGCAACTCCACGTCCACGTGGGTAACCTATGGGACCTGTACCACTACGGGAGAACATAGAAGAGAAAAAAGATCAGTGGCACTCGTCCCACATGTGGGAATGGGACTGGAGACGCGAACCGAAACATGGATGTCATCAGAAGGGGCTTGGAAACATGCCCAGAGAATTGAAACTTGGATCCTGAGACATCCAGGCTTCACCATAATGGCAGCAATCCTGGCATACACCATAGGGACGACACATTTCCAGAGAGTCCTGATTTTCATTCTACTGACAGCTGTCGCTCCTTCAATGACAATGCGTTGCATAGGAATATCAAATAGAGACTTTGTAGAAGGGGTTTCAGGAGGAAGTTGGGTTGACATAGTCTTGGAACATGGAAGCTGTGTGACGACGATGGCAAAAAACAAACCAACGTTGGATTTCGAACTGATAAAAACGGAAGCCAAACAGCTTGCCACCCTAAGGAAGTACTGCATAGAAGCAAAACTAACCAACACAACAACAGAATCCCGTTGCCCAACACAAGGGGAACCCAGCCTAAAAGAAGAGCAGGATAAGAGGTTCGTCTGCAAACACTCCATGGTAGACAGAGGATGGGGAAATGGATGTGGATTATTTGGAAAGGGAGGCATTGTGACCTGTGCTATGTTCACATGCAAAAAGAACATGGAAGGGAAAATCGTGCAATCAGAAAACTTGGAATACACCATTGTGGTAACACCTCACTCAGGGGAAGAGCATGCGGTCGGAAATGACACAGGAAAACACGGCCAGGAAATCAAAGTAACACCACAGAGTTCCATCACAGAAGCAGAATTGACCGGTTATGGCACCGTCACGATGGAGTGCTCCCCGAGAACAGGCCTCGACTTCAATGAGATGGTGTTGCTGCAGATGGAAAATAAAGCTTGGCTGGTGCATAGGCAATGGTTTTTAGACCTGCCATTACCATGGCTGCCCGGAGCGGATAAACAAGAGTCAAATTGGATACAGAAAGAAACATTGGTCACTTTCAAAAATCCCCATGCGAAGAAACAGGACGTTGTTGTTTTAGGATCCCAAGAAGGGGCCATGCATACAGCACTCACAGGAGCCACAGAAATCCAAATGTCGTCAGGAAACTTGCTCTTCACTGGACATCTCAAGTGCAGGCTGAGAATGGACAAGCTACAGCTTAAAGGAATGTCATACTCCATGTGCACAGGAAAGTTTAAAGTTGTGAAGGAAATAGCAGAAACACAACATGGAACGATAGTCATCAGAGTGCAATATGAAGGGGACGGCTCTCCATGTAAAATCCCTTTTGAGATAATGGATTTGGAAAAAAGATACGTCTTAGGCCGCCTGATCACAGTCAACCCAATTGTAACAGAAAAAGACAGCCCAGTCAACATAGAAGCAGAACCTCCATTCGGAGACAGCTACATCATCATAGGAGTAGAGCCGGGACAACTGAAGCTCAACTGGTTCAAGAAAGGAAGTTCTATCGGCCAAATGTTTGAGACAACAATGAGAGGGGCGAAGAGAATGGCCATTTTGGGTGACACAGCCTGGGACTTTGGATCCCTAGGAGGAGTGTTTACATCTGTAGGAAAAGCTCTCCACCAAGTCTTTGGAGCAATCTATGGAGCTGCCTTCAGTGGGGTTTCATGGACCATGAAAATCCTCATAGGAGTCATTATCACATGGATAGGAATGAACTCACGCAGCACCTCACTGTCTGTGTCATTAGTACTGGTGGGAATTGTGACACTGTATTTGGGAGTCATGGTGCAGGCC
>DV2/CYD14/VIETNAM/297/2012
TTCCATCTAACCACACGCAACGGAGAACCACACATGATCGTCGGTATACAGGAGAAAGGGAAAAGTCTTCTGTTCAAAACAGAGGATGGTGTAAACATGTGCACCCTCATGGCTATGGACCTTGGTGAATTGTGTGAAGACACAATCACGTACAAGTGTCCTCTTCTCAGGCAGAATGAGCCAGAAGACATAGACTGTTGGTGCAACTCCACGTCCACGTGGGTAACCTATGGGACCTGTACCACTACGGGAGAACATAGAAGAGAAAAAAGATCAGTGGCACTCGTTCCACATGTGGGAATGGGACTGGAGACGCGAACCGAAACATGGATGTCATCAGAAGGGGCTTGGAAACATGCCCAGAGAATTGAAACTTGGATCCTGAGACATCCAGGCTTCACCATAATGGCAGCAATCCTGGCATACACCATAGGGACGACACATTTCCAGAAAGTCCTGATTTTCATTCTACTGACAGCTGTCGCTCCTTCAATGACAATGCGTTGCATAGGAATATCAAATAGAGACTTTGTAGAAGGGGTTTCAGGAGGAAGTTGGGTTGACATAGTCTTGGAACATGGAAGCTGTGTGACGACGATGGCAAAAAACAAACCAACGTTGGATTTCGAACTGATAAAAACGGAAGCCAAACAACCTGCCATCCTAAGGAAGTACTGCATAGAAGCAAAACTAACCAACACAACAACAGAATCCCGTTGCCCAACACAAGGGGAACCCAGCCTAAAAGAAGAGCAGGATAAGAGGTTCGTCTGCAAACACTCCATGGTAGACAGAGGATGGGGAAATGGATGTGGATTATTTGGAAAGGGAGGCATTGTGACCTGTGCTATGTTCACATGCAAAAAGAACATGGAAGGGAAAATCGTGCAACCAGAAAACTTGGAATACACCATTGTGGTAACACCCCACTCAGGGGAAGAGCATGCGGTCGGAAATGACACAGGAAAACACGGCCAGGAAATCAAAGTAACACCACAGAGTTCCATCACAGAAGCAGAATTGACCGGTTATGGCACCGTCACGATGGAGTGCTCCCCGAGAACAGGCCTCGACTTCAATGAGATGGTGTTGCTGCAGATGGAAAACAAAGCTTGGCTGGTGCATAGGCAATGGTTCCTAGACCTGCCATTACCATGGCTGCCCGGAGCGGATAAACAAGAGTCAAATTGGATACAGAAAGAAACATTGGTCACTTTCAAAAATCCCCATGCGAAAAAACAGGACGTTGTTGTTTTAGGATCCCAAGAAGGGGCCATGCATACAGCACTCACAGGAGCCACAGAAATCCAAATGTCGTCAGGAAACTTGCTCTTCACTGGACATCTCAAGTGCAGGCTGAGAATGGACAAGCTACAACTTAAAGGAATGTCATACTCCATGTGCACAGGAAAGTTTAAAGTTGTGAAGGAAATAGCAGAAACACAACATGGAACGATAGTTATCAGAGTGCAATATGAAGGGGACGGCTCTCCATGTAAAATCCCTTTTGAGATAATGGATTTGGAAAAAAGATACGTCTTAGGCCGCCTGATCACAGTCAACCCAATTGTAACAGAAAAAGACAGCCCAGTCAACATAGAAGCAGAACCTCCATTCGGAGACAGCTACATCATCATAGGAGTAGAGCCGGGACAACTGAAGCTCAACTGGTTCAAGAAAGGAAGTTCTATCGGCCAAATGTTTGAGACAACGATGAGAGGGGCGAAGAGAATGGCCATTTTGGGTGACACAGCCTGGGACTTTGGATCCCTAGGAGGAGTGTTTACATCTATAGGAAAAGCTCTCCACCAAGTCTTTGGAGCAATCTACGGAGCTGCCTTCAGTGGGGTTTCATGGACTATGAAAATCCTCATAGGAGTCATTATCACATGGATAGGAATGAACTCACGCAGCACCTCACTGTCTGTGTCATTAGTACTGGTGGGAATTGTGACACTGTATTTGGGAGTCATGGTGCAGGCC
>DV2/CYD14/VIETNAM/298/2011
---------------------GGAGAACCACACATGATCGTCGGTATACAGGAGAAAGGGAAAAGTCTTCTGTTCAAAACAGAGGATGGTGTGAACATGTGCACCCTCATGGCTATGGACCTTGGTGAATTGTGTGAAGACACAATCACGTACAAGTGTCCTCTTCTCAGGCAGAATGAGCCAGAAGACATAGACTGTTGGTGCAACTCCACGTCCACGTGGGTAACCTATGGGACCTGTACCACTACGGGAGAACACAGAAGAGAAAAAAGATCAGTGGCACTCGTTCCACATGTGGGAATGGGACTGGAGACGCGAACCGAAACATGGATGTCATCAGAAGGGGCTTGGAAGCATGCCCAGAGAATTGAAACTTGGATCCTGAGACATCCAGGCTTCACCATAATGGCAGCAATCCTGGCATACACCATAGGGACGACACATTTCCAGAGAGTCCTGATTTTCATTCTACTGACAGCTGTCGCTCCTTCAATGACAATGCGTTGCATAGGAATATCAAATAGAGACTTTGTAGAAGGGGTTTCAGGAGGAAGTTGGGTTGACATAGTCTTGGAACATGGAAGCTGTGTGACGACGATGGCAAAAAACAAACCAACGTTGGATTTCGAACTGATAAAAACGGAAGCCAAACAGCCTGCCACCCTAAGGAAGTACTGCATAGAAGCAAAACTAACCAACACAACAACAGAATCCCGTTGCCCAACACAGGGGGAACCCAGCCTAAAAGAAGAGCAGGATAAGAGGTTCGTCTGCAAACACTCCATGGTAGACAGAGGATGGGGAAATGGATGTGGATTATTTGGAAAGGGAGGCATTGTGACCTGTGCTATGTTCACATGCAAAAAGAACATGGAAGGGAAAATCGTGCAACCAGAAAACTTGGAATACACCATTGTGGTAACACCTCACTCAGGGGAAGAGCATGCGGTCGGAAATGGCACAGGAAAACATGGCCAGGAAATCAAAGTAACACCACAGAGTTCCATCACAGAAGCAGAATTGACCGGTTATGGCACCGTCACGATGGAGTGCTCCCCGAGAACAGGCCTCGACTTCAATGAGATGGTGTTGCTGCAGATGGAAAATAAAGCTTGGCTGGTGCATAGGCAATGGTTTCTAGACCTGCCATTACCATGGCTGCCCGGAGCGGATAAACAAGAGTCAAATTGGATACAGAAAGAAACATTGGTCACTTTCAAAAATCCCCATGCGAAGAAACAGGACGTTGTTGTTTTAGGATCCCAAGAAGGGGCCATGCATACAGCACTCACAGGAGCCACAGAAATCCAAATGTCGTCAGGAAACTTGCTCTTCACTGGACATCTCAAGTGCAGGCTGAGAATGGACAAGCTACAACTTAAAGGAATGTCATACTCCATGTGCACAGGAAAGTTTAAAGTTGTGAAGGAAATAGCAGAAACACAACATGGAACGATAGTCATCAGAGTGCAATATGAAGGGGACGGCTCTCCATGTAAAATCCCTTTTGAGATAATGGATTTGGAAAAAAGATACGTCTTAGGCCGCCTGATCACAGTCAACCCAATTGTAACAGAAAAAGACAGCCCAGTCAACATAGAAGCAGAACCTCCATTCGGAGACAGCTACATCATCATAGGAGTAGAGCC----------------------------------------------------------------------------------------------------------------------------------------------------------------------------------------------------------------------------------------------------------------------------------------------------------------------------------------------
>DV2/CYD14/VIETNAM/299/2012
TTCCATCTAACCACACGCAACGGAGAGCCACACATGATCGTCGGTATACAGGAGAAAGGGAAAAGTCTTCTGTTCAAAACGGAGGATGGTGTGAACATGTGCACCCTCATGGCTATGGACCTTGGTGAATTGTGTGAAGACACAATCACGTACAAGTGTCCTCTTCTCAGGCAGAATGAGCCAGAAGACATAGACTGTTGGTGCAACTCCACGTCCACGTGGGTAACCTATGGGACCTGTACCACCACGGGAGAACATAGAAGAGAAAAAAGATCAGTGGCACTCGTTCCACATGTGGGAATGGGACTGGAGACGCGAACCGAAACATGGATGTCATCAGAAGGGGCTTGGAAACATGCCCAGAGAATTGAAACCTGGATCCTGAGACATCCAGGCTTCACCATAATGGCAGCAATCCTGGCATACACCATAGGGACGACACATTTCCAGAGAGTCCTGATTTTCATTCTACTGACAGCTGTCGCTCCTTCAATGACAATGCGTTGCATAGGAATATCAAATAGAGACTTTGTAGAAGGGGTTTCAGGAGGAAGTTGGGTTGACATAGTCTTGGAACATGGAAGCTGTGTGACGACGATGGCAAAAAACAAACCAACGTTGGATTTCGAACTGATAAAAACGGAAGCCAAACAGCCTGCCACCCTAAGGAAATACTGCATAGAAGCAAAACTAACCAACACAACAACAGAATCCCGTTGCCCAACACAAGGGGAACCCAGCCTAAAAGAAGAGCAGGATAAGAGGTTCGTCTGCAAACACTCCATGGTAGACAGAGGATGGGGAAATGGATGTGGATTATTTGGAAAGGGAGGCATTGTGACCTGTGCTATGTTCACATGCAAAAAGAACATGGAAGGGAAAATCGTGCAACCAGAAAACTTGGAATACACCATTGTGGTAACACCACACTCAGGGGAAGAGCATGCGGTCGGAAATGACACAGGAAAACACGGCCAGGAAATCAAAGTAACACCACAGAGTTCCATCACAGAAGCAGAATTGACCGGTTATGGCACCGTCACGATGGAGTGCTCCCCGAGAACAGGCCTCGACTTCAATGAGATGGTGTTGCTGCAGATGGAAAATAAAGCTTGGCTGGTGCATAGGCAATGGTTTCTAGACCTGCCATTACCATGGCTGCCCGGAGCGGATAAACAAGAGTCAAATTGGATACAGAAAGAAACATTGGTCACTTTCAAAAATCCCCATGCGAAGAAACAGGATGTTGTTGTTTTAGGATCCCAAGAAGGGGCCATGCATACAGCACTCACAGGAGCCACAGAAATCCAAATGTCGTCAGGAAACCTGCTTTTCACTGGACATCTCAAGTGCAGGCTGAGAATGGACAAGCTGCAGCTTAAAGGAATGTCATACTCCATGTGCACAGGAAAGTTTAAAGTTGTGAAGGAAATAGCAGAAACACAACATGGAACGATAGTCATCAGAGTGCAATATGAAGGGGACGGCTCTCCATGTAAAATCCCTTTTGAGATAATGGATTTGGAAAAAAGATACGTCTTAGGCCGCCTGATCACAGTCAACCCAATTGTAACAGAAAAAGACAGCCCAGTCAACATAGAAGCAGAACCTCCATTTGGAGACAGCTACATCATCATAGGAGTAGAGCCGGGACAGCTGAAGCTCAACTGGTTCAAGAAAGGAAGTTCTATCGGCCAAATGTTTGAGACAACGATGAGAGGGGCGAAGAGAATGGCCATTTTGGGTGACACAGCCTGGGACTTTGGATCCCTAGGAGGAGTGTTTACATCTATAGGAAAAGCTCTCCACCAAGTCTTTGGAGCAATCTATGGAGCTGCCTTTAGTGGGGTTTCATGGACCATGAAAATCCTCATAGGAGTCATTATCACATGGATAGGAATGAACTCACGCAGCACCTCACTGTCTGTGTCATTAGTACTGGTGGGAATTGTGACACTGTATTTGGGAGTCATGGTGCAGGCC
>DV2/CYD14/VIETNAM/300/2012
TTCCATCTAACCACACGCAACGGAGAACCACACATGATCGTCGGTATACAGGAGAAAGGGAAAAGTCTTCTGTTCAAAACAGAGGATGGTGTGAACATGTGCACCCTCATGGCTATGGACCTTGGTGAATTGTGTGAAGACACAATCACGTACAAGTGTCCTCTTCTCAGGCAGAATGAGCCAGAAGACATAGACTGTTGGTGCAACTCCACGTCCACGTGGGTAACCTATGGGACCTGTACCACTACGGGAGAACATAGAAGAGAAAAAAGATCAGTGGCACTCGTTCCACATGTGGGAATGGGACTGGAGACGCGAACCGAAACATGGATGTCATCAGAAGGGGCCTGGAAACATGCCCAGAGAATTGAAACTTGGATCCTGAGACATCCAGGCTTCACCATAATGGCAGCAATCCTGGCATACACCATAGGGACGACACATTTCCAGAGAGTCCTGATTTTTATTTTACTGACAGCTGTCGCTCCTTCAATGACAATGCGTTGCATAGGAATATCAAATAGAGACTTTGTAGAAGGGGTTTCAGGAGGAAGTTGGGTTGACATAGTCTTGGAACATGGAAGCTGTGTGACGACGATGGCAAAAAACAAACCAACGTTGGATTTCGAACTGATAAAAACGGAAGCCAAACAGCCTGCCACCCTAAGGAAGTACTGCATAGAAGCAAAACTAACCAACACAACAACAGAATCCCGTTGCCCAACGCAAGGGGAACCCAGCCTAAAAGAAGAGCAGGATAAGAGGTTCGTCTGCAAACACTCCATGGTAGACAGAGGATGGGGAAATGGATGTGGATTATTTGGAAAGGGAGGCATTGTGACCTGTGCTATGTTCACATGCAAAAAGAACATGGAAGGGAAAATCGTGCAACCAGAAAACTTGGAATACACCATTGTGGTAACACCTCACTCAGGGGAAGAGCATGCGGTCGGAAATGACACAGGAAAACACGGCCAGGAAATCAAAGTAACACCACAGAGTTCCATCACAGAAGCAGAATTGACCGGTTATGGCACCGTCACGATGGAGTGCTCCCCGAGAACAGGCCTCGACTTCAATGAGATGGTGTTGCTGCAGATGGAAAATAAAGCTTGGCTGGTGCATAGGCAATGGTTCCTAGACCTGCCATTACCATGGCTGCCCGGAGCGGACAAACAAGAGTCAAATTGGATACAGAAAGAAACATTGGTCACTTTCAAAAATCCCCATGCGAAGAAACAGGACGTTGTTGTTTTAGGATCCCAAGAAGGGGCCATGCATACAGCACTCACAGGAGCCACAGAAATCCAAATGTCGTCAGGAAACTTGCTCTTCACTGGACATCTCAAGTGCAGGCTGAGAATGGACAAGCTACAGCTTAAAGGAATGTCATACTCCATGTGCACAGGAAAGTTTAAAGTTGTGAAGGAAATAGCAGAAACACAACATGGAACGATAGTCATCAGAGTGCAATATGAAGGGGACGGCTCTCCATGCAAAATCCCTTTTGAGATAATGGATTTGGAAAAAAGATACGTCTTAGGCCGCCTGATCACAGTCAACCCAATTGTAACAGAAAAAGACAGCCCAGTCAACATAGAAGCAGAACCTCCATTCGGAGACAGCTACATCATCATAGGAGTAGAGCCGGGACAACTGAAGCTCAACTGGTTCAAGAAAGGAAGTTCTATCGGCCAAATGTTTGAGACAACGATGAGAGGGGCGAAGAGAATGGCCATTTTGGGTGACACAGCCTGGGATTTCGGATCCCTAGGAGGAGTGTTTACATCTATAGGAAAAGCTCTCCACCAAGTCTTTGGAGCAATCTATGGAGCTGCCTTCAGTGGGGTTTCATGGACCATGAAAATCCTCATAGGAGTCATTATCACATGGATAGGAATGAACTCACGCAGCACCTCACTGTCTGTGTCATTAGTACTGGTGGGAATTGTGACACTGTATTTGGGAGTCATGGTGCAGGCC
>DV2/CYD14/VIETNAM/301/2012
---------------------GGAGAACCACACATGATCGTCGGTATACAGGAGAAAGGGAAAAGTCTTCTGTTCAAAACAGAGGATGGTGTGAACATGTGCACCCTCATGGCTATGGACCTTGGTGAATTGTGTGAAGACACAATCACGTACAAGTGTCCTCTTCTCAGGCAGAATGAGCCAGAAGACATAGACTGCTGGTGCAACTCCACGTCCACGTGGGTAACCTATGGGACCTGTACCACTACGGGAGAACATAGAAGAGAAAAAAGATCAGTGGCACTCGTTCCACATGTGGGAATGGGACTGGAGACGCGAACTGAAACATGGATGTCATCAGAAGGGGCTTGGAAACATGCCCAGAGAATTGAAACTTGGATCCTGAGACATCCAGGCTTCACCATAATGGCGGCAATCCTGGCATACACCATAGGGACGACACATTTCCAGAGAGTCCTGATTTTCATCCTACTGACAGCTGTCGCTCCTTCAATGACAATGCGTTGTATAGGAATATCAAATAGAGACTTTGTAGAAGGGGTTTCAGGAGGAAGTTGGGTTGACATAGTCTTAGAACATGGAAGCTGTGTGACGACGATGGCAAAAAACAAACCAACATTGGATTTTGAACTGATAAAAACGGAAGCCAAACAGCCTGCCACCCTAAGGAAGTACTGCATAGAAGCAAAACTAACCAACACAACAACAGAATCCCGTTGCCCAACACAAGGGGAACCCAGCCTAAAAGAAGAGCAGGATAAGAGGTTCGTCTGCAAACACTCCATGGTAGACAGAGGATGGGGAAATGGATGTGGATTATTTGGAAAGGGAGGCATTGTGACCTGTGCTATGTTCACATGCAAAAAGAACATGGAAGGGAAAATCGTGCAACCAGAAAACTTGGAATACACCATTGTGGTGACACCTCACTCAGGGGAAGAGCATGCGGTCGGAAATGACACAGGAAAACACGGCATGGAAATCAAAGTAACACCACAGAGCTCCATCACAGAAGCAGAATTGACAGGTTATGGCACCGTCACGATGGAGTGCTCCCCGAGAACGGGCCTCGACTTCAATGAGATGGTGTTACTGCAGATGGAAAACAAAGCTTGGCTGGTGCATAGGCAATGGTTTCTAGACCTGCCATTACCATGGCTGCCCGGAGCGGATAAACAAGAGTCAAACTGGATACAGAAAGAAACATTGGTCACTTTCAAAAATCCCCATGCGAAGAAACAGGATGTTGTTGTTTTAGGATCCCAAGAAGGGGCCATGCATACAGCACTCACAGGAGCCACAGAAATCCAAATGTCGTCAGGAAACTTGCTCTTCACTGGACATCTCAAGTGCAGGCTGAGAATGGACAAGCTACAGCTTAAAGGAATGTCATACTCTATGTGCACAGGAAAGTTTAAAGTTGTGAAGGAAATAGCAGAAACACAACATGGAACGATAGTTATCAGAGTGCAATATGAAGGGGACGGCTCTCCATGCAAAATCCCTTTTGAGATAATGGATTTGGAAAAAAGATATGTCTTAGGCCGCCTGATCACAGTCAACCCAATTGTAACAGAAAAAGATAGCCCAGTCAACATAGAAGCAGAACCTCCATTCGGAGACAGCTACATCATCATAGGAGTAGAGCC----------------------------------------------------------------------------------------------------------------------------------------------------------------------------------------------------------------------------------------------------------------------------------------------------------------------------------------------
>DV2/CYD14/VIETNAM/302/2012
TTCCATCTAACCACACGCAACGGAGAACCACACATGATCGTCGGTATACAGGAGAAAGGGAAAAGTCTTCTGTTCAAAACAGAGGATGGTGTGAACATGTGCACCCTCATGGCCATGGACCTTGGTGAATTGTGTGAAGACACAATCACGTACAAGTGTCCTCTTCTCAGGCAGAATGAGCCAGAAGACATAGACTGTTGGTGCAACTCCACGTCCACGTGGGTAACCTATGGGACCTGTACCACTACGGGAGAACATAGAAGAGAAAAAAGATCAGTGGCACTCGTTCCACATGTGGGAATGGGACTGGAGACGCGAACCGAAACATGGATGTCATCAGAAGGGGCTTGGAAACATGCCCAGAGAATTGAAACTTGGATCCTGAGACATCCAGGCTTCACCATAATGGCAGCAATCCTGGCATACACCATAGGGACGACACATTTCCAGAGAGTCCTGATTTTCATTCTACTGACAGCTGTCGCTCCTTCAATGACAATGCGTTGCATAGGAATATCAAATAGAGACTTTGTAGAAGGGGTTTCAGGAGGAAGTTGGGTTGACATAGTCTTGGAACATGGAAGCTGTGTGACGACGATGGCAAAAAACAAACCAACATTGGATTTCGAACTGATAAAAACGGAAGCCAAACAGCCTGCCACCCTAAGGAAGTACTGCATAGAAGCAAAACTAACCAACACAACAACAGAATCCCGTTGCCCAACACAAGGGGAACCCAGCCTAAAAGAAGAGCAGGATAAGAGGTTCGTCTGCAAACACTCCATGGTAGACAGAGGATGGGGAAATGGATGTGGATTATTTGGAAAGGGAGGCATTGTGACCTGTGCTATGTTCACATGCAAAAAGAACATGGAAGGGAAAATCGTGCAACCAGAAAACTTGGAATACACCATTGTGGTAACACCTCACTCAGGGGAAGAGCATGCGGTCGGAAATGACACAGGAAAACACGGCCAGGAAATCAAAGTAACACCACAGAGTTCCATCACAGAAGCAGAATTGACCGGTTATGGCACCGTCACGATGGAGTGCTCCCCGAGAACAGGCCTCGACTTCAATGAGATGGTGTTGCTGCAGATGGAAAATAAAGCTTGGCTGGTGCATAGGCAATGGTTCCTAGACCTGCCATTACCATGGCTGCCCGGAGCGGATAAACAAGAGTCAAATTGGATACAGAAAGAAACATTGGTCACTTTCAAAAATCCCCATGCGAAGAAACAGGACGTTGTTGTTTTAGGATCCCAAGAAGGGGCCATGCATACAGCACTCACAGGAGCCACAGAAATCCAAATGTCGTCAGGAAACTTGCTCTTCACTGGACATCTCAAGTGCAGGCTGAGAATGGACAAGCTACAGCTTAAAGGAATGTCATACTCCATGTGCACAGGAAAGTTTAAAGTTGTGAAGGAAATAGCAGAAACACAACATGGAACGATAGTCATCAGAGTGCAATATGAAGGGGACGGCTCTCCATGTAAAATCCCTTTTGAGATAATGGATTTGGAAAAAAGATACGTCTTAGGCCGCCTGATCACAGTCAACCCAATTGTGACAGAAAAAGACAGCCCAGTCAACATAGAAGCAGAACCTCCATTCGGAGACAGCTACATCATCATAGGAGTAGAGCCGGGACAACTGAAGCTCAACTGGTTCAAGAAAGGAAGTTCTATCGGCCAAATGTTTGAGACAACGATGAGAGGGGCGAAGAGAATGGCCATTTTGGGTGACACAGCCTGGGACTTTGGATCCCTAGGAGGAGTGTTTACATCTATAGGAAAAGCTCTCCACCAAGTCTTTGGAGCAATCTATGGAGCTGCCTTCAGTGGGGTTTCATGGACCATGAAAATCCTCATAGGAGTCATTATCACATGGATAGGAATGAACTCACGCAGCACCTCACTGTCTGTGTCATTAGTACTGGTGGGAATTGTGACACTGTATTTGGGAGTCATGGTGCAGGCC
>DV2/CYD14/VIETNAM/303/2012
TTCCATCTAACCACACGCAACGGAGAACCACACATGATCGTCGGTATACAGGAGAAAGGGAAAAGTCTTCTGTTCAAAACAGAGGATGGTGTGAACATGTGCACCCTCATGGCTATGGACCTTGGTGAATTGTGTGAAGACACAATCACGTACAAGTGTCCTCTTCTCAAGCAGAATGAGCCAGAAGACATAGACTGTTGGTGCAACTCCACGTCCACGTGGGTAACCTATGGGACCTGTACCACTACGGGAGAACATAGAAGAGAAAAAAGATCAGTGGCACTCGTTCCGCATGTAGGAATGGGACTGGAGACGCGAACCGAAACATGGATGTCATCAGAAGGGGCTTGGAAACATGCCCAGAGAATTGAAACTTGGATCCTGAGACATCCAGGCTTCACCATAATGGCAGCAATCCTGGCATACACCATAGGGACGACACATTTCCAGAGAGTCCTGATTTTCATTCTACTGACAGCTGTCGCTCCTTCAATGACGATGCGTTGCATAGGAATATCAAATAGAGACTTTGTAGAAGGGGTTTCAGGAGGAAGTTGGGTTGACATAGTCTTGGAACATGGAAGCTGTGTGACGACGATGGCAAAAAACAAACCAACGTTGGATTTCGAACTGATAAAAACGGAAGCCAAACAGCCTGCCACCCTAAGGAAGTACTGCATAGAAGCAAAACTAACCAACACAACAACAGAATCCCGTTGCCCAACACAAGGGGAACCCAGCCTAAAAGAAGAGCAGGATAAGAGGTTCGTCTGCAAACACTCCATGGTAGACAGAGGATGGGGAAATGGATGTGGATTATTTGGAAAGGGAGGCATTGTGACCTGTGCTATGTTCACATGCAAAAAGAACATGGAAGGGAAAATCGTGCAACCAGAAAACTTGGAATACACCATTGTGGTAACACCTCATTCAGGGGAAGAGCATGCGGTCGGAAATGACACAGGAAAACACGGCCAGGAAATCAAAGTAACACCACAGAGTTCCATCACAGAAGCAGAATTGACCGGTTATGGCACCGTCACGATGGAGTGCTCTCCGAGAACAGGCCTCGACTTCAATGAGATGGTGTTGCTGCAGATGGAAAATAAAGCTTGGCTGGTGCATAGGCAATGGTTTCTAGACCTGCCATTACCATGGCTGCCCGGAGCGGATAAACAAGAGTCAAATTGGATACAGAAAGAAACATTGGTCACTTTCAAAAATCCCCATGCGAAGAAACAGGACGTTGTTGTTTTAGGATCCCAAGAAGGGGCCATGCATACAGCACTCACAGGAGCCACAGAAATCCAAATGTCGACAGGAAACTTGCTCTTCACTGGACATCTCAAGTGCAGGCTGAGAATGGACAAGCTACAGCTTAAAGGAATGTCATACTCCATGTGCACAGGAAAGTTTAAAGTTGTGAAGGAAATAGCAGAAACACAACATGGAACGATAGTCATTAGAGTGCAATATGAAGGGGACGGCTCTCCATGTAAAATCCCTTTTGAGATAATGGATTTGGAAAAAAGATACGTCTTAGGCCGCCTGATCACAGTCAACCCAATTGTAACAGAAAAAGACAGCCCAGTCAACATAGAAGCAGAACCTCCATTCGGAGACAGCTACATCATCATAGGAGTAGAGCCGGGACAACTGAAGCTCAACTGGTTCAAGAAAGGAAGTTCTATCGGCCAAATGTTTGAGACAACGATGAGAGGGGCGAAGAGAATGGCCATTTTGGGTGACACAGCCTGGGACTTTGGATCCCTAGGAGGAGTGTTTACATCTATAGGAAAAGCTCTCCACCAAGTCTTTGGAGCAATCTATGGAGCTGCCTTCAGTGGGGTTTCATGGACCATGAAAATCCTCATAGGAGTCATTATCACATGGATAGGAATGAACTCACGCAGCACCTCACTGTCTGTGTCATTAGTACTGGTGGGAATTGTGACACTGTATTTGGGAGTCATGGTGCAGGCC
>DV2/CYD14/VIETNAM/304/2012
TTCCATCTAACCTCACGCAACGGAGAACCACACATGATCGTCGGTATACAGGAGAAAGGGAAAAGCCTTCTGTTCAAAACAGAGGATGGTGTAAACATGTGCACCCTCATGGCTATGGACCTTGGTGAATTGTGTGAAGACACAATCACGTACAAGTGTCCTCTCCTCAGGCAGAATGAGCCAGAAGACATAGACTGTTGGTGCAACTCCACGTCCACGTGGGTAACCTATGGGACCTGTACCACTACGGGAGAACACAGAAGAGAAAAAAGATCAGTGGCACTCGTTCCACATGTGGGAATGGGACTGGAGACGCGAACCGAAACATGGATGTCATCAGAAGGGGCTTGGAAACATGCCCAGAGAATTGAAACTTGGATCCTGAGACATCCAGGCTTCACCATAATGGCAGCAACCCTGGCATACACCATAGGGACGACACATTTCCAGAGAGTCCTGATTTTCATTCTACTGACAGCTGTCGCTCCTTCAATGACAATGCGTTGCATAGGAATATCAAATAGAGACTTTGTAGAAGGGGTTTCAGGAGGAAGTTGGGTTGACATAGTCTTGGAACATGGAAGCTGTGTGACGACGATGGCAAAAAACAAACCAACGTTGGATTTCGAACTGATAAAAACGGAAGCCAAACAGCCTGCCACCCTAAGGAAGTACTGCATAGAAGCAAAACTAACCAACACAACAACAGAATCCCGTTGCCCAACACAAGGGGAACCCAGCCTAAAAGAAGAGCAGGATAAGAGGTTCGTCTGCAAACACTCCATGGTAGACAGAGGATGGGGAAATGGATGTGGATTATTTGGAAAGGGAGGCATTGTGACCTGTGCTATGTTCACATGCAAAAAGAACATGGAAGGGAAAATCGTGCAACCAGAAAACTTGGAATACACCATTGTGGTAACACCTCACTCAGGGGAAGAGCATGCGGTCGGAAATGACACAGGAAAACACGGCCAGGAAATCAAAGTAACACCACAGAGTTCCATCACAGAAGCAGAATTGACCGGTTATGGCACCGTCACGATGGAGTGCTCCCCGAGAACAGGCCTCGACTTCAATGAGATGGTATTGCTGCAGATGGAAAATAAAGCTTGGCTGGTGCATAGGCAATGGTTTCTAGACCTGCCATTACCATGGCTGCCCGGAGCGGATAAACAAGAGTCAAATTGGATACAGAAAGAAACATTGGTCACTTTCAAAAATCCCCATGCGAAGAAACAGGACGTTGTTGTTTTAGGATCCCAAGAAGGGGCCATGCATACAGCACTCACAGGAGCCACAGAAATCCAAATGTCGTCAGGAAACTTGCTCTTCACTGGACATCTCAAGTGCAGGCTGAGAATGGACAAGCTACAGCTTAAAGGAATGTCATACTCCATGTGCACAGGAAAGTTTAAAGTTGTGAAGGAAATAGCAGAAACACAACATGGAACGATAGTCATCAGAGTGCAATATGAAGGGGACGGCTCTCCATGTAAAATCCCTTTTGAGATAATGGATTTGGAAAAAAGATACGTCTTAGGCCGCCTGATCACAGTCAACCCAATTGTAACAGAAAAAGACAGCCCAGTCAACATAGAAGCAGAACCTCCATTCGGAGACAGCTACATCATCATAGGAGTAGAGCCGGGACAACTGAAGCTCAACTGGTTCAAGAAAGGAAGTTCTATCGGCCAAATGTTTGAGACGACGATGAGAGGGGCGAAGAGAATGGCCATTTTGGGTGACACAGCCTGGGACTTTGGATCCCTAGGAGGAGTGTTTACATCTATAGGAAAAGCTCTCCACCAAGTCTTTGGAGCAATCTACGGAGCTGCCTTCAGTGGGGTTTCATGGACCATGAAAATCCTCATAGGAGTCATTATCACATGGATAGGAATGAACTCACGCAGCACCTCACTGTCTGTGTCATTAGTACTGGTGGGAATTGTGACACTGTATTTGGGAGTCATGGTGCAGGCC
>DV2/CYD14/VIETNAM/305/2012
TTCCATCTAACCACACGCAACGGAGAACCACACATGATCGTCGGTATACAGGAGAAAGGGAAAAGTCTTCTGTTCAAAACAGAGGATGGTGTGAACATGTGCACCCTCATGGCTATGGACCTTGGTGAATTGTGTGAAGACACAATCACGTACAAGTGTCCTCTTCTCAGGCAGAATGAGCCAGAAGACATAGACTGTTGGTGCAACTCCACGTCCACGTGGGTAACCTATGGGACCTGTACCACTACGGGAGAACATAGAAGAGAAAAAAGATCAGTGGCACTCGTTCCACATGTGGGAATGGGACTGGAGACGCGAACCGAAACATGGATGTCATCAGAAGGGGCCTGGAAACATGCCCAGAGAATTGAAACTTGGATCCTGAGACATCCAGGCTTCACCATAATGGCAGCAATCCTGGCATACACCATAGGGACGACACATTTCCAGAGAGTCCTGATTTTTATTTTACTGACAGCTGTCGCTCCTTCAATGACAATGCGTTGCATAGGAATATCAAATAGAGACTTTGTAGAAGGGGTTTCAGGAGGAAGTTGGGTTGACATAGTCTTGGAACATGGAAGCTGTGTGACGACGATGGCAAAAAACAAACCAACGTTGGATTTCGAACTGATAAAAACGGAAGCCAAACAGCCTGCCACCCTAAGGAAGTACTGCATAGAAGCAAAACTAACCAACACAACAACAGAATCCCGTTGCCCAACGCAAGGGGAACCCAGCCTAAAAGAAGAGCAGGATAAGAGGTTCGTCTGCAAACACTCCATGGTAGACAGAGGATGGGGAAATGGATGTGGATTATTTGGAAAGGGAGGCATTGTGACCTGTGCTATGTTCACATGCAAAAAGAACATGGAAGGGAAAATCGTGCAACCAGAAAACTTGGAATACACCATTGTGGTAACACCTCACTCAGGGGAAGAGCATGCGGTCGGAAATGACACAGGAAAACACGGCCAGGAAATCAAAGTAACACCACAGAGTTCCATCACAGAAGCAGAATTGACCGGTTATGGCACCGTCACGATGGAGTGCTCCCCGAGAACAGGCCTCGACTTCAATGAGATGGTGTTGCTGCAGATGGAAAATAAAGCTTGGCTGGTGCATAGGCAATGGTTCCTAGACCTGCCATTACCATGGCTGCCCGGAGCGGACAAACAAGAGTCAAATTGGATACAGAAAGAAACATTGGTCACTTTCAAAAATCCCCATGCGAAGAAACAGGACGTTGTTGTTTTAGGATCCCAAGAAGGGGCCATGCATACAGCACTCACAGGAGCCACAGAAATCCAAATGTCGTCAGGAAACTTGCTCTTCACTGGACATCTCAAGTGCAGGCTGAGAATGGACAAGCTACAGCTTAAAGGAATGTCATACTCCATGTGCACAGGAAAGTTTAAAGTTGTGAAGGAAATAGCAGAAACACAACATGGAACGATAGTCATCAGAGTGCAATATGAAGGGGACGGCTCTCCATGTAAAATCCCTTTTGAGATAATGGATTTGGAAAAAAGATACGTCTTAGGCCGCCTGATCACAGTCAACCCAATTGTAACAGAAAAAGACAGCCCAGTCAACATAGAAGCAGAACCTCCATTCGGAGACAGCTACATCATCATAGGAGTAGAGCCGGGACAACTGAAGCTCAACTGGTTCAAGAAAGGAAGTTCTATCGGCCAAATGTTTGAGACAACGATGAGAGGGGCGAAGAGAATGGCCATTTTGGGTGACACAGCCTGGGACTTTGGATCCCTAGGAGGAGTGTTTACATCTATAGGAAAAGCTCTCCACCAAGTCTTTGGAGCAATCTATGGAGCTGCCTTCAGTGGGGTTTCATGGACCATGAAAATCCTCATAGGAGTCATTATCACATGGATAGGAATGAACTCACGCAGCACCTCACTGTCTGTGTCATTAGTACTGGTGGGAATTGTGACACTGTATTTGGGAGTCATGGTGCAGGCC
>DV2/CYD14/VIETNAM/306/2012
TTCCATCTAACCACACGCAACGGAGAACCACACATGATCGTCGGTATACAGGAGAAAGGGAAAAGTCTTCTGTTCAAAACAGAGGATGGTGTGAACATGTGCACCCTCATGGCTATGGACCTTGGTGAATTGTGTGAAGACACAATCACCTACAAGTGTCCTCTTCTCAGGCAGAATGAGCCAGAAGACATAGACTGTTGGTGCAACTCCACGTCCACGTGGGTAACCTATGGGACCTGTACCACTACGGGAGAACATAGAAGAGAAAAAAGATCAGTGGCACTCGTTCCACATGTGGGAATGGGACTGGAGACGCGAACCGAAACATGGATGTCATCAGAAGGGGCTTGGAAACATGCCCAGAGAATTGAAACTTGGATCCTGAGACATCCAGGCTTCACCATAATGGCAGCAATCCTGGCATACACCATAGGGACGACACATTTCCAGAGAGTTCTGATTTTCATTCTACTGACAGCTGTCGCTCCTTCAATGACAATGCGTTGCATAGGAATATCAAATAGAGACTTTGTAGAAGGGGTTTCAGGAGGAAGTTGGGTTGACATAGTCTTAGAACATGGAAGCTGTGTGACGACGATGGCAAAAAACAAACCAACATTGGATTTCGAACTGATAAAAACGGAAGCCAAACAGCCTGCCACCCTAAGGAAGTACTGCATAGAAGCAAAGCTAACCAACACAACAACAGAATCCCGTTGCCCAACACAAGGGGAGCCCAGCCTAAAAGAAGAGCAGGATAAGAGGTTCGTCTGCAAACACTCCATGGTAGACAGAGGATGGGGAAATGGATGTGGATTGTTTGGAAAGGGAGGCATTGTGACCTGTGCTATGTTCACATGCAAAAAGAACATGGAAGGGAAAATCGTGCAACCAGAAAACTTGGAATACACCATTGTGGTAACACCTCACTCAGGAGAGGAGCATGCGGTCGGAAATGACACAGGAAAACACGGCAAGGAAATCAAAGTAACACCACAGAGTTCCATTACAGAAGCAGAATTGACAGGTTATGGCACCGTCACGATGGAGTGCTCCCCGAGGACAGGCCTTGACTTCAATGAGATGGTGTTGCTGCAGATGGAAAATAAAGCTTGGCTGGTGCATAGGCAATGGTTCCTAGACCTGCCATTACCATGGCTGCCCGGAGCGGATAAACAAGAGTCAAATTGGATACAGAAAGAAACATTGGTCACTTTCAAAAATCCCCATGCGAAGAAACAGGATGTTGTTGTTCTAGGGTCCCAAGAAGGGGCTATGCATACAGCACTCACAGGAGCCACAGAAATCCAAATGTCGTCAGGAAACTTGCTCTTCACTGGACATCTCAAGTGCAGGCTGAGAATGGACAAGCTACAGCTTAAAGGAATGTCATACTCCATGTGCACAGGAAAGTTTAAAGTTGTGAAGGAAATAGCAGAAACACAACATGGAACGATAGTCATCAGAGTGCAATATGAAGGGGACGGCTCTCCATGTAAAATCCCTTTTGAGATAATGGATTTGGAAAAAAGATATGTCTTAGGCCGCCTGATCACAGTCAACCCAATTGTAACAGAAAAAGATAGCCCAGTCAACATAGAAGCAGAACCTCCATTCGGAGACAGCTACATCATCATAGGAGTAGAGCCGGGACAACTGAAGCTCAACTGGTTCAAGAAAGGAAGTTCTATCGGCCAAATGTTTGAGACAACGATGAGAGGGGCGAAGAGAATGGCCATTTTGGGTGACACAGCCTGGGACTTCGGATCCCTGGGAGGAGTGTTTACATCTATAGGAAAAGCTCTCCACCAAGTCTTTGGAGCAATCTATGGAGCTGCCTTCAGTGGGGTTTCATGGACCATGAAAATCCTCATAGGAGTCATTATCACATGGATAGGAATGAACTCACGCAGCACCTCACTGTCTGTGTCACTAGTACTTGTGGGAATTGTGACACTGTATTTGGGAGTCATGGTGCAGGCC
>DV2/CYD14/VIETNAM/307/2012
TTCCATCTAACCTCACGCAACGGAGAACCACACATGATCGTCGGTATACAGGAGAAAGGGAAAAGCCTTCTGTTCAAAACAGAGGATGGTGTAAACATGTGCACCCTCATGGCTATGGACCTTGGTGAATTGTGTGAAGACACAATCACGTACAAGTGTCCTCTCCTCAGGCAGAATGAGCCAGAAGACATAGACTGTTGGTGCAACTCCACGTCCACGTGGGTAACCTATGGGACCTGTACCACTACGGGAGAACACAGAAGAGAAAAAAGATCAGTGGCACTCGTTCCACATGTGGGAATGGGACTGGAGACGCGAACCGAAACATGGATGTCATCAGAAGGGGCTTGGAAACATGCCCAGAGAATTGAAACTTGGATCCTGAGACATCCAGGCTTCACCATAATGGCAGCAACCCTGGCATACACCATAGGGACGACACATTTCCAGAGAGTCCTGATTTTCATTCTACTGACAGCTGTCGCTCCTTCAATGACAATGCGTTGCATAGGAATATCAAATAGAGACTTTGTAGAAGGGGTTTCAGGAGGAAGTTGGGTTGACATAGTCTTGGAACATGGAAGCTGTGTGACGACGATGGCAAAAAACAAACCAACGTTGGATTTCGAACTGATAAAAACGGAAGCCAAACAGCCTGCCACCCTAAGGAAGTACTGCATAGAAGCAAAACTAACCAACACAACAACAGAATCCCGTTGCCCAACACAAGGGGAACCCAGCCTAAAAGAAGAGCAGGATAAGAGGTTCGTCTGCAAACACTCCATGGTAGACAGAGGATGGGGAAATGGATGTGGATTATTTGGAAAGGGAGGCATTGTGACCTGTGCTATGTTCACATGCAAAAAGAACATGGAAGGGAAAATCGTGCAACCAGAAAACTTGGAATACACCATTGTGGTAACACCTCACTCAGGGGAAGAGCATGCGGTCGGAAATGACACAGGAAAACACGGCCAGGAAATCAAAGTAACACCACAGAGTTCCATCACAGAAGCAGAATTGACCGGTTATGGCACCGTCACGATGGAGTGCTCCCCGAGAACAGGCCTCGACTTCAATGAGATGGTATTGCTGCAGATGGAAAATAAAGCTTGGCTGGTGCATAGGCAATGGTTTCTAGACCTGCCATTACCATGGCTGCCCGGAGCGGATAAACAAGAGTCAAATTGGATACAGAAAGAAACATTGGTCACTTTCAAAAATCCCCATGCGAAGAAACAGGACGTTGTTGTTTTAGGATCCCAAGAAGGGGCCATGCATACAGCACTCACAGGAGCCACAGAAATCCAAATGTCGTCAGGAAACTTGCTCTTCACTGGACATCTCAAGTGCAGGCTGAGAATGGACAAGCTACAGCTTAAAGGAATGTCATACTCCATGTGCACAGGAAAGTTTAAAGTTGTGAAGGAAATAGCAGAAACACAACATGGAACGATAGTCATCAGAGTGCAATATGAAGGGGACGGCTCTCCATGTAAAATCCCTTTTGAGATAATGGATTTGGAAAAAAGATACGTCTTAGGCCGCCTGATCACAGTCAACCCAATTGTAACAGAAAAAGACAGCCCAGTCAACATAGAAGCAGAACCTCCATTCGGAGACAGCTACATCATCATAGGAGTAGAACC----------------------------------------------------------------------------------------------------------------------------------------------------------------------------------------------------------------------------------------------------------------------------------------------------------------------------------------------
>DV2/CYD14/VIETNAM/308/2011
TTCCATCTAACCACACGCAACGGAGAACCACACATGATCGTCGGTATACAGGAGAAAGGGAAAAGTCTTCTGTTCAAAACAGAGGATGGTGTGAACATGTGCACCCTCATGGCTATGGACCTTGGTGAATTGTGTGAAGACACAATCACGTACAAGTGTCCTCTTCTCAGGCAGAATGAGCCAGAAGACATAGATTGTTGGTGCAACTCCACGTCCACGTGGGTAACCTATGGGACCTGTACCACAACGGGAGAACATAGAAGAGAAAAAAGATCAGTGGCACTCGTTCCACATGTGGGAATGGGACTGGAGACGCGAACCGAAACATGGATGTCATCAGAAGGGGCTTGGAAACATGCCCAGAGAATTGAAACTTGGATCCTGAGACATCCAGGCTTCACCATAATGGCAGCAATCCTGGCATACACCATAGGGACGACACATTTCCAGAGAGTTCTGATTTTCATTCTACTGACAGCTGTCGCTCCTTCAATGACAATGCGTTGCATAGGAATATCAAATAGAGACTTTGTAGAAGGGGTTTCAGGAGGAAGTTGGGTTGACATAGTCTTAGAACATGGAAGCTGTGTGACGACGATGGCAAAAAACAAACCAACATTGGATTTCGAACTGATAAAAACGGAAGCCAAACAGCCTGCCACCCTAAGGAAGTACTGCATAGAAGCAAAGCTAACCAACACAACAACAGAATCCCGTTGCCCAACACAAGGGGAACCCAGCCTAAAAGAAGAGCAGGATAAGAGGTTCGTCTGCAAACACTCCATGGTAGACAGAGGATGGGGAAATGGATGTGGATTATTTGGAAAGGGAGGCATTGTGACCTGTGCTATGTTCACATGCAAAAAGAACATGGAAGGGAAAATCGTGCAACCAGAAAACTTGGAATACACCATTGTGGTAACACCTCACTCAGGAGAGGAGCATGCGGTCGGAAATGACACAGGAAAACATGGCAAGGAAATCAAAGTAACACCACAGAGTTCCATCACAGAAGCAGAATTGACAGGTTATGGCACCGTCACGATGGAGTGCTCCCCGAGGACAGGCCTTGACTTCAATGAGATGGTGTTGCTGCAGATGGAAAATAAAGCTTGGCTGGTGCATAGGCAATGGTTCCTAGACCTGCCATTACCATGGCTGCCCGGAGCGGATAAACAAGAGTCAAATTGGATACAGAAAGAAACATTGGTCACTTTCAAAAATCCCCATGCGAAGAAACAGGATGTTGTTGTTCTAGGGTCCCAAGAAGGGGCCATGCATACAGCACTCACAGGAGCCACAGAAATCCAAATGTCGTCAGGAAACTTGCTCTTCACTGGACATCTCAAGTGCAGGCTGAGAATGGACAAGCTACAGCTTAAAGGAATGTCATACTCCATGTGCACAGGAAAGTTTAAAGTTGTGAAGGAAATAGCAGAAACACAACATGGAACGATAGTCATCAGAGTGCAATATGAAGGGGACGGCTCTCCATGTAAAATCCCTTTTGAGATAATGGATTTGGAAAAAAGATATGTCTTAGGCCGCCTGATCACAGTCAACCCAATTGTAACAGAAAAAGATAGCCCAGTCAACATAGAAGCAGAACCTCCATTCGGAGACAGCTACATCATCATAGGAGTAGAGCCGGGACAACTGAAGCTCAACTGGTTCAAGAAAGGAAGTTCTATCGGCCAAATGTTTGAGACAACGATGAGAGGGGCGAAGAGAATGGCCATTTTGGGTGACACAGCCTGGGACTTCGGATCCCTGGGAGGAGTGTTTACATCTATAGGAAAAGCCCTCCACCAAGTCTTTGGAGCAATCTATGGAGCTGCCTTCAGTGGGGTTTCATGGACCATGAAAATCCTCATAGGAGTCATTATCACATGGATAGGAATGAACTCACGCAGCACCTCACTGTCTGTGTCACTAGTACTGGTGGGAATTGTGACACTGTATTTGGGAGTCATGGTGCAGGCC
>DV2/CYD14/VIETNAM/309/2012
TTCCATCTAACCTCACGCAACGGAGAACCACACATGATCGTCGGTATACAGGAGAAAGGGAAAAGCCTTCTGTTCAAAACAGAGGATGGTGTAAACATGTGCACCCTCATGGCTATGGACCTTGGTGAATTGTGTGAAGACACAATCACGTACAAGTGTCCTCTCCTCAGGCAGAATGAGCCAGAAGACATAGACTGTTGGTGCAACTCCACGTCCACGTGGGTAACCTATGGGACCTGTACCACTACGGGAGAACACAGAAGAGAAAAAAGATCAGTGGCACTCGTTCCACATGTGGGAATGGGACTGGAGACGCGAACCGAAACATGGATGTCATCAGAAGGGGCTTGGAAACATGCCCAGAGAATTGAAACTTGGATCCTGAGACATCCAGGCTTCACCATAATGGCAGCAACCCTGGCATACACCATAGGGACGACACATTTCCAGAGAGTCCTGATTTTCATTCTACTGACAGCTGTCGCTCCTTCAATGACAATGCGTTGCATAGGAATATCAAATAGAGACTTTGTAGAAGGGGTTTCAGGAGGAAGTTGGGTTGACATAGTCTTGGAACATGGAAGCTGTGTGACGACGATGGCAAAAAACAAACCAACGTTGGATTTCGAACTGATAAAAACGGAAGCCAAACAGCCTGCCACCCTAAGGAAGTACTGCATAGAAGCAAAACTAACCAACACAACAACAGAATCCCGTTGCCCAACACAAGGGGAACCCAGCCTAAAAGAAGAGCAGGATAAGAGGTTCGTCTGCAAACACTCCATGGTAGACAGAGGATGGGGAAATGGATGTGGATTATTTGGAAAGGGAGGCATTGTGACCTGTGCTATGTTCACATGCAAAAAGAACATGGAAGGGAAAATCGTGCAACCAGAAAACTTGGAATACACCATTGTGGTAACACCTCACTCAGGGGAAGAGCATGCGGTCGGAAATGACACAGGAAAACACGGCCAGGAAATCAAAGTAACACCACAGAGTTCCATCACAGAAGCAGAATTGACCGGTTATGGCACCGTCACGATGGAGTGCTCCCCGAGAACAGGCCTCGACTTCAATGAGATGGTATTGCTGCAGATGGAAAATAAAGCTTGGCTGGTGCATAGGCAATGGTTTCTAGACCTGCCATTACCATGGCTGCCCGGAGCGGATAAACAAGAGTCAAATTGGATACAGAAAGAAACATTGGTCACTTTCAAAAATCCCCATGCGAAGAAACAGGACGTTGTTGTTTTAGGATCCCAAGAAGGGGCCATGCATACAGCACTCACAGGAGCCACAGAAATCCAAATGTCGTCAGGAAACTTGCTCTTCACTGGACATCTCAAGTGCAGGCTGAGAATGGACAAGCTACAGCTTAAAGGAATGTCATACTCCATGTGCACAGGAAAGTTTAAAGTTGTGAAGGAAATAGCAGAAACACAACATGGAACGATAGTCATCAGAGTGCAATATGAAGGGGACGGCTCTCCATGTAAAATCCCTTTTGAGATAATGGATTTGGAAAAAAGATACGTCTTAGGCCGCCTGATCACAGTCAACCCAATTGTAACAGAAAAAGACAGCCCAGTCAACATAGAAGCAGAACCTCCATTCGGAGACAGCTACATCATCATAGGAGTAGAGCCGGGACAACTGAAGCTCAACTGGTTCAAGAAAGGAAGTTCTATCGGCCAAATGTTTGAGACGACGATGAGAGGGGCGAAGAGAATGGCCATTTTGGGTGACACAGCCTGGGACTTTGGATCCCTAGGAGGAGTGTTTACATCTATAGGAAAAGCTCTCCACCAAGTCTTTGGAGCAATCTACGGAGCTGCCTTCAGTGGGGTTTCATGGACCATGAAAATCCTCATAGGAGTCATTATCACATGGATAGGAATGAACTCACGCAGCACCTCACTGTCTGTGTCATTAGTACTGGTGGGAATTGTGACACTGTATTTGGGAGTCATGGTGCAGGCC
>DV2/CYD14/VIETNAM/310/2012
TTCCATCTAACCACACGCAACGGAGAACCACACATGATCGTCGGTATACAGGAGAAAGGGAAAAGTCTTCTGTTCAAAACAGAGGATGGTGTAAACATGTGCACCCTCATGGCTATGGACCTTGGTGAATTGTGTGAAGACACAATCACGTACAAGTGTCCTCTTCTCAGGCAGAATGAGCCAGAAGACATAGACTGTTGGTGCAACTCCACGTCCACGTGGGTAACCTATGGGACCTGTACCACTACGGGAGAACATAGAAGAGAAAAAAGATCAGTGGCACTCGTTCCACATGTGGGAATGGGACTGGAGACGCGAACCGAAACATGGATGTCATCAGAAGGGGCTTGGAAACATGCCCAGAGAATTGAAACTTGGATCCTGAGACATCCAGGCTTCACCATAATGGCAGCAATCCTGGCATACACCATAGGGACGACACATTTCCAGAAAGTCCTGATTTTCATTCTACTGACAGCTGTCGCTCCTTCAATGACAATGCGTTGCATAGGAATATCAAATAGAGACTTTGTAGAAGGGGTTTCAGGAGGAAGTTGGGTTGACATAGTCTTGGAACATGGAAGCTGTGTGACGACGATGGCAAAAAACAAACCAACGTTGGATTTCGAACTGATAAAAACGGAAGCCAAACAGCCTGCCACCCTAAGGAAGTACTGCATAGAAGCAAAACTAACCAACACAACAACAGAATCCCGTTGCCCAACACAAGGGGAACCCAGCCTAAAAGAAGAGCAGGATAAGAGGTTCGTCTGCAAACACTCCATGGTAGACAGAGGATGGGGAAATGGATGTGGATTATTTGGAAAGGGAGGCATTGTGACCTGTGCTATGTTCACATGCAAAAAGAACATGGAAGGGAAAATCGTGCAACCAGAAAACTTGGAATACACCATTGTGGTAACACCCCACTCAGGGGAAGAGCATGCGGTCGGAAATGACACAGGAAAACACGGCCAGGAAATCAAAGTAACACCACAGAGTTCCATCACAGAAGCAGAATTGACCGGTTATGGCACCGTCACGATGGAGTGCTCCCCGAGAACAGGCCTCGACTTCAATGAGATGGTGTTGCTGCAGATGGAAAACAAAGCTTGGCTGGTGCATAGGCAATGGTTCCTAGACCTGCCATTACCATGGCTGCCCGGAGCGGATAAACAAGAGTCAAATTGGATACAGAAAGAAACATTGGTCACTTTCAAAAATCCCCATGCGAAAAAACAGGACGTTGTTGTTTTAGGATCCCAAGAAGGGGCCATGCATACAGCACTCACAGGAGCCACAGAAATCCAAATGTCGTCAGGAAACTTGCTCTTCACTGGACATCTCAAGTGCAGGCTGAGAATGGACAAGCTACAACTTAAAGGAATGTCATACTCCATGTGCACAGGAAAGTTTAAAGTTGTGAAGGAAATAGCAGAAACACAACATGGAACGATAGTTATCAGAGTGCAATATGAAGGGGACGGCTCTCCATGTAAAATCCCTTTTGAGATAATGGATTTGGAAAAAAGATACGTCTTAGGCCGCCTGATCACAGTCAACCCAATTGTAACAGAAAAAGACAGCCCAGTCAACATAGAAGCAGAACCTCCATTCGGAGACAGCTACATCATCATAGGAGTAGAGCCGGGACAACTGAAGCTCAACTGGTTCAAGAAAGGAAGTTCTATCGGCCAAATGTTTGAGACAACGATGAGAGGGGCGAAGAGAATGGCCATTTTGGGTGACACAGCCTGGGACTTTGGGTCCCTAGGAGGAGTGTTTACATCTATAGGAAAAGCTCTCCACCAAGTCTTTGGAGCAATCTACGGAGCTGCTTTCAGTGGGGTTTCATGGACTATGAAAATCCTCATAGGAGTCATTATCACATGGATAGGAATGAACTCACGCAGCACCTCACTGTCTGTGTCATTAGTACTGGTGGGAATTGTGACACTGTATTTGGGAGTCATGGTGCAGGCC
>DV2/CYD14/VIETNAM/662/2013
TTCCATCTAACCACACGCAACGGAGAACCACACATGATCGTCGGGATACAGGAGAAAGGGAAAAGTCTTCTGTTCAAAACAGAGGATGGGGAAATGATGCGTACCCTCATGGCTATGGACCTTGGTGAATTGTGTGAAGACACAATCACGTACAAGTGTCCTCTTCTCAGGCAGAATGAGCCAGAGGACATAGACTGTTGGTGCAACTCCACGTCCACGTGGGTAACCTATGGGACCTGTACCACTACGGGAGAACATAGAAGAGAAAAAAGATCAGTGGCACTCGTTCCACATGTGGGAATGGGACTGGAGACGCGAACCGAAACATGGATGTCATCAGAAGGGGCTTGGAAACATGCCCAGAGAATTGAAACTTGGATCCTGAGACATCCAGGCTTCACCATAATGGCAGCAATCCTGGCATACACCATAGGGACGACACATTTCCAGAGAGTCCTGATTTTCATTCTACTGACAGCTGTCGCTCCTTCAATGACAATGCGTTGCATAGGAATATCAAATAGAGACTTTGTAGAAGGGGTTTCAGGAGGAAGTTGGGTTGACATAGTCTTGGAACATGGAAGCTGTGTGACGACGATGGCAAAAAACAAACCAACGTTGGATTTCGAACTGATAAAAACGGAAGCCAAACAGCCTGCCACCCTAAGGAAGTACTGCATAGAAGCAAAACTAACCAACACAACAACAGAATCCCGTTGCCCAACACAAGGGGAACCCAGCCTAAAAGAAGAGCAGGATAAGAGGTTCGTCTGTAAACACTCCATGGTAGACAGAGGATGGGGAAATGGATGTGGATTATTTGGAAAGGGAGGCATTGTGACCTGTGCTATGTTCACATGCAAAAAGAATATGGAAGGGAAAATCGTGCAACCAGAAAACTTGGAATACACCATTGTGGTAACACCTCACTCAGGGGAAGAGCATGCGGTCGGAAATGACACAGGAAAACACGGCCAGGAAATCAAAGTAACACCACAGAGCTCCATCACAGAAGCAGAATTGACCGGTTATGGCACCGTCACGATGGAGTGCTCCCCGAGAACAGGCCTCGACTTCAATGAGATGGTGTTGCTGCAGATGGAAAATAAAGCTTGGCTGGTGCATAGGCAATGGTTCCTAGACCTGCCATTACCATGGCTGCCCGGAGCGGATAAACAAGAGTCAAATTGGATACAGAAAGAAACATTGGTCACTTTCAAAAATCCCCATGCGAAGAAACAGGACGTTGTTGTTTTAGGATCCCAAGAAGGGGCCATGCATACAGCACTCACAGGAGCCACAGAAATCCAAATGTCGTCAGGAAACTTGCTCTTCACTGGACATCTCAAGTGCAGGCTGAGAATGGACAAGCTACAGCTTAAAGGAATGTCATACTCTATGTGCACAGGAAAGTTTAAAGTTGTGAAGGAAATAGCAGAAACACAACATGGAACGATAGTCATCAGAGTGCAATATGAAGGGGACGGCTCTCCATGTAAAATCCCTTTTGAGATAATGGATTTGGAAAAAAGATACGTCTTAGGCCGCCTGATCACAGTCAACCCAATTGTAACAGAAAAAGACAGCCCAGTCAACATAGAAGCAGAACCTCCATTCGGAGACAGCTACATCATCATAGGAGTAGAGCCGGGACAACTGAAGCTCAACTGGTTCAAGAAAGGAAGTTCTATAGGCCAAATGTTTGAGACAACAATGAGAGGGGCGAAGAGAATGGCCATCTTGGGTGACACAGCCTGGGACTTTGGATCCCTAGGAGGAGTGTTTACATCTATAGGAAAAGCTCTCCACCAAGTCTTTGGAGCAATCTATGGAGCTGCCTTCAGTGGGGTTTCATGGACCATGAAAATCCTCATAGGAGTCATTATCACATGGATAGGAATGAACTCACGCAGCACCTCACTGTCTGTGTCATTAGTACTGGTGGGAATTGTGACACTGTATTTGGGAGTCATGGTGCAGGCC
