# Supplementary material for: Genetic epidemiology of dengue viruses in phase III trials of the CYD tetravalent dengue vaccine and implications for efficacy
Source: eLife. 2017 Sep 5;6:e24196. doi: 10.7554/eLife.24196 (PMC5584992; doi:10.7554/eLife.24196)
Supplement: Figure 1—source data 3. [file elife-24196-fig1-data3.fasta]

>DV3/CYD15/COLOMBIA/448/2012
TTCCACTTGACTTCACGAGATGGAGAGCCGCGCATGATTGTGGGGAAGAATGAAAGAGGAAAATCCCTACTTTTTAAAACAGCCTCTGGAATTAACATGTGCACACTCATAGCTATGGACTTGGGAGAGATGTGTGATGACACGGTCACTTACAAATGCCCCCACATAACCGACGTGGAACCTGAAGACATTGACTGCTGGTGCAACCTTACATCAACATGGGTGACTTATGGAACGTGCAATCAAGCCGGAGAGCATAGACGCGACAAGAGATCAGTGGCGTTAGCTCCCCATGTCGGCATGGGACTAGACACACGCACCCAAACCTGGATGTCGGCTGAAGGAGCTTGGAGGCAAGTCGAGAAGGTAGAGACATGGGCCCTTAGGCACCCCGGGTTCACCATACTAGCCCTATTTCTTGCCCATTACATAGGCACATCCTTGACCCAGAAGGTGGTTATTTTTATACTACTAATGCTAGTCACCCCATCCATGACAATGAGATGTGTGGGAGTAGGAAACAGAGATTTTGTGGAAGGTCTATCAGGAGCTACGTGGGTTGACGTGGTGCTAGAGCACGGGGGGTGTGTGACTACCATGGCTAAGAACAAGCCAACGTTGGACATAGAGCTTCAGAAGACCGAGGCCACCCAATTGGCGACCCTAAGGAAGCTATGCATTGAGGGGAAAATTACTAACATAACAACTGACTCAAGATGTCCTACCCAAGGGGAAGCGGCTTTGCCTGAGGAGCAGGACCAGAACTACGTGTGTAAGCATACATACGTAGACAGAGGCTGGGGGAACGGATGTGGTTTGTTTGGTAAGGGAAGCTTGGTAACATGTGCGAAATTTCAATGCCTGGAACCAATAGAGGGAAAAGTGGTGCAATATGAGAACCTCAAATACACCGTCATCATCACAGTGCACACAGGAGATCAACACCAGGTGGGAAATGAAACGCAGGGAGTCACGGCTGAAATAACACCTCAGGCATCAACCACTGAAGCCATCTTGCCTGAATATGGAACCCTTGGACTAGAATGCTCACCACGGACAGGTTTGGATTTCAATGAAATGATCTTGCTAACAATGAAGAACAAAGCATGGATGGTACATAGACAATGGTTTTTTGACCTACCTCTACCATGGACATCAGGAGCTACAACGGAAACACCAACCTGGAACAGGAAGGAGCTTCTTGTGACATTCAAAAACGCACATGCGAAGAAACAAGAAGTAGTTGTCCTTGGATCGCAAGAGGGAGCAATGCATACCGCATTGACAGGAGCCACAGAAATCCAAAACTCAGGAGGCACAAGCATTTTTGCGGGGCACTTAAAATGCAGACTTAAGATGGACAAATTGGAACTCAAGGGGATGAGCTATGCAATGTGCACGAATACCTTTGTGTTGAAGAAAGAAGTCTCAGAAACGCAGCATGGGACAATACTCATTAAGGTCGAGTACAAAGGGGAAGATGCACCTTGCAAGATTCCTTTCTCCACAGAGGATGGACAAGGGAAAGCTCACAATGGCAGACTGATTACCGCCAACCCAGTGGTGACTAAGAAGGAGGAGCCTGTCAATATTGAGGCTGAACCTCCTTTTGGGGAAAGCAATATAGTGATTGGAATTGGAGACAACGCCTTGAAAATCAACTGGTATAAGAAGGGAAGCTCTATTGGGAAGATGTTCGAGGCCACTGCCAGAGGTGCAAGGCGCATGGCCATCTTGGGAGACACAGCTTGGGACTTTGGATCAGTGGGTGGTGTTCTGAACTCATTAGGCAAAATGGTGCACCAAATATTCGGAAGTGCTTACACAGCCCTATTCAGTGGAGTCTCTTGGGTAATGAAAATTGGAATAGGAGTTCTCTTGACCTGGATAGGGTTGAATTCAAAAAACACATCCATGTCATTTTCGTGCATTGCGATAGGAATCATTACACTCTATTTGGGAGCTGTGGTGCAAGCT
>DV3/CYD15/COLOMBIA/449/2012
TTCCACTTGACTTCACGAGATGGAGAGCCGCGCATGATTGTGGGGAAGAATGAAAGAGGAAAATCCCTACTTTTTAAAACAGCCTCTGGAATTAACATGTGCACACTCATAGCTATGGACTTGGGAGAGATGTGTGATGACACGGTCACTTACAAATGCCCCCACATAACCGACGTGGAACCTGAAGACATTGACTGCTGGTGCAACCTTACATCGACATGGGTGACTTATGGAACGTGCAATCAAGCCGGAGAGCATAGACGCGACAAGAGATCAGTGGCGTTAGCTCCCCATGTCGGCATGGGACTAGATACACGCACCCAAACCTGGATGTCGGCTGAAGGAGCTTGGAGGCAAGTCGAGAAGGTAGAGACATGGGCCCTTAGGCACCCCGGGTTCACCATACTAGCCCTATTTCTTGCCCATTACATAGGCACATCCTTGACCCAGAAGGTGGTTATTTTTATACTACTAATGCTGGTCACCCCATCCATGACAATGAGATGTGTGGGAGTAGGAAACAGAGATTTTGTGGAAGGTCTATCAGGAGCTACGTGGGTTGACGTGGTGCTAGAGCACGGGGGGTGTGTGACTACCATGGCTAAGAACAAGCCAACGTTGGATATAGAGCTCCAGAAGACCGAGGCCACCCAATTGGCGACCCTAAGGAAGCTATGCATTGAGGGGAAAATTACTAACATAACAACTGACTCAAGATGTCCTACCCAAGGGGAAGCGGCTTTGCCTGAGGAGCAGGACCAGAACTACGTGTGTAAGCATACATACGTAGACAGAGGCTGGGGGAACGGATGTGGTTTGTTTGGTAAGGGAAGCTTGGTAACATGTGCGAAATTTCAATGCCTGGAACCAATAGAGGGAAAAGTGGTGCAATATGAGAACCTCAAATACACCGTCATCATCACAGTGCACACAGGAGATCAACACCAGGTGGGAAATGAAACGCAGGGAGTCACGGCTGAAATAACACCTCAGGCATCAACCACTGAAGCCATCTTGCCTGAATATGGAACCCTTGGACTAGAATGCTCACCACGGACAGGTTTGGATTTCAATGAAATGATCTTGCTAACAATGAAGAACAAAGCATGGATGGTACATAGACAATGGTTTTTTGACCTACCTCTACCATGGACATCAGGAGCTACAACGGAAACACCAACCTGGAACAGGAAGGAGCTTCTTGTGACATTCAAAAACGCACATGCGAAGAAACAAGAAGTAGTTGTCCTTGGATCGCAAGAGGGAGCAATGCATACCGCATTGACAGGAGCCACAGAAATCCAAAACTCAGGAGGCACAAGCATTTTTGCGGGGCACTTAAAATGCAGACTTAAGATGGACAAATTGGAACTCAAGGGGATGAGCTATGCAATGTGCACGAATACCTTTGTGTTGAAGAAAGAAGTCTCAGAAACGCAGCATGGGACAATACTCATTAAGGTCGAGTACAAAGGGGAAGATGCACCTTGCAAGATTCCTTTCTCCACAGAGGATGGACAAGGGAAAGCTCACAATGGCAGACTGATTACCGCCAACCCAGTGGTGACTAAGAAGGAGGAGCCTGTCAATATTGAGGCTGAACCTCCTTTTGGGGAAAGCAATATAGTGATTGGAATTGGAGACAACGCCTTGAAAATCAACTGGTATAAGAAGGGAAGCTCTATTGGGAAGATGTTCGAGGCCACTGCCAGAGGTGCAAGGCGCATGGCCATCTTGGGAGACACAGCTTGGGACTTTGGATCAGTGGGTGGTGTTCTGAACTCATTAGGCAAAATGGTGCACCAAATATTCGGAAGTGCTTACACAGCCCTATTCAGTGGAGTCTCTTGGGTAATGAAAATTGGAATAGGAGTTCTCTTGACCTGGATAGGGTTGAATTCAAAAAACACATCCATGTCATTTTCGTGCATTGCGATAGGAATCATTACACTCTATTTGGGAGCTGTGGTGCAAGCT
>DV3/CYD15/COLOMBIA/450/2013
TTCCACTTGACTTCACGAGATGGAGAGCCGCGCATGATTGTGGGGAAGAATGAAAGAGGAAAATCCCTACTTTTTAAAACAGCCTCTGGAATTAACATGTGCACACTCATAGCTATGGACTTGGGAGAGATGTGTGATGACACGGTCACTTACAAATGCCCCCACATAACCGACGTGGAACCTGAAGACATTGACTGCTGGTGCAACCTTACATCAACATGGGTGACTTATGGAACGTGCAATCAAGCCGGAGAGCATAGACGCGACAAGAGATCAGTGGCGTTAGCTCCCCATGTCGGCATGGGACTAGACACACGCACCCAAACCTGGATGTCGGCTGAAGGAGCTTGGAGGCAAGTCGAGAAGGTAGAGACATGGGCCCTTAGGCACCCAGGGTTCACCATACTAGCCCTATTTCTTGCCCATTACATAGGCACATCCTTGACCCAGAAGGTGGTTATTTTTATACTACTAATGCTAGTCACCCCATCCATGACAATGAGATGTGTGGGAGTAGGAAACAGAGATTTTGTGGAAGGTCTATCAGGAGCTACGTGGGTTGACGTGGTGCTAGAGCACGGGGGGTGTGTGACTACCATGGCTAAGAACAAGCCAACGTTGGATATAGAGCTTCAGAAGACCGAGGCCACCCAATTGGCGACCCTAAGGAAGCTATGCATTGAGGGGAAAATTACTAACATAACAACTGACTCAAGATGTCCTACCCAAGGGGAAGCGGCTTTGCCTGAGGAGCAGGACCAGAACTACGTGTGTAAGCATACATACGTAGACAGAGGCTGGGGGAACGGATGTGGTTTGTTTGGTAAGGGAAGCTTGGTAACATGTGCGAAATTTCAATGCCTGGAACCAATAGAGGGAAAAGTGGTGCAATATGAGAACCTCAAATACACCGTCATCATCACAGTGCACACAGGAGATCAACACCAGGTGGGAAATGAAACGCAGGGAGTCACGGCTGAAATAACACCTCAGGCATCAACCACTGAAGCCATCTTGCCTGAATATGGAACCCTTGGACTAGAATGCTCACCACGGACAGGTTTGGATTTCAATGAAATGATCTTGCTAACAATGAAGAACAAAGCATGGATGGTACATAGACAATGGTTTTTTGACCTACCTCTACCATGGACATCAGGAGCTACAACGGAAACACCAACCTGGAACAGGAAAGAGCTTCTTGTGACATTCAAAAACGCACATGCGAAGAAACAAGAAGTAGTTGTCCTTGGATCGCAAGAGGGAGCAATGCATACCGCATTGACAGGAGCCACAGAAATCCAAAACTCAGGAGGCACAAGCATTTTTGCGGGGCACTTAAAATGCAGACTTAAGATGGACAAATTGGAACTCAAGGGGATGAGCTATGCAATGTGCACGAATACCTTTGTGTTGAAGAAAGAAGTCTCAGAAACGCAGCATGGGACAATACTCATTAAGGTCGAGTACAAAGGGGAAGATGCACCTTGCAAGATTCCTTTCTCCACAGAGGATGGACAAGGGAAAGCTCACAATGGCAGACTGATTACCGCCAACCCAGTGGTGACTAAGAAGGAGGAGCCTGTCAATATTGAGGCTGAACCTCCTTTTGGGGAAAGCAATATAGTGATTGGAATTGGAGACAACGCCTTGAAAATCAACTGGTATAAGAAGGGAAGCTCTATTGGGAAGATGTTCGAGGCCACTGCCAGAGGTGCAAGGCGCATGGCCATCTTGGGAGACACAGCTTGGGACTTTGGATCAGTGGGTGGTGTTCTGAACTCATTAGGCAAAATGGTGCACCAAATATTCGGAAGTGCTTACACAGCCCTATTCAGTGGAGTCTCTTGGGTAATGAAAATTGGAATAGGAGTTCTCTTGACCTGGATAGGGTTGAATTCAAAAAACACATCCATGTCATTTTCGTGCATTGCGATAGGAATCATTACACTCTATTTGGGAGCTGTGGTACAAGCT
>DV3/CYD15/COLOMBIA/451/2013
TTCCACTTGACTTCACGAGATGGAGAGCCGCGCATGATTGTGGGGAAGAATGAAAGAGGAAAATCCCTACTTTTTAAAACAGCCTCTGGAATTAACATGTGCACACTCATAGCTATGGACTTGGGAGAGATGTGTGATGACACGGTCACTTACAAATGCCCCCACATAACCGACGTGGAACCTGAAGACATTGACTGCTGGTGCAACCTTACATCAACATGGGTGACTTATGGAACGTGCAATCAAGCCGGAGAGCATAGACGCGACAAGAGATCAGTGGCGTTAGCTCCCCATGTCGGCATGGGACTAGACACACGCACCCAAACCTGGATGTCGGCCGAAGGAGCTTGGAGGCAAGTCGAGAAGGTAGAGACATGGGCCCTTAGGCACCCAGGGTTCACCATACTAGCCCTATTTCTTGCCCATTACATAGGCACATCCTTGACCCAGAAGGTGGTTATTTTTATACTACTAATGCTGGTCACCCCATCCATGACAATGAGATGTGTGGGAGTAGGAAACAGAGATTTTGTGGAAGGTCTATCAGGAGCTACGTGGGTTGACGTGGTGCTAGAGCACGGGGGGTGTGTGACTACCATGGCTAAGAACAAGCCAACGTTGGATATAGAGCTTCAGAAGACCGAGGCCACCCAATTGGCGACCCTAAGGAAGCTATGCATTGAGGGGAAAATTACTAACATAACAACTGACTCAAGATGTCCTACCCAAGGGGAAGCGGCTTTGCCTGAGGAGCAGGACCAGAACTACGTGTGTAAGCATACATACGTAGACAGAGGCTGGGGGAACGGATGTGGTTTGTTTGGTAAGGGAAGCTTGGTAACATGTGCGAAATTTCAATGCCTGGAACCAATAGAGGGAAAAGTGGTGCAATATGAGAACCTCAAATACACCGTCATCATCACAGTGCACACAGGAGATCAACACCAGGTGGGAAATGAAACGCAGGGAGTCACGGCTGAAATAACACCTCAGGCATCAACCACTGAAGCCATCTTGCCTGAATATGGAACCCTTGGACTAGAATGCTCACCACGGACAGGTTTGGATTTCAATGAAATGATCTTGCTAACAATGAAGAACAAAGCATGGATGGTACATAGACAATGGTTTTTTGACCTACCTCTACCATGGACATCAGGAGCTACAACGGAAACACCAACCTGGAACAGGAAAGAGCTTCTTGTGACATTCAAAAACGCACATGCGAAGAAACAAGAAGTAGTTGTCCTTGGATCGCAAGAGGGAGCAATGCATACCGCATTGACAGGAGCCACAGAAATCCAAAACTCAGGAGGCACAAGCATTTTTGCGGGGCACTTAAAATGCAGACTTAAGATGGACAAATTGGAACTCAAGGGGATGAGCTATGCAATGTGCACGAATACCTTTGTGTTGAAGAAAGAAGTCTCAGAAACGCAGCATGGGACAATACTCATTAAGGTCGAGTACAAAGGGGAAGATGCACCTTGCAAGATTCCTTTCTCCACAGAGGATGGACAAGGGAAAGCTCACAATGGCAGACTGATTACCGCCAACCCAGTGGTGACTAAGAAGGAGGAGCCTGTCAATATTGAGGCTGAACCTCCTTTTGGGGAAAGCAATATAGTGATTGGAATTGGAGACAACGCCTTGAAAATCAACTGGTATAAGAAGGGAAGCTCTATTGGGAAGATGTTCGAGGCCACTGCCAGAGGTGCAAGGCGCATGGCCATCTTGGGAGACACAGCTTGGGACTTTGGATCAGTGGGTGGTGTTCTGAACTCATTAGGCAAAATGGTGCACCAAATATTCGGAAGTGCTTACACAGCCCTATTCAGTGGAGTCTCTTGGGTAATGAAAATTGGAATAGGAGTTCTCTTGACCTGGATAGGGTTGAATTCAAAAAACACATCCATGTCATTTTCGTGCATTGCGATAGGAATCATTACACTCTATTTGGGAGCTGTGGTACAAGCT
>DV3/CYD15/COLOMBIA/452/2013
TTCCACTTGACTTCACGAGATGGAGAGCCGCGCATGATTGTGGGGAAGAATGAAAGAGGAAAATCCCTACTTTTTAAAACAGCCTCTGGAATTAACATGTGCACACTCATAGCTATGGACTTGGGAGAGATGTGTGATGACACGGTCACTTACAAATGCCCCCACATAACCGACGTGGAACCTGAAGACATTGACTGCTGGTGCAACCTTACATCAACATGGGTGACTTATGGAACGTGCAATCAAGCCGGAGAGCATAGACGCGACAAGAGATCAGTGGCGTTAGCTCCCCATGTCGGCATGGGACTAGACACACGCACCCAAACCTGGATGTCGGCTGAAGGAGCTTGGAGGCAAGTCGAGAAGGTAGAGACATGGGCCCTTAGGCACCCAGGGTTCACCATACTAGCCCTATTTCTTGCCCATTACATAGGCACATCCTTGACCCAGAAGGTGGTTATTTTTATACTACTAATGCTGGTCACCCCATCCATGACAATGAGATGTGTGGGAGTAGGAAACAGAGATTTTGTGGAAGGTCTATCAGGAGCTACGTGGGTTGACGTGGTGCTAGAGCACGGGGGGTGTGTGACTACCATGGCTAAGAACAAGCCAACGTTGGATATAGAGCTTCAGAAGACCGAGGCCACCCAATTGGCGACCCTAAGGAAGCTATGCATTGAGGGGAAAATTACTAACATAACAACTGACTCAAGATGTCCTACCCAAGGGGAAGCGGCTTTGCCTGAGGAGCAGGACCAGAACTACGTGTGTAAGCATACATACGTAGACAGAGGCTGGGGGAACGGATGTGGTTTGTTTGGTAAGGGAAGCTTGGTAACATGTGCGAAATTTCAATGCCTGGAACCAATAGAGGGAAAAGTGGTGCAATATGAGAACCTCAAATACACCGTCATCATCACAGTGCACACAGGAGATCAACACCAGGTGGGAAATGAAACGCAGGGAGTCACGGCTGAAATAACACCTCAGGCATCAACCACTGAAGCCATCTTGCCTGAATATGGAACCCTTGGACTAGAATGCTCACCACGGACAGGTTTGGATTTCAATGAAATGATCTTGCTAACAATGAAGAACAAAGCATGGATGGTACATAGACAATGGTTTTTTGACCTACCTCTACCATGGACATCAGGAGCTACAACGGAAACACCAACCTGGAACAGGAAAGAGCTTCTTGTGACATTCAAAAACGCACATGCGAAGAAACAAGAAGTAGTTGTCCTTGGATCGCAAGAGGGAGCAATGCATACCGCATTGACAGGAGCCACAGAAATCCAAAACTCAGGAGGCACAAGCATTTTTGCGGGGCACTTAAAATGCAGACTTAAGATGGACAAATTGGAACTCAAGGGGATGAGCTATGCGATGTGCACGAATACCTTTGTGTTGAAGAAAGAAGTCTCAGAAACGCAGCATGGGACAATACTCATTAAGGTCGAGTACAAAGGGGAAGATGCACCTTGCAAGATTCCTTTCTCCACAGAGGATGGACAAGGGAAAGCTCACAATGGCAGACTGATTACCGCCAACCCAGTGGTGACTAAGAAGGAGGAGCCTGTCAATATTGAGGCTGAACCTCCTTTTGGGGAAAGCAATATAGTGATTGGAATTGGAGACAACGCCTTGAAAATCAACTGGTATAAGAAGGGAAGCTCTATTGGGAAGATGTTCGAGGCCACTGCCAGAGGTGCAAGGCGCATGGCCATCTTGGGAGACACAGCTTGGGACTTTGGATCAGTGGGTGGTGTTCTGAACTCATTAGGCAAAATGGTGCACCAAATATTCGGAAGTGCTTACACAGCCCTATTCAGTGGAGTCTCTTGGGTAATGAAAATTGGAATAGGAGTTCTCTTGACCTGGATAGGGTTGAATTCAAAAAACACATCCATGTCATTTTCGTGCATTGCGATAGGAATCATTACACTCTATTTGGGAGCTGTGGTGCAAGCT
>DV3/CYD15/COLOMBIA/453/2013
TTCCACTTGACTTCACGAGATGGAGAGCCGCGCATGATTGTGGGGAAGAATGAAAGAGGAAAATCCCTACTTTTTAAAACAGCCTCTGGAATTAACATGTGCACACTCATAGCTATGGACTTGGGAGAGATGTGTGATGACACGGTCACTTACAAATGCCCCCACATAACCGACGTGGAACCTGAAGACATTGACTGCTGGTGCAACCTTACATCAACATGGGTGACTTATGGAACGTGCAATCAAGCCGGAGAGCATAGACGCGACAAGAGATCAGTGGCGTTAGCTCCCCATGTCGGCATGGGACTAGATACACGCACCCAAACCTGGATGTCGGCTGAAGGAGCTTGGAGGCAAGTCGAGAAGGTAGAGACATGGGCCCTTAGGCACCCAGGGTTCACCATACTAGCCCTATTTCTTGCCCATTACATAGGCACATCCTTGACCCAGAAGGTGGTTATTTTTATACTACTAATGCTGGTCACTCCATCCATGACAATGAGATGTGTGGGAGTAGGAAACAGAGATTTTGTGGAAGGTCTATCAGGAGCTACGTGGGTTGACGTGGTGCTAGAGCACGGGGGGTGTGTGACTACCATGGCTAAGAACAAGCCAACGTTGGATATAGAGCTTCAGAAGACCGAGGCCACCCAATTGGCGACCCTAAGGAAGCTATGCATTGAGGGGAAAATTACTAACATAACAACTGACTCAAGATGTCCTACCCAAGGGGAAGCGGCTTTGCCTGAGGAGCAGGACCAGAACTACGTGTGTAAGCATACATACGTAGACAGAGGTTGGGGGAACGGATGTGGTTTGTTTGGTAAGGGAAGCTTGGTAACATGTGCGAAATTTCAATGCCTGGAACCAATAGAGGGAAAAGTGGTGCAATATGAGAACCTCAAATACACCGTCATCATCACAGTGCACACAGGAGATCAACACCAGGTGGGAAATGAAACGCAGGGAGTCACGGCTGAAATAACACCTCAGGCATCAACCACTGAAGCCATCTTGCCTGAATATGGAACCCTTGGACTAGAATGCTCACCACGGACAGGTTTGGATTTCAATGAAATGATCTTGCTAACAATGAAGAACAAAGCATGGATGGTACATAGACAATGGTTTTTTGACCTACCTCTACCATGGACATCAGGAGCTACAACGGAAACACCAACCTGGAACAGGAAGGAGCTTCTTGTGACATTCAAAAACGCACATGCGAAGAAACAAGAAGTAGTTGTCCTTGGATCGCAAGAGGGAGCAATGCATACCGCATTGACAGGAGCCACAGAAATCCAAAACTCAGGAGGCACAAGCATTTTTGCGGGGCACTTAAAATGCAGACTTAAGATGGACAAATTGGAACTCAAGGGGATGAGCTATGCAATGTGCACGAATACCTTTGTGTTGAAGAAAGAAGTCTCAGAAACGCAGCATGGGACAATACTCATTAAGGTCGAGTACAAAGGGGAAGATGTACCTTGCAAGATTCCTTTCTCCACAGAGGATGGACAAGGGAAAGCTCACAATGGCAGACTGATTACCGCCAACCCAGTGGTGACTAAGAAGGAGGAGCCTGTCAATATTGAGGCTGAACCTCCTTTTGGGGAAAGCAATATAGTGATTGGAATTGGAGACAACGCCTTGAAAATCAACTGGTATAAGAAGGGAAGCTCTATTGGGAAGATGTTCGAGGCCACTGCCAGAGGTGCAAGGCGCATGGCCATCTTGGGAGACACAGCTTGGGACTTTGGATCAGTGGGTGGTGTTCTGAACTCATTAGGCAAAATGGTGCACCAAATATTCGGAAGTGCTTACACAGCCCTATTCAGTGGAGTCTCTTGGGTAATGAAAATTGGAATAGGAGTTCTCTTGACCTGGATAGGGTTGAATTCAAAAAACACATCCATGTCATTTTCGTGCATTGCGATAGGAATCATTACACTCTATTTGGGAGCTGTGGTGCAAGCT
>DV3/CYD15/COLOMBIA/454/2013
TTCCACTTGACTTCACGAGATGGAGAGCCGCGCATGATTGTGGGGAAGAATGAAAGAGGAAAATCCCTACTTTTTAAAACAGCCTCTGGAATTAACATGTGCACACTCATAGCTATGGACTTGGGAGAGATGTGTGATGACACGGTCACTTACAAATGCCCCCACATAACCGACGTGGAACCTGAAGACATTGACTGCTGGTGCAACCTTACATCAACATGGGTGACTTATGGAACGTGCAATCAAGCCGGAGAGCATAGACGCGACAAGAGATCAGTGGCGTTAGCTCCCCATGTCGGCATGGGACTAGACACACGCACCCAAACCTGGATGTCGGCTGAAGGAGCTTGGAGGCAAGTCGAGAAGGTAGAGACATGGGCCCTTAGGCACCCCGGGTTCACCATACTAGCCCTATTTCTTGCCCATTACATAGGCACATCCTTGACCCAGAAGGTGGTTATTTTTATACTACTAATGCTAGTCACCCCATCCATGACAATGAGATGTGTGGGAGTAGGAAACAGAGATTTTGTGGAAGGTCTATCAGGAGCTACGTGGGTTGACGTGGTGCTAGAGCACGGGGGGTGTGTGACTACCATGGCTAAGAACAAGCCAACGTTGGATATAGAGCTTCAGAAGACCGAGGCCACCCAATTGGCGACCCTAAGGAAGCTATGCATTGAGGGGAAAATTACTAACATAACAACTGACTCAAGATGTCCTACCCAAGGGGAAGCGGCTTTGCCTGAGGAGCAGGACCAGAACTACGTGTGTAAGCATACATACGTAGACAGAGGCTGGGGGAACGGATGTGGTTTGTTTGGTAAGGGAAGCTTGGTAACATGTGCGAAATTTCAATGCCTGGAACCAATAGAGGGAAAAGTGGTGCAATATGAGAACCTCAAATACACCGTCATCATCACAGTGCACACAGGAGATCAACACCAGGTGGGAAATGAAACGCAGGGAGTCACGGCTGAAATAACACCTCAGGCATCAACCACTGAAGCCATCTTGCCTGAATATGGAACCCTTGGACTAGAATGCTCACCACGGACAGGTTTGGATTTCAATGAAATGATCTTGCTAACAATGAAGAACAAAGCATGGATGGTACATAGACAATGGTTTTTTGACCTACCTCTACCATGGACATCAGGAGCTACAACGGAAACACCAACCTGGAACAGGAAGGAGCTTCTTGTGACATTCAAAAACGCACATGCGAAGAAACAAGAAGTAGTTGTCCTTGGATCGCAAGAGGGAGCAATGCATACCGCATTGACAGGAGCCACAGAAATCCAAAACTCAGGAGGCACAAGCATTTTTGCGGGGCACTTAAAATGCAGACTTAAGATGGACAAATTGGAACTCAAGGGGATGAGCTATGCAATGTGCACGAATACCTTTGTGTTGAAGAAAGAAGTCTCAGAAACGCAGCATGGGACAATACTCATTAAGGTCGAGTACAAAGGGGAAGATGCACCTTGCAAGATTCCTTTCTCCACAGAGGATGGACAAGGGAAAGCTCACAATGGCAGACTGATTACCGCCAACCCAGTGGTGACTAAGAAGGAGGAGCCTGTCAATATTGAGGCTGAACCTCCTTTTGGGGAAAGCAATATAGTGATTGGAATTGGAGACAACGCCTTGAAAATCAACTGGTATAAGAAGGGAAGCTCTATTGGGAAGATGTTCGAGGCCACTGCCAGAGGTGCAAGGCGCATGGCCATCTTGGGAGACACAGCTTGGGACTTTGGATCAGTGGGTGGTGTTCTGAACTCATTAGGCAAAATGGTGCACCAAATATTCGGAAGTGCTTACACAGCCCTATTCAGTGGAGTCTCTTGGGTAATGAAAATTGGAATAGGAGTTCTCTTGACCTGGATAGGGTTGAATTCAAAAAACACATCCATGTCATTTTCGTGCATTGCGATAGGAATCATCACACTCTATTTGGGAGCTGTGGTGCAAGCT
>DV3/CYD15/COLOMBIA/455/2013
TTCCACTTGACTTCACGAGATGGAGAGCCGCGCATGATTGTGGGGAAGAATGAAAGAGGAAAATCCCTACTTTTTAAAACAGCCTCTGGAATTAACATGTGCACACTCATAGCTATGGACTTGGGAGAGATGTGTGATGACACGGTCACTTACAAATGCCCCCACATAACCGACGTGGAACCTGAAGACATTGACTGCTGGTGCAACCTTACATCAACATGGGTGACTTATGGAACGTGCAATCAAGCCGGAGAGCATAGACGCGACAAGAGATCAGTGGCGTTAGCTCCCCATGTCGGCATGGGACTAGACACACGCACCCAAACCTGGATGTCGGCTGAAGGAGCTTGGAGGCAAGTCGAGAAGGTAGAGACATGGGCCCTTAGGCACCCCGGGTTCACCATACTAGCCCTATTTCTTGCCCATTACATAGGCACATCCTTGACCCAGAAGGTGGTTATTTTTATACTACTAATGCTGGTCACTCCATCC---------------------------------------------------------------------------------------------------------------------------------------------------------------------------------------------------------------------------------------------------------------------------------------------------------------------------------------------------------------------------------------------------------------------------------------------------------------------------------------------------------------------------------------------------------------------------------------------------------------------------------------------------------------------------------------------------------------------------------------------------------------------------------------------------------------------------------------------------------------------------------------------------------------------------------------------------------------------------------------------------------------------------------------------------------------------------------------------------------------------------------------------------------------------------------------------------------------------------------------------------------------------------------------------------------------------------------------------------------------------------------------------------------------------------------------------------------------------------------------------------------------------------------------------
>DV3/CYD15/COLOMBIA/456/2013
TTCCACTTGACTTCACGAGATGGAGAGCCGCGCATGATTGTGGGGAAGAATGAAAGAGGAAAATCCCTACTTTTTAAAACAGCCTCTGGAATTAACATGTGCACACTCATAGCTATGGACTTGGGAGAGATGTGTGATGACACGGTCACTTACAAATGCCCCCACATAACCGACGTGGAACCTGAAGACATTGACTGCTGGTGCAACCTTACATCAACATGGGTGACTTATGGAACGTGCAATCAAGCCGGAGAGCATAGACGCGACAAGAGATCAGTGGCGTTAGCTCCCCATGTCGGCATGGGACTAGACACACGCACCCAAACCTGGATGTCGGCTGAAGGAGCTTGGAGGCAAGTCGAGAAGGTAGAGACATGGGCCCTTAGGCACCCCGGGTTCACCATACTAGCCCTATTTCTTGCCCATTACATAGGCACATCCTTGACCCAGAAGGTGGTTATTTTTATACTACTAATGCTGGTCACCCCATCCATGACAATGAGATGTGTGGGAGTAGGAAACAGAGATTTTGTGGAAGGTCTATCAGGAGCTACGTGGGTTGACGTGGTGCTAGAGCACGGGGGGTGTGTGACTACCATGGCTAAGAACAAGCCAACGTTGGACATAGAGCTTCAGAAGACCGAGGCCACCCAATTGGCGACCCTAAGGAAGCTATGCATTGAGGGGAAAATTACTAACATAACAACTGACTCAAGATGTCCTACCCAAGGGGAAGCGGCTTTGCCTGAGGAGCAGGACCAGAACTACGTCTGTAAGCATACATACGTAGACAGAGGCTGGGGGAACGGATGTGGTTTGTTTGGTAAGGGAAGCTTGGTAACATGTGCGAAATTTCAATGCCTGGAACCAATAGAGGGAAAAGTGGTGCAATATGAGAACCTCAAATACACCGTCATCATCACAGTGCACACAGGAGATCAACACCAGGTGGGAAATGAAACGCAGGGAGTCACGGCTGAAATAACACCTCAGGCATCAACCACTGAAGCCATCTTGCCTGAATATGGAACCCTTGGACTAGAATGCTCACCACGGACAGGTTTGGATTTCAATGAAATGATCTTGCTAACAATGAAGAACAAAGCATGGATGGTACATAGACAATGGTTTTTTGACCTACCTCTACCATGGACATCAGGAGCTACAACGGAAACACCAACCTGGAACAGGAAGGAGCTTCTTGTGACATTCAAAAACGCACATGCGAAGAAACAAGAAGTAGTTGTCCTTGGATCGCAAGAGGGAGCAATGCATACCGCATTGACAGGAGCCACAGAAATCCAAAACTCAGGAGGCACAAGCATTTTTGCGGGGCACTTAAAATGCAGACTTAAGATGGACAAATTGGAACTCAAGGGGATGAGCTATGCAATGTGCACGAATACCTTTGTGTTGAAGAAAGAAGTTTCAGAAACGCAGCATGGGACGATACTCATTAAGGTCGAGTACAAAGGGGAAGATGCACCTTGCAAGATTCCTTTCTCCACAGAGGATGGACAAGGGAAAGCTCACAGTGGCAGACTGATTACCGCCAACCCAGTGGTGACTAAGAAGGAGGAGCCTGTCAATATTGAGGCTGAACCTCCTTTTGGGGAAAGCAATATAGTGATTGGAATTGGAGACAACGCCTTGAAAATCAACTGGTATAAGAAGGGAAGCTCTATTGGGAAGATGTTCGAGGCCACTGCCAGAGGTGCAAGGCGCATGGCCATCTTGGGAGACACAGCTTGGGACTTTGGATCAGTGGGTGGTGTTCTGAACTCATTAGGCAAAATGGTGCACCAAATATTCGGAAGTGCTTACACAGCCCTATTCAGTGGAGTCTCTTGGGTAATGAAAATTGGAATAGGAGTTCTCTTGACCTGGATAGGGTTGAATTCAAAAAACACATCCATGTCATTTTCGTGCATTGCGATAGGAATCATTACACTCTATTTGGGAGCTGTGGTGCAAGCT
>DV3/CYD15/COLOMBIA/457/2013
TTCCACTTGACTTCACGAGATGGAGAGCCGCGCATGATTGTGGGGAAGAATGAAAGAGGAAAATCCCTACTTTTTAAGACAGCCTCTGGAATCAACATGTGCACACTCATAGCCATGGACTTGGGAGAGATGTGTGATGACACGGTAACTTACAAATGCCCCCACATTACTGAAGTGGAACCTGAAGACATTGACTGCTGGTGCAACCTTACATCAACATGGGTGACTTATGGAACGTGCAATCAAGCCGGAGAGCATAGACGCGACAAGAGATCAGTGGCGTTAGCTCCCCATGTCGGCATGGGACTGGACACACGCACCCAAACCTGGATGTCGGCTGAAGGAGCTTGGAGGCAAGTCGAGAAGGTAGAGACATGGGCCCTTAGGCACCCAGGGTTCACCATACTAGCCCTATTTCTTGCCCATTACATAGGCACATCCTTGACCCAGAAGGTGGTTATTTTTATACTACTAATGCTGGTCACCCCATCCATGACAATGAGATGTGTGGGAGTAGGAAACAGAGATTTTGTGGAAGGTCTATCAGGAGCTACGTGGGTTGACGTGGTGCTCGAGCACGGGGGGTGTGTGACCACCATGGCTAAGAACAAGCCAACGTTGGATATAGAGCTTCAGAAGACCGAGGCCACCCAATTGGCGACCTTAAGGAAGCTATGCATTGAGGGGAAAATTACCAACATAACAACTGACTCAAGATGTCCTACCCAAGGGGAAGCGGCTTTGCCTGAGGAGCAGGATCAGAACTACGTGTGTAAGCATACATACGTAGACAGAGGCTGGGGGAACGGATGTGGTTTGTTTGGCAAGGGAAGCCTGGTAACATGTGCGAAATTTCAATGCCTGGAACCAATAGAGGGAAAAGTGGTGCAATATGAGAACCTCAAATACACCGTCATCATCACAGTGCACACAGGAGATCAACACCAGGTGGGAAATGAAACGCAGGGAGTCACGGCTGAGATAACACCTCAGGCATCGACCACTGAAGCCATCTTGCCTGAATATGGAACCCTTGGGCTAGAATGCTCACCACGGACAGGCTTGGATTTCAATGAAATGATCCTGCTAACAATGAAGAACAAAGCATGGATGGTACATAGACAATGGTTTTTTGACCTACCTCTACCATGGACATCAGGAGCTACAACGGAAACACCAACCTGGAACAGGAAGGAGCTTCTTGTGACATTCAAAAACGCACATGCGAAGAAACAAGAAGTAGTTGTCCTTGGATCGCAAGAGGGAGCAATGCACACTGCTTTGACTGGAGCCACAGAAATCCAAAACTCAGGAGGCACAAGTATTTTTGCGGGGCACTTGAAATGCAGACTTAAGATGGACAAATTGGAACTCAAAGGAATGAGCTATGCAATGTGCACGAATACCTTTGTATTGAAGAAAGAAGTCTCAGAAACGCAGCATGGGACAATACTCATCAAGGTCGAGTACAAAGGGGAAGATGTACCTTGCAAGATTCCTTTCTCCACAGAGGATGGACAAGGGAAAGCTCACAATGGCAGACTGATTACAGCCAACCCAGTGGTGACTAAGAAGGAGGAGCCTGTCAATATTGAGGCTGAACCTCCTTTTGGGGAAAGCAATATAGTGATTGGAATTGGAGACAACGCCTTGAAAATCAACTGGTATAAGAAGGGAAGCTCTATTGGGAAGATGTTCGAGGCCACTGCCAGAGGTGCAAGGCGCATGGCCATCTTGGGAGACACAGCTTGGGACTTTGGATCAGTGGGTGGTGTTCTGAACTCATTAGGCAAAATGGTGCACCAAATATTCGGAAGTGCTTACACAGCCCTATTCAGTGGAGTCTCTTGGGTAATGAAAATTGGAATAGGAGTTCTCTTGACTTGGATAGGGTTGAATTCAAAAAACACATCCATGTCATTTTCATGCATTGCGATAGGAATCATCACACTCTACCTGGGAGCTGTGGTGCAAGCT
>DV3/CYD15/COLOMBIA/458/2013
TTCCACTTGACTTCACGAGATGGAGAGCCGCGCATGATTGTGGGGAAGAATGAAAGAGGAAAATCCCTACTTTTTAAAACAGCCTCTGGAATTAACATGTGCACACTCATAGCTATGGACTTGGGAGAGATGTGTGATGACACGGTCACTTACAAATGCCCCCACATAACCGACGTGGAACCTGAAGACATTGACTGCTGGTGCAACCTTACATCAACATGGGTGACTTATGGAACGTGCAATCAAGCCGGAGAGCATAGACGCGACAAGAGATCAGTGGCGTTAGCTCCCCATGTCGGCATGGGACTAGACACACGCACCCAAACCTGGATGTCGGCTGAAGGAGCTTGGAGGCAAGTCGAGAAGGTAGAGACATGGGCCCTTAGGCACCCAGGGTTCACCATACTAGCCCTATTTCTTGCCCATTACATAGGCACATCCTTGACCCAGAAGGTGGTTATTTTTATACTACTAATGCTAGTCACCCCATCCATGACAATGAGATGTGTGGGAGTAGGAAACAGAGATTTTGTGGAAGGTCTATCAGGAGCTACGTGGGTTGACGTGGTGCTAGAGCACGGGGGGTGTGTGACTACCATGGCTAAGAACAAGCCAACGTTGGATATAGAGCTTCAGAAGACCGAGGCCACCCAATTGGCGACCCTAAGGAAGCTATGCATTGAGGGGAAAATTACTAACATAACAACTGACTCAAGATGTCCTACCCAAGGGGAAGCGGCTTTGCCTGAGGAGCAGGACCAGAACTACGTGTGTAAGCATACATACGTAGACAGAGGCTGGGGGAACGGATGTGGTTTGTTTGGTAAGGGAAGCTTGGTAACATGTGCGAAATTTCAATGCCTGGAACCAATAGAGGGAAAAGTGGTGCAATATGAGAACCTCAAATACACCGTCATCATCACAGTGCACACAGGAGATCAACACCAGGTGGGAAATGAAACGCAGGGAGTCACGGCTGAAATAACACCTCAGGCATCAACCACTGAAGCCATCTTGCCTGAATATGGAACCCTTGGACTAGAATGCTCACCACGGACAGGTTTGGATTTCAATGAAATGATCTTGCTAACAATGAAGAACAAAGCATGGATGGTACATAGACAATGGTTTTTTGACCTACCTCTACCATGGACATCAGGAGCTACAACGGAAACACCAACCTGGAACAGGAAAGAGCTTCTTGTGACATTCAAAAACGCACATGCGAAGAAACAAGAAGTAGTTGTCCTTGGATCGCAAGAGGGAGCAATGCATACCGCATTGACAGGAGCCACAGAAATCCAAAACTCAGGAGGCACAAGCATTTTTGCGGGGCACTTAAAATGCAGACTTAAGATGGACAAATTGGAACTCAAGGGGATGAGCTATGCAATGTGCACGAATACCTTTGTGTTGAAGAAAGAAGTCTCAGAAACGCAGCATGGGACAATACTCATTAAGGTCGAGTACAAAGGGGAAGATGCACCTTGCAAGATTCCTTTCTCCACAGAGGATGGACAAGGGAAAGCTCACAATGGCAGACTGATTACCGCCAACCCAGTGGTGACTAAGAAGGAGGAGCCTGTCAATATTGAGGCTGAACCTCCTTTTGGGGAAAGCAATATAGTGATTGGAATTGGAGACAACGCCTTGAAAATCAACTGGTATAAGAAGGGAAGCTCTATTGGGAAGATGTTCGAGGCCACTGCCAGAGGTGCAAGGCGCATGGCCATCTTGGGAGACACAGCTTGGGACTTTGGATCAGTGGGTGGTGTTCTGAACTCATTAGGCAAAATGGTGCACCAAATATTCGGAAGTGCTTACACAGCCCTATTCAGTGGAGTCTCTTGGGTAATGAAAATTGGAATAGGAGTTCTCTTGACCTGGATAGGGTTGAATTCAAAAAACACATCCATGTCATTTTCGTGCATTGCGATAGGAATCATTACACTCTATTTGGGAGCTGTGGTGCAAGCT
>DV3/CYD15/COLOMBIA/597/2013
TTCCACTTGACTTCACGAGATGGAGAGCCGCGCATGATTGTGGGGAAGAATGAAAGAGGAAAATCCCTACTTTTTAAAACAGCCTCTGGAATTAACATGTGCACACTCATAGCTATGGACTTGGGAGAGATGTGTGATGACACGGTCACTTACAAATGCCCCCACATAACCGACGTGGAACCTGAAGACATTGACTGCTGGTGCAACCTTACATCAACATGGGTGACTTATGGAACGTGCAATCAAGCCGGAGAGCATAGACGCGACAAGAGATCAGTGGCGTTAGCTCCCCATGTCGGCATGGGACTAGACACACGCACCCAAACCTGGATGTCGGCTGAAGGAGCTTGGAGGCAAGTCGAGAAGGTAGAGACATGGGCCCTTAGGCACCCAGGGTTCACCATACTAGCCCTATTTCTTGCCCATTACATAGGCACATCCTTGACCCAGAAGGTGGTTATTTTTATACTACTAATGCTAGTCACCCCATCCATGACAATGAGATGTGTGGGAGTAGGAAACAGAGATTTTGTGGAAGGTCTATCAGGAGCTACGTGGGTTGACGTGGTGCTAGAGCACGGGGGGTGTGTGACTACCATGGCTAAGAACAAGCCAACGTTGGATATAGAGCTTCAGAAGACCGAGGCCACCCAATTGGCGACCCTAAGGAAGCTATGCATTGAGGGGAAAATTACTAACATAACAACTGACTCAAGATGTCCTACCCAAGGGGAAGCGGCTTTGCCTGAGGAGCAGGACCAGAACTACGTGTGTAAGCATACATACGTAGACAGAGGCTGGGGGAACGGATGTGGTTTGTTTGGTAAGGGAAGCTTGGTAACATGTGCGAAATTTCAATGCCTGGAACCAATAGAGGGAAAAGTGGTGCAATATGAGAACCTCAAATACACCGTCATCATCACAGTGCACACAGGAGATCAACACCAGGTGGGAAATGAAACGCAGGGAGTCACGGCTGAAATAACACCTCAGGCATCAACCACTGAAGCCATCTTGCCTGAATATGGAACCCTTGGACTAGAATGCTCACCACGGACAGGTTTGGATTTCAATGAAATGATCTTGCTAACAATGAAGAACAAAGCATGGATGGTACATAGACAATGGTTTTTTGACCTACCTCTACCATGGACATCAGGAGCTACAACGGAAACACCAACCTGGAACAGGAAAGAGCTTCTTGTGACATTCAAAAACGCACATGCGAAGAAACAAGAAGTAGTTGTCCTTGGATCGCAAGAGGGAGCAATGCATACCGCATTGACAGGAGCCACAGAAATCCAAAACTCAGGAGGCACAAGCATTTTTGCGGGGCACTTAAAATGCAGACTTAAGATGGACAAATTGGAACTCAAAGGGATGAGCTATGCAATGTGCTCGAATACCTTTGTGTTGAAGAAAGAAGTCTCAGAAACGCAGCATGGGACAATACTCATTAAGGTCGAGTACAAAGGGGAAGATGCACCTTGCAAGATTCCTTTCTCCACAGAGGATGGACAAGGGAAAGCTCACAATGGCAGACTGATTACCGCCAACCCAGTGGTGACTAAGAAGGAGGAGCCTGTCAATATTGAGGCTGAACCTCCTTTTGGGGAAAGCAATATAGTGATTGGAATTGGAGACAACGCCTTGAAAATCAACTGGTATAAGAAGGGAAGCTCTATTGGGAAGATGTTCGAGGCCACTGCCAGAGGTGCAAGGCGCATGGCCATCTTGGGAGACACAGCTTGGGACTTTGGATCAGTGGGTGGTGTTCTGAACTCATTAGGCAAAATGGTGCACCAAATATTCGGAAGTGCTTACACAGCCCTATTCAGTGGAGTCTCTTGGGTAATGAAAATTGGAATAGGAGTTCTCTTGACCTGGATAGGGTTGAATTCAAAAAACACATCCATGTCATTTTCGTGCATTGCGATAGGAATCATTACACTCTATTTGGGAGCTGTGGTGCAAGCT
>DV3/CYD15/COLOMBIA/598/2013
TTCCACTTGACTTCACGAGATGGAGAGCCGCGCATGATTGTGGGGAAGAATGAAAGAGGAAAATCCCTACTTTTTAAAACAGCCTCTGGAATTAACATGTGCACACTCATAGCTATGGACTTGGGAGAGATGTGTGATGACACGGTCACTTACAAATGCCCCCACATAACCGACGTGGAACCTGAAGACATTGACTGCTGGTGCAACCTTACATCAACATGGGTGACTTATGGAACGTGCAATCAAGCCGGAGAGCATAGACGCGACAAGAGATCAGTGGCGTTAGCTCCCCATGTCGGCATGGGACTAGACACACGCACCCAAACCTGGATGTCGGCTGAAGGAGCTTGGAGGCAAGTCGAGAAGGTAGAGACATGGGCCCTTAGGCACCCAGGGTTCACCATACTAGCCCTATTTCTTGCCCATTACATAGGCACATCCTTGACCCAGAAGGTGGTTATTTTTATACTACTAATGCTGGTCACCCCATCCATGACAATGAGATGTGTGGGAGTAGGAAACAGAGATTTTGTGGAAGGTCTATCAGGAGCTACGTGGGTTGACGTGGTGCTAGAGCACGGGGGGTGTGTGACTACCATGGCTAAGAACAAGCCAACGTTGGATATAGAGCTTCAGAAGACCGAGGCCACCCAATTGGCGACCCTAAGGAAGCTATGCATTGAGGGGAAAATTACTAACATAACAACTGACTCAAGATGTCCTACCCAAGGGGAAGCGGCTTTGCCTGAGGAGCAGGACCAGAACTACGTGTGTAAGCATACATACGTAGACAGAGGCTGGGGGAACGGATGTGGTTTGTTTGGTAAGGGAAGCTTGGTAACATGTGCGAAATTTCAATGCCTGGAACCAATAGAGGGAAAAGTGGTGCAATATGAGAACCTCAAATACACCGTCATCATCACAGTGCACACAGGAGATCAACACCAGGTGGGAAATGAAACGCAGGGAGTCACGGCTGAAATAACACCTCAGGCATCAACCACTGAAGCCATCTTGCCTGAATATGGAACCCTTGGACTAGAATGCTCACCACGGACAGGTTTGGATTTCAATGAAATGATCTTGCTAACAATGAAGAACAAAGCATGGATGGTACATAGACAATGGTTTTTTGACCTACCTCTACCATGGACATCAGGAGCTACAACGGAAACACCAACCTGGAACAGGAAAGAGCTTCTTGTGACATTCAAAAACGCACATGCGAAGAAACAAGAAGTAGTTGTCCTTGGATCGCAAGAGGGAGCAATGCATACCGCATTGACAGGAGCCACAGAAATCCAAAACTCAGGAGGCACAAGCATTTTTGCGGGGCACTTAAAATGCAGACTTAAGATGGACAAATTGGAACTCAAAGGGATGAGCTATGCAATGTGCTCGAATACCTTTGTGTTGAAGAAAGAAGTCTCAGAAACGCAGCATGGGACAATACTCATTAAGGTCGAGTACAAAGGGGAAGATGCACCTTGCAAGATTCCTTTCTCCACAGAGGATGGACAAGGGAAAGCTCACAATGGCAGACTGATTACCGCCAACCCAGTGGTGACTAAGAAGGAGGAGCCTGTCAATATTGAGGCTGAACCTCCTTTTGGGGAAAGCAATATAGTGATTGGAATTGGAGACAACGCCTTGAAAATCAACTGGTATAAGAAGGGAAGCTCTATTGGGAAGATGTTCGAGGCCACTGCCAGAGGTGCAAGGCGCATGGCCATCTTGGGAGACACAGCTTGGGACTTTGGATCAGTGGGTGGTGTTCTGAACTCATTAGGCAAAATGGTGCACCAAATATTCGGAAGTGCTTACACAGCCCTATTCAGTGGAGTCTCTTGGGTAATGAAAATTGGAATAGGAGTTCTCTTGACCTGGATAGGGTTGAATTCAAAAAACACATCCATGTCATTTTCGTGCATTGCGATAGGAATCATTACACTCTATTTGGGGGCTGTGGTGCAAGCT
>DV3/CYD15/COLOMBIA/599/2012
TTCCACTTGACTTCACGAGATGGAGAGCCGCGCATGATTGTGGGGAAGAACGAAAGAGGAAAATCCCTACTTTTTAAAACAGCCTCTGGAATTAACATGTGCACACTCATAGCTATGGACTTGGGAGAGATGTGTGATGACACGGTCACTTACAAATGCCCCCACATAACCGACGTGGAACCTGAAGACATTGACTGCTGGTGCAACCTCACATCGACATGGGTGACTTATGGAACGTGCAATCAAGCCGGAGAGCATAGACGCGACAAGAGATCAGTGGCGTTAGCTCCCCATGTCGGCATGGGACTAGACACACGCACCCAAACCTGGATGTCGGCTGAAGGAGCTTGGAGGCAGGTCGAGAAGGTAGAGACATGGGCCCTTAGGCACCCAGGGTTCACCATACTAGCCCTATTTCTTGCCCATTACATAGGCACATCCTTGACCCAGAAGGTGGTTATTTTTATACTACTAATGCTAGTCACCCCATCCATGACAATGAGATGTGTGGGAGTAGGAAACAGAGATTTTGTGGAAGGTCTATCAGGAGCTACGTGGGTTGACGTGGTGCTAGAGCACGGGGGGTGTGTGACTACCATGGCTAAGAACAAGCCAACGTTGGATATAGAGCTTCAGAAGACCGAGGCCACCCAATTGGCGACCCTAAGGAAGCTATGCATTGAGGGGAAAATTACTAACATAACAACTGACTCAAGATGTCCTACCCAAGGGGAAGCGGCTTTGCCTGAGGAGCAGGACCAGAACTACGTGTGTAAGCATACATACGTAGACAGAGGCTGGGGGAACGGATGTGGTTTGTTTGGCAAGGGAAGCTTGGTAACATGTGCGAAATTTCAATGCCTGGAACCAATAGAGGGAAAAGTGGTGCAATATGAGAACCTCAAATACACCGTCATCATCACAGTGCACACAGGAGATCAACACCAGGTGGGAAATGAAACGCAGGGAGTCACGGCTGAGATAACACCTCAGGCATCAACCACTGAAGCCATCTTGCCTGAATATGGAACCCTTGGACTAGAATGCTCACCACGGACAGGTTTGGATTTCAATGAAATGATCTTGCTAACAATGAAGAACAAAGCATGGATGGTACATAGACAATGGTTTTTTGACCTACCTCTACCATGGACATCAGGAGCTACAACGGAAACACCAACCTGGAACAGGAAGGAGCTTCTTGTGACATTCAAAAACGCACATGCGAAGAAACAAGAAGTAGTTGTCCTTGGATCGCAAGAGGGAGCAATGCATACCGCATTGACAGGAGCCACAGAAATCCAAAACTCAGGAGGCACAAGCATTTTTGCGGGGCACTTAAAATGCAGACTTAAGATGGACAAATTGGAACTCAAAGGGATGAGCTATGCAATGTGCTCGAATACCTTTGTGTTGAAGAAAGAAGTCTCAGAAACGCAGCATGGGACAATACTCATTAAGGTTGAGTACAAAGGGGAAGATGCACCTTGCAAGATTCCTTTCTCCACAGAGGATGGACAAGGGAAAGCTCACAATGGCAGACTGATTACCGCCAACCCAGTGGTGACTAAGAAGGAGGAGCCTGTCAATATTGAGGCTGAACCTCCTTTTGGGGAAAGCAATATAGTGATTGGAATTGGAGACAACGCCTTGAAAATCAACTGGTATAAGAAGGGAAGCTCTATTGGGAAGATGTTCGAGGCCACTGCCAGAGGTGCAAGGCGCATGGCCATCTTGGGAGACACAGCTTGGGACTTTGGATCAGTGGGTGGTGTTCTGAACTCATTAGGCAAAATGGTGCACCAAATATTCGGAAGTGCTTACACAGCCCTATTCAGTGGAGTCTCTTGGGTAATGAAAATTGGAATAGGAGTTCTCTTGACTTGGATAGGGTTGAATTCAAAAAACACATCCATGTCATTTTCGTGCATTGCGATAGGAATCATTACACTCTATTTGGGAGCTGTGGTGCAAGCT
>DV3/CYD15/COLOMBIA/600/2013
TTCCACTTGACTTCACGAGATGGAGAGCCGCGCATGATTGTGGGGAAGAATGAAAGAGGAAAATCCCTACTTTTTAAAACAGCCTCTGGAATTAACATGTGCACACTCATAGCTATGGACTTGGGAGAGATGTGTGATGACACGGTCACTTACAAATGCCCCCACATAACCGACGTGGAACCTGAAGACATTGACTGCTGGTGCAACCTTACATCAACATGGGTGACTTATGGAACGTGCAATCAAGCCGGAGAGCATAGACGCGACAAGAGATCAGTGGCGTTAGCTCCCCATGTCGGCATGGGACTAGACACACGCACCCAAACCTGGATGTCGGCTGAAGGAGCTTGGAGGCAAGTCGAGAAGGTAGAGACATGGGCCCTTAGGCACCCAGGGTTCACCATACTAGCCCTATTTCTTGCCCATTACATAGGCACATCCTTGACCCAGAAGGTGGTTATTTTTATACTACTAATGCTAGTCACCCCATCCATGACAATGAGATGTGTGGGAGTAGGAAACAGAGATTTTGTGGAAGGTCTATCAGGAGCTACGTGGGTTGACGTGGTGCTAGAGCACGGGGGGTGTGTGACTACCATGGCTAAGAACAAGCCAACGTTGGATATAGAGCTTCAGAAGACCGAGGCCACCCAATTGGCGACCCTAAGGAAGCTATGCATTGAGGGGAAAATTACTAACATAACAACTGACTCAAGATGTCCTACCCAAGGGGAAGCGGCTTTGCCTGAGGAGCAGGACCAGAACTACGTGTGTAAGCATACATACGTAGACAGAGGCTGGGGGAACGGATGTGGTTTGTTTGGTAAGGGAAGCTTGGTAACATGTGCGAAATTTCAATGCCTGGAACCAATAGAGGGAAAAGTGGTGCAATATGAGAACCTCAAATACACCGTCATCATCACAGTGCACACAGGAGATCAACACCAGGTGGGAAATGAAACGCAGGGAGTCACGGCTGAAATAACACCTCAGGCATCAACCACTGAAGCCATCTTGCCTGAATATGGAACCCTTGGACTAGAATGCTCACCACGGACAGGTTTGGATTTCAATGAAATGATCTTGCTAACAATGAAGAACAAAGCATGGATGGTACATAGACAATGGTTTTTTGACCTACCTCTACCATGGACATCAGGAGCTACAACGGAAACACCAACCTGGAACAGGAAGGAGCTTCTTGTGACATTCAAAAACGCACATGCGAAGAAACAAGAAGTAGTTGTCCTTGGATCGCAAGAGGGAGCAATGCATACCGCATTGACAGGAGCCACAGAAATCCAAAACTCAGGAGGCACAAGCATTTTTGCGGGGCACTTAAAATGCAGACTTAAGATGGACAAATTGGAACTCAAAGGGATGAGCTATGCAATGTGCTCGAATACCTTTGTGTTGAAGAAAGAAGTCTCAGAAACGCAGCATGGGACAATACTCATTAAGGTCGAGTACAAAGGGGAAGATGCACCTTGCAAGATTCCTTTCTCCACAGAGGATGGACAAGGGAAAGCTCACAATGGCAGACTGATTACCGCCAACCCAGTGGTGACTAAGAAGGAGGAGCCTGTCAATATTGAGGCTGAACCTCCTTTTGGGGAAAGCAATATAGTGATTGGAATTGGAGACAACGCCTTGAAAATCAACTGGTATAAGAAGGGAAGCTCTATTGGGAAGATGTTCGAGGCCACTGCCAGAGGTGCAAGGCGCATGGCCATCTTGGGAGACACAGCTTGGGACTTTGGATCAGTGGGTGGTGTTCTGAACTCATTAGGCAAAATGGTGCACCAAATATTCGGAAGTGCTTACACAGCCCTATTCAGTGGAGTCTCTTGGGTAATGAAAATTGGAATAGGAGTTCTCTTGACTTGGATAGGGTTGAATTCAAAAAACACATCCATGTCATTTTCGTGCATTGCGATAGGAATCATCACACTCTATTTGGGAGCTGTGGTGCAAGCT
>DV3/CYD15/COLOMBIA/601/2013
TTCCACTTGACTTCACGAGATGGAGAGCCGCGCATGATTGTGGGGAAGAATGAAAGAGGAAAATCCCTACTTTTTAAGACAGCCTCTGGAATCAACATGTGCACACTCATAGCCATGGACTTGGGAGAGATGTGTGATGACACGGTAACTTACAAATGCCCCCACATTACTGAAGTGGAACCTGAAGACATTGACTGCTGGTGCAACCTCACATCGACGTGGGTGACTTATGGAACGTGCAATCAAGCCGGAGAGCATAGACGCGACAAGAGATCAGTGGCGTTAGCTCCCCATGTCGGCATGGGATTGGACACACGCACCCAAACCTGGATGTCGGCTGAAGGAGCTTGGAGGCAAGTCGAGAAGGTAGAGACATGGGCCCTTAGGCACCCAGGGTTCACCATACTAGCCCTATTTCTTGCCCATTACATAGGCACATCCTTGACCCAGAAGGTGGTTATTTTTATACTACTAATGCTGGTCACCCCATCCATGACAATGAGATGTGTGGGAGTAGGAAACAGAGATTTTGTGGAAGGTCTATCAGGAGCTACGTGGGTTGACGTGGTGCTCGAGCACGGGGGGTGTGTGACCACCATGGCTAAGAACAAGCCAACGTTGGATATAGAGCTTCAGAAGACCGAGGCCACCCAATTGGCGACCTTAAGGAAGCTATGCATTGAGGGGAAAATTACCAACATAACAACTGACTCAAGATGTCCTACCCAAGGGGAAGCGGCTTTGCCTGAGGAGCAGGATCAGAACTACGTGTGTAAGCATACATACGTAGACAGAGGCTGGGGGAACGGATGTGGTTTGTTTGGCAAGGGAAGCCTGGTAACATGTGCGAAATTTCAATGCCTGGAACCAATAGAGGGAAAAGTGGTGCAATATGAGAACCTCAAATACACCGTCATCATCACAGTGCACACAGGAGATCAACACCAGGTGGGAAATGAAACGCAGGGAGTCACGGCTGAGATAACACCTCAGGCATCGACCACTGAAGCCATCTTGCCTGAATATGGAACCCTTGGGCTAGAATGCTCACCACGGACAGGCTTGGATTTCAATGAAATGATCCTGCTAACAATGAAGAACAAAGCATGGATGGTACATAGACAATGGTTTTTTGACCTACCTCTACCATGGACATCAGGAGCTACAACGGAAACACCAACCTGGAACAGGAAGGAGCTTCTTGTGACATTCAAAAACGCACATGCGAAGAAACAAGAAGTAGTTGTCCTTGGATCGCAAGAGGGAGCAATGCACACTGCTTTGACTGGAGCCACAGAAATCCAAAACTCAGGAGGCACAAGTATTTTTGCGGGGCACTTGAAATGCAGACTTAAGATGGACAAATTGGAACTCAAAGGGATGAGCTATGCAATGTGCTCGAATACCTTTGTATTGAAGAAAGAAGTCTCAGAAACGCAGCATGGGACAATACTCATCAAGATCGAGTACAAAGGGGAAGATGTACCTTGCAAGATTCCTTTCTCCACAGAGGATGGACAAGGGAAAGCTCACAATGGCAGACTGATTACAGCCAACCCAGTGGTGACTAAGAAGGAGGAGCCTGTCAATATTGAGGCTGAACCTCCTTTTGGGGAAAGCAATATAGTGATTGGAATTGGAGACAACGCCTTGAAAATCAACTGGTATAAGAAGGGAAGCTCTATTGGGAAGATGTTCGAGGCCACTGCCAGAGGTGCAAGGCGCATGGCCATCTTGGGAGACACAGCTTGGGACTTTGGATCAGTGGGTGGTGTTCTGAACTCATTAGGCAAAATGGTGCACCAAATATTCGGAAGTGCTTACACAGCCCTATTCAGTGGAGTCTCTTGGGTAATGAAAATTGGAATAGGAGTTCTCTTGACTTGGATAGGGTTGAATTCAAAAAACACATCCATGTCATTTTCATGCATTGCGATAGGAATCATCACACTCTACCTGGGAGCTGTGGTGCAAGCT
>DV3/CYD15/COLOMBIA/602/2013
TTCCACTTGACTTCACGAGATGGAGAGCCGCGCATGATTGTGGGGAAGAATGAAAGAGGAAAATCCCTACTTTTTAAGACAGCCTCTGGAATTAACATGTGCACACTCATAGCCATGGACTTGGGAGAGATGTGTGATGACACGGTCACTTACAAATGCCCCCATATTACCGAAGTGGAACCTGAAGACATTGACTGCTGGTGCAACCTCACATCGACATGGGTGACTTATGGAACGTGCAATCAAGCCGGAGAGCATAGACGCGATAAGAGATCAGTGGCGTTAGCTCCCCATGTCGGCATGGGACTGGATACACGCACCCAAACTTGGATGTCGGCTGAAGGAGCTTGGAGGCAAGTCGAGAAGGTAGAGACATGGGCCCTTAGGCACCCAGGGTTCACCATACTAGCCCTATTTCTTGCCCATTACATAGGCACTTCCTTGACCCAGAAGGTGGTTATTTTTATACTACTAATGCTGGTCACCCCATCCATGACAATGAGATGTGTGGGAGTAGGAAACAGAGATTTTGTGGAAGGTCTATCAGGAGCTACGTGGGTTGACGTGGTGCTCGAGCACGGGGGGTGTGTGACCACCATGGCTAAGAACAAGCCCACGTTGGATATAGAGCTTCAGAAGACCGAGGCCACCCAACTGGCGACCCTAAGGAAGCTATGCATTGAGGGGAAAATTACCAACATAACAACTGACTCAAGATGTCCTACCCAAGGGGAAGCGGTTTTGCCTGAGGAGCAGGACCAGAACTACGTGTGTAAGCATACATACGTAGACAGAGGCTGGGGGAACGGATGTGGTTTGTTTGGTAAGGGAAGCTTGGTAACATGTGCGAAATTTCAATGCCTAGAACCAATAGAGGGAAAAGTGGTGCAATATGAGAACCTCAAATACACCGTTATCATCACAGTGCACACAGGAGACCAACACCAGGTGGGAAATGAAACGCAGGGAGTCACGGCTGAGATAACACCTCAGGCATCAACCACTGAAGCCATCTTGCCTGAATATGGAACCCTTGGGCTAGAATGCTCACCACGGACAGGTTTGGACTTCAATGAAATGATCTTACTAACAATGAAGAACAAAGCATGGATGGTACATAGACAATGGTTTTTTGACCTACCTCTACCATGGACATCAGGAGCTACAACGGAAACACCAACCTGGAACAGGAAGGAGCTTCTTGTGACATTTAAAAACGCCCATGCGAAGAAACAAGAAGTAGTTGTTCTTGGGTCGCAAGAGGGAGCAATGCATACCGCATTGACAGGAGCCACAGAAATCCAAAACTCAGGAGGCACAAGCATTTTTGCGGGGCACTTAAAATGTAGACTTAAGATGGACAAATTGGAACTCAAAGGGATGAGCTATGCAATGTGCTCGAATACTTTTGTGTTGAAGAAAGAAGTCTCAGAAACGCAGCATGGGACAATACTCATCAAGGTCGAGTACAAAGGGGAAGATGTACCTTGCAAGATTCCTTTCTCCACAGAGGATGGACAAGGGAAAGCTCACAACGGCAGACTGATTACAGCCAACCCAGTGGTGACTAAGAAGGAGGAGCCTGTCAATATTGAGGCTGAACCTCCTTTTGGGGAAAGCAATATAGTAATTGGAATTGGAGACAACGCCTTGAAAATCAACTGGTACAAGAAGGGAAGCTCTATTGGGAAGATGTTCGAGGCCACTGCTAGAGGTGCAAGGCGCATGGCTATCTTGGGAGACACAGCTTGGGACTTTGGATCAGTGGGTGGTGTTCTGAACTCATTAGGCAAAATGGTGCACCAAATATTCGGAAGTGCTTACACAGCCCTATTCAGTGGAGTCTCTTGGGTAATGAAAATTGGAATAGGAGTCCTCTTGACCTGGATAGGGTTGAATTCAAAAAACACATCCATGTCATTTTCATGCATTGCGATAGGAATCATCACACTCTATCTGGGAGTTGTGGTGCAAGCT
>DV3/CYD15/COLOMBIA/603/2012
-------------------ATGGAGAGCCGCGCATGATTGTGGGGAAGAATGAAAGAGGAAAATCCCTACTTTTTAAGACAGCCTCTGGAATCAACATGTGCACACTCATAGCCATGGACTTGGGAGAGATGTGTGATGACACGGTAACTTACAAATGCCCCCACATTACTGAAGTGGAACCTGAAGACATTGACTGCTGGTGCAACCTCACATCGACATGGGTGACTTATGGAACGTGCAATCAAGCCGGAGAGCATAGACGCGACAAGAGATCAGTGGCGTTAGCTCCCCATGTCGGCATGGGACTGGACACACGCACCCAAACCTGGATGTCGGCTGAAGGAGCTTGGAGGCAAGTCGAGAAGGTAGAGACATGGGCCCTTAGGCACCCAGGGTTCACCATACTAGCCCTATTTCTTGCCCATTACATAGGCACATCCTTGACCCAGAAGGTGGTTATTTTTATACTACTAATGCTGGTCACCCCATCCATGACAATGAGATGTGTGGGAGTAGGAAACAGAGATTTTGTGGAAGGTCTATCAGGAGCTACGTGGGTTGACGTGGTGCTCGAGCACGGGGGGTGTGTGACCACCATGGCTAAGAACAAGCCAACGTTGGATATAGAGCTTCAGAAGACCGAGGCCACCCAATTGGCGACCTTAAGGAAGCTATGCATTGAGGGGAAAATTACCAACATAACAACTGACTCAAGATGTCCTACCCAAGGGGAAGCGGCTTTGCCTGAGGAGCAGGATCAGAACTACGTGTGTAAGCATACATACGTAGACAGAGGCTGGGGGAACGGATGTGGTTTGTTTGGCAAGGGAAGCCTGGTAACATGTGCGAAATTTCAATGCCTGGAACCAATAGAGGGAAAAGTGGTGCAATATGAGAACCTCAAATACACCGTCATCATCACAGTGCACACAGGAGATCAACACCAGGTGGGAAATGAAACGCAGGGAGTCACGGCTGAGATAACACCCCAGGCATCGACCACTGAAGCCATCTTGCCTGAATATGGAACCCTTGGGCTAGAATGCTCACCACGGACAGGCTTGGATTTCAATGAAATGATCCTGCTAACAATGAAGAACAAAGCATGGATGGTACATAGACAATGGTTTTTTGACCTACCTCTACCATGGACATCAGGAGCTACAACGGAAACACCAACCTGGAACAGGAAGGAGCTTCTTGTGACATTCAAAAACGCACATGCGAAGAAACAAGAAGTAGTTGTCCTTGGATCGCAAGAGGGAGCAATGCACACTGCTTTGACTGGAGCCACAGAAATCCAAAACTCAGGAGGCACAAGTATTTTTGCGGGGCACTTGAAATGCAGACTTAAGATGGACAAATTGGAACTCAAAGGGATGAGCTATGCAATGTGCTCGAATACCTTTGTATTGAAGAAAGAAGTCTCAGAAACGCAGCATGGGACAATACTCATCAAGATCGAGTACAAAGGGGAAGATGTACCTTGCAAGATTCCTTTCTCCACAGAGGATGGACAAGGGAAAGCTCACAATGGCAGACTGATTACAGCCAACCCAGTGGTGACTAAGAAGGAGGAGCCTGTCAATATTGAGGCTGAACCTCCTTTTGGGGAAAGCAATATAGTGATTGGAATTGGAGACAACGCCTTGAAAATCAACTGGTATAAGAAGGGAAGCTCTATTGGGAAGATGTTCGAGGCCACTGCCAGAGGTGCAAGGCGCATGGCCATCTTGGGAGACACAGCTTGGGACTTTGGATCAGTGGGTGGTGTTCTGAACTCATTAGGCAAAATGGTGCACCAAATATTCGGAAGTGCTTACACAGCCCTATTCAGTGGAGTCTCTTGGGTAATGAAAATTGGAATAGGAGTTCTCTTGACTTGGATAGGGTTGAATTCAAAAAACACATCCATGTCATTTTCATGCATTGCGATAGGAATCATCACACTCTACCTGGGAGCTGTGGTGCAAGCT
>DV3/CYD15/COLOMBIA/604/2013
TTCCACTTGACTTCACGAGATGGAGAGCCGCGCATGATTGTGGGGAAGAATGAAAGAGGAAAATCCCTACTTTTTAAAACAGCCTCTGGAATTAACATGTGCACACTCATAGCTATGGACTTGGGAGAGATGTGTGATGACACGGTCACTTACAAATGCCCCCACATAACCGACGTGGAACCTGAAGACATTGACTGCTGGTGCAACCTTACATCAACATGGGTGACTTATGGAACGTGCAATCAAGCCGGAGAGCATAGACGCGACAAGAGATCAGTGGCGTTAGCTCCCCATGTCGGCATGGGACTAGACACACGCACCCAAACCTGGATGTCGGCTGAAGGAGCTTGGAGGCAAGTCGAGAAGGTAGAGACATGGGCCCTTAGGCACCCAGGGTTCACCATACTAGCCCTATTTCTTGCCCATTACATAGGCACATCCTTGACCCAGAAGGTGGTTATTTTTATACTACTAATGCTGGTCACCCCATCCATGACAATGAGATGTGTGGGAGTAGGAAACAGAGATTTTGTGGAAGGTCTATCAGGAGCTACGTGGGTTGACGTGGTGCTAGAGCACGGGGGGTGTGTGACTACCATGGCTAAGAACAAGCCAACGTTGGATATAGAGCTTCAGAAGACCGAGGCCACCCAATTGGCGACCCTAAGGAAGCTATGCATTGAGGGGAAAATTACTAACATAACAACTGACTCAAGATGTCCTACCCAAGGGGAAGCGGCTTTGCCTGAGGAGCAGGACCAGAACTACGTGTGTAAGCATACATACGTAGACAGAGGCTGGGGGAACGGATGTGGTTTGTTTGGTAAGGGAAGCTTGGTAACATGTGCGAAATTTCAATGCCTGGAACCAATAGAGGGAAAAGTGGTGCAATATGAGAACCTCAAATACACCGTCATCATCACAGTGCACACAGGAGATCAACACCAGGTGGGAAATGAAACGCAGGGAGTCACGGCTGAGATAACACCCCAGGCATCAACCACTGAAGCCATCTTGCCTGAATATGGAACCCTTGGACTAGAATGCTCACCACGGACAGGTTTGGATTTCAATGAAATGATCTTGCTAACAATGAAGAACAAAGCATGGATGGTACATAGACAATGGTTTTTTGACCTACCTCTACCATGGACATCAGGAGCTACAACGGAAACACCAACCTGGAACAGGAAGGAGCTTCTTGTGACATTCAAAAACGCACATGCGAAGAAACAAGAAGTAGTTGTCCTTGGATCGCAAGAGGGAGCAATGCATACCGCATCGACAGGAGCCACAGAAATCCAAAACTCAGGAGGCACAAGCATTTTTGCGGGGCACTTAAAATGCAGACTTAAGATGGACAAATTGGAACTCAAAGGGATGAGCTATGCAATGTGCTCGAATACCTTTGTGTTGAAGAAAGAAGTCTCAGAAACGCAGCATGGGACAATACTCATTAAGGTCGAGTACAAAGGGGAAGATGCACCTTGCAAGATTCCTTTCTCCACAGAGGATGGACAAGGGAAAGCTCACAATGGCAGACTGATTACCGCCAACCCAGTGGTGACTAAGAAGGAGGAGCCTGTCAATATTGAGGCTGAACCTCCTTTTGGGGAAAGCAATATAGTGATTGGAATTGGAGACAACGCCTTGAAAATCAACTGGTATAAGAAGGGAAGCTCTATTGGGAAGATGTTCGAGGCCACTGCCAGAGGTGCAAGGCGCATGGCCATCTTGGGAGACACAGCTTGGGACTTTGGATCAGTGGGTGGTGTTCTGAACTCATTAGGCAAAATGGTGCACCAAATATTCGGAAGTGCTTACACAGCCCTATTCAGTGGAGTCTCTTGGGTAATGAAAATTGGAATAGGAGTTCTCTTGACCTGGATAGGGTTGAATTCAAAAAACACATCCATGTCATTTTCGTGCATTGCGATAGGAATCATTACACTCTATTTGGGAGCTGTGGTGCAAGCT
>DV3/CYD15/COLOMBIA/605/2013
------------------------------------------------------------------------------------------------------------------------------------------------------------------------------------------------------TGGTGCAACCTCACATCGACATGGGTGACTTATGGAACGTGCAATCAAGCCGGAGAGCATAGACGCGACAAGAGATCAGTGGCGTTAGCTCCCCATGTCGGCATGGGACTAGACACACGCACCCAAACCTGGATGTCGGCTGAAGGAGCTTGGAGGCAAGTCGAGAAGGTAGAGACATGGGCCCTTAGGCACCCAGGGTTCACCATACTAGCCCTATTTCTTGCCCATTACATAGGCACATCCTTGACCCAGAAGGTGGTTATTTTTATACTACTAATGCTGGTCACCCCATCCATGACAATGAGATGTGTGGGAGTAGGAAACAGAGATTTTGTGGAAGGTCTATCAGGAGCTACGTGGGTTGACGTGGTGCTAGAGCACGGGGGGTGTGTGACTACCATGGCTAAGAACAAGCCAACGTTGGATATAGAGCTTCAGAAGACCGAGGCCACCCAATTGGCGACCCTAAGGAAGCTATGCATTGAGGGGAAAATTACTAACATAACAACTGACTCAAGATGTCCTACCCAAGGGGAAGCGGCTTTGCCTGAGGAGCAGGACCAGAACTACGTGTGTAAGCATACATACGTAGACAGAGGCTGGGGGAACGGATGTGGTTTGTTTGGTAAGGGAAGCTTGGTAACATGTGCGAAATTTCAATGCCTGGAACCAATAGAGGGAAAAGTGGTGCAATATGAGAACCTCAAATACACCGTCATCATCACAGTGCACACAGGAGATCAACACCAGGTGGGAAATGAAACGCAGGGAGTCACGGCTGAAATAACACCTCAGGCATCAACCACTGAAGCCATCTTGCCTGAATATGGAACCCTTGGACTAGAATGCTCACCACGGACAGGTTTGGATTTCAATGAAATGATCTTGCTAACAATGAAGAACAAAGCATGGATGGTACATAGACAATGGTTTTTTGACCTACCTCTACCATGGACATCAGGAGCTACAACGGAAACACCAACCTGGAACAGGAAAGAGCTTCTTGTGACATTCAAAAACGCACATGCGAAGAAACAAGAAGTAGTTGTCCTTGGATCGCAAGAGGGAGCAATGCATACCGCATTGACAGGAGCCACAGAAATCCAAAACTCAGGAGGCACAAGCATTTTTGCGGGGCACTTAAAATGCAGACTTAAGATGGACAAATTGGAACTCAAAGGGATGAGCTATGCAATGTGCTCGAATACCTTTGTGTTGAAGAAAGAAGTCTCAGAAACGCAGCATGGGACAATACTCATTAAGGTCGAGTACAAAGGGGAAGATGCACCTTGCAAGATTCCTTTCTCCACAGAGGATGGACAAGGGAAAGCTCACAATGGCAGACTGATTACCGCTAACCCAGTGGTGACTAAGAAGGAGGAGCCTGTCAATATTGAGGCTGAACCTCCTTTTGGGGAAAGCAATATAGTGATTGGAATTGGAGACAACGCCTTGAAAATCAACTGGTATAAGAAGGGAAGCTCTATTGGGAAGATGTTCGAGGCCACTGCCAGAGGTGCAAGGCGCATGGCCATCTTGGGAGACACAGCTTGGGACTTTGGATCAGTGGGTGGTGTTCTGAACTCATTAGGCAAAATGGTGCACCAAATATTCGGAAGTGCTTACACAGCCCTATTCAGTGGAGTCTCTTGGGTAATGAAAATTGGAATAGGAGTTCTCTTGACCTGGATAGGGTTGAATTCAAAAAACACATCCATGTCATTTTCGTGCATTGCGATAGGAATCATTACACTCTATTTGGGAGCTGTGGTGCAAGCT
>DV3/CYD15/COLOMBIA/606/2013
TTCCACTTGACTTCACGAGATGGAGAGCCGCGCATGATTGTGGGGAAGAATGAAAGAGGAAAATCCCTACTTTTTAAAACAGCCTCTGGAATTAACATGTGCACACTCATAGCTATGGACTTGGGAGAGATGTGTGATGACACGGTCACTTACAAATGCCCCCACATAACCGACGTGGAACCTGAAGACATTGACTGCTGGTGCAACCTTACATCAACATGGGTGACTTATGGAACGTGCAATCAAGCCGGAGAGCATAGACGCGACAAGAGATCAGTGGCGTTAGCTCCCCATGTCGGCATGGGACTAGATACACGCACCCAAACCTGGATGTCGGCTGAAGGAGCTTGGAGGCAAGTCGAGAAGGTAGAGACATGGGCCCTTAGGCACCCCGGGTTCACCATACTAGCCCTATTTCTTGCCCATTACATAGGCACATCCTTGACCCAGAAAGTGGTTATTTTTATACTACTAATGCTGGTCACCCCATCCATGACAATGAGATGTGTGGGAGTAGGAAACAGAGATTTTGTGGAAGGTCTATCAGGAGCTACGTGGGTTGACGTGGTGCTAGAGCACGGGGGGTGTGTGACTACCATGGCTAAGAACAAGCCAACGTTGGATATAGAGCTTCAGAAGACCGAGGCCACCCAATTGGCGACCCTAAGGAAGCTATGCATTGAGGGGAAAATTACTAACATAACAACTGACTCAAGATGTCCTACCCAAGGGGAAGCGGCTTTGCCTGAGGAGCAGGACCAGAACTACGTGTGTAAGCATACATACGTAGACAGAGGCTGGGGGAACGGATGTGGTTTGTTTGGTAAGGGAAGCTTGGTAACATGTGCGAAATTTCAATGCCTGGAACCAATAGAGGGAAAAGTGGTGCAATATGAGAACCTCAAATACACCGTCATCATCACAGTGCACACAGGAGATCAACACCAGGTGGGAAATGAAACGCAGGGAGTCACGGCTGAAATAACACCTCAGGCATCAACCACTGAAGCCATCTTGCCTGAATATGGAACCCTTGGACTAGAATGCTCACCACGGACAGGTTTGGATTTCAATGAAATGATCTTGCTAACAATGAAGAACAAAGCATGGATGGTACATAGACAATGGTTTTTTGACCTACCTCTACCATGGACATCAGGAGCTACAACGGAAACACCAACCTGGAACAGGAAGGAGCTTCTTGTGACATTCAAAAACGCACATGCGAAGAAACAAGAAGTAGTTGTCCTTGGATCGCAAGAGGGAGCAATGCATACCGCATTGACAGGAGCCACAGAAATCCAAAACTCAGGAGGCACAAGCATTTTTGCGGGGCACTTAAAATGCAGACTTAAGATGGACAAATTGGAACTCAAAGGGATGAGCTATGCAATGTGCTCGAATACCTTTGTGTTGAAGAAAGAAGTCTCAGAAACGCAGCATGGGACAATACTCATTAAGGTCGAGTACAAAGGGGAAGATGCACCTTGCAAGATTCCTTTCTCCACAGAGGATGGACAAGGGAAAGCTCACAATGGCAGACTGATTACCGCCAACCCAGTGGTGACTAAGAAGGAGGAGCCTGTCAATATTGAGGCTGAACCTCCTTTTGGGGAAAGCAATATAGTGATTGGAATTGGAGACAACGCCTTGAAAATCAACTGGTATAAGAAGGGAAGCTCTATTGGGAAGATGTTCGAGGCCACTGCCAGAGGTGCAAGGCGCATGGCCATCTTGGGAGACACAGCTTGGGACTTTGGATCAGTGGGTGGTGTTCTGAACTCATTAGGCAAAATGGTGCACCAAATATTCGGAAGTGCTTACACAGCCCTATTCAGTGGAGTCTCTTGGGTAATGAAAATTGGAATAGGAGTTCTCTTGACCTGGATAGGGTTGAATTCAAAAAACACATCCATGTCATTTTCGTGCATTGCGATAGGAATCATTACACTCTATTTGGGAGCTGTGGTGCAAGCT
>DV3/CYD15/COLOMBIA/607/2012
TTCCACTTGACTTCACGAGATGGAGAGCCGCGCATGATTGTGGGGAAGAATGAAAGAGGAAAATCCCTACTTTTTAAAACAGCCTCTGGAATTAACATGTGCACACTCATAGCTATGGACTTGGGAGAGATGTGTGATGACACGGTCACTTACAAATGCCCCCACATAACCGACGTGGAACCTGAAGACATTGACTGCTGGTGCAACCTTACATCAACATGGGTGACTTATGGAACGTGCAATCAAGCCGGAGAGCATAGACGCGACAAGAGATCAGTGGCGTTAGCTCCCCATGTCGGCATGGGACTAGACACACGCACCCAAACCTGGATGTCGGCTGAAGGAGCTTGGAGGCAAGTCGAGAAGGTAGAGACATGGGCCCTTAGGCACCCAGGGTTCACCATACTAGCCCTATTTCTTGCCCATTACATAGGCACATCCTTGACCCAGAAGGTGGTTATTTTTATACTACTAATGCTGGTCACCCCATCCATGACAATGAGATGTGTGGGAGTAGGAAACAGAGATTTTGTGGAAGGTCTATCAGGAGCTACGTGGGTTGACGTGGTGCTAGAGCACGGGGGGTGTGTGACTACCATGGCTAAGAACAAGCCAACGTTGGATATAGAGCTTCAGAAGACCGAGGCCACCCAATTGGCGACCCTAAGGAAGCTATGCATTGAGGGGAAAATTACTAACATAACAACTGACTCAAGATGTCCTACCCAAGGGGAAGCGGCTTTGCCTGAGGAGCAGGACCAGAACTACGTGTGTAAGCATACATACGTAGACAGAGGCTGGGGGAACGGATGTGGTTTGTTTGGTAAGGGAAGCTTGGTAACATGTGCGAAATTTCAATGCCTGGAACCAATAGAGGGAAAAGTGGTGCAATATGAGAACCTCAAATACACCGTCATCATCACAGTGCACACAGGAGATCAACACCAGGTGGGAAATGAAACGCAGGGAGTCACGGCTGAAATAACACCTCAGGCATCAACCACTGAAGCCATCTTGCCTGAATATGGAACCCTTGGACTAGAATGCTCACCACGGACAGGTTTGGATTTCAATGAAATGATCTTGCTAACAATGAAGAACAAAGCATGGATGGTACATAGACAATGGTTTTTTGACCTACCTCTACCATGGACATCAGGAGCTACAACGGAAACACCAACCTGGAACAGGAAGGAGCTTCTTGTGACATTCAAAAACGCACATGCGAAGAAACAAGAAGTAGTTGTCCTTGGATCGCAAGAGGGAGCAATGCATACCGCATTGACAGGAGCCACAGAAATCCAAAACTCAGGAGGCACAAGCATTTTTGCGGGGCACTTAAAATGCAGACTTAAGATGGACAAATTGGAACTCAAAGGGATGAGCTATGCAATGTGCTCGAATACCTTTGTGTTGAAGAAAGAAGTCTCAGAAACGCAGCATGGGACAATACTCATTAAGGTCGAGTACAAAGGGGAAGATGCACCTTGCAAGATTCCTTTCTCCACAGAGGATGGACAAGGGAAAGCTCACAATGGCAGACTGATTACCGCCAACCCAGTGGTGACTAAGAAGGAGGAGCCTGTCAATATTGAGGCTGAACCTCCTTTTGGGGAAAGCAATATAGTGATTGGAATTGGAGACAACGCCTTGAAAATCAACTGGTATAAGAAGGGAAGCTCTATTGGGAAGATGTTCGAGGCCACTGCCAGAGGTGCAAGGCGCATGGCCATCTTGGGAGACACAGCTTGGGACTTTGGATCAGTGGGTGGTGTTCTGAACTCATTAGGCAAAATGGTGCACCAAATATTCGGAAGTGCTTACACAGCCCTATTCAGTGGAGTCTCTTGGGTAATGAAAATTGGAATAGGAGTTCTCTTGACCTGGATAGGGTTGAATTCAAAAAACACATCCATGTCATTTTCGTGCATTGCGATAGGAATCATTACACTCTATTTGGGAGCTGTGGTGCAAGCT
>DV3/CYD15/COLOMBIA/608/2013
TTCCACTTGACTTCACGAGATGGAGAGCCGCGCATGATTGTGGGGAAGAATGAAAGAGGAAAATCCCTACTTTTTAAAACAGCCTCTGGAATTAACATGTGCACACTCATAGCTATGGACTTGGGAGAGATGTGTGATGACACGGTCACTTACAAATGCCCCCACATAACCGACGTGGAACCTGAAGACATTGACTGCTGGTGCAACCTTACATCAACATGGGTGACTTATGGAACGTGCAATCAAGCCGGAGAGCATAGACGCGACAAGAGATCAGTGGCGTTAGCTCCCCATGTCGGCATGGGACTAGACACACGCACCCAAACCTGGATGTCGGCTGAAGGAGCTTGGAGGCAAGTCGAGAAGGTAGAGACATGGGCCCTTAGGCACCCAGGGTTCACCATACTAGCCCTATTTCTTGCCCATTACATAGGCACATCCTTGACCCAGAAGGTGGTTATTTTTATACTACTAATGCTGGTCACCCCATCCATGACAATGAGATGTGTGGGAGTAGGAAACAGAGATTTTGTGGAAGGTCTATCAGGAGCTACGTGGGTTGACGTGGTGCTAGAGCACGGGGGGTGTGTGACTACCATGGCTAAGAACAAGCCAACGTTGGACATAGAGCTTCAGAAGACCGAGGCCACCCAATTGGCGACCCTAAGGAAGCTATGCATTGAGGGGAAAATTACTAACATAACAACTGACTCAAGATGTCCTACCCAAGGGGAAGCGGCTTTGCCTGAGGAGCAGGACCAGAACTACGTCTGTAAGCATACATACGTAGACAGAGGCTGGGGGAACGGATGTGGTTTGTTTGGTAAGGGAAGCTTGGTAACATGTGCGAAATTTCAATGCCTGGAACCAATAGAGGGAAAAGTGGTGCAATATGAGAACCTCAAATACACCGTCATCATCACAGTGCACACAGGAGATCAACACCAGGTGGGAAATGAAACGCAGGGAGTCACGGCTGAAATAACACCTCAGGCATCAACCACTGAAGCCATCTTGCCTGAATATGGAACCCTTGGACTAGAATGCTCACCACGGACAGGTTTGGATTTCAATGAAATGATCTTGCTAACAATGAAGAACAAAGCATGGATGGTACATAGACAATGGTTTTTTGACCTACCTCTACCATGGACATCAGGAGCTACAACGGAAACACCAACCTGGAACAGGAAGGAGCTTCTTGTGACATTCAAAAACGCACATGCGAAGAAACAAGAAGTAGTTGTCCTTGGATCGCAAGAGGGAGCAATGCATACCGCATTGACAGGAGCCACAGAAATCCAAAACTCAGGAGGCACAAGCATTTTTGCGGGGCACTTAAAATGCAGACTTAAGATGGACAAATTGGAACTCAAAGGGATGAGCTATGCAATGTGCTCGAATACCTTTGTGTTGAAGAAAGAAGTCTCAGAAACGCAGCATGGGACAATACTCATTAAGGTCGAGTACAAAGGGGAAGATGCACCTTGCAAGATTCCTTTCTCCACAGAGGATGGACAAGGGAAAGCTCACAATGGCAGACTGATTACCGCCAACCCAGTGGTGACTAAGAAGGAGGAGCCTGTCAATATTGAGGCTGAACCTCCTTTTGGGGAAAGCAATATAGTGATTGGAATTGGAGACAACGCCTTGAAAATCAACTGGTATAAGAAGGGAAGCTCTATTGGGAAGATGTTCGAGGCCACTGCCAGAGGTGCAAGGCGCATGGCCATCTTGGGAGACACAGCTTGGGACTTTGGATCAGTGGGTGGTGTTCTGAACTCATTAGGCAAAATGGTGCACCAAATATTCGGAAGTGCTTACACAGCCCTATTCAGTGGAGTCTCTTGGGTAATGAAAATTGGAATAGGAGTTCTCTTGACCTGGATAGGGTTGAATTCAAAAAACACATCCATGTCATTTTCGTGCATTGCGATAGGAATCATTACACTCTATTTGGGGGCTGTGGTGCAAGCT
>DV3/CYD15/COLOMBIA/609/2013
TTCCACTTGACTTCACGAGATGGAGAGCCGCGCATGATTGTGGGGAAGAATGAAAGAGGAAAATCCCTACTTTTTAAAACAGCCTCTGGAATTAACATGTGCACACTCATAGCTATGGACTTGGGAGAGATGTGTGATGACACGGTCACTTACAAATGCCCCCACATAACCGACGTGGAACCTGAAGACATTGACTGCTGGTGCAACCTTACATCAACATGGGTGACTTATGGAACGTGCAATCAAGCCGGAGAGCATAGACGCGACAAGAGATCAGTGGCGTTAGCTCCCCATGTCGGCATGGGACTAGATACACGCACCCAAACCTGGATGTCGGCTGAAGGAGCTTGGAGGCAAGTCGAGAAGGTAGAGACATGGGCCCTTAGGCACCCCGGGTTCACCATACTAGCCCTATTTCTTGCCCATTACATAGGCACATCCTTGACCCAGAAGGTGGTTATTTTTATACTACTAATGCTGGTCACCCCATCCATGACAATGAGATGTGTGGGAGTAGGAAACAGAGATTTTGTGGAAGGTCTATCAGGAGCTACGTGGGTTGACGTGGTGCTAGAGCACGGGGGGTGTGTGACTACCATGGCTAAGAACAAGCCAACGTTGGATATAGAGCTTCAGAAGACCGAGGCCACCCAATTGGCGACCCTAAGGAAGCTATGCATTGAGGGGAAAATTACTAACATAACAACTGACTCAAGATGTCCTACCCAAGGGGAAGCGGCTTTGCCTGAGGAGCAGGACCAGAACTACGTGTGTAAGCATACATACGTAGACAGAGGCTGGGGGAACGGATGTGGTTTGTTTGGTAAGGGAAGCTTGGTAACATGTGCGAAATTTCAATGCCTGGAACCAATAGAGGGAAAAGTGGTGCAATATGAGAACCTCAAATACACCGTCATCATCACAGTGCACACAGGAGATCAACACCAGGTGGGAAATGAAACGCAGGGAGTCACGGCTGAGATAACACCTCAGGCATCAACCACTGAAGCCATCTTGCCTGAATATGGAACCCTTGGACTAGAATGCTCACCACGGACAGGTTTGGATTTCAATGAAATGATCTTGCTAACAATGAAGAACAAAGCATGGATGGTACATAGACAATGGTTTTTTGACCTACCTCTACCATGGACATCAGGAGCTACAACGGAAACACCAACCTGGAACAGGAAGGAGCTTCTTGTGACATTCAAAAACGCACATGCGAAGAAACAAGAAGTAGTTGTCCTTGGATCGCAAGAGGGAGCAATGCATACCGCATTGACAGGAGCCACAGAAATCCAAAACTCAGGAGGCACAAGCATTTTTGCGGGGCACTTAAAATGCAGACTTAAGATGGACAAATTGGAACTCAAAGGGATGAGCTATGCAATGTGCTCGAATACCTTTGTGTTGAAGAAAGAAGTCTCAGAAACGCAGCATGGGACAATACTCATTAAGGTCGAGTACAAAGGGGAAGATGCACCTTGCAAGATTCCTTTCTCCACAGAGGATGGACAAGGGAAAGCTCACAATGGCAGACTGATTACCGCCAACCCAGTGGTGACTAAGAAGGAGGAGCCTGTCAATATTGAGGCTGAACCTCCTTTTGGGGAAAGCAATATAGTGATTGGAATTGGAGACAACGCCTTGAAAATCAACTGGTATAAGAAGGGAAGCTCTATTGGGAAGATGTTCGAGGCCACTGCCAGAGGTGCAAGGCGCATGGCCATCTTGGGAGACACAGCTTGGGACTTTGGATCAGTGGGTGGTGTTCTGAACTCATTAGGCAAAATGGTGCACCAAATATTCGGAAGTGCTTACACAGCCCTATTCAGTGGAGTCTCTTGGGTAATGAAAATTGGAATAGGAGTTCTCTTGACCTGGATAGGGTTGAATTCAAAAAACACATCCATGTCATTTTCGTGCATTGCGATAGGAATCATTACACTCTATTTGGGAGCTGTGGTGCAAGCT
>DV3/CYD15/COLOMBIA/610/2013
TTCCACTTGACTTCACGAGATGGAGAGCCGCGCATGATTGTGGGGAAGAATGAAAGAGGAAAATCCCTACTTTTTAAAACAGCCTCTGGAATTAACATGTGCACACTCATAGCTATGGACTTGGGAGAGATGTGTGATGACACGGTCACTTACAAATGCCCCCACATAACCGACGTGGAACCTGAAGACATTGACTGCTGGTGCAACCTTACATCAACATGGGTGACTTATGGAACGTGCAATCAAGCCGGAGAGCATAGACGCGACAAGAGATCAGTGGCGTTAGCTCCCCATGTCGGCATGGGACTAGACACACGCACCCAAACCTGGATGTCGGCTGAAGGAGCTTGGAGGCAAGTCGAGAAGGTAGAGACATGGGCCCTTAGGCACCCCGGGTTCACCATACTAGCCCTATTTCTTGCCCATTACATAGGCACATCCTTGACCCAGAAGGTGGTTATTTTTATACTACTAATGCTGGTCACCCCATCCATGACAATGAGATGTGTGGGAGTAGGAAACAGAGATTTTGTGGAAGGTCTATCAGGAGCTACGTGGGTTGACGTGGTGCTAGAGCACGGGGGGTGTGTGACTACCATGGCTAAGAACAAGCCAACGTTGGACATAGAGCTTCAGAAGACCGAGGCCACCCAATTGGCGACCCTAAGGAAGCTATGCATTGAGGGGAAAATTACTAACATAACAACTGACTCAAGATGTCCTACCCAAGGGGAAGCGGCTTTGCCTGAGGAGCAGGACCAGAACTACGTCTGTAAGCATACATACGTAGACAGAGGCTGGGGGAACGGATGTGGTTTGTTTGGTAAGGGAAGCTTGGTAACATGTGCGAAATTTCAATGCCTGGAACCAATAGAGGGAAAAGTGGTGCAATATGAGAACCTCAAATACACCGTCATCATCACAGTGCACACAGGAGATCAACACCAGGTGGGAAATGAAACGCAGGGAGTCACGGCTGAAATAACACCTCAGGCATCAACCACTGAAGCCATCTTGCCTGAATATGGAACCCTTGGACTAGAATGCTCACCACGGACAGGTTTGGATTTCAATGAAATGATCTTGCTAACAATGAAGAACAAAGCATGGATGGTACATAGACAATGGTTTTTTGACCTACCTCTACCATGGACATCAGGAGCTACAACGGAAACACCAACCTGGAACAGGAAGGAGCTTCTTGTGACATTCAAAAACGCACATGCGAAGAAACAAGAAGTAGTTGTCCTTGGATCGCAAGAGGGAGCAATGCATACCGCATTGACAGGAGCCACAGAAATCCAAAACTCAGGAGGCACAAGCATTTTTGCGGGGCACTTAAAATGCAGACTTAAGATGGACAAATTGGAACTCAAAGGGATGAGCTATGCAATGTGCTCGAATACCTTTGTGTTGAAGAAAGAAGTTTCAGAAACGCAGCATGGGACGATACTCATTAAGGTCGAGTACAAAGGGGAAGATGCACCTTGCAAGATTCCTTTCTCCACAGAGGATGGACAAGGGAAAGCTCACAATGGCAGACTGATTACCGCCAACCCAGTGGTGACTAAGAAGGAGGAGCCTGTCAATATTGAGGCTGAACCTCCTTTTGGGGAAAGCAATATAGTGATTGGAATTGGAGACAACGCCTTGAAAATCAACTGGTATAAGAAGGGAAGCTCTATTGGGAAGATGTTCGAGGCCACTGCCAGAGGTGCAAGGCGCATGGCCATCTTGGGAGACACAGCTTGGGACTTTGGATCAGTGGGTGGTGTTCTGAACTCATTAGGCAAAATGGTGCACCAAATATTCGGAAGTGCTTACACAGCCCTATTCAGTGGAGTCTCTTGGGTAATGAAAATTGGAATAGGAGTTCTCTTGACCTGGATAGGGTTGAATTCAAAAAACACATCCATGTCATTTTCGTGCATTGCGATAGGAATCATTACACTCTATTTGGGAGCTGTGGTGCAAGCT
>DV3/CYD15/COLOMBIA/611/2012
TTCCACTTGACTTCACGAGATGGAGAGCCGCGCATGATTGTGGGGAAGAATGAAAGAGGAAAATCCCTACTTTTTAAAACAGCCTCTGGAATTAACATGTGCACACTCATAGCTATGGACTTGGGAGAGATGTGTGATGACACGGTCACTTACAAATGCCCCCACATAACCGACGTGGAACCTGAAGACATTGACTGCTGGTGCAACCTTACATCAACATGGGTGACTTATGGAACGTGCAATCAAGCCGGAGAGCATAGACGCGACAAGAGATCAGTGGCGTTAGCTCCCCATGTCGGCATGGGACTAGACACACGCACCCAAACCTGGATGTCGGCTGAAGGAGCTTGGAGGCAAGTCGAGAAGGTAGAGACATGGGCCCTTAGGCACCCAGGGTTCACCATACTAGCCCTATTTCTTGCCCATTACATAGGCACATCCTTGACCCAGAAGGTGGTTATTTTTATACTACTAATGCTGGTCACCCCATCCATGACAATGAGATGTGTGGGAGTAGGAAACAGAGATTTTGTGGAAGGTCTATCAGGAGCTACGTGGGTTGACGTGGTGCTAGAGCACGGGGGGTGTGTGACTACCATGGCTAAGAACAAGCCAACGTTGGATATAGAGCTTCAGAAGACCGAGGCCACCCAATTGGCGACCCTAAGGAAGCTATGCATTGAGGGGAAAATTACTAACATAACAACTGACTCAAGATGTCCTACCCAAGGGGAAGCGGCTTTGCCTGAGGAGCAGGACCAGAACTACGTGTGTAAGCATACATACGTAGACAGAGGCTGGGGGAACGGATGTGGTTTGTTTGGCAAGGGAAGCTTGGTAACATGTGCGAAATTTCAATGCCTGGAACCAATAGAGGGAAAAGTGGTGCAATATGAGAACCTCAAATACACCGTCATCATCACAGTGCACACAGGAGATCAACACCAGGTGGGAAATGAAACGCAGGGAGTCACGGCTGAAATAACACCTCAGGCATCAACCACTGAAGCCATCTTGCCTGAATATGGAACCCTTGGACTAGAATGCTCACCACGGACAGGTTTGGATTTCAATGAAATGATCTTGCTAACAATGAAGAACAAAGCATGGATGGTACATAGACAATGGTTTTTTGACCTACCTCTACCATGGACATCAGGAGCTACAACGGAAACACCAACCTGGAACAGGAAGGAGCTTCTTGTGACATTCAAAAACGCACATGCGAAGAAACAAGAAGTAGTTGTCCTTGGATCGCAAGAGGGAGCAATGCATACCGCATTGACAGGAGCCACAGAAATCCAAAACTCAGGAGGCACAAGCATTTTTGCGGGGCACTTAAAATGCAGACTTAAGATGGACAAATTGGAACTCAAAGGGATGAGCTATGCAATGTGCTCGAATACCTTTGTGTTGAAGAAAGAAGTCTCAGAAACGCAGCATGGGACAATACTCATTAAGGTCGAGTACAAAGGGGAAGATGCACCTTGCAAGATTCCTTTCTCCACAGAGGATGGACAAGGGAAAGCTCACAATGGCAGACTGATTACCGCCAACCCAGTGGTGACTAAGAAGGAGGAGCCTGTCAATATTGAGGCTGAACCTCCTTTTGGGGAAAGCAATATAGTGATTGGAATTGGAGACAACGCCTTGAAAATCAACTGGTATAAGAAGGGAAGCTCTATTGGGAAGATGTTCGAGGCCACTGCCAGAGGTGCAAGGCGCATGGCCATCTTGGGAGACACAGCTTGGGACTTTGGATCAGTGGGTGGTGTTCTGAACTCATTAGGCAAAATGGTGCACCAAATATTCGGAAGTGCTTACACAGCCCTATTCAGTGGAGTCTCTTGGGTAATGAAAATTGGAATAGGAGTTCTCTTGACTTGGATAGGGTTGAATTCAAAAAACACATCCATGTCATTTTCGTGCATTGCGATAGGAATCATTACACTCTATTTGGGAGCTGTGGTGCAAGCT
>DV3/CYD15/COLOMBIA/612/2012
TTCCACTTGACTTCACGAGATGGAGAGCCGCGCATGATTGTGGGGAAGAATGAAAGAGGAAAATCCCTACTTTTTAAAACAGCCTCTGGAATTAACATGTGCACACTCATAGCTATGGACTTGGGAGAGATGTGTGATGACACGGTCACTTACAAATGCCCCCACATAACCGAAGTGGAACCTGAAGACATTGACTGCTGGTGCAACCTTACATCAACATGGGTGACTTATGGAACGTGCAATCAAGCCGGAGAGCATAGACGCGACAAGAGATCAGTGGCGTTAGCTCCCCATGTCGGCATGGGACTAGACACACGCACCCAAACCTGGATGTCGGCTGAAGGAGCTTGGAGGCAAGTCGAGAAGGTAGAGACATGGGCCCTTAGGCACCCAGGGTTCACCATACTAGCCCTATTTCTTGCCCATTACATAGGCACATCCTTGACCCAGAAGGTGGTTATTTTTATACTACTAATGCTGGTCACCCCATCCATGACAATGAGATGTGTGGGAGTAGGAAACAGAGATTTTGTGGAAGGTCTATCAGGAGCTACGTGGGTTGACGTGGTGCTAGAGCACGGGGGGTGTGTGACTACCATGGCTAAGAACAAGCCAACGTTGGATATAGAGCTTCAGAAGACCGAGGCCACCCAATTGGCGACCCTAAGGAAGCTATGCATTGAGGGGAAAATTACTAACATAACAACTGACTCAAGATGTCCTACCCAAGGGGAAGCGGCTTTGCCTGAGGAGCAGGACCAGAACTACGTGTGTAAGCATACATACGTAGACAGAGGCTGGGGGAACGGATGTGGTTTGTTTGGCAAGGGAAGCTTGGTAACATGTGCGAAATTTCAATGCCTGGAACCAATAGAGGGAAAAGTGGTGCAATATGAGAACCTCAAATACACCGTCATCATCACAGTGCACACAGGAGATCAACACCAGGTGGGAAATGAAACGCAGGGAGTCACGGCTGAAATAACACCTCAGGCATCAACCACTGAAGCCATCTTGCCTGAATATGGAACCCTTGGACTAGAATGCTCACCACGGACAGGTTTGGATTTCAATGAAATGATCTTGCTAACAATGAAGAACAAAGCATGGATGGTACATAGACAATGGTTTTTTGACCTACCTCTACCATGGACATCAGGAGCTACAACGGAAACACCAACCTGGAACAGGAAGGAGCTTCTTGTGACATTCAAAAACGCACATGCGAAGAAACAAGAAGTAGTTGTCCTTGGATCGCAAGAGGGAGCAATGCATACCGCATTGACAGGAGCCACAGAAATCCAAAACTCAGGAGGCACAAGCATTTTTGCGGGGCACTTAAAATGCAGACTTAAGATGGACAAATTGGAACTCAAAGGGATGAGCTATGCAATGTGCTCGAATACCTTTGTGTTGAAGAAAGAAGTCTCAGAAACGCAGCATGGGACAATACTCATTAAGGTCGAGTACAAAGGGGAAGATGCACCTTGCAAGATTCCTTTCTCCACAGAGGATGGACAAGGGAAAGCTCACAATGGCAGACTGATTACCGCCAACCCAGTGGTGACTAAGAAGGAGGAGCCTGTCAATATTGAGGCTGAACCTCCTTTTGGGGAAAGCAACATAATGATTGGAATTGGAGACAACGCCTTGAAAATCAACTGGTATAAGAAGGGAAGCTCTATTGGGAAGATGTTCGAGGCCACTGCCAGAGGTGCAAGGCGCATGGCCATCTTGGGAGACACAGCTTGGGACTTTGGATCAGTGGGTGGTGTTCTGAACTCATTAGGCAAAATGGTGCACCAAATATTCGGAAGTGCTTACACAGCCCTATTCAGTGGAGTCTCTTGGGTAATGAAAATTGGAATAGGAGTTCTCTTGACTTGGATAGGGTTGAATTCAAAAAACACATCCATGTCATTTTCGTGCATTGCGATAGGAATCATTACACTCTATTTGGGAGCTGTGGTGCAAGCT
>DV3/CYD15/COLOMBIA/613/2013
TTCCACTTGACTTCACGAGATGGAGAGCCGCGCATGATTGTGGGGAAGAATGAAAGAGGAAAATCCCTACTTTTTAAAACAGCCTCTGGAATTAACATGTGCACACTCATAGCTATGGACTTGGGAGAGATGTGTGATGACACGGTCACTTACAAATGCCCCCACATAACCGACGTGGAACCTGAAGACATTGACTGCTGGTGCAACCTTACATCAACATGGGTGACTTATGGAACGTGCAATCAAGCCGGAGAGCATAGACGCGACAAGAGATCAGTGGCGTTAGCTCCCCATGTCGGCATGGGACTAGACACACGCACCCAAACCTGGATGTCGGCTGAAGGAGCTTGGAGGCAAGTCGAGAAGGTAGAGACATGGGCCCTTAGGCACCCAGGGTTCACCATACTAGCCCTATTTCTTGCCCATTACATAGGCACATCCTTGACCCAGAAGGTGGTTATTTTTATACTACTAATGCTGGTCACCCCATCCATGACAATGAGATGTGTGGGAGTAGGAAACAGAGATTTTGTGGAAGGTCTATCAGGAGCTACGTGGGTTGACGTGGTGCTAGAGCACGGGGGGTGTGTGACTACCATGGCTAAGAACAAGCCAACGTTGGATATAGAGCTTCAGAAGACCGAGGCCACCCAATTGGCGACCCTAAGGAAGCTATGCATTGAGGGGAAAATTACTAACATAACAACTGACTCAAGATGTCCTACCCAAGGGGAAGCGGCTTTGCCTGAGGAGCAGGACCAGAACTACGTGTGTAAGCATACATACGTAGACAGAGGCTGGGGGAACGGATGTGGTTTGTTTGGTAAGGGAAGCTTGGTAACATGTGCGAAATTTCAATGCCTGGAACCAATAGAGGGAAAAGTGGTGCAATATGAGAACCTCAAATACACCGTCATCATCACAGTGCACACAGGAGATCAACACCAGGTGGGAAATGAAACGCAGGGAGTCACGGCTGAAATAACACCTCAGGCATCAACCACTGAAGCCATCTTGCCTGAATATGGAACCCTTGGACTAGAATGCTCACCACGGACAGGTTTGGATTTCAATGAAATGATCTTGCTAACAATGAAGAACAAAGCATGGATGGTACATAGACAATGGTTTTTTGACCTACCTCTACCATGGACATCAGGAGCTACAACGGAAACACCAACCTGGAACAGGAAGGAGCTTCTTGTGACATTCAAAAACGCACATGCGAAGAAACAAGAAGTAGTTGTCCTTGGATCGCAAGAGGGAGCAATGCATACCGCATTGACAGGAGCCACAGAAATCCAAAACTCAGGAGGCACAAGCATTTTTGCGGGGCACTTAAAATGCAGACTTAAGATGGACAAATTGGAACTCAAAGGGATGAGCTATGCAATGTGCTCGAATACCTTTGTGTTGAAGAAAGAAGTCTCAGAAACGCAGCATGGGACAATACTCATTAAGGTCGAGTACAAAGGGGAAGATGCACCTTGCAAGATTCCTTTCTCCACAGAGGATGGACAAGGGAAAGCTCACAATGGCAGACTGATTACCGCCAACCCAGTGGTGACTAAGAAGGAGGAGCCTGTCAATATTGAGGCTGAACCTCCTTTTGGGGAAAGCAATATAGTGATTGGAATTGGAGACAACGCCTTGAAAATCAACTGGTATAAGAAGGGAAGCTCTATTGGGAAGATGTTCGAGGCCACTGCCAGAGGTGCAAGGCGCATGGCCATCTTGGGAGACACAGCTTGGGACTTTGGATCAGTGGGTGGTGTTCTGAACTCATTAGGCAAAATGGTGCACCAAATATTCGGAAGTGCTTACACAGCCCTATTCAGTGGAGTCTCTTGGGTAATGAAAATTGGAATAGGAGTTCTCTTGACTTGGATAGGGTTGAATTCAAAAAACACATCCATGTCATTTTCGTGCATTGCGATAGGAATCATCACACTCTATTTGGGAGCTGTGGTGCAAGCT
>DV3/CYD15/COLOMBIA/614/2012
TTCCACTTGACTTCACGAGATGGAGAGCCGCGCATGATTGTGGGGAAGAACGAAAGAGGAAAATCCCTACTTTTTAAAACGGCCTCTGGAATTAACATGTGCACACTCATAGCTATGGACTTGGGAGAGATGTGTGATGACACGGTCACTTACAAATGCCCCCACATAACCGACGTGGAACCTGAAGACATTGACTGCTGGTGCAACCTTACATCAACATGGGTGACTTATGGAACGTGCAATCAAGCCGGAGAGCATAGACGCGACAAGAGATCAGTGGCGTTAGCTCCCCATGTCGGCATGGGACTAGACACACGCACCCAAACCTGGATGTCGGCTGAAGGAGCTTGGAGGCAGGTCGAGAAGGTAGAGACATGGGCCCTTAGGCACCCAGGGTTCACCATACTAGCCCTATTTCTTGCCCATTACATAGGCACATCCTTGACCCAGAAGGTGGTTATTTTTATACTACTAATGCTGGTCACCCCATCCATGACAATGAGATGTGTGGGAGTAGGAAACAGAGATTTTGTGGAAGGTCTATCAGGAGCTACGTGGGTTGACGTGGTGCTAGAGCACGGGGGGTGTGTGACTACCATGGCTAAGAACAAGCCAACGTTGGATATAGAGCTTCAGAAGACCGAGGCCACCCAATTGGCGACCCTAAGGAAGCTATGCATTGAGGGGAAAATTACTAACATAACAACTGACTCAAGATGTCCTACCCAAGGGGAAGCGGCTTTGCCTGAGGAGCAGGACCAGAACTACGTGTGTAAGCATACATACGTAGACAGAGGCTGGGGGAACGGATGTGGTTTGTTTGGCAAGGGAAGCTTGGTAACATGTGCGAAATTTCAATGCCTGGAACCAATAGAGGGAAAAGTGGTGCAATATGAGAACCTCAAATACACCGTCATCATCACAGTGCACACAGGAGATCAACACCAGGTGGGAAATGAAACGCAGGGAGTCACGGCTGAAATAACACCTCAGGCATCAACCACTGAAGCCATCTTGCCTGAATATGGAACCCTTGGACTAGAATGCTCACCACGGACAGGTTTGGATTTCAATGAAATGATCTTGCTAACAATGAAGAACAAAGCATGGATGGTACATAGACAATGGTTTTTTGACCTACCTCTACCATGGACATCAGGAGCTACAACGGAAACACCAACCTGGAACAGGAAGGAGCTTCTTGTGACATTCAAAAACGCACATGCGAAGAAACAAGAAGTAGTTGTCCTTGGATCGCAAGAGGGAGCAATGCATACCGCATTGACAGGAGCCACAGAAATCCAAAACTCAGGAGGCACAAGCATTTTTGCGGGGCACTTAAAATGCAGACTTAAGATGGACAAATTGGAACTCAAAGGGATGAGCTATGCAATGTGCTCGAATACCTTTGTGTTGAAGAAAGAAGTCTCAGAAACGCAGCATGGGACAATACTCATTAAGGTTGAGTACAAAGGGGAAGATGCACCTTGCAAGATTCCTTTCTCCACAGAGGATGGACAAGGGAAAGCTCACAATGGCAGACTGATTACCGCCAACCCAGTGGTGACTAAGAAGGAGGAGCCTGTCAATATTGAGGCTGAACCTCCTTTTGGGGAAAGCAATATAGTGATTGGAATTGGAGACAACGCCTTGAAAATCAACTGGTATAAGAAGGGAAGCTCTATTGGGAAGATGTTCGAGGCCACTGCCAGAGGTGCAAGGCGCATGGCCATCTTGGGAGACACAGCTTGGGACTTTGGATCAGTGGGTGGTGTTCTGAACTCATTAGGCAAAATGGTGCACCAAATATTCGGAAGTGCTTACACAGCCCTATTCAGTGGAGTCTCTTGGGTAATGAAAATTGGAATAGGAGTTCTCTTGACTTGGATAGGGTTGAATTCAAAAAACACATCCATGTCATTTTCGTGCATTGCGATAGGAATCATTACACTCTATTTGGGAGCTGTGGTGCAAGCT
>DV3/CYD15/COLOMBIA/615/2013
TTCCACTTGACTTCACGAGATGGAGAGCCGCGCATGATTGTGGGGAAGAATGAAAGAGGAAAATCCCTACTTTTTAAGACAGCCTCTGGAATCAACATGTGCACACTCATAGCCATGGACTTGGGAGAAATGTGTGATGACACGGTAACTTACAAATGCCCCCACATTACTGAAGTGGAACCTGAAGACATTGACTGCTGGTGCAACCTTACATCAACATGGGTGACTTATGGAACGTGCAATCAAGCCGGAGAGCATAGACGCGACAAGAGATCAGTGGCGTTAGCTCCCCATGTCGGCATGGGACTGGACACACGCACCCAAACCTGGATGTCGGCTGAAGGAGCTTGGAGGCAAGTCGAGAAGGTAGAGACATGGGCCCTTAGGCACCCAGGGTTCACCATACTAGCCCTATTTCTTGCCCATTACATAGGCACATCCTTGACCCAGAAGGTGGTTATTTTTATACTACTAATGCTGGTCACCCCATCCATGACAATGAGATGTGTGGGAGTAGGAAACAGAGATTTTGTGGAAGGTCTATCAGGAGCTACGTGGGTTGACGTGGTGCTCGAGCACGGGGGGTGTGTGACCACCATGGCTAAGAACAAGCCAACGTTGGATATAGAGCTTCAGAAGACCGAGGCCACCCAATTGGCGACCTTAAGGAAGCTATGCATTGAGGGGAAAATTACCAACATAACAACTGACTCAAGATGTCCTACCCAAGGGGAAGCGGCTTTGCCTGAGGAGCAGGATCAGAACTACGTGTGTAAGCATACATACGTAGACAGAGGCTGGGGGAACGGATGTGGTTTGTTTGGCAAGGGAAGCCTGGTAACATGTGCGAAATTTCAATGCCTGGAACCAATTGAGGGAAAAGTGGTGCAATATGAGAACCTCAAATACACCGTCATCATCACAGTGCACACAGGAGATCAACACCAGGTGGGAAATGAAACGCAGGGAGTCACGGCTGAGATAACACCTCAGGCATCGACCACTGAAGCCATCTTGCCTGAATATGGAACCCTTGGGCTAGAATGCTCACCACGGACAGGCTTGGATTTCAATGAAATGATCTTGCTAACAATGAAGAACAAAGCATGGATGGTACATAGACAATGGTTTTTTGACCTACCTCTACCATGGACATCAGGAGCTACAACGGAAACACCAACCTGGAACAGGAAGGAGCTTCTTGTGACATTCAAAAACGCACATGCGAAGAAACAAGAAGTAGTTGTCCTTGGATCGCAAGAGGGAGCAATGCACACTGCTTTGACTGGAGCCACAGAAATCCAAAACTCAGGAGGCACAAGTATTTTTGCGGGGCACTTGAAATGCAGACTTAAGATGGACAAATTGGAACTCAAAGGGATGAGCTATGCAATGTGCTCGAATACCTTTGTATTGAAGAAAGAAGTCTCAGAAACGCAACATGGGACAATACTCATCAAGGTCGAGTACAAAGGGGAAGATGTACCTTGCAAGATTCCTTTCTCCACAGAGGATGGACAAGGGAAAGCTCACAATGGCAGACTGATTACAGCCAACCCAGTGGTGACTAAGAAGGAGGAGCCTGTCAATATTGAGGCTGAACCTCCTTTTGGGGAAAGCAATATAGTGATTGGAATTGGAGACAACGCCTTGAAAATCAACTGGTATAAGAAGGGAAGCTCTATTGGGAAGATGTTCGAGGCCACTGCCAGAGGTGCAAGGCGCATGGCCATCTTGGGAGACACAGCTTGGGACTTTGGATCAGTGGGTGGTGTTCTGAACTCATTAGGCAAAATGGTGCACCAAATATTCGGAAGTGCTTACACAGCCCTATTCAGTGGAGTCTCTTGGGTAATGAAAATTGGAATAGGAGTTCTCTTGACTTGGATAGGGTTGAATTCAAAAAACACATCCATGTCATTTTCATGCATTGCGATAGGAATCATCACACTCTACCTGGGAGCTGTGGTGCAAGCT
>DV3/CYD15/COLOMBIA/616/2013
TTCCACTTGACTTCACGAGATGGAGAGCCGCGCATGATTGTGGGGAAGAATGAAAGAGGAAAATCCCTACTTTTTAAGACAGCCTCTGGAATTAACATGTGCACACTCATAGCCATGGACTTGGGAGAGATGTGTGATGACACGGTAACTTACAAATGCCCCCACATTACTGAAGTGGAACCTGAAGACATTGACTGCTGGTGCAACCTTACATCGACATGGGTGACTTATGGAACGTGCAATCAAGCCGGAGAGCATAGACGCGACAAGAGATCAGTGGCGTTAGCTCCCCATGTCGGCATGGGACTGGACACACGCACCCAAACCTGGATGTCGGCTGAAGGAGCTTGGAGACAAGTCGAGAAGGTAGAGACATGGGCCCTTAGGCACCCAGGGTTCACCATACTAGCCCTATTTCTTGCCCATTACATAGGCACATCCTTGACCCAGAAGGTGGTTATTTTTATACTACTAATGCTGGTCACCCCATCCATGACAATGAGATGTGTGGGAGTAGGAAACAGAGATTTTGTGGAAGGTCTATCAGGAGCTACGTGGGTTGATGTGGTGCTCGAGCACGGGGGGTGTGTGACCACCATGGCTAAGAACAAGCCAACGTTGGATATAGAGCTTCAGAAGACCGAGGCCACCCAATTGGCGACCTTAAGGAAGCTATGCATTGAGGGGAAAATTACCAACATAACAACTGACTCAAGATGTCCTACCCAAGGGGAAGCGGCTTTGCCTGAGGAGCAGGACCAGAACTACGTGTGTAAGCATACATACGTAGACAGAGGCTGGGGGAACGGATGTGGTTTGTTTGGCAAGGGAAGCTTGGTAACATGTGCGAAATTTCAATGCCTGGAACCAATAGAGGGAAAAGTGGTGCAATATGAGAACCTCAAATACACCGTCATCATCACAGTGCACACAGGAGATCAACACCAGGTGGGAAATGAAACGCAGGGGGTCACGGCTGAGATAACACCTCAGGCATCGACCACTGAAGCCATCTTGCCTGAATATGGAACCCTTGGGCTAGAATGCTCACCACGGACAGGCTTGGATTTCAATGAAATGATCCTGCTAACAATGAAGAACAAAGCATGGATGGTACATAGACAATGGTTTTTTGACCTACCTCTACCATGGACATCAGGAGCTACAACGGAAACACCAACCTGGAACAGGAAGGAGCTTCTTGTGACATTCAAAAACGCACATGCGAAGAAACAAGAAGTAGTTGTCCTTGGATCGCAAGAGGGAGCAATGCACACTGCTTTGACTGGAGCCACAGAAATCCAAAACTCAGGAGGCACAAGTATTTTTGCAGGGCACTTAAAATGCAGACTTAAGATGGACAAATTGGAACTCAAAGGGATGAGCTATGCAATGTGCTCGAATACCTTTGTGTTGAAGAAAGAAGTCTCAGAAACGCAGCATGGGACAATACTCATCAAGGTCGAGTACAAAGGGGAAGATGTACCTTGCAAGATTCCTTTCTCCACAGAGGATGGACAAGGGAAAGCTCACAACGGCAGACTGATTACAGCCAACCCAGTGGTGACTAAGAAGGAGGAGCCTGTCAATATTGAGGCTGAACCTCCTTTTGGGGAAAGCAATATAGTGATTGGAATTGGAGACAACGCCTTGAAAATCAACTGGTATAAGAAGGGAAGCTCTATTGGGAAGATGTTCGAGGCCACTGCCAGAGGTGCAAGGCGCATGGCCATCTTGGGAGACACAGCTTGGGACTTTGGATCAGTGGGTGGTGTTCTGAACTCATTAGGCAAAATGGTGCACCAAATATTCGGAAGCGCTTACACAGCCCTATTCAGTGGAGTCTCTTGGGTAATGAAAATTGGAATAGGAGTTCTCTTGACTTGGATAGGGTTGAATTCAAAAAACACATCCATGTCATTTTCATGCATTGCGATAGGAATCATCACACTCTATCTGGGAGCTGTGGTGCAAGCT
>DV3/CYD15/COLOMBIA/617/2013
TTCCACTTGACTTCACGAGATGGAGAGCCGCGCATGATTGTGGGGAAGAATGAAAGAGGAAAATCCCTACTTTTTAAGACAGCCTCTGGAATTAACATGTGCACACTCATAGCCATGGACTTGGGAGAGATGTGTGATGACACGGTAACTTACAAATGCCCCCACATTACTGAAGTGGAACCTGAAGACATTGACTGTTGGTGCAACCTTACATCAACATGGGTGACTTATGGAACGTGCAATCAAGCCGGAGAGCATAGACGCGACAAGAGATCAGTGGCGTTAGCTCCCCATGTCGGTATGGGACTGGACACACGCACCCAAACCTGGATGTCGGCTGAAGGAGCTTGGAGACAAGTCGAGAAGGTAGAGACATGGGCCCTTAGGCACCCAGGGTTCACCATACTAGCCCTATTTCTTGCCCATTACATAGGCACATCCTTGACCCAGAAGGTGGTTATTTTTATACTACTAATGCTGGTCACCCCATCCATGACAATGAGATGTGTGGGAGTAGGAAACAGAGATTTTGTGGAAGGTCTATCAGGAGCTACGTGGGTTGACGTGGTGCTCGAGCACGGGGGGTGTGTGACCACCATGGCTAAGAACAAGCCAACGTTGGATATAGAGCTTCAGAAGACCGAGGCCACCCAATTGGCGACCTTAAGGAAGCTATGCATTGAGGGGAAAATTACCAACATAACAACTGACTCAAGATGTCCTACCCAAGGGGAAGCGGCTTTGCCTGAGGAGCAGGACCAGAACTACGTGTGTAAGCATACATACGTAGACAGAGGCTGGGGGAACGGATGTGGTTTGTTTGGCAAGGGAAGCTTGGTAACATGTGCGAAATTTCAATGCCTGGAACCAATAGAGGGAAAAGTGGTGCAATATGAGAACCTCAAATACACCGTCATCATCACAGTGCACACAGGAGATCAACACCAGGTGGGAAATGAAACGCAGGGAGTCACGGCTGAGATAACACCTCAGGCATCGACCACTGAAGCCATCTTGCCTGAATATGGAACCCTTGGGCTAGAATGCTCACCACGGACAGGCTTGGATTTCAATGAAATGATCCTGCTAACAATGAAGAACAAAGCATGGATGGTACATAGACAATGGTTTTTTGACCTACCTCTACCATGGACATCAGGAGCTACAACGGAAACACCAACCTGGAACAGGAAGGAGCTTCTTGTGACATTCAAAAACGCACATGCGAAGAAACAAGAAGTAGTTGTCCTTGGATCGCAAGAGGGAGCAATGCACACTGCTTTGACTGGAGCCACAGAAATCCAAAACTCAGGAGGCACAAGTATTTTTGCAGGGCACTTAAAATGCAGACTTAAGATGGACAAATTGGAACTCAAAGGGATGAGCTATGCAATGTGCTCGAATACCTTTGTGTTGAAGAAAGAAGTCTCAGAAACGCAGCATGGGACAATACTCATCAAGGTCGAGTACAAAGGGGAAGATGTACCTTGCAAGATTCCTTTCTCCACAGAGGATGGACAAGGGAAAGCTCACAACGGCAGACTGATTACAGCCAACCCAGTGGTGACTAAGAAGGAGGAGCCTGTCAATATTGAGGCTGAACCTCCTTTTGGGGAAAGCAATATAGTGATTGGAATTGGAGACAACGCCTTGAAAATCAACTGGTATAAGAAGGGAAGCTCTATTGGGAAGATGTTCGAGGCCACTGCCAGAGGTGCAAGGCGCATGGCCATCTTGGGAGACACAGCTTGGGACTTTGGATCAGTGGGTGGTGTTCTGAACTCATTAGGCAAAATGGTGCACCAAATATTCGGAAGCGCTTACACAGCCCTATTCAGTGGAGTTTCTTGGGTAATGAAAATTGGAATAGGAGTTCTCTTGACTTGGATAGGGTTGAATTCAAAAAACACATCCATGTCATTTTCATGCATTGCGATAGGAATCATCACACTCTATCTGGGAGCTGTGGTGCAAGCT
>DV3/CYD15/COLOMBIA/618/2013
TTCCACTTGACTTCACGAGATGGAGAGCCGCGCATGATTGTGGGGAAGAATGAAAGAGGAAAATCCCTACTTTTTAAGACAGCCTCTGGAATTAACATGTGCACACTCATAGCCATGGACTTGGGAGAGATGTGTGATGACACGGTAACTTACAAATGCCCCCACATTACTGAAGTGGAACCTGAAGACATTGACTGCTGGTGCAACCTCACATCGACATGGGTGACTTATGGAACGTGCAATCAAGCCGGAGAGCATAGACGCGACAAGAGATCAGTGGCGTTAGCTCCCCATGTCGGCATGGGACTGGACACACGCACCCAAACCTGGATGTCGGCTGAAGGAGCTTGGAGACAAGTCGAGAAGGTAGAGACATGGGCCCTTAGGCACCCAGGGTTCACCATACTAGCCCTATTTCTTGCCCATTACATAGGCACATCCTTGACCCAGAAGGTGGTTATTTTTATACTACTAATGCTGGTCACCCCATCCATGACAATGAGATGTGTGGGAGTAGGAAACAGAGATTTTGTAGAAGGTCTATCAGGAGCTACGTGGGTTGACGTGGTGCTCGAGCACGGGGGGTGTGTGACCACCATGGCTAAGAACAAGCCAACGTTGGATATAGAGCTTCAGAAGACCGAGGCCACCCAATTGGCGACCTTAAGGAAGCTATGCATTGAGGGGAAAATTACCAACATAACAACTGACTCAAGATGTCCTACCCAAGGGGAAGCGGCTTTGCCTGAGGAGCAGGACCAGAACTACGTGTGTAAGCATACATACGTGGACAGAGGCTGGGGGAACGGATGTGGTTTGTTTGGCAAGGGAAGCTTGGTAACATGTGCGAAATTTCAATGCCTGGAACCAATAGAGGGAAAAGTGGTGCAATATGAGAACCTCAAATACACCGTCATCATCACAGTGCACACAGGAGATCAACACCAGGTGGGAAATGAAACGCAGGGGGTCACGGCTGAGATAACACCTCAGGCATCGACCACTGAAGCCATCTTGCCTGAATATGGAACCCTTGGGCTAGAATGCTCACCACGGACAGGCTTGGATTTCAATGAAATGATCCTGCTAACAATGAAGAACAAAGCATGGATGGTACATAGACAATGGTTTTTTGACCTACCTCTACCATGGACATCAGGAGCTACAACGGAAACACCAACCTGGAACAGGAAGGAGCTTCTTGTGACATTCAAAAACGCACATGCGAAGAAACAAGAAGTAGTTGTCCTTGGATCGCAAGAGGGAGCAATGCACACTGCTTTGACTGGAGCCACAGAAATCCAAAACTCAGGAGGCACAAGTATTTTTGCAGGGCACTTAAAATGCAGACTTAAGATGGACAAATTGGAACTCAAAGGGATGAGCTATGCAATGTGCTCGAATACCTTTGTGTTGAAGAAAGAAGTCTCAGAAACGCAGCATGGGACAATACTCATCAAGGTCGAGTACAAAGGGGAAGATGTACCTTGCAAGATTCCTTTCTCCACAGAGGATGGACAAGGGAAAGCTCACAACGGCAGACTGATTACAGCCAACCCAGTGGTGACTAAGAAGGAGGAGCCTGTCAATATTGAGGCTGAACCTCCTTTTGGGGAAAGCAATATAGTGATTGGAATTGGAGACAACGCCTTGAAAATCAACTGGTATAAGAAGGGAAGCTCTATTGGGAAGATGTTCGAGGCCACTGCCAGAGGTGCAAGGCGCATGGCCATCTTGGGAGACACAGCTTGGGACTTTGGATCAGTGGGTGGTGTTCTGAACTCATTAGGCAAAATGGTGCACCAAATATTCGGAAGCGCTTACACAGCCCTATTCAGTGGAGTCTCTTGGGTAATGAAAATTGGAATAGGAGTTCTCTTGACTTGGATAGGGTTGAATTCAAAAAACACATCCATGTCATTTTCATGCATTGCGATAGGAATCATCACACTCTATCTGGGAGCTGTGGTGCAAGCT
>DV3/CYD15/COLOMBIA/619/2013
TTCCACTTGACTTCACGAGATGGAGAGCCGCGCATGATTGTGGGGAAGAATGAAAGAGGAAAATCCCTACTTTTTAAAACAGCCTCTGGAATTAACATGTGCACACTCATAGCTATGGACTTGGGAGAGATGTGTGATGACACGGTCACTTACAAATGCCCCCACATAACCGACGTGGAACCTGAAGACATTGACTGCTGGTGCAACCTTACATCAACATGGGTGACTTATGGAACGTGCAATCAAGCCGGAGAGCATAGACGCGACAAGAGATCAGTGGCGTTAGCTCCCCATGTCGGCATGGGACTGGACACACGCACCCAAACCTGGATGTCGGCTGAAGGAGCTTGGAGGCAAGTCGAGAAGGTAGAGACATGGGCCCTTAGGCACCCAGGGTTCACCATACTAGCCCTATTTCTTGCCCATTACATAGGCACATCCTTGACCCAGAAGGTGGTTATTTTTATACTACTAATGCTGGTCACCCCATCCATGACAATGAGATGTGTGGGAGTAGGAAACAGAGATTTTGTGGAAGGTCTATCAGGAGCTACGTGGGTTGACGTGGTGCTAGAGCACGGGGGGTGTGTGACTACCATGGCTAAGAACAAGCCAACGTTGGATATAGAGCTTCAGAAGACCGAGGCCACCCAATTGGCGACCCTAAGGAAGCTATGCATTGAGGGGAAAATTACTAACATAACAACTGACTCAAGATGTCCTACCCAAGGGGAAGCGGCTTTGCCTGAGGAGCAGGACCAGAACTACGTGTGTAAGCATACATACGTAGACAGAGGCTGGGGGAACGGATGTGGTTTGTTTGGTAAGGGAAGCTTGGTAACATGTGCGAAATTTCAATGCCTGGAACCAATAGAGGGAAAAGTGGTGCAATATGAGAACCTCAAATACACCGTCATCATCACAGTGCACACAGGAGATCAACACCAGGTGGGAAATGAAACGCAGGGAGTCACGGCTGAGATAACACCTCAGGCATCAACCACTGAAGCCATCTTGCCTGAATATGGAACCCTTGGACTAGAATGCTCACCACGGACAGGTTTGGATTTCAATGAAATGATCTTGCTAACAATGAAGAACAAAGCATGGATGGTACATAGACAATGGTTTTTTGACCTACCTCTACCATGGACATCAGGAGCTACAACGGAAACACCAACCTGGAACAGGAAGGAGCTTCTTGTGACATTCAAAAACGCACATGCGAAGAAACAAGAAGTAGTTGTCCTTGGATCGCAAGAGGGAGCAATGCACACCGCATTGACAGGAGCCACAGAAATCCAAAACTCAGGAGGCACAAGCATTTTTGCGGGGCACTTAAAATGCAGACTTAAGATGGACAAATTGGAACTCAAAGGGATGAGCTATGCAATGTGCTCGAATACCTTTGTGTTGAAGAAAGAAGTCTCAGAAACGCAGCATGGGACAATACTCATTAAGGTCGAGTACAAAGGGGAAGATGCACCTTGCAAGATTCCTTTCTCCACAGAGGATGGACAAGGGAAAGCTCACAATGGCAGACTGATTACCGCCAACCCAGTGGTGACTAAGAAGGAGGAGCCTGTCAATATTGAGGCTGAACCTCCTTTTGGGGAAAGCAATATAGTGATTGGAATTGGAGACAACGCCTTGAAAATCAACTGGTATAAGAAGGGAAGCTCTATTGGGAAGATGTTCGAGGCCACTGCCAGAGGTGCAAGGCGCATGGCCATCTTGGGAGACACAGCTTGGGACTTTGGATCAGTGGGTGGTGTTCTGAACTCATTAGGCAAAATGGTGCACCAAATATTCGGAAGTGCTTACACAGCCCTATTCAGTGGAGTCTCTTGGGTAATGAAAATTGGAATAGGAGTTCTCTTGACCTGGATAGGGTTGAATTCAAAAAACACATCCATGTCATTTTCGTGCATTGCGATAGGAATCATTACACTCTATTTGGGAGCTGTGGTGCAAGCT
>DV3/CYD15/COLOMBIA/620/2013
TTCCACTTGACTTCACGAGATGGAGAGCCGCGCATGATTGTGGGGAAGAATGAAAGAGGAAAATCCCTACTTTTTAAAACAGCCTCTGGAATTAACATGTGCACACTCATAGCTATGGACTTGGGAGAGATGTGTGATGACACGGTCACTTACAAATGCCCCCACATAACCGACGTGGAACCTGAAGACATTGACTGCTGGTGCAACCTTACATCAACATGGGTGACTTATGGAACGTGCAATCAAGCCGGAGAGCATAGACGCGACAAGAGATCAGTGGCGTTAGCTCCCCATGTCGGCATGGGACTAGACACACGCACCCAAACCTGGATGTCGGCTGAAGGAGCTTGGAGGCAAGTCGAGAAGGTAGAGACATGGGCCCTTAGGCACCCCGGGTTCACCATACTAGCCCTATTTCTTGCCCATTACATAGGCACATCCTTGACCCAGAAGGTGGTTATTTTTATACTACTAATGCTGGTCACCCCATCCATGACAATGAGATGTGTGGGAGTAGGAAACAGAGATTTTGTGGAAGGTCTATCAGGAGCCACGTGGGTTGACGTGGTGCTAGAGCACGGGGGGTGTGTGACTACCATGGCTAAGAACAAGCCAACGTTGGACATAGAGCTTCAGAAGACCGAGGCCACCCAATTGGCGACCCTAAGGAAGCTATGCATTGAGGGGAAAATTACTAACATAACAACTGACTCAAGATGTCCTACCCAAGGGGAAGCGGCTTTGCCTGAGGAGCAGGACCAGAACTACGTCTGTAAGCATACATACGTAGACAGAGGCTGGGGGAACGGATGTGGTTTGTTTGGTAAGGGAAGCTTGGTAACATGTGCGAAATTTCAATGCCTGGAACCAATAGAGGGAAAAGTGGTGCAATATGAGAACCTCAAATACACCGTCATCATCACAGTGCACACAGGAGATCAACACCAGGTGGGAAATGAAACGCAGGGAGTCACGGCTGAAATAACACCTCAGGCATCAACCACTGAAGCCATCTTGCCTGAATATGGAACCCTTGGACTAGAATGCTCACCACGGACAGGTTTGGATTTCAATGAAATGATCTTGCTAACAATGAAGAACAAAGCATGGATGGTACATAGACAATGGTTTTTTGACCTACCTCTACCATGGACATCAGGAGCTACAACGGAAACACCAACCTGGAACAGGAAGGAGCTTCTTGTGACATTCAAAAACGCACATGCGAAGAAACAAGAAGTAGTTGTCCTTGGATCGCAAGAGGGAGCAATGCATACCGCATTGACAGGAGCCACAGAAATCCAAAACTCAGGAGGCACAAGCATTTTTGCGGGGCACTTAAAATGCAGACTTAAGATGGACAAATTGGAACTCAAAGGGATGAGCTATGCAATGTGCTCGAATACCTTTGTGTTGAAGAAAGAAGTCTCAGAAACGCAGCATGGGACAATACTCATTAAGGTCGAGTACAAAGGGGAAGATGCACCTTGCAAGATTCCTTTCTCCACAGAGGATGGACAAGGGAAAGCTCACAATGGCAGACTGATTACCGCCAACCCAGTGGTGACTAAGAAGGAGGAGCCTGTCAATATTGAGGCTGAACCTCCTTTTGGGGAAAGCAATATAGTGATTGGAATTGGAGACAACGCCTTGAAAATCAACTGGTATAAGAAGGGAAGCTCTATTGGGAAGATGTTCGAGGCCACTGCCAGAGGTGCAAGGCGCATGGCCATCTTGGGAGACACAGCTTGGGACTTTGGATCAGTGGGTGGTGTTCTGAACTCATTAGGCAAAATGGTGCACCAAATATTCGGAAGTGCTTACACAGCCCTATTCAGTGGAGTCTCTTGGGTAATGAAAATTGGAATAGGAGTTCTCTTGACCTGGATAGGGTTGAATTCAAAAAACACATCCATGTCATTTTCGTGCATTGCGATAGGAATCATTACACTCTATTTGGGAGCTGTGGTGCAAGCT
>DV3/CYD15/COLOMBIA/621/2012
TTCCACTTGACTTCACGAGATGGAGAGCCGCGCATGATTGTGGGGAAGAATGAAAGAGGAAAATCCCTACTTTTTAAAACAGCCTCTGGAATTAACATGTGCACACTCATAGCTATGGACTTGGGAGAGATGTGTGATGACACGGTCACTTACAAATGCCCCCACATAACCGACGTGGAACCTGAAGACATTGACTGCTGGTGCAACCTTACATCAACATGGGTGACTTATGGAACGTGCAATCAAGCCGGAGAGCATAGACGCGACAAGAGATCAGTGGCGTTAGCTCCCCATGTCGGCATGGGACTAGACACACGCACCCAAACCTGGATGTCGGCTGAAGGAGCTTGGAGGCAAGTCGAGAAGGTAGAGACATGGGCCCTTAGGCACCCAGGGTTCACCATACTAGCCCTATTTCTTGCCCATTACATAGGCACATCCTTGACCCAGAAGGTGGTTATTTTTATACTACTAATGCTGGTCACCCCATCCATGACAATGAGATGTGTGGGAGTAGGAAACAGAGATTTTGTGGAAGGTCTATCAGGAGCTACGTGGGTTGACGTGGTGCTAGAGCACGGGGGGTGTGTGACTACCATGGCTAAGAACAAGCCAACGTTGGATATAGAGCTTCAGAAGACCGAGGCCACCCAATTGGCGACCCTAAGGAAGCTATGCATTGAGGGGAAAATTACTAACATAACAACTGACTCAAGATGTCCTACCCAAGGGGAAGCGGCTTTGCCTGAGGAGCAGGACCAGAACTACGTGTGTAAGCATACATACGTAGACAGAGGCTGGGGGAACGGATGTGGTTTGTTTGGTAAGGGAAGCTTGGTAACATGTGCGAAATTTCAATGCCTGGAACCAATAGAGGGAAAAGTGGTGCAATATGAGAACCTCAAATACACCGTCATCATCACAGTGCACACAGGAGATCAACACCAGGTGGGAAATGAAACGCAGGGAGTCACGGCTGAGATAACACCTCAGGCATCAACCACTGAAGCCATCTTGCCTGAATATGGAACCCTTGGACTAGAATGCTCACCACGGACAGGTTTGGATTTCAATGAAATGATCTTGCTAACAATGAAGAACAAAGCATGGATGGTACATAGACAATGGTTTTTTGACCTACCTCTACCATGGACATCAGGAGCTACAACGGAAACACCAACCTGGAACAGGAAAGAGCTTCTTGTGACATTCAAAAACGCACATGCGAAGAAACAAGAAGTAGTTGTCCTTGGATCGCAAGAGGGAGCAATGCATACCGCATTGACAGGAGCCACAGAAATCCAAAACTCAGGAGGCACAAGCATTTTTGCGGGGCACTTAAAATGCAGACTTAAGATGGACAAATTGGAACTCAAAGGGATGAGCTATGCAATGTGCTCGAATACCTTTGTGTTGAAGAAAGAAGTCTCAGAAACGCAGCATGGGACAATACTCATTAAGGTCGAGTACAAAGGGGAAGATGCACCTTGCAAGATTCCTTTCTCCACAGAGGATGGACAAGGGAAAGCTCACAATGGCAGACTGATTACCGCCAACCCAGTGGTGACTAAGAAGGAGGAGCCTGTCAATATTGAGGCTGAACCTCCTTTTGGGGAAAGCAATATAGTGATTGGAATTGGAGACAACGCCTTGAAAATCAACTGGTATAAGAAGGGAAGCTCTATTGGGAAGATGTTCGAGGCCACTGCCAGAGGTGCAAGGCGCATGGCCATCTTGGGAGACACAGCTTGGGACTTTGGATCAGTGGGTGGTGTTCTGAACTCATTAGGCAAAATGGTGCACCAAATATTCGGAAGTGCTTACACAGCCCTATTCAGTGGAGTCTCTTGGGTAATGAAAATTGGAATAGGAGTTCTCTTGACCTGGATAGGGTTGAATTCAAAAAACACATCCATGTCATTTTCGTGCATTGCGATAGGAATCATTACACTCTATTTGGGAGCTGTGGTGCAAGCT
>DV3/CYD15/COLOMBIA/622/2012
TTCCACTTGACTTCACGAGATGGAGAGCCGCGCATGATTGTGGGGAAGAATGAAAGAGGAAAATCCCTACTTTTTAAAACAGCCTCTGGAATTAACATGTGCACACTCATAGCTATGGACTTGGGAGAGATGTGTGATGACACGGTCACTTACAAATGCCCCCACATAACCGACGTGGAACCTGAAGACATTGACTGCTGGTGCAACCTTACATCAACATGGGTGACTTATGGAACGTGCAATCAAGCCGGAGAGCATAGACGCGACAAGAGATCAGTGGCGTTAGCTCCCCATGTCGGCATGGGACTAGACACACGCACCCAAACCTGGATGTCGGCTGAAGGAGCTTGGAGGCAAGTCGAGAAGGTAGAGACATGGGCCCTTAGGCACCCAGGGTTCACCATACTAGCCCTATTTCTTGCCCATTACATAGGCACATCCTTGACCCAGAAGGTGGTTATTTTTATACTACTAATGCTGGTCACCCCATCCATGACAATGAGATGTGTGGGAGTAGGAAACAGAGATTTTGTGGAAGGTCTATCAGGAGCTACGTGGGTTGACGTGGTGCTAGAGCACGGGGGGTGTGTGACTACCATGGCTAAGAACAAGCCAACGTTGGATATAGAGCTTCAGAAGACCGAGGCCACCCAATTGGCGACCCTAAGGAAGCTATGCATTGAGGGGAAAATTACTAACATAACAACTGACTCAAGATGTCCTACCCAAGGGGAAGCGGCTTTGCCTGAGGAGCAGGACCAGAACTACGTGTGTAAGCATACATACGTAGACAGAGGCTGGGGGAACGGATGTGGTTTGTTTGGTAAGGGAAGCTTGGTAACATGTGCGAAATTTCAATGCCTGGAACCAATAGAGGGAAAAGTGGTGCAATATGAGAACCTCAAATACACCGTCATCATCACAGTGCACACAGGAGATCAACACCAGGTGGGAAATGAAACGCAGGGAGTCACGGCTGAGATAACACCTCAGGCATCAACCACTGAAGCCATCTTGCCTGAATATGGAACCCTTGGACTAGAATGCTCACCACGGACAGGTTTGGATTTCAATGAAATGATCTTGCTAACAATGAAGAACAAAGCATGGATGGTACATAGACAATGGTTTTTTGACCTACCTCTACCATGGACATCAGGAGCTACAACGGAAACACCAACCTGGAACAGGAAGGAGCTTCTTGTGACATTCAAAAACGCACATGCGAAGAAACAAGAAGTAGTTGTCCTTGGATCGCAAGAGGGAGCAATGCATACCGCATCGACAGGAGCCACAGAAATCCAAAACTCAGGAGGCACAAGCATTTTTGCGGGGCACTTAAAATGCAGACTTAAGATGGACAAATTGGAACTCAAAGGGATGAGCTATGCAATGTGCTCGAATACCTTTGTGTTGAAGAAAGAAGTCTCAGAAACGCAGCATGGGACAATACTCATTAAGGTCGAGTACAAAGGGGAAGATGCACCTTGCAAGATTCCTTTCTCCACAGAGGATGGACAAGGGAAAGCTCACAATGGCAGACTGATTACCGCCAACCCAGTGGTGACTAAGAAGGAGGAGCCTGTCAATATTGAGGCTGAACCTCCTTTTGGGGAAAGCAATATAGTGATTGGAATTGGAGACAACGCCTTGAAAATCAACTGGTATAAGAAGGGAAGCTCTATTGGGAAGATGTTCGAGGCCACTGCCAGAGGTGCAAGGCGCATGGCCATCTTGGGAGACACAGCTTGGGACTTTGGATCAGTGGGTGGTGTTCTGAACTCATTAGGCAAAATGGTGCACCAAATATTCGGAAGTGCTTACACAGCCCTATTCAGTGGAGTCTCTTGGGTAATGAAAATTGGAATAGGAGTTCTCTTGACCTGGATAGGGTTGAATTCAAAAAACACATCCATGTCATTTTCGTGCATTGCGATAGGAATCATTACACTCTATTTGGGAGCTGTGGTGCAAGCT
>DV3/CYD15/COLOMBIA/623/2012
TTCCACTTGACTTCACGAGATGGAGAGCCGCGCATGATTGTGGGGAAGAATGAAAGAGGAAAATCCCTACTTTTTAAAACAGCCTCTGGAATTAACATGTGCACACTCATAGCTATGGACTTGGGAGAGATGTGTGATGACACGGTCACTTACAAATGCCCCCACATAACCGACGTGGAACCTGAAGACATTGACTGCTGGTGCAACCTTACATCAACATGGGTGACTTATGGAACGTGCAATCAAGCCGGAGAGCATAGACGCGACAAGAGATCAGTGGCGTTAGCTCCCCATGTCGGCATGGGACTAGATACACGCACCCAAACCTGGATGTCGGCTGAAGGAGCTTGGAGGCAAGTCGAGAAGGTAGAGACATGGGCCCTTAGGCACCCCGGGTTCACCATACTAGCCCTATTTCTTGCCCATTACATAGGCACATCCTTGACCCAGAAGGTGGTTATTTTTATACTACTAATGCTGGTCACCCCATCCATGACAATGAGATGTGTGGGAGTAGGAAACAGAGATTTTGTGGAAGGTCTATCAGGAGCTACGTGGGTTGACGTGGTGCTAGAGCACGGGGGGTGTGTGACTACCATGGCTAAGAACAAGCCAACGTTGGATATAGAGCTTCAGAAGACCGAGGCCACCCAATTGGCGACCCTAAGGAAGCTATGCATTGAGGGGAAAATTACTAACATAACAACTGACTCAAGATGTCCTACCCAAGGGGAAGCGGCTTTGCCTGAGGAGCAGGACCAGAACTACGTGTGTAAGCATACATACGTAGACAGAGGCTGGGGGAACGGATGTGGTTTGTTTGGTAAGGGAAGCTTGGTAACATGTGCGAAATTTCAATGCCTGGAACCAATAGAGGGAAAAGTGGTGCAATATGAGAACCTCAAATACACCGTCATCATCACAGTGCACACAGGAGATCAACACCAGGTGGGAAATGAAACGCAGGGAGTCACGGCTGAAATAACACCTCAGGCATCAACCACTGAAGCCATCTTGCCTGAATATGGAACCCTTGGACTAGAATGCTCACCACGGACAGGTTTGGATTTCAATGAAATGATCTTGCTAACAATGAAGAACAAAGCATGGATGGTACATAGACAATGGTTTTTTGACCTACCTCTACCATGGACATCAGGAGCTACAACGGAAACACCAACCTGGAACAGGAAAGAGCTTCTTGTGACATTCAAAAACGCACATGCGAAGAAACAAGAAGTAGTTGTCCTTGGATCGCAAGAGGGAGCAATGCATACCGCATTGACAGGAGCCACAGAAATCCAAAACTCAGGAGGCACAAGCATTTTTGCGGGGCACTTAAAATGCAGACTTAAGATGGACAAATTGGAACTCAAAGGGATGAGCTATGCAATGTGCTCGAATACCTTTGTGTTGAAGAAAGAAGTCTCAGAAACGCAGCATGGGACAATACTCATTAAGGTCGAGTACAAAGGGGAAGATGCACCTTGCAAGATTCCTTTCTCCACAGAGGATGGACAAGGGAAAGCTCACAATGGCAGACTGATTACCGCCAACCCAGTGGTGACTAAGAAGGAGGAGCCTGTCAATATTGAGGCTGAACCTCCTTTTGGGGAAAGCAATATAGTGATTGGAATTGGAGACAACGCCTTGAAAATCAACTGGTATAAGAAGGGAAGCTCTATTGGGAAGATGTTCGAGGCCACTGCCAGAGGTGCAAGGCGCATGGCCATCTTGGGAGACACAGCTTGGGACTTTGGATCAGTGGGTGGTGTTCTGAACTCATTAGGCAAAATGGTGCACCAAATATTCGGAAGTGCTTACACAGCCCTATTCAGTGGAGTCTCTTGGGTAATGAAAATTGGAATAGGAGTTCTCTTGACCTGGATAGGGTTGAATTCAAAAAACACATCCATGTCATTTTCGTGCATTGCGATAGGAATCATTACACTCTATTTGGGAGCTGTGGTGCAAGCT
>DV3/CYD15/COLOMBIA/624/2012
TTCCACTTGACTTCACGAGATGGAGAGCCGCGCATGATTGTGGGGAAGAATGAAAGAGGAAAATCCCTACTTTTTAAGACAGCCTCTGGAATCAACATGTGCACACTCATAGCCATGGACTTGGGAGAGATGTGTGATGACACGGTAACTTACAAATGCCCCCACATTACTGAAGTGGAACCTGAAGACATTGACTGCTGGTGCAACCTCACATCAACATGGGTGACTTATGGAACGTGCAATCAAGCCGGAGAGCATAGACGCGACAAGAGATCAGTGGCGTTAGCTCCCCATGTCGGCATGGGACTGGACACACGCACCCAAACCTGGATGTCGGCTGAAGGAGCTTGGAGGCAAGTCGAGAAGGTAGAGACATGGGCCCTTAGGCACCCAGGGTTCACCATACTAGCCCTATTTCTTGCCCATTACATAGGCACATCCTTGACCCAGAAGGTGGTTATTTTTATACTACTAATGCTGGTCACCCCATCCATGACAATGAGATGTGTGGGAGTAGGAAACAGAGATTTTGTGGAAGGTCTATCAGGAGCTACGTGGGTTGACGTGGTGCTCGAGCACGGGGGGTGTGTGACCACCATGGCTAAGAACAAGCCAACGTTGGATATAGAGCTTCAGAAGACCGAGGCCACCCAATTGGCGACCTTAAGGAAGCTATGCATTGAGGGGAAAATTACCAACATAACAACTGACTCAAGATGTCCTACCCAAGGGGAAGCGGCTTTGCCTGAGGAGCAGGATCAGAACTACGTGTGTAAGCATACATACGTAGACAGAGGCTGGGGGAACGGATGTGGTTTGTTTGGCAAGGGAAGCCTGGTAACATGTGCGAAATTTCAATGCCTGGAACCAATAGAGGGAAAAGTGGTGCAATATGAGAACCTCAAATACACCGTCATCATCACAGTGCACACAGGAGATCAACACCAGGTGGGAAATGAAACGCAGGGAGTCACGGCTGAGATAACACCTCAGGCATCGACCACTGAAGCCATCTTGCCTGAATATGGAACCCTTGGGCTAGAATGCTCACCACGGACAGGCTTGGATTTCAATGAAATGATCCTGCTAACAATGAAGAACAAAGCATGGATGGTACATAGACAATGGTTTTTTGACCTACCTCTACCATGGACATCAGGAGCTACAACGGAAACACCAACCTGGAACAGGAAGGAGCTTCTTGTGACATTCAAAAACGCACATGCGAAGAAACAAGAAGTAGTTGTCCTTGGATCGCAAGAGGGAGCAATGCACACTGCTTTGACTGGAGCCACAGAAATCCAAAACTCAGGAGGCACAAGTATTTTTGCGGGGCACTTGAAATGCAGACTTAAGATGGACAAATTGGAACTCAAAGGGATGAGCTATGCAATGTGCTCGAATACCTTTGTATTGAAGAAAGAAGTCTCAGAAACGCAGCATGGGACAATACTCATCAAGGTCGAGTACAAAGGGGAAGATGTACCTTGCAAGATTCCTTTCTCCACAGAGGATGGACAAGGGAAAGCTCACAATGGCAGACTGATTACAGCCAACCCAGTGGTGACTAAGAAGGAGGAGCCTGTCAATATTGAGGCTGAACCTCCTTTTGGGGAAAGCAATATAGTGATTGGAATTGGAGACAACGCCTTGAAAATCAACTGGTATAAGAAGGGAAGCTCTATTGGGAAGATGTTCGAGGCCACTGCCAGAGGTGCAAGGCGCATGGCCATCTTGGGAGACACAGCTTGGGACTTTGGATCAGTGGGTGGTGTTCTGAACTCATTAGGCAAAATGGTGCACCAAATATTCGGAAGTGCTTACACAGCCCTATTCAGTGGAGTCTCTTGGGTAATGAAAATTGGAATAGGAGTTCTCTTGACTTGGATAGGGTTGAATTCAAAAAACACATCCATGTCATTTTCATGCATTGCGATAGGAATCATCACACTCTACCTGGGAGCTGTGGTGCAAGCT
>DV3/CYD15/COLOMBIA/625/2012
TTCCACTTGACTTCACGAGATGGAGAGCCGCGCATGATTGTGGGGAAGAATGAAAGAGGAAAATCCCTACTTTTTAAAACAGCCTCTGGAATTAACATGTGTACACTCATAGCTATGGACTTGGGAGAGATGTGTGATGACACGGTCACTTACAAATGCCCCCACATAACCGACGTGGAACCTGAAGACATTGACTGCTGGTGCAACCTTACATCAACATGGGTGACTTATGGAACGTGCAATCAAGCCGGAGAGCATAGACGCGACAAGAGATCAGTGGCGTTAGCTCCCCATGTCGGCATGGGACTAGACACACGCACCCAAACCTGGATGTCGGCTGAAGGAGCTTGGACACAAGTCGAGAAGGTAGAGACATGGGCCCTTAGGCACCCAGGGTTCACCATACTAGCCCTATTTCTTGCCCATTACATAGGCACATCCTTGACCCAGAAGGTGGTTATTTTTATACTACTAATGCTGGTCACCCCATCCATGACAATGAGATGTGTGGGAGTAGGAAACAGAGATTTTGTGGAAGGTCTATCAGGAGCTACGTGGGTTGACGTGGTGCTAGAGCACGGGGGGTGTGTGACTACCATGGCTAAGAACAAGCCAACGTTGGATATAGAGCTTCAGAAGACCGAGGCCACCCAATTGGCGACCCTAAGGAAGCTATGCATTGAGGGGAAAATTACTAACATAACAACTGACTCAAGATGTCCTACCCAAGGGGAAGCGGCTTTGCCTGAGGAGCAGGACCAGAACTACGTGTGTAAGCATACATACGTAGACAGAGGCTGGGGGAACGGATGTGGTTTGTTTGGTAAGGGAAGCTTGGTAACATGTGCGAAATTTCAATGCCTGGAACCAATAGAGGGAAAAGTGGTGCAATATGAGAACCTCAAATACACCGTCATCATCACAGTGCACACAGGAGATCAACATCAGGTGGGAAATGAAACGCAGGGAGTCACGGCTGAGATAACACCCCAGGCATCAACCACTGAAGCCATCTTGCCTGAATATGGAACCCTTGGACTAGAATGCTCACCACGGACAGGTTTGGATTTCAATGAAATGATCCTGCTAACAATGAAGAACAAAGCATGGATGGTACATAGACAATGGTTTTTTGACCTACCTCTACCATGGACATCAGGAGCTACAACGGAAACACCAACCTGGAACAGGAAGGAGCTTCTTGTGACATTCAAAAACGCACATGCGAAGAAACAAGAAGTAGTTGTCCTTGGATCGCAAGAGGGAGCAATGCATACCGCATTGACAGGAGCCACAGAAATCCAAAACTCAGGAGGCACAAGCATTTTTGCGGGGCACTTAAAATGCAGACTTAAGATGGACAAATTGGAACTCAAAGGGATGAGCTATGCAATGTGCTCGAATACCTTTGTGTTGAAGAAAGAAGTCTCAGAAACGCAGCATGGGACAATACTCATTAAGGTCGAGTATAAAGGGGAAGATGCACCTTGCAAGATTCCTTTCTCCACAGAGGATGGACAAGGGAAAGCTCACAATGGCAGACTGATTACCGCCAACCCAGTGGTGACTAAGAAGGAGGAGCCTGTCAATATTGAGGCTGAACCTCCTTTTGGGGAAAGCAATATAGTGATTGGAATTGGAGACAACGCCTTGAAAATCAACTGGTATAAGAAGGGAAGCTCTATTGGGAAGATGTTCGAGGCCACTGCCAGAGGTGCAAGGCGCATGGCCATCTTGGGAGACACAGCTTGGGACTTTGGATCAGTGGGTGGTGTTCTGAACTCATTAGGCAAAATGGTGCACCAAATATTCGGAAGTGCTTACACAGCCCTATTCAGTGGAGTCTCTTGGGTAATGAAAATTGGAATAGGAGTTCTCTTGACTTGGATAGGGTTGAATTCAAAAAACACATCCATGTCATTTTCGTGCATTGCGATAGGAATCATTACACTCTATTTGGGAGCTGTGGTGCAAGCT
>DV3/CYD15/COLOMBIA/626/2013
TTCCACTTGACTTCACGAGATGGAGAGCCGCGCATGATTGTGGGGAAGAATGAAAGAGGAAAATCCCTACTTTTTAAAACAGCCTCTGGAATTAACATGTGCACACTCATAGCTATGGACTTGGGAGAGATGTGTGATGACACGGTCACTTACAAATGCCCCCACATAACCGACGTGGAACCTGAAGACATTGACTGCTGGTGCAACCTTACATCAACATGGGTGACTTATGGAACGTGCAATCAAGCCGGAGAGCATAGACGCGACAAGAGATCAGTGGCGTTAGCTCCCCATGTCGGCATGGGACTAGATACACGCACCCAAACCTGGATGTCGGCTGAAGGAGCTTGGAGGCAAGTCGAGAAGGTAGAGACATGGGCCCTTAGGCACCCCGGGTTCACCATACTAGCCCTATTTCTTGCCCATTACATAGGCACATCCTTGACCCAGAAGGTGGTTATTTTTATACTACTAATGCTGGTCACCCCATCCATGACAATGAGATGTGTGGGAGTAGGAAACAGAGATTTTGTGGAAGGTCTATCAGGAGCTACGTGGGTTGACGTGGTGCTAGAGCACGGGGGGTGTGTGACTACCATGGCTAAGAACAAGCCAACGTTGGATATAGAGCTTCAGAAGACCGAGGCCACCCAATTGGCGACCCTAAGGAAGCTATGCATTGAGGGGAAAATTACTAACATAACAACTGACTCAAGATGTCCTACCCAAGGGGAAGCGGCTTTGCCTGAGGAGCAGGACCAGAACTACGTGTGTAAGCATACATACGTAGACAGAGGCTGGGGGAACGGATGTGGTTTGTTTGGTAAGGGAAGCTTGGTAACATGTGCGAAATTTCAATGCCTGGAACCAATAGAGGGAAAAGTGGTGCAATATGAGAACCTCAAATACACCGTCATCATCACAGTGCACACAGGAGATCAACACCAGGTGGGAAATGAAACGCAGGGAGTCACGGCTGAGATAACACCCCAGGCATCAACCACTGAAGCCATCTTGCCTGAATATGGAACCCTTGGACTAGAATGCTCACCACGGACAGGTTTGGATTTCAATGAAATGATCTTGCTAACAATGAAGAACAAAGCATGGATGGTACATAGACAATGGTTTTTTGACCTACCTCTACCATGGACATCAGGAGCTACAACGGAAACACCAACCTGGAACAGGAAGGAGCTTCTTGTGACATTCAAAAACGCACATGCGAAGAAACAAGAAGTAGTTGTCCTTGGATCGCAAGAGGGAGCAATGCATACCGCATTGACAGGAGCCACAGAAATCCAAAACTCAGGAGGCACAAGCATTTTTGCGGGGCACTTAAAATGCAGACTTAAGATGGACAAATTGGAACTCAAAGGGATGAGCTATGCAATGTGCTCGAATACCTTTGTGTTGAAGAAAGAAGTCTCAGAAACGCAGCATGGGACAATACTCATTAAGGTCGAGTACAAAGGGGAAGATGCACCTTGCAAGATTCCTTTCTCCACAGAGGATGGACAAGGGAAAGCTCACAATGGCAGACTGATTACCGCCAACCCAGTGGTGACTAAGAAGGAGGAGCCTGTCAATATTGAGGCTGAACCTCCTTTTGGGGAAAGCAATATAGTGATTGGAATTGGAGACAACGCCTTGAAAATCAACTGGTATAAGAAGGGAAGCTCTATTGGGAAGATGTTCGAGGCCACTGCCAGAGGTGCAAGGCGCATGGCCATCTTGGGAGACACAGCTTGGGACTTTGGATCAGTGGGTGGTGTTCTGAACTCATTAGGCAAAATGGTGCACCAAATATTCGGAAGTGCTTACACAGCCCTATTCAGTGGAGTCTCTTGGGTAATGAAAATTGGAATAGGAGTTCTCTTGACCTGGATAGGGTTGAATTCAAAAAACACATCCATGTCATTTTCGTGCATTGCGATAGGAATCATTACACTCTATTTGGGAGCTGTGGTGCAAGCT
>DV3/CYD15/COLOMBIA/627/2013
TTCCACTTGACTTCACGAGATGGAGAGCCGCGCATGATTGTGGGGAAGAATGAAAGAGGAAAATCCCTACTTTTTAAAACAGCCTCTGGAATTAACATGTGCACACTCATAGCTATGGACTTGGGAGAGATGTGTGATGACACGGTCACTTACAAATGCCCCCACATAACCGACGTGGAACCTGAAGACATTGACTGCTGGTGCAACCTTACATCAACATGGGTGACTTATGGAACGTGCAATCAAGCCGGAGAGCATAGACGCGACAAGAGATCAGTGGCGTTAGCTCCCCATGTCGGCATGGGACTAGACACACGCACCCAAACCTGGATGTCGGCTGAAGGAGCTTGGAGGCAAGTCGAGAAGGTAGAGACATGGGCCCTTAGGCACCCAGGGTTCACCATACTAGCCCTATTTCTTGCCCATTACATAGGCACATCCTTGACCCAGAAGGTGGTTATTTTTATACTACTAATGCTGGTCACCCCATCCATGACAATGAGATGTGTGGGAGTAGGAAACAGAGATTTTGTGGAAGGTCTATCAGGAGCTACGTGGGTTGACGTGGTGCTAGAGCACGGGGGGTGTGTGACTACCATGGCTAAGAACAAGCCAACGTTGGATATAGAGCTTCAGAAGACCGAGGCCACCCAATTGGCGACCCTAAGGAAGCTATGCATTGAGGGGAAAATTACTAACATAACAACTGACTCAAGATGTCCTACCCAAGGGGAAGCGGCTTTGCCTGAGGAGCAGGACCAGAACTACGTGTGTAAGCATACATACGTAGACAGAGGCTGGGGGAACGGATGTGGTTTGTTTGGTAAGGGAAGCTTGGTAACATGTGCGAAATTTCAATGCCTGGAACCAATAGAGGGAAAAGTGGTGCAATATGAGAACCTCAAATACACCGTCATCATCACAGTGCACACAGGAGATCAACACCAGGTGGGAAATGAAACGCAGGGAGTCACGGCTGAGATAACACCCCAGGCATCAACCACTGAAGCCATCTTGCCTGAATATGGAACCCTTGGACTAGAATGCTCACCACGGACAGGTTTGGATTTCAATGAAATGATCTTGCTAACAATGAAGAACAAAGCATGGATGGTACATAGACAATGGTTTTTTGACCTACCTCTACCATGGACATCAGGAGCTACAACGGAAACACCAACCTGGAACAGGAAGGAGCTTCTTGTGACATTCAAAAACGCACATGCGAAGAAACAAGAAGTAGTTGTCCTTGGATCGCAAGAGGGAGCAATGCATACCGCATTGACAGGAGCCACAGAAATCCAAAACTCAGGAGGCACAAGCATTTTTGCGGGGCACTTAAAATGCAGACTTAAGATGGACAAATTGGAACTCAAAGGGATGAGCTATGCAATGTGCTCGAATACCTTTGTGTTGAAGAAAGAAGTCTCAGAAACGCAGCATGGGACAATACTCATTAAGGTCGAGTACAAAGGGGAAGATGCACCTTGCAAGATTCCTTTCTCCACAGAGGATGGACAAGGGAAAGCTCACAATGGCAGACTGATTACCGCCAACCCAGTGGTGACTAAGAAGGAGGAGCCTGTCAATATTGAGGCTGAACCTCCTTTTGGGGAAAGCAATATAGTGATTGGAATTGGAGACAACGCCTTGAAAATCAACTGGTATAAGAAGGGAAGCTCTATTGGGAAGATGTTCGAGGCCACTGCCAGAGGTGCAAGGCGCATGGCCATCTTGGGAGACACAGCTTGGGACTTTGGATCAGTGGGTGGTGTTCTGAACTCATTAGGCAAAATGGTGCACCAAATATTCGGAAGTGCTTACACAGCCCTATTCAGTGGAGTCTCTTGGGTAATGAAAATTGGAATAGGAGTTCTCTTGACTTGGATAGGGTTGAATTCAAAAAACACATCCATGTCATTTTCGTGCATTGCGATAGGAATCATCACACTCTATTTGGGAGCTGTGGTGCAAGCT
>DV3/CYD15/COLOMBIA/628/2013
TTCCACTTGACTTCACGAGATGGAGAGCCGCGCATGATTGTGGGGAAGAATGAAAGAGGAAAATCCCTACTTTTTAAAACAGCCTCTGGAATTAACATGTGCACACTCATAGCTATGGACTTGGGAGAGATGTGTGATGACACGGTCACTTACAAATGCCCCCACATAACCGACGTGGAACCTGAAGACATTGACTGCTGGTGCAACCTTACATCAACATGGGTGACTTATGGAACGTGCAATCAAGCCGGAGAGCATAGACGCGACAAGAGATCAGTGGCGTTAGCTCCCCATGTCGGCATGGGACTAGACACACGCACCCAAACCTGGATGTCGGCTGAAGGAGCTTGGAGGCAAGTCGAGAAGGTAGAGACATGGGCCCTTAGGCACCCAGGGTTCACCATACTAGCCCTATTTCTTGCCCATTACATAGGCACATCCTTGACCCAGAAGGTGGTTATTTTTATACTACTAATGCTGGTCACCCCATCCATGACAATGAGATGTGTGGGAGTAGGAAACAGAGATTTTGTGGAAGGTCTATCAGGAGCTACGTGGGTTGACGTGGTGCTAGAGCACGGGGGGTGTGTGACTACCATGGCTAAGAACAAGCCAACGTTGGATATAGAGCTTCAGAAGACCGAGGCCACCCAATTGGCGACCCTAAGGAAGCTATGCATTGAGGGGAAAATTACTAACATAACAACTGACTCAAGATGTCCTACCCAAGGGGAAGCGGCTTTGCCTGAGGAGCAGGACCAGAACTACGTGTGTAAGCATACATACGTAGACAGAGGCTGGGGGAACGGATGTGGTTTGTTTGGTAAGGGAAGCTTGGTAACATGTGCGAAATTTCAATGCCTGGAACCAATAGAGGGAAAAGTGGTGCAATATGAGAACCTCAAATACACCGTCATCATCACAGTGCACACAGGAGATCAACACCAGGTGGGAAATGAAACGCAGGGAGTCACGGCTGAAATAACACCTCAGGCATCAACCACTGAAGCCATCTTGCCTGAATATGGAACCCTTGGACTAGAATGCTCACCACGGACAGGTTTGGATTTCAATGAAATGATCTTGCTAACAATGAAGAACAAAGCATGGATGGTACATAGACAATGGTTTTTTGACCTACCTCTACCATGGACATCAGGAGCTACAACGGAAACACCAACCTGGAACAGGAAGGAGCTTCTTGTGACATTCAAAAACGCACATGCGAAGAAACAAGAAGTAGTTGTCCTTGGATCGCAAGAGGGAGCAATGCATACCGCATTGACAGGAGCCACAGAAATCCAAAACTCAGGAGGCACAAGCATTTTTGCGGGGCACTTAAAATGCAGACTTAAGATGGACAAATTGGAACTCAAAGGGATGAGCTATGCAATGTGCTCGAATACCTTTGTGTTGAAGAAAGAAGTCTCAGAAACGCAGCATGGGACAATACTCATTAAGGTCGAGTACAAAGGGGAAGATGCACCTTGCAAGATTCCTTTCTCCACAGAGGATGGACAAGGGAAAGCTCACAATGGCAGACTGATTACCGCCAACCCAGTGGTGACTAAGAAGGAGGAGCCTGTCAATATTGAGGCTGAACCTCCTTTTGGGGAAAGCAATATAGTGATTGGAATTGGAGACAACGCCTTGAAAATCAACTGGTATAAGAAGGGAAGCTCTATTGGGAAGATGTTCGAGGCCACTGCCAGAGGTGCAAGGCGCATGGCCATCTTGGGAGACACAGCTTGGGACTTTGGATCAGTGGGTGGTGTTCTGAACTCATTAGGCAAAATGGTGCACCAAATATTCGGAAGTGCTTACACAGCCCTATTCAGTGGAGTCTCTTGGGTAATGAAAATTGGAATAGGAGTTCTCTTGACTTGGATAGGGTTGAATTCAAAAAACACATCCATGTCATTTTCGTGCATTGCGATAGGAATCATCACACTCTATTTGGGAGCTGTGGTGCAAGCT
>DV3/CYD15/COLOMBIA/629/2012
TTCCACTTGACTTCACGAGATGGAGAGCCGCGCATGATTGTGGGGAAGAATGAAAGAGGAAAATCCCTACTTTTTAAAACAGCCTCTGGAATTAACATGTGCACACTCATAGCTATGGACTTGGGAGAGATGTGTGATGACACGGTCACTTACAAATGCCCCCACATAACCGACGTGGAACCTGAAGACATTGACTGCTGGTGCAACCTTACATCAACATGGGTGACTTATGGAACGTGCAATCAAGCCGGAGAGCATAGACGCGACAAGAGATCAGTGGCGTTAGCTCCCCATGTCGGCATGGGACTAGACACACGCACCCAAACCTGGATGTCGGCTGAAGGAGCTTGGAGGCAAGTCGAGAAGGTAGAGACATGGGCCCTTAGGCACCCAGGGTTCACCATACTAGCCCTATTTCTTGCCCATTACATAGGCACATCCTTGACCCAGAAGGTGGTTATTTTTATACTACTAATGCTGGTCACCCCATCCATGACAATGAGATGTGTGGGAGTAGGAAACAGAGATTTTGTGGAAGGTCTATCAGGAGCTACGTGGGTTGACGTGGTGCTAGAGCACGGGGGGTGTGTGACTACCATGGCTAAGAACAAGCCAACGTTGGATATAGAGCTTCAGAAGACCGAGGCCACCCAATTGGCGACCCTAAGGAAGCTATGCATTGAGGGGAAAATTACTAACATAACAACTGACTCAAGATGTCCTACCCAAGGGGAAGCGGCTTTGCCTGAGGAGCAGGACCAGAACTACGTGTGTAAGCATACATACGTAGACAGAGGCTGGGGGAACGGATGTGGTTTGTTTGGTAAGGGAAGCTTGGTAACATGTGCGAAATTTCAATGCCTGGAACCAATAGAGGGAAAAGTGGTGCAATATGAGAACCTCAAATACACCGTCATCATCACAGTGCACACAGGAGATCAACACCAGGTGGGAAATGAAACGCAGGGAGTCACGGCTGAAATAACACCTCAGGCATCAACCACTGAAGCCATCTTGCCTGAATATGGAACCCTTGGACTAGAATGCTCACCACGGACAGGTTTGGATTTCAATGAAATGATCTTGCTAACAATGAAGAACAAAGCATGGATGGTACATAGACAATGGTTTTTTGACCTACCTCTACCATGGACATCAGGAGCTACAACGGAAACACCAACCTGGAACAGGAAGGAGCTTCTTGTGACATTCAAAAACGCACATGCGAAGAAACAAGAAGTAGTTGTCCTTGGATCGCAAGAGGGAGCAATGCATACCGCATTGACAGGAGCCACAGAAATCCAAAACTCAGGAGGCACAAGCATTTTTGCGGGGCACTTAAAATGCAGACTTAAGATGGACAAATTGGAACTCAAAGGGATGAGCTATGCAATGTGCTCGAATACCTTTGTGTTGAAGAAAGAAGTCTCAGAAACGCAGCATGGGACAATACTCATTAAGGTCGAGTACAAAGGGGAAGATGCACCTTGCAAGATTCCTTTCTCCACAGAGGATGGACAAGGGAAAGCTCACAATGGCAGACTGATTACCGCCAACCCAGTGGTGACTAAGAAGGAGGAGCCTGTCAATATTGAGGCTGAACCTCCTTTTGGGGAAAGCAATATAGTGATTGGAATTGGAGACAACGCCTTGAAAATCAACTGGTATAAGAAGGGAAGCTCTATTGGGAAGATGTTCGAGGCCACTGCCAGAGGTGCAAGGCGCATGGCCATCTTGGGAGACACAGCTTGGGACTTTGGATCAGTGGGTGGTGTTCTGAACTCATTAGGCAAAATGGTGCACCAAATATTCGGAAGTGCTTACACAGCCCTATTCAGTGGAGTCTCTTGGGTAATGAAAATTGGAATAGGAGTTCTCTTGACCTGGATAGGGTTGAATTCAAAAAACACATCCATGTCATTTTCGTGCATTGCGATAGGAATCATTACACTCTATTTGGGAGCTGTGGTGCAAGCT
>DV3/CYD15/COLOMBIA/630/2013
TTCCACTTGACTTCACGAGATGGAGAGCCGCGCATGATTGTGGGGAAGAATGAAAGAGGAAAATCCCTACTTTTTAAAACAGCCTCTGGAATTAACATGTGCACACTCATAGCTATGGACTTGGGAGAGATGTGTGATGACACGGTCACTTACAAATGCCCCCACATAACCGACGTGGAACCTGAAGACATTGACTGCTGGTGCAACCTTACATCAACATGGGTGACTTATGGAACGTGCAATCAAGCCGGAGAGCATAGACGCGACAAGAGATCAGTGGCGTTAGCTCCCCATGTCGGCATGGGACTAGATACACGCACCCAAACCTGGATGTCGGCTGAAGGAGCTTGGAGGCAAGTCGAGAAGGTAGAGACATGGGCCCTTAGGCACCCCGGGTTCACCATACTAGCCCTATTTCTTGCCCATTACATAGGCACATCCTTGACCCAGAAGGTGGTTATTTTTATACTACTAATGCTAGTCACCCCATCCATGACAATGAGATGTGTGGGAGTAGGAAACAGAGATTTTGTGGAAGGTCTATCAGGAGCTACGTGGGTTGACGTGGTGCTAGAGCACGGGGGGTGTGTGACTACCATGGCTAAGAACAAGCCAACGTTGGATATAGAGCTTCAGAAGACCGAGGCCACCCAATTGGCGACCCTAAGGAAGCTATGCATTGAGGGGAAAATTACTAACATAACAACTGACTCAAGATGTCCTACCCAAGGGGAAGCGGCTTTGCCTGAGGAGCAGGACCAGAACTACGTGTGTAAGCATACATACGTAGACAGAGGCTGGGGGAACGGATGTGGTTTGTTTGGTAAGGGAAGCTTGGTAACATGTGCGAAATTTCAATGCCTGGAACCAATAGAGGGAAAAGTGGTGCAATATGAGAACCTCAAATACACCGTCATCATCACAGTGCACACAGGAGATCAACACCAGGTGGGAAATGAAACGCAGGGAGTCACGGCTGAAATAACACCTCAGGCATCAACCACTGAAGCCATCTTGCCTGAATATGGAACCCTTGGACTAGAATGCTCACCACGGACAGGTTTGGATTTCAATGAAATGATCTTGCTAACAATGAAGAACAAAGCATGGATGGTACATAGACAATGGTTTTTTGACCTACCTCTACCATGGACATCAGGAGCTACAACGGAAACACCAACCTGGAACAGGAAGGAGCTTCTTGTGACATTCAAAAACGCACATGCGAAGAAACAAGAAGTAGTTGTCCTTGGATCGCAAGAGGGAGCAATGCATACCGCATTGACAGGAGCCACAGAAATCCAAAACTCAGGAGGCACAAGCATTTTTGCGGGGCACTTAAAATGCAGACTTAAGATGGACAAATTGGAACTCAAAGGGATGAGCTATGCAATGTGCTCGAATACCTTTGTGTTGAAGAAAGAAGTCTCAGAAACGCAGCATGGGACAATACTCATTAAGGTCGAGTACAAAGGGGAAGATGCACCTTGCAAGATTCCTTTCTCCACAGAGGATGGACAAGGGAAAGCTCACAATGGCAGACTGATTACCGCCAACCCAGTGGTGACTAAGAAGGAGGAGCCTGTCAATATTGAGGCTGAACCTCCTTTTGGGGAAAGCAATATAGTGATTGGAATTGGAGACAACGCCTTGAAAATCAACTGGTATAAGAAGGGAAGCTCTATTGGGAAGATGTTCGAGGCCACTGCCAGAGGTGCAAGGCGCATGGCCATCTTGGGAGACACAGCTTGGGACTTTGGATCAGTGGGTGGTGTTCTGAACTCATTAGGCAAAATGGTGCACCAAATATTCGGAAGTGCTTACACAGCCCTATTCAGTGGAGTCTCTTGGGTAATGAAAATTGGAATAGGAGTTCTCTTGACCTGGATAGGGTTGAATTCAAAAAACACATCCATGTCATTTTCGTGCATTGCGATAGGAATCATTACACTCTATTTGGGAGCTGTGGTGCAAGCT
>DV3/CYD15/COLOMBIA/631/2012
TTCCACTTGACTTCACGAGATGGAGAGCCGCGCATGATTGTGGGGAAGAATGAAAGAGGAAAATCCCTACTTTTTAAAACAGCCTCTGGAATTAACATGTGCACACTCATAGCTATGGACTTGGGAGAGATGTGTGATGACACGGTCACTTACAAATGCCCCCACATAACCGACGTGGAACCTGAAGACATTGACTGCTGGTGCAACCTTACATCAACATGGGTGACTTATGGAACGTGCAATCAAGCCGGAGAGCATAGACGCGACAAGAGATCAGTGGCGTTAGCTCCCCATGTCGGCATGGGACTAGACACACGCACCCAAACCTGGATGTCGGCTGAAGGAGCTTGGAGGCAAGTCGAGAAGGTAGAGACATGGGCCCTTAGGCACCCCGGGTTCACCATACTAGCCCTATTTCTTGCCCATTACATAGGCACATCCTTGACCCAGAAGGTGGTTATTTTTATACTACTAATGCTGGTCACCCCATCCATGACAATGAGATGTGTGGGAGTAGGAAACAGAGATTTTGTGGAAGGTCTATCAGGAGCTACGTGGGTTGACGTGGTGCTAGAGCACGGGGGGTGTGTGACTACCATGGCTAAGAACAAGCCAACGTTGGACATAGAGCTTCAGAAGACCGAGGCCACCCAATTGGCGACCCTAAGGAAGCTATGCATTGAGGGGAAAATTACTAACATAACAACTGACTCAAGATGTCCTACCCAAGGGGAAGCGGCTTTGCCTGAGGAGCAGGACCAGAACTACGTGTGTAAGCATACATACGTAGACAGAGGCTGGGGGAACGGATGTGGTTTGTTTGGTAAGGGAAGCTTGGTAACATGTGCGAAATTTCAATGCCTGGAACCAATAGAGGGAAAAGTGGTGCAATATGAGAACCTCAAATACACCGTCATCATCACAGTGCACACAGGAGATCAACACCAGGTGGGAAATGAAACGCAGGGAGTCACGGCTGAGATAACACCTCAGGCATCAACCACTGAAGCCATCTTGCCTGAATATGGAACCCTTGGACTAGAATGCTCACCACGGACAGGTTTGGATTTCAATGAAATGATCTTGCTAACAATGAAGAACAAAGCATGGATGGTACATAGACAATGGTTTTTTGACCTACCTCTACCATGGACATCAGGAGCTACAACGGAAACACCAACCTGGAACAGGAAGGAGCTTCTTGTGACATTCAAAAACGCACATGCGAAGAAACAAGAAGTAGTTGTCCTTGGATCGCAAGAGGGAGCAATGCATACCGCATTGACAGGAGCCACAGAAATCCAAAACTCAGGAGGCACAAGCATTTTTGCGGGGCACTTAAAATGCAGACTTAAGATGGACAAATTGGAACTCAAAGGGATGAGCTATGCAATGTGCTCGAATACCTTTGTGTTGAAGAAAGAAGTCTCAGAAACGCAGCATGGGACAATACTCATTAAGGTCGAGTACAAAGGGGAAGATGCACCTTGCAAGATTCCTTTCTCCACAGAGGATGGACAAGGGAAAGCTCACAATGGCAGACTGATTACCGCCAACCCAGTGGTGACTAAGAAGGAGGAGCCTGTCAATATTGAGGCTGAACCTCCTTTTGGGGAAAGCAATATAGTGATTGGAATTGGAGACAACGCCTTGAAAATCAACTGGTATAAGAAGGGAAGCTCTATTGGGAAGATGTTCGAGGCCACTGCCAGAGGTGCAAGGCGCATGGCCATCTTGGGAGATACAGCTTGGGACTTTGGATCAGTGGGTGGTGTTCTGAACTCATTAGGCAAAATGGTGCACCAAATATTCGGAAGTGCTTACACAGCCCTATTCAGTGGAGTCTCTTGGGTAATGAAAATTGGAATAGGAGTTCTCTTGACCTGGATAGGGTTGAATTCAAAAAACACATCCATGTCATTTTCGTGCATTGCGATAGGAATCATTACACTCTATTTGGGAGCTGTGGTGCAAGCT
>DV3/CYD15/COLOMBIA/632/2013
TTCCACTTGACTTCACGAGATGGAGAGCCGCGCATGATTGTGGGGAAGAATGAAAGAGGAAAATCCCTACTTTTTAAGACAGCCTCTGGAATTAACATGTGCACACTCATAGCCATGGACTTGGGAGAGATGTGTGATGACACGGTCACTTACAAATGCCCCCATATTACCGAAGTGGAACCTGAAGACATTGACTGCTGGTGCAACCTCACATCAACATGGGTGACTTATGGAACGTGCAATCAAGCCGGAGAGCATAGACGCGATAAGAGATCAGTGGCGTTAGCTCCCCATGTCGGCATGGGACTGGATACACGCACCCAAACTTGGATGTCGGCTGAAGGAGCTTGGAGGCAAGTCGAGAAGGTAGAGACATGGGCCCTTAGGCACCCAGGGTTCACCATACTAGCCCTATTTCTTGCCCATTACATAGGCACTTCCTTGACCCAGAAGGTGGTTATTTTTATACTACTAATGCTGGTCACCCCATCCATGACAATGAGATGTGTGGGAGTAGGAAACAGAGATTTTGTGGAAGGACTATCAGGAGCTACGTGGGTTGACGTGGTGCTCGAGCACGGGGGGTGTGTGACCACCATGGCTAAGAACAAGCCCACGTTGGATATAGAGCTTCAGAAAACCGAGGCCACCCAACTGGCGACCCTAAGGAAGCTATGCATTGAGGGGAAAATCACCAACATAACAACTGACTCAAGATGTCCTACCCAAGGGGAAGCGGTTTTGCCTGAGGAGCAGGACCAAAACTACGTGTGTAAGCATACATACGTAGACAGAGGCTGGGGGAACGGATGTGGTTTGTTTGGTAAGGGAAGCTTGGTAACATGTGCGAAATTTCAATGCCTAGAACCAATAGAGGGAAAAGTGGTGCAATATGAGAACCTCAAATACACCGTTATCATCACAGTGCACACAGGAGACCAACACCAGGTGGGAAATGAAACGCAGGGAGTCACGGCTGAGATAACACCCCAGGCATCAACCACTGAAGCCATCTTGCCTGAATATGGAACCCTTGGGCTAGAATGCTCACCACGGACAGGTTTGGACTTCAATGAAATGATCTTACTAACAATGAAGAACAAAGCATGGATGGTACATAGACAATGGTTTTTTGACCTACCTCTACCATGGACATCAGGAGCTACAACGGAAACACCAACCTGGAACAGGAAGGAGCTTCTTGTGACATTCAAAAACGCACATGCGAAGAAACAAGAAGTAGTTGTCCTTGGATCGCAAGAGGGAGCAATGCATACCGCATTGACAGGAGCCACAGAAATCCAAAACTCAGGAGGCACAAGCATTTTTGCGGGGCACTTAAAATGTAGACTTAAGATGGACAAATTGGAACTCAAAGGGATGAGCTATGCAATGTGCTCGAATACTTTTGTGTTGAAGAAAGAAGTCTCAGAAACGCAGCATGGGACAATACTCATCAAGGTCGAGTACAAAGGGGAAGATGTACCTTGCAAGATTCCTTTCTCCACAGAGGATGGACAAGGGAAAGCTCACAATGGCAGACTGATTACAGCCAACCCAGTGGTGACTAAGAAGGAGGAGCCTGTCAATATTGAGGCTGAACCTCCTTTTGGGGAAAGCAATATAGTAATTGGAATTGGAGACAACGCCTTGAAAATCAACTGGTACAAGAAGGGAAGCTCTATTGGGAAGATGTTCGAGGCCACTGCTAGAGGTGCAAGGCGCATGGCTATCTTGGGAGACACAGCTTGGGACTTTGGATCAGTGGGTGGTGTTCTGAACTCATTAGGCAAAATGGTGCACCAAATATTCGGAAGTGCTTACACAGCCCTATTCAGTGGAGTCTCTTGGGTAATGAAAATTGGAATAGGAGTCCTCTTGACCTGGATAGGGTTGAATTCAAAAAACACATCCATGTCATTTTCATGCATTGCGATAGGAATCATCACACTCTATCTGGGAGTTGTGGTGCAAGCT
>DV3/CYD15/COLOMBIA/644/2013
TTCCACTTGACTTCACGAGATGGAGAGCCGCGCATGATTGTGGGGAAGAATGAAAGAGGAAAATCCCTACTTTTTAAAACAGCCTCTGGAATTAACATGTGCACACTCATAGCTATGGACTTGGGAGAGATGTGTGATGACACGGTCACTTACAAATGCCCCCACATAACCGACGTGGAACCTGAAGACATTGACTGCTGGTGCAACCTTACATCAACATGGGTGACTTATGGAACGTGCAATCAAGCCGGAGAGCATAGACGCGACAAGAGATCAGTGGCGTTAGCTCCCCATGTCGGCATGGGACTAGACACACGCACCCAAACCTGGATGTCGGCTGAAGGAGCTTGGAGGCAAGTCGAGAAGGTAGAGACATGGGCCCTTAGGCACCCAGGGTTCACCATACTAGCCCTATTTCTTGCCCATTACATAGGCACATCCTTGACCCAGAAGGTGGTTATTTTTATACTACTAATGCTGGTCACCCCATCCATGACAATGAGATGTGTGGGAGTAGGAAACAGAGATTTTGTGGAAGGTCTATCAGGAGCTACGTGGGTTGACGTGGTGCTAGAGCACGGGGGGTGTGTGACTACCATGGCTAAGAACAAGCCAACGTTGGATATAGAGCTTCAGAAGACCGAGGCCACCCAATTGGCGACCCTAAGGAAGCTATGCATTGAGGGGAAAATTACTAACATAACAACTGACTCAAGATGTCCTACCCAAGGGGAAGCGGCTTTGCCTGAGGAGCAGGACCAGAACTACGTGTGTAAGCATACATACGTAGACAGAGGCTGGGGGAACGGATGTGGTTTGTTTGGTAAGGGAAGCTTGGTAACATGTGCGAAATTTCAATGCCTGGAACCAATAGAGGGAAAAGTGGTGCAATATGAGAACCTCAAATACACCGTCATCATCACAGTGCACACAGGAGATCAACACCAGGTGGGAAATGAAACGCAGGGAGTCACGGCTGAAATAACACCTCAGGCATCAACCACTGAAGCCATCTTGCCTGAATACGGAACCCTTGGACTAGAATGCTCACCACGGACAGGTTTGGATTTCAATGAAATGATCTTGCTAACAATGAAGAACAAAGCATGGATGGTACATAGACAATGGTTTTTTGACCTACCTCTACCATGGACATCAGGAGCTACAACGGAAACACCAACCTGGAACAGGAAGGAGCTTCTTGTGACATTCAAAAACGCACATGCGAAGAAACAAGAAGTAGTTGTCCTTGGATCGCAAGAGGGAGCAATGCATACCGCATTGACAGGAGCCACAGAAATCCAAAACTCAGGAGGCACAAGCATTTTTGCGGGGCACTTAAAATGCAGACTTAAGATGGACAAATTGGAACTCAAGGGGATGAGCTATGCAATGTGCACGAATACCTTTGTGTTGAAGAAAGAAGTCTCAGAAACGCAGCATGGGACAATACTCATTAAGGTCGAGTACAAAGGGGAAGATGCACCCTGCAAGATTCCTTTCTCCACAGAGGATGGACAAGGGAAAGCTCACAATGGCAGACTGATTACCGCCAACCCAGTGGTGACTAAGAAGGAGGAGCCTGTCAATATTGAGGCTGAACCTCCTTTTGGGGAAAGCTATATAGTGATTGGAATTGGAGACAACGCCTTGAAAATCAACTGGTATAAGAAGGGAAGCTCTATTGGGAAGATGTTCGAGGCCACTGCCAGAGGTGCAAGGCGCATGGCCATCTTGGGAGACACAGCTTGGGACTTTGGATCAGTGGGTGGTGTTCTGAACTCATTAGGCAAAATGGTGCACCAAATATTCGGAAGTGCTTACACAGCCCTATTCAGTGGAGTCTCTTGGGTAATGAAAATTGGAATAGGAGTTCTCTTGACTTGGATAGGGTTGAATTCAAAAAACACATCCATGTCATTTTCGTGCATTGCGATAGGAATCATCACACTCTATTTGGGAGCTGTGGTGCAAGCT
>DV3/CYD15/COLOMBIA/645/2013
TTCCACTTGACTTCACGAGATGGAGAGCCGCGCATGATTGTTGGGAAGAATGAAAGAGGAAAATCCCTACTTTTTAAGACAGCCTCTGGAATTAACATGTGCACACTCATAGCCATGGACTTGGGAGAGATGTGTGATGACACGGTAACTTACAAATGCCCCCACATTACTGAAGTGGAACCTGAAGACATTGACTGCTGGTGCAACCTTACATCAACATGGGTGACTTATGGAACGTGCAATCAAGCCGGAGAGCATAGACGCGACAAGAGATCAGTGGCGTTAGCTCCCCATGTCGGCATGGGACTGGACACACGCACCCAAACCTGGATGTCGGCTGAAGGAGCTTGGAGACAAGTCGAGAAGGTAGAGACATGGGCCCTTAGGCACCCAGGGTTCACCATACTAGCCCTATTTCTTGCCCATTACATAGGCACATCCTTGACCCAGAAGGTGGTTATTTTTATACTACTAATGCTGGTCACCCCATCCATGACAATGAGATGTGTGGGAGTAGGAAACAGAGATTTTGTGGAAGGTCTATCAGGAGCTACGTGGGTTGACGTGGTGCTCGAGCACGGGGGGTGTGTGACCACCATGGCTAAGAACAAGCCAACGTTGGATATAGAGCTTCAGAAGACCGAGGCCACCCAATTGGCGACCTTAAGGAAGCTATGCATTGAGGGGAAAATTACCAACATAACAACTGACTCAAGATGTCCTACCCAAGGGGAAGCGGCTTTGCCTGAGGAGCAGGACCAGAACTACGTGTGTAAGCATACATACGTAGACAGAGGCTGGGGGAACGGATGTGGTTTGTTTGGCAAGGGAAGCTTGGTAACATGTGCGAAATTTCAATGCCTGGAACCAATAGAGGGAAAAGTGGTGCAATATGAGAACCTCAAATACACCGTCATCATCACAGTGCACACAGGAGATCAACACCAGGTGGGAAATGAAACGCAGGGGGTCACGGCTGAGATAACACCTCAGGCATCGACCACTGAAGCCATCTTGCCTGAATATGGAACCCTTGGGCTAGAATGCTCACCACGGACAGGCTTGGATTTCAATGAAATGATCCTGCTAACAATGAAGAACAAAGCATGGATGGTACATAGACAATGGTTTTTTGACCTACCTCTACCATGGACATCAGGAGCTACAACGGAAACACCAACCTGGAACAGGAAGGAGCTTCTTGTGACATTCAAAAACGCACATGCGAAGAAACAAGAAGTAGTTGTCCTTGGATCGCAAGAGGGAGCAATGCACACTGCTTTGACTGGAGCCACAGAAATCCAAAACTCAGGAGGCACAAGTATTTTTGCAGGGCACTTAAAATGCAGACTTAAGATGGACAAATTGGAACTCAAAGGGATGAGCTATGCAATGTGCACGAATACCTTTGTGTTGAAGAAAGAAGTCTCAGAAACGCAGCATGGGACAATACTCATCAAGGTCGAGTACAAAGGGGAAGATGCACCTTGCAAGATTCCTTTCTCCACAGAGGATGGACAAGGGAAAGCTCATAACGGCAGACTGATTACAGCCAACCCAGTGGTGACTAAGAAGGAGGAGCCTGTCAATATTGAGGCTGAACCTCCTTTTGGGGAAAGCAATATAGTGATTGGAATTGGAGACAACGCCTTGAAAATCAACTGGTATAAGAAGGGAAGCTCTATTGGGAAGATGTTCGAGGCCACTGCCAGAGGTGCAAGGCGCATGGCCATCTTGGGAGACACAGCTTGGGACTTTGGATCAGTGGGTGGTGTTCTGAACTCATTAGGCAAAATGGTGCACCAAATATTCGGAAGCGCTTACACAGCCCTATTCAGTGGAGTCTCTTGGGTAATGAAAATTGGAATAGGAGTTCTCTTGACTTGGATAGGGTTGAATTCAAAAAACACATCCATGTCATTTTCATGCATTGCGATAGGAATCATCACACTCTATCTGGGAGCTGTGGTGCAAGCT
>DV3/CYD15/COLOMBIA/650/2012
TTCCACTTGACTTCACGAGATGGAGAGCCGCGCATGATTGTGGGGAAGAATGAAAGAGGAAAATCCCTACTTTTTAAAACAGCCTCTGGAATTAACATGTGCACACTCATAGCTATGGACTTGGGAGAGATGTGTGATGACACGGTCACTTACAAATGCCCCCACATAACCGACGTGGAACCTGAAGACATTGACTGCTGGTGCAACCTTACATCAACATGGGTGACTTATGGAACGTGCAATCAAGCCGGAGAGCATAGACGCGACAAGAGATCAGTGGCGTTAGCTCCCCATGTCGGCATGGGACTAGACACACGCACCCAAACCTGGATGTCGGCTGAAGGAGCTTGGAGGCAAGTCGAGAAGGTAGAGACATGGGCCCTTAGGCACCCAGGGTTCACCATACTAGCCCTATTTCTTGCCCATTACATAGGCACATCCTTGACCCAGAAGGTGGTTATTTTTATACTACTAATGCTAGTCACCCCATCCATGACAATGAGATGTGTGGGAGTAGGAAACAGAGATTTTGTGGAAGGTCTATCAGGAGCTACGTGGGTTGACGTGGTGCTAGAGCACGGGGGGTGTGTGACTACCATGGCTAAGAACAAGCCAACGTTGGATATAGAGCTTCAGAAGACCGAGGCCACCCAATTGGCGACCCTAAGGAAGCTATGCATTGAGGGGAAAATTACTAACATAACAACTGACTCAAGATGTCCTACCCAAGGGGAAGCGGCTTTGCCTGAGGAGCAGGACCAGAACTACGTGTGTAAGCATACATACGTAGACAGAGGCTGGGGGAACGGATGTGGTTTGTTTGGCAAGGGAAGCTTGGTAACATGTGCGAAATTTCAATGCCTGGAACCAATAGAGGGAAAAGTGGTGCAATATGAGAACCTCAAATACACCGTCATCATCACAGTGCACACAGGAGATCAACACCAGGTGGGAAATGAAACGCAGGGAGTCACGGCTGAAATAACACCTCAGGCATCAACCACTGAAGCCATCTTGCCTGAATATGGAACCCTTGGACTAGAATGCTCACCACGGACAGGTTTGGATTTCAATGAAATGATCTTGCTAACAATGAAGAACAAAGCATGGATGGTACATAGACAATGGTTTTTTGACCTACCTCTACCATGGACATCAGGAGCTACAACGGAAACACCAACCTGGAACAGGAAGGAGCTTCTTGTGACATTCAAAAACGCACATGCGAAGAAACAAGAAGTAGTTGTCCTTGGATCGCAAGAGGGAGCAATGCATACCGCATTGACAGGAGCCACAGAAATCCAAAACTCAGGAGGCACAAGCATTTTTGCGGGGCACTTAAAATGCAGACTTAAGATGGACAAATTGGAACTCAAGGGGATGAGCTATGCAATGTGCACGAATACCTTTGTGTTGAAGAAAGAAGTCTCAGAAACGCAGCATGGGACAATACTCATTAAGGTCGAGTACAAAGGGGAAGATGCACCTTGCAAGATTCCTTTCTCCACAGAGGATGGACAAGGGAAAGCTCACAATGGCAGACTGATTACCGCCAACCCAGTGGTGACTAAGAAGGAGGAGCCTGTCAATATTGAGGCTGAACCTCCTTTTGGGGAAAGCAATATAGTGATTGGAATTGGAGACAACGCCTTGAAAATCAACTGGTATAAGAAGGGAAGCTCTATTGGGAAGATGTTCGAGGCCACTGCCAGAGGTGCAAGGCGCATGGCCATCTTGGGAGACACAGCTTGGGACTTTGGATCAGTGGGTGGTGTTCTGAACTCATTAGGCAAAATGGTGCACCAAATATTCGGAAGTGCTTACACAGCCCTATTCAGTGGAGTCTCTTGGGTAATGAAAATTGGAATAGGAGTTCTCTTGACTTGGATAGGGTTGAATTCAAAAAACACATCCATGTCATTTTCGTGCATTGCGATAGGAATCATTACACTCTATTTGGGAGCTGTGGTGCAAGCT
>DV3/CYD15/COLOMBIA/651/2013
TTCCACTTGACTTCACGAGATGGAGAGCCGCGCATGATTGTGGGGAAGAATGAAAGAGGAAAATCCCTACTTTTTAAGACAGCCTCTGGAATTAACATGTGCACACTCATAGCCATGGACTTGGGAGAGATGTGTGATGACACGGTAACTTACAAATGCCCCCACATTACTGAAGTGGAACCTGAAGACATTGACTGCTGGTGCAACCTTACATCAACATGGGTGACTTATGGAACGTGCAATCAAGCCGGAGAGCATAGACGCGACAAGAGATCAGTGGCGTTAGCTCCCCATGTCGGCATGGGACTGGACACACGCACCCAAACCTGGATGTCGGCTGAAGGAGCTTGGAGACAAGTCGAGAAGGTAGAGACATGGGCCCTTAGGCACCCAGGGTTCACCATACTAGCCCTATTTCTTGCCCATTACATAGGCACATCCTTGACCCAGAAGGTGGTTATTTTTATACTACTAATGCTGGTCACCCCATCCATGACAATGAGATGTGTGGGAGTAGGAAACAGAGATTTTGTGGAAGGTCTATCAGGAGCTACGTGGGTTGACGTGGTGCTCGAGCACGGGGGGTGTGTGACCACCATGGCTAAGAACAAGCCAACGTTGGATATAGAGCTTCAGAAGACCGAGGCCACCCAATTGGCGACCTTAAGGAAGCTATGCATTGAGGGGAAAATTACCAACATAACAACTGACTCAAGATGTCCTACCCAAGGGGAAGCGGCTTTGCCTGAGGAGCAGGACCAGAACTACGTGTGTAAGCATACATACGTAGACAGAGGCTGGGGGAACGGATGTGGTTTGTTTGGCAAGGGAAGCTTGGTAACATGTGCGAAATTTCAATGCCTGGAACCAATAGAGGGAAAAGTGGTGCAATATGAGAACCTCAAATACACCGTCATCATCACAGTGCACACAGGAGATCAACACCAGGTGGGAAATGAAACGCAGGGAGTCACGGCTGAGATAACACCCCAGGCATCGACCACTGAAGCCATCTTGCCTGAATATGGAACCCTTGGGCTAGAATGCTCACCACGGACAGGCTTGGATTTCAATGAAATGATCCTGCTAACAATGAAGAACAAAGCATGGATGGTACATAGACAATGGTTTTTTGACCTACCTCTACCATGGACATCAGGAGCTACAACGGAAACACCAACCTGGAACAGGAAGGAGCTTCTTGTGACATTCAAAAACGCACATGCGAAGAAACAAGAAGTAGTTGTCCTTGGATCGCAAGAGGGAGCAATGCACACTGCTTTGACTGGAGCCACAGAAATCCAAAACTCAGGAGGCACAAGTATTTTTGCAGGGCACTTAAAATGCAGACTTAAGATGGACAAATTGGAACTCAAAGGAATGAGCTATGCAATGTGCACGAATACCTTTGTGTTGAAGAAAGAAGTCTCAGAAACGCAGCATGGGACAATACTCATCAAGGTCGAGTACAAAGGGGAAGATGTACCTTGCAAGATTCCTTTCTCCACAGAGGATGGACAAGGGAAAGCTCACAACGGCAGACTGATTACAGCCAACCCAGTGGTGACTAAGAAGGAGGAGCCTGTCAATATTGAGGCTGAACCTCCTTTTGGGGAAAGCAATATAGTGATTGGAATTGGAGACAACGCCTTGAAAATCAACTGGTATAAGAAGGGAAGCTCTATTGGGAAGATGTTCGAGGCCACTGCCAGAGGTGCAAGGCGCATGGCCATCTTGGGAGACACAGCTTGGGACTTTGGATCAGTGGGTGGTGTTCTGAACTCATTAGGCAAAATGGTGCACCAAATATTCGGAAGCGCTTACACAGCCCTATTCAGTGGAGTCTCTTGGGTAATGAAAATTGGAATAGGAGTTCTCTTGACTTGGATAGGGTTGAATTCAAAAAACACATCCATGTCATTTTCATGCATTGCGATAGGAATCATCACACTCTATCTGGGAGCTGTGGTGCAAGCT
>DV3/CYD15/HONDURAS/459/2013
TTCCACCTGACCTCACGAGATGGAGAGCCGCGCATGATTGTGGGGAAGAATGAAAGAGGGAAATCCCTACTTTTTAAGACGGCCTCTGGAATCAACATGTGCACACTCATAGCCATGGACTTGGGAGAGATGTGTGATGACACGGTCACTTACAAATGCCCCCACATCACCGAAGTGGAACCTGAGGACATTGACTGCTGGTGTAACCTCACATCAACATGGGTGACTTATGGAACGTGCAATCAAGCCGGAGAGCATAGACGCGACAAGAGATCAGTGGCGTTAGCTCCCCATGTCGGCATGGGACTAGACACACGCACCCAAACCTGGATGTCGGCTGAAGGAGCTTGGAGGCAAGTCGAGAAGGTAGAGACATGGGCCCTTAGGCACCCAGGGTTCACCATACTAGCCCTATTTCTTGCCCATTACATAGGCACATCCTTGACCCAGAAGGTGGTTATTTTTATACTACTAATGCTGGTCACCCCATCCATGACAATGAGATGTGTGGGAGTAGGAAACAGAGATTTTGTGGAGGGTCTATCAGGAGCTACGTGGGTTGACGTGGTGCTCGAGCACGGGGGGTGTGTGACTACCATGGCTAAAAACAAGCCAACGTTGGATATAGAGCTTCAGAAGACCGAGGCCACCCAATTGGCGACCCTAAGGAAGCTATGCATTGAGGGGAAAATTACTAACATAACAACTGACTCAAGATGTCCTACCCAAGGGGAAGCGACTTTGCCTGAGGAGCAGGACCAAAACTACGTGTGTAAGCATACATACGTAGACAGAGGCTGGGGGAACGGATGTGGCTTGTTTGGCAAGGGAAGCTTGGTAACATGTGCGAAATTTCAATGCTTAGAACCAATAGAGGGAAAAGTGGTGCAACATGAGAACCTCAAATACACCGTCATCATTACAGTGCACACAGGAGATCAACACCAGGTGGGAAATGAAACGCAGGGAGTCACGGCTGAGATAACACCTCAGGCATCAACCACTGAAGCCATCTTGCCTGAATATGGAACCCTTGGGCTAGAATGCTCACCACGGACAGGTTTGGATTTCAATGAAATGATCTTGCTAACAATGAAGAACAAAGCATGGATGGTACATAGACAATGGTTTTTTGACCTACCTCTACCATGGACATCAGGAGCTACAACGGAAACACCAACCTGGAACAGAAAGGAGCTTCTTGTGACATTCAAAAACGCACATGCGAAGAAACAAGAAGTAGTTGTCCTTGGATCGCAAGAGGGAGCAATGCATACCGCATTGACAGGAGCCACAGAAATCCAAAACTCAGGAGGCACAAGTATTTTTGCGGGGCACTTAAAATGCAGACTTAAGATGGACAAATTGGAACTCAAGGGGATGAGTTATGCAATGTGCACGAATACCTTTGTGTTGAAGAAAGAAGTCTCAGAAACGCAGCATGGGACAATACTCATTAAGGTCGAGTACAAAGGGGAAGATGTGCCTTGCAAGATTCCTTTCTCCACAGAGGATGGACAAGGGAAAGCCCACAATGGCAGACTGATTACAGCCAACCCAGTGGTGACCAAGAAGGAGGAGCCTGTCAATATTGAGGCTGAACCTCCTTTTGGGGAAAGCAACATAGTGATTGGAATTGGAGACAACGCCTTGAAAATCAACTGGTATAAGAAGGGAAGCTCTATTGGGAAGATGTTCGAGGCCACTGCCAGAGGTGCAAGGCGCATGGCCATCTTGGGAGACACAGCTTGGGACTTTGGATCAGTGGGTGGCGTTCTGAACTCATTAGGCAAAATGGTGCACCAAATATTCGGAAGTGCTTACACAGCCCTATTCAGTGGAGTCTCTTGGGTAATGAAAATTGGAATAGGAGTTCTCTTGACTTGGATAGGGTTGAACTCAAAAAACACATCCATGTCATTTTCATGCATTGCGATAGGAATCATTACACTCTATCTGGGAGCTGTGGTGCAAGCT
>DV3/CYD15/HONDURAS/460/2013
TTCCACCTGACCTCACGAGATGGAGAGCCGCGCATGATTGTGGGGAAGAATGAAAGAGGGAAATCCCTACTTTTTAAGACGGCCTCTGGAATCAACATGTGCACACTCATAGCCATGGACTTGGGAGAGATGTGTGATGACACGGTCACTTACAAATGCCCCCACATCACCGAAGTGGAACCTGAGGACATTGACTGCTGGTGTAACCTCACATCGACATGGGTGACTTATGGAACGTGCAATCAAGCCGGAGAGCATAGACGCGACAAGAGATCAGTGGCGTTAGCTCCCCATGTCGGCATGGGACTAGACACACGCACCCAAACCTGGATGTCGGCTGAAGGAGCTTGGAGGCAAGTCGAGAAGGTAGAGACATGGGCCCTTAGGCACCCAGGGTTCACCATACTAGCCCTATTTCTTGCCCATTACATAGGCACATCCTTGACCCAGAAGGTGGTTATTTTTATACTACTAATGCTGGTCACCCCATCCATGACAATGAGATGTGTGGGAGTAGGAAACAGAGATTTTGTGGAGGGTCTATCAGGAGCTACGTGGGTTGACGTGGTGCTCGAGCACGGGGGGTGTGTGACTACCATGGCTAAAAACAAGCCAACGTTGGATATAGAGCTTCAGAAGACCGAGGCCACCCAATTGGCGACCCTAAGGAAGCTATGCATTGAGGGGAAAATTACTAACATAACAACTGACTCAAGATGTCCTACCCAAGGGGAAGCGACTTTGCCTGAGGAGCAGGACCAAAACTACGTGTGTAAGCATACATACGTAGACAGAGGCTGGGGGAACGGATGTGGCTTGTTTGGCAAGGGAAGCTTGGTAACATGTGCGAAATTTCAATGCTTAGAACCAATAGAGGGAAAAGTGGTGCAACATGAGAACCTCAAATACACCGTCATCATTACAGTGCACACAGGAGATCAACACCAGGTGGGAAATGAAACGCAGGGAGTCACGGCTGAGATAACACCTCAGGCATCAACCACTGAAGCCATCTTGCCTGAATATGGAACCCTTGGGCTAGAATGCTCACCACGGACAGGTTTGGATTTCAATGAAATGATCTTGCTAACAATGAAGAACAAAGCATGGATGGTACATAGACAATGGTTTTTTGACCTACCTCTACCATGGACATCAGGAGCTACAACGGAAACACCAACCTGGAACAGAAAGGAGCTTCTTGTGACATTCAAAAACGCACATGCGAAGAAACAAGAAGTAGTTGTCCTTGGATCGCAAGAGGGAGCAATGCATACCGCATTGACAGGAGCCACAGAAATCCAAAACTCAGGAGGCACAAGTATTTTTGCGGGGCACTTAAAATGCAGACTTAAGATGGACAAATTGGAACTCAAGGGGATGAGTTATGCAATGTGCACGAATACCTTTGTGTTGAAGAAAGAAGTCTCAGAAACGCAGCATGGGACAATACTCATTAAGGTCGAGTACAAAGGGGAAGATGTGCCTTGCAAGATTCCTTTCTCCACAGAGGATGGACAAGGGAAAGCTCACAATGGCAGACTGATTACAGCCAACCCAGTGGTGACCAAGAAGGAGGAGCCTGTCAATATTGAGGCTGAACCTCCTTTTGGGGAAAGCAACATAGTGATTGGAATTGGAGACAACGCCTTGAAAATCAACTGGTATAAGAAGGGAAGCTCTATTGGGAAGATGTTCGAGGCCACTGCCAGAGGTGCAAGGCGCATGGCCATCTTGGGAGACACAGCTTGGGACTTTGGATCAGTGGGTGGCGTTCTGAACTCATTAGGCAAAATGGTGCACCAAATATTCGGAAGTGCTTACACAGCCCTATTCAGTGGAGTCTCTTGGGTAATGAAAATTGGAATAGGAGTTCTCTTGACTTGGATAGGGTTGAACTCAAAAAACACATCCATGTCATTTTCATGCATTGCGATAGGAATCATTACACTCTATCTGGGAGCTGTGGTGCAAGCT
>DV3/CYD15/HONDURAS/461/2013
TTCCACTTGACCTCACGAGATGGAGAGCCGCGCATGATTGTGGGGAAGAATGAAAGAGGAAAATCCCTACTCTTCAAGACGGCCTCTGGAATTAACATGTGCACACTCATAGCCATGGACTTGGGAGAGATGTGTGATGACACGGTCACTTACAAATGCCCCCACATCACCGAAGTGGAACCTGAAGACATTGACTGCTGGTGTAACCTCACATCAACATGGGTGACTTATGGAACGTGCAATCAAGCCGGAGAGCATAGACGCGACAAGAGATCAGTGGCGTTAGCTCCCCATGTCGGCATGGGACTAGACACACGCACCCAAACCTGGATGTCGGCTGAAGGAGCTTGGAGGCAAGTCGAGAAGGTAGAGACATGGGCTCTTAGGCACCCAGGGTTCACCATACTAGCCCTATTTCTTGCCCATTACATAGGCACATCCTTGACCCAGAAGGTGGTTATTTTTATACTACTAATGCTGGTCACCCCATCCATGACAATGAGATGTGTGGGAGTAGGAAACAGAGATTTTGTGGAAGGCCTATCAGGAGCTACGTGGGTTGACGTGGTGCTCGAGCACGGGGGGTGTGTAACTACCATGGCTAAGAACAAGCCAACGTTGGATATAGAGCTTCAGAAGACCGAAGCCACCCAATTGGCGACCCTAAGGAAGCTATGCATTGAGGGGAAAATTACTAACATAACAACTGACTCAAGATGTCCTACCCAAGGGGAAGCGACTTTGCCTGAGGAGCAGGACCAAAACTACGTGTGTAAGCATACATACGTAGACAGAGGCTGGGGGAACGGATGTGGTTTGTTTGGCAAGGGAAGCTTGGTAACATGTGCGAAATTTCAATGCCTAGAACCAATAGAGGGAAAAGTGGTGCAACATGAGAACCTCAAATACACGGTCATCATTACAGTGCACACAGGAGATCAACACCAGGTGGGAAATGAAACGCAGGGAGTCACGGCTGAGATAACACCTCGGGCATCAACCACTGAAGCCATCTTGCCTGAATATGGAACCCTTGGGCTAGAATGCTCACCACGGACAGGTTTAGATTTCAATGAAATGATCTTGCTAACAATGAAGAACAAAGCATGGATGGTACATCGACAATGGTTTTTTGACCTACCTCTACCATGGACGTCAGGAGCTACAACGGAAACACCAACCTGGAACAGAAAGGAGCTTCTTGTGACATTCAAAAACGCACATGCGAAGAAACAAGAAGTAGTTGTCCTTGGATCGCAAGAGGGAGCAATGCATACCGCATTGACAGGAGCCACAGAAATCCAAAACTCAGGAGGCACAAGTATTTTTGCGGGGCACTTAAAATGCAGACTTAAGATGGACAAATTGGAACTCAAGGGGATGAGTTATGCAATGTGCACGAATACCTTTGTGTTGAAGAAAGAAGTCTCAGAAACGCAGCATGGGACAATACTCATTAAGGTCGAGTACAAAGGGGAAGATGTGCCTTGCAAGATTCCTTTCTCCACAGAGGATGGACAAGGGAAAGCTCACAATGGCAGACTGATTACAGCCAACCCAGTGGTGACCAAGAAGGAGGAGCCTGTCAATATTGAGGCTGAACCTCCTTTTGGGGAAAGCAACATAGTGATTGGAATTGGAGACAACGCCTTGAAAATCAACTGGTATAAGAAGGGAAGCTCTATTGGGAAGATGTTCGAGGCCACTGCCAGAGGTGCAAGGCGCATGGCCATCTTGGGAGACACAGCTTGGGACTTTGGATCAGTGGGTGGCGTTCTGAACTCATTAGGCAAAATGGTGCACCAAATATTCGGAAGTGCTTACACAGCCCTATTCAGTGGAGTCTCTTGGGTAATGAAAATTGGAATAGGAGTTCTCTTGACTTGGATAGGGTTGAACTCAAAAAACACATCCATGTCATTTTCATGCATTGCGATAGGAATCATTACACTCTATCTGGGAGCTGTGGTGCAAGCT
>DV3/CYD15/HONDURAS/462/2013
TTCCACTTGACCTCACGAGATGGAGAGCCGCGCATGATTGTGGGGAAGAATGAAAGAGGAAAATCCCTACTCTTCAAGACGGCCTCTGGAATTAACATGTGCACACTCATAGCCATGGACTTGGGAGAGATGTGTGATGACACGGTCACTTACAAATGCCCCCACATCACCGAAGTGGAACCTGAAGACATTGACTGCTGGTGTAACCTCACATCAACATGGGTGACTTATGGAACGTGCAATCAAGCCGGAGAGCATAGACGCGACAAGAGATCAGTGGCGTTAGCCCCCCATGTCGGCATGGGACTAGACACACGCACCCAAACCTGGATGTCGGCTGAAGGAGCTTGGAGGCAAGTCGAGAAGGTAGAGACATGGGCTCTTAGGCACCCAGGGTTCACCATACTAGCCCTATTTCTTGCCCATTACATAGGCACATCCTTGACCCAGAAGGTGGTTATTTTTATACTACTAATGCTGGTCACCCCATCCATGACAATGAGATGTGTGGGAGTAGGAAACAGAGATTTTGTGGAAGGCCTATCAGGAGCTACGTGGGTTGACGTGGTGCTCGAGCACGGGGGGTGTGTAACTACCATGGCTAAGAACAAGCCAACGTTGGATATAGAGCTTCAGAAGACCGAAGCCACCCAATTGGCGACCCTAAGGAAGCTATGCATTGAGGGGAAAATTACTAACATAACAACTGACTCAAGATGTCCTACCCAAGGGGAAGCGACTTTGCCTGAGGAGCAGGACCAAAACTACGTGTGTAAGCATACATACGTAGACAGAGGCTGGGGGAACGGATGTGGTTTGTTTGGCAAGGGAAGCTTGGTAACATGTGCGAAATTTCAATGCCTAGAACCAATAGAGGGAAAAGTGGTGCAATATGAGAACCTCAAATACACGGTCATCATTACAGTGCACACAGGAGATCAACACCAGGTGGGAAATGAAACGCAGGGAGTCACGGCTGAGATAACACCTCAGGCATCAACCACTGAAGCCATCTTGCCTGAATATGGAACCCTTGGGCTAGAATGCTCACCACGGACAGGTTTGGATTTCAATGAAATGATCTTGCTAACAATGAAGAACAAAGCATGGATGGTACATCGACAATGGTTTTTTGACCTACCTCTACCATGGACGTCAGGAGCTACAACGGAAACACCAACCTGGAACAGAAAGGAGCTTCTTGTGACATTCAAAAACGCACATGCGAAGAAACAAGAAGTAGTTGTCCTTGGATCGCAAGAGGGAGCGATGCATACCGCATTGACAGGAGCCACAGAAATCCAAAACTCAGGAGGCACAAGTATTTTTGCGGGGCACTTAAAATGCAGACTTAAGATGGACAAATTGGAACTCAAGGGGATGAGTTATGCAATGTGCACGAATACCTTTGTGTTGAAGAAAGAAGTCTCAGAAACGCAGCATGGGACAATACTCATTAAGGTCGAGTACAAAGGGGAAGATGTACCTTGCAAGATTCCTTTCTCCACAGAGGATGGACAAGGGAAAGCTCACAATGGCAGACTGATTACAGCCAACCCAGTGGTGACCAAGAAGGAGGAGCCTGTCAATATTGAGGCTGAACCTCCTTTTGGGGAAAGCAACATAGTGATTGGAATTGGAGACAACGCCTTGAAAATCAACTGGTATAAGAAGGGAAGCTCTATTGGGAAGATGTTCGAGGCCACTGCCAGAGGTGCAAGGCGCATGGCCATCTTGGGAGACACAGCTTGGGACTTTGGATCAGTGGGTGGCGTTCTGAACTCATTAGGCAAAATGGTGCACCAAATATTCGGAAGTGCTTACACAGCCCTATTCAGTGGAGTCTCTTGGGTAATGAAAATTGGAATAGGAGTTCTCTTGACTTGGATAGGGTTGAACTCAAAAAACACATCCATGTCATTTTCATGCATTGCGATAGGAATCATTACACTCTATCTGGGAGCTGTGGTGCAAGCT
>DV3/CYD15/HONDURAS/463/2013
TTCCACTTGACCTCACGAGATGGAGAGCCGCGCATGATTGTGGGGAAGAATGAAAGAGGAAAATCCCTACTTTTTAAGACGGCCTCTGGAATTAACATGTGCACACTCATAGCCATGGACTTGGGAGAGATGTGTGATGACACGGTCACTTACAAATGCCCCCACATCACCGAAGTGGAACCTGAAGACATTGACTGCTGGTGTAACCTCACATCAACATGGGTGACTTATGGAACGTGCAATCAAGCCGGAGAGCATAGACGCGACAAGAGATCAGTGGCGTTAGCTCCCCATGTCGGCATGGGACTAGACACACGCACCCAAACCTGGATGTCGGCTGAAGGAGCTTGGAGGCAAGTCGAGAAGGTAGAGACATGGGCCCTTAGGCACCCAGGGTTCACCATACTAGCCCTATTTCTTGCCCATTACATAGGCACATCCTTGACCCAGAAGGTGGTTATTTTTATACTACTAATGCTGGTCACTCCATCCATGACAATGAGATGTGTGGGAGTAGGAAACAGAGATTTTGTGGAAGGTCTATCAGGAGCAACGTGGGTTGACGTGGTGCTCGAGCACGGGGGGTGTGTGACTACCATGGCTAAGAACAAGCCAACGTTGGATATAGAGCTTCAGAAGACCGAGGCCACCCAATTGGCGACCCTAAGGAAGCTATGCATTGAGGGGAAAATTACTAACATAACAACTGACTCAAGATGTCCTACCCAAGGGGAAGCGACTTTGCCTGAGGAGCAGGACCAAAACTACGTGTGTAAGCATACATACGTAGACAGAGGCTGGGGGAACGGATGTGGTTTGTTTGGCAAGGGAAGCTTGGTAACATGTGCGAAATTTCAATGCCTAGAACCAATAGAGGGAAAAGTGGTGCAATATGAGAACCTCAAATACACCGTCATCATTACAGTGCACACAGGAGATCAACACCAGGTGGGAAATGAAACGCAGGGAGTCACGGCTGAGATAACACCTCAGGCATCAGCCACTGAAGCCATCTTGCCTGAATATGGAACCCTTGGGCTAGAATGCTCACCACGGACAGGTTTGGATTTCAATGAAATGATCTTGCTAACAATGAAGAACAAAGCATGGATGGTACATAGACAATGGTTTTTTGACCTACCTCTACCATGGACATCAGGAGCTACAACGGAAACATCAACCTGGAACAGAAAGGAGCTTCTTGTGACATTCAAAAACGCACACGCGAAGAAACAAGAGGTAGTTGTCCTTGGATCGCAAGAGGGAGCAATGCATACCGCATTGACAGGAGCCACAGAAATCCAAAACTCAGGAGGCACAAGTATTTTTGCGGGGCACCTAAAATGCAGACTTAAGATGGATAAATTGGAACTCAAGGGGATGAGTTATGCAATGTGCACGAATACCTTTGTGTTGAAGAAAGAAGTCTCAGAAACGCAGCATGGAACAATACTCATTAAGGTCGAGTACAAAGGGGAAGATGTACCTTGCAAGATTCCTTTCTCCACAGAGGATGGACAAGGGAAAGCTCACAATGGCAGACTGATTACAGCCAACCCAGTGGTGACTAAGAAGGAGGAGCCTGTCAATATTGAGGCTGAACCTCCTTTTGGGGAAAGCAACATAGTGATTGGAATTGGAGATAACGCCTTGAAAATCAACTGGTATAAGAAGGGAAGCTCTATTGGGAAGATGTTCGAGGCCACTGCCAGAGGTGCAAGGCGCATGGCCATCTTGGGAGACACAGCATGGGACTTTGGATCAGTGGGTGGCATTCTGAACTCATTAGGCAAAATGGTGCACCAAATATTCGGAAGTGCTTACACAGCCCTATTCAGTGGAGTCTCTTGGGTAATGAAAATTGGAATAGGAGTTCTCTTGACTTGGATAGGGTTGAACTCAAAAAACACATCCATGTCATTTTCATGCATTGCGATAGGAATCATTACACTCTATCTGGGAGCTGTGGTGCAAGCT
>DV3/CYD15/HONDURAS/633/2013
TTCCACTTGACCTCACGAGATGGAGAGCCGCGCATGATTGTGGGGAAGAATGAAAGGGGAAAATCCCTACTTTTTAAGACGGCCTCTGGAATTAACATGTGCACACTCATAGCCATGGACTTGGGAGAGATGTGTGATGACACGGTCACTTACAAATGCCCCCACATCACCGAAGTGGAACCTGAAGACATTGACTGCTGGTGCAACCTCACATCGACATGGGTGACTTATGGAACGTGCAATCAAGCCGGAGAGCATAGACGCGACAAGAGATCAGTGGCGTTAGCTCCCCATGTCGGCATGGGACTAGACACACGCACCCAAACCTGGATGTCGGCTGAAGGAGCTTGGAGGCAAGTCGAGAAGGTAGAGACATGGGCCCTTAGGCACCCAGGGTTCACCATACTAGCCCTATTTCTTGCCCATTACATAGGCACATCCTTGACCCAGAAGGTGGTTATTTTTATACTACTAATGCTGGTCACCCCATCCATGACAATGAGATGTGTGGGAGTAGGAAACAGAGATTTTGTGGAAGGTCTATCAGGAGCAACGTGGGTTGACGTGGTGCTCGAGCACGGGGGGTGTGTGACCACCATGGCTAAGAACAAGCCAACGTTGGATATAGAGCTTCAGAAGACCGAGGCCACCCAATTGGCGACCCTAAGGAAGCTATGCATTGAGGGGAAAATTACTAACATAACAACTGACTCAAGATGTCCTACCCAAGGGGAAGCGACTTTGCCTGAGGAGCAGGACCAAAACTACGTGTGTAAGCATACATACGTAGACAGAGGCTGGGGGAACGGATGTGGTTTGTTTGGCAAGGGAAGCTTGGTAACATGTGCGAAATTTCAATGCCTAGAACCAATAGAGGGAAAAGTGGTGCAATATGAGAACCTCAAATATACCGTCATCATTACAGTGCACACAGGAGATCAACACCAGGTGGGAAATGAAACGCAGGGAGTCACGGCTGAGATAACACCTCAGGCATCAACCACTGAAGCCATCTTGCCTGAATATGGAACCCTTGGGCTAGAATGCTCACCACGGACAGGTTTGGATTTCAATGAAATGATCTTGCTAACAATGAAGAACAAAGCATGGATGGTACATAGACAATGGTTTTTTGACCTACCTCTACCATGGACATCAGGAGCTACAACGGAAACACCAACCTGGAACAGAAAGGAGCTTCTTGTGACATTCAAAAACGCACACGCGAAGAAACAAGAGGTAGTTGTCCTTGGATCGCAAGAGGGAGCAATGCATACCGCATTGACAGGAGCCACAGAAATCCAAAACTCAGGAGGCACAAGTATTTTTGCGGGGCACTTAAAATGCAGACTTAAGATGGACAAATTGGAACTCAAAGGGATGAGCTATGCAATGTGCTCGAATACCTTTGTGTTGAAGAAAGAAGTCTCAGAAACGCAGCATGGAACAATACTCATTAAGGTCGAGTACAAAGGGGAAGATGTACCTTGCAAGATTCCTTTCTCCACAGAAGATGGACAAGGGAAAGCTCACAATGGCAGACTGATTACAGCCAACCCAGTGGTGACTAAGAAGGAGGAGCCTGTCAATATTGAGGCTGAACCTCCTTTTGGGGAAAGCAACATAGTGATTGGAATTGGAGATAACGCCTTGAAAATCAACTGGTATAAGAAGGGAAGCTCTATTGGGAAGATGTTCGAGGCCACAGCCAGAGGTGCAAGGCGCATGGCCATCTTGGGAGACACAGCATGGGACTTTGGATCAGTGGGTGGCGTTCTGAACTCATTAGGCAAAATGGTGCACCAAATATTCGGAAGTGCTTACACAGCCCTATTCAGTGGAGTCTCTTGGGTAATGAAAATTGGAATAGGAGTTCTCTTGACTTGGATAGGGTTGAACTCAAAAAACACATCCATGTCATTTTCATGCATTGCGATAGGAATCATTACACTCTATCTGGGAGCTGTGGTGCAAGCT
>DV3/CYD15/HONDURAS/634/2013
TTCCACTTGACCTCACGAGATGGAGAGCCGCGCATGATTGTGGGGAAGAATGAAAGGGGAAAATCCCTACTTTTTAAGACGGCCTCTGGAATTAACATGTGCACACTCATAGCCATGGACTTGGGAGAGATGTGTGATGACACGGTCACTTACAAATGCCCCCACATCACCGAAGTGGAACCTGAAGACATTGACTGCTGGTGTAACCTCACATCAACATGGGTGACTTATGGAACGTGCAATCAAGCCGGAGAGCATAGACGCGACAAGAGATCAGTGGCGTTAGCTCCCCATGTCGGCATGGGACTAGACACACGCACCCAAACCTGGATGTCGGCTGAAGGAGCTTGGAGGCAAGTCGAGAAGGTAGAGACATGGGCCCTTAGGCACCCAGGGTTCACCATACTAGCCCTATTTCTTGCCCATTACATAGGCACATCCTTGACCCAGAAGGTGGTTATTTTTATACTACTAATGCTGGTCACCCCATCCATGACAATGAGATGTGTGGGAGTAGGAAACAGAGATTTTGTGGAAGGTCTATCAGGAGCAACGTGGGTTGACGTGGTGCTCGAGCACGGGGGGTGTGTGACCACCATGGCTAAGAACAAGCCAACGTTGGATATAGAGCTTCAGAAGACCGAGGCCACCCAATTGGCGACCCTAAGGAAGCTATGCATTGAGGGGAAAATTACTAACATAACAACTGACTCAAGATGTCCTACCCAAGGGGAAGCGACTTTGCCTGAGGAGCAGGACCAAAACTACGTGTGTAAGCATACATACGTAGACAGAGGCTGGGGGAACGGATGTGGTTTGTTTGGCAAGGGAAGCTTGGTAACATGTGCGAAATTTCAATGCCTAGAACCAATAGAGGGAAAAGTGGTGCAATATGAGAACCTCAAATACACCGTCATCATTACAGTGCACACAGGAGATCAACACCAGGTGGGAAATGAAACGCAGGGAGTCACGGCTGAGATAACACCTCAGGCATCAACCACTGAAGCCATCTTGCCTGAATATGGAACCCTTGGGCTAGAATGCTCACCACGGACAGGTTTGGATTTCAATGAAATGATCTTGCTAACAATGAAGAACAAAGCATGGATGGTACATAGACAATGGTTTTTTGACCTACCTCTACCATGGACATCAGGAGCTACAACGGAAACACCAACCTGGAACAGAAAGGAGCTTCTTGTGACATTCAAAAACGCACACGCGAAGAAACAAGAGGTAGTTGTCCTTGGATCGCAAGAGGGAGCAATGCATACCGCATTGACAGGAGCCACAGAAATCCAAAACTCAGGAGGCACAAGTATTTTTGCGGGGCACTTAAAATGCAGACTTAAGATGGACAAATTGGAACTCAAAGGGATGAGTTATGCAATGTGCACGAATACCTTTGTGTTGAAGAAAGAAGTCTCAGAAACGCAGCATGGAACAATACTCATTAAGGTCGAGTACAAAGGGGAAGATGTACCTTGCAAGATCCCTTTCTCCACAGAGGATGGACAAGGGAAAGCTCACAATGGCAGACTGATTACAGCCAACCCAGTGGTGACTAAGAAGGAGGAGCCTGTCAATATTGAGGCTGAACCTCCTTTTGGGGAAAGCAACATAGTGATTGGAATTGGAGATAACGCCTTGAAAATCAACTGGTATAAGAAGGGAAGCTCTATTGGGAAGATGTTCGAGGCCACAGCCAGAGGTGCAAGGCGCATGGCCATCTTGGGAGACACAGCATGGGACTTTGGATCAGTGGGTGGCGTTCTGAACTCATTAGGCAAAATGGTGCACCAAATATTCGGAAGTGCTTACACAGCCCTATTCAGTGGAGTCTCTTGGGTAATGAAAATTGGAATAGGAGTTCTCTTGACTTGGATAGGGTTGAACTCAAAAAACACATCCATGTCATTTTCATGCATTGCGATAGGAATCATTACACTCTATCTGGGAGCTGTGGTGCAAGCT
>DV3/CYD15/HONDURAS/635/2013
TTCCACCTGACCTCACGAGATGGAGAGCCGCGCATGATTGTGGGGAAGAATGAAAGAGGGAAATCCCTACTTTTTAAGACGGCCTCTGGAATCAACATGTGCACACTCATAGCCATGGACTTGGGAGAGATGTGTGATGACACGGTCACTTACAAATGCCCCCACATCACCGAAGTGGAACCTGAGGACATTGACTGCTGGTGTAACCTCACATCAACATGGGTGACTTATGGAACGTGCAATCAAGCCGGAGAGCATAGACGCGACAAGAGATCAGTGGCGTTAGCTCCCCATGTCGGCATGGGACTAGACACACGCACCCAAACCTGGATGTCGGCTGAAGGAGCTTGGAGGCAAGTCGAGAAGGTAGAGACATGGGCCCTTAGGCACCCAGGGTTCACCATACTAGCCCTATTTCTTGCCCATTACATAGGCACATCCTTGACCCAGAAGGTGGTTATTTTTATACTACTAATGCTGGTCACCCCATCCATGACAATGAGATGTGTGGGAGTAGGAAACAGAGATTTTGTGGAGGGTCTATCAGGAGCTACGTGGGTTGACGTGGTGCTCGAGCACGGGGGGTGTGTGACTACCATGGCTAAAAACAAGCCAACGTTGGATATAGAGCTTCAGAAGACCGAGGCCACCCAATTGGCGACCCTAAGGAAGCTATGCATTGAGGGGAAAATTACTAACATAACAACTGACTCAAGATGTCCTACCCAAGGGGAAGCGACTTTGCCTGAGGAGCAGGACCAAAACTACGTGTGTAAGCATACATACGTAGACAGAGGCTGGGGGAACGGATGTGGCTTGTTTGGCAAGGGAAGCTTGGTAACATGTGCGAAATTTCAATGCTTAGAACCAATAGAGGGAAAAGTGGTGCAACATGAGAACCTCAAATACACCGTCATCATTACAGTGCACACAGGAGATCAACACCAGGTGGGAAATGAAACGCAGGGAGTCACGGCTGAGATAACACCTCAGGCATCAACCACTGAAGCCATCTTGCCTGAATATGGAACCCTTGGGCTAGAATGCTCACCACGGACAGGTTTGGATTTCAATGAAATGATCTTGCTAACAATGAAGAACAAAGCATGGATGGTACATAGACAATGGTTTTTTGACCTACCTCTACCATGGACATCAGGAGCTACAACGGAAACACCAACCTGGAACAGAAAGGAGCTTCTTGTGACATTCAAAAACGCACATGCGAAGAAACAAGAAGTAGTTGTCCTTGGATCGCAAGAGGGAGCAATGCATACCGCATTGACAGGAGCCACAGAAATCCAAAACTCAGGAGGCACAAGTATTTTTGCGGGGCACTTAAAATGCAGACTTAAGATGGACAAATTGGAACTCAAAGGGATGAGCTATGCAATGTGCTCGAATACCTTTGTGTTGAAGAAAGAAGTCTCAGAAACGCAGCATGGGACAATACTCATTAAGGTCGAGTACAAAGGGGAAGATGTGCCTTGCAAGATTCCTTTCTCCACAGAGGATGGACAAGGGAAAGCTCACAATGGCAGACTGATTACAGCCAACCCAGTGGTGACCAAGAAGGAGGAGCCTGTCAATATTGAGGCTGAACCTCCTTTTGGGGAAAGCAACATAGTGATTGGAATTGGAGACAACGCCCTGAAAATCAACTGGTATAAGAAGGGAAGCTCTATTGGGAAGATGTTCGAGGCCACTGCCAGAGGTGCAAGGCGCATGGCCATCTTGGGAGACACAGCCTGGGACTTTGGATCAGTGGGTGGCGTTCTGAACTCATTAGGCAAAATGGTGCACCAAATATTCGGAAGTGCTTACACAGCCCTATTCAGTGGAGTCTCTTGGGTAATGAAAATTGGAATAGGAGTTCTCTTGACTTGGATAGGGTTGAACTCAAAAAACACATCCATGTCATTTTCATGCATTGCGATAGGAATCATTACACTCTATCTGGGAGCTGTGGTGCAAGCT
>DV3/CYD15/HONDURAS/646/2013
------------------------------------------------------------------------------------------------------------------------------------------------------------------------------------------------------------------------------------------------------------------------------------------------------------------------------------------ATGTCGGCTGAAGGAGCTTGGAGGCAAGTCGAGAAGGTAGAGACATGGGCCCTTAGGCACCCAGGGTTCACCATACTAGCCCTATTTCTTGCCCATTATATAGGCACATCCTTGACCCAGAAGGTGGTTATTTTTATACTACTAATGATGGTCACCCCATCCATGACAATGAGATGTGTGGGAGTAGGAAACAGAGATTTTGTGGAAGGTCTATCAGGAGCAACGTGGGTTGACGTGGTGCTCGAGCACGGGGGGTGTGTGACCACCATGGCTAAGAACAAGCCAACGTTGGATATAGAGCTTCAGAAGACCGAGGCCACCCAATTGGCGACCCTAAGGAAGCTATGCATTGAGGGGAAAATTACTAACATAACAACTGACTCAAGATGTCCTACCCAAGGGGAAGCGACTTTGCCTGAGGAGCAGGACCAAAACTACGTGTGTAAGCATACATACGTAGACAGAGGCTGGGGGAACGGATGTGGTTTATTTGGCAAGGGAAGCTTGGTAACATGTGCGAAATTTCAATGCCTAGAACCAATAGAGGGAAAAGTGGTGCAATATGAGAACCTCAAATACACCGTCATCATTACAGTGCACACAGGAGATCAACACCAGGTGGGAAATGAAACGCAGGGAGTCACGGCTGAGATAACACCTCAGGCATCAACCACTGAAGCCATCTTGCCTGAATATGGAACCCTTGGGCTAGAATGCTCACCACGGACAGGTTTGGATTTCAATGAAATGATCTTGCTAACAATGAAGAACAAAGCATGGATGGTACATAGACAATGGTTTTTTGACCTACCTCTACCATGGACATCAGGAGCTACAACGGAAACACCAACCTGGAACAGAAAGGAGCTTCTTGTGACATTCAAAAACGCACACGCGAAGAAACAAGAGGTAGTTGTCCTTGGATCGCAAGAGGGAGCAATGCATACCGCATTGACAGGAGCCACAGAAATCCAAAACTCAGGAGGCACAAGTATTTTTGCGGGGCACTTAAAATGCAGACTTAAGATGGACAAATTGGAACTCAAGGGGATGAGTTATGCAATGTGCACGAAAACCTTTGTGTTGAAGAAAGAAGTCTCAGAAACGCAGCATGGAACAATACTCATTAAGGTCGAGTACAAAGGGGAAGATGTACCTTGCAAGATTCCTTTCTCCACAGAGGATGGACAAGGGAAAGCTCACAATGGCAGACTGATTACAGCCAACCCAGTGGTGACTAAGAAGGAGGAGCCTGTCAATATTGAGGCTGAACCTCCTTTTGGGGAAAGCAACATAGTGATTGGAATTGGAGATAACGCCTTGAAAATCAACTGGTATAAGAAGGGAAGCTCTATTGGGAAGATGTTCGAGGCCACAGCCAGAGGTGCAAGGCGCATGGCCATCTTGGGAGACACAGCATGGGACTTTGGATCAGTGGGTGGCGTTCTGAACTCATTAGGCAAAATGGTGCACCAAATATTCGGAAGTGCTTACACAGCCCTATTCAGTGGAGTCTCTTGGGTAATGAAAATTGGAATAGGAGTTCTCTTGACTTGGATAGGGTTGAACTCAAAAAACACATCCATGTCATTTTCATGCATTGCGATAGGAATCATTACACTCTATCTGGGAGCTGTGGTGCAAGCT
>DV3/CYD15/HONDURAS/647/2013
TTCCACTTGACCTCACGAGATGGAGAGCCGCGCATGATTGTGGGGAAGAATGAAAGAGGAAAATCCCTACTCTTCAAGACGGCCTCTGGAATTAACATGTGCACACTCATAGCCATGGACTTGGGAGAGATGTGTGATGACACGGTCACTTACAAATGCCCCCACATCACCGAAGTGGAACCTGAAGACATTGACTGCTGGTGTAACCTCACATCAACATGGGTGACTTATGGAACGTGCAATCAAGCCGGAGAGCATAGACGCGACAAGAGATCAGTGGCGTTAGCTCCCCATGTCGGCATGGGACTAGACACACGCACCCAAACCTGGATGTCGGCTGAAGGAGCTTGGAGGCAAGTCGAGAAGGTAGAGACATGGGCTCTTAGGCACCCAGGGTTCACCATACTAGCCCTATTTCTTGCCCATTACATAGGCACATCCTTGACCCAGAAGGTGGTTATTTTTATACTACTAATGCTGGTCACCCCATCCATGACAATGAGATGTGTGGGAGTAGGAAACAGAGATTTTGTGGAAGGCCTATCAGGAGCTACGTGGGTTGACGTGGTGCTCGAGCACGGGGGGTGTGTAACTACCATGGCTAAGAACAAGCCAACGCTGGATATAGAGCTTCAGAAGACCGAAGCCACCCAATTGGCGACCCTAAGGAAGCTATGCATTGAGGGGAAAATTACTAACATAACAACTGACTCAAGATGTCCTACCCAAGGGGAAGCGACTTTGCCTGAGGAGCAGGACCAGAACTACGTGTGTAAGCATACATACGTAGACAGAGGCTGGGGGAACGGATGTGGTTTGTTTGGCAAGGGAAGCTTGGTAACATGTGCGAAATTTCAATGCCTAGAACCAATAGAGGGAAAAGTGGTGCAATATGAGAACCTCAAATACACGGTCATCATTACAGTGCACACAGGAGATCAACACCAGGTGGGAAATGAAACGCAGGGAGTCACGGCTGAGATAACACCTCAGGCATCAACCACTGAAGCCATCTTGCCTGAATATGGAACCCTTGGGCTAGAATGCTCACCACGGACAGGCTTGGATTTCAATGAAATGATCTTGCTAACAATGAAGAACAAAGCATGGATGGTACATCGACAATGGTTTTTTGACCTACCTCTACCATGGACGTCAGGAGCTACAACGGAAACACCAACCTGGAACAGAAAGGAGCTTCTTGTGACATTCAAAAACGCACATGCGAAGAAACAAGAAGTAGTTGTCCTTGGATCGCAAGAAGGAGCAATGCATACCGCATTGACAGGAGCCACAGAAATCCAAAACTCAGGAGGCACAAGTATTTTTGCGGGGCACTTAAAATGCAGACTTAAGATGGACAAATTGGAACTCAAGGGGATGAGTTATGCAATGTGCACGAATACCTTTGTGTTGAAGAAAGAAGTCTCAGAAACGCAGCATGGGACAATACTCATTAAGGTCGAGTACAAAGGGGAAGATGTGCCTTGCAAGATTCCTTTCTCCACAGAGGATGGACAAGGGAAAGCTCACAATGGCAGACTGATTACAGCCAACCCAGTGGTGACCAAGAAGGAGGAGCCTGTCAATATTGAGGCTGAACCTCCTTTTGGGGAAAGCAACATAGTGATTGGAATTGGAGACAACGCCTTGAAAATCAACTGGTATAAGAAGGGAAGCTCTATTGGGAAGATGTTCGAGGCCACTGCCAGAGGTGCAAGGCGCATGGCCATCTTGGGAGACACAGCTTGGGACTTTGGATCAGTGGGTGGCGTTCTGAACTCATTAGGCAAAATGGTGCACCAAATATTCGGAAGTGCTTACACAGCCCTATTCAGTGGAGTCTCTTGGGTAATGAAAATTGGAATAGGAGTTCTCTTGACTTGGATAGGGTTGAACTCAAAAAACACATCCATGTCATTTTCATGCATTGCGATAGGAATCATTACACTCTATCTGGGAGCTGTGGTGCAAGCT
>DV3/CYD15/HONDURAS/648/2013
TTCCACTTGACCTCACGAGATGGAGAGCCACGCATGATTGTGGGGAAGAATGAAAGGGGAAAATCCCTACTTTTTAAGACGGCCTCTGGAATTAACATGTGCACACTCATAGCCATGGACTTGGGAGAGATGTGTGATGACACGGTCACTTACAAATGCCCCCACATCACCGAAGTGGAACCTGAAGACATTGACTGCTGGTGTAACCTCACATCAACATGGGTGACTTATGGAACGTGCAATCAAGCCGGAGAGCATAGACGCGACAAGAGATCAGTGGCGTTAGCTCCCCATGTCGGCATGGGACTAGACACACGCACCCAAACCTGGATGTCGGCTGAAGGAGCTTGGAGGCAAGTCGAGAAGGTAGAGACATGGGCCCTTAGGCACCCAGGGTTCACCATACTAGCCCTATTTCTTGCCCATTACATAGGCACATCCTTGACCCAGAAGGTGGTTATTTTTATACTACTAATGATGGTCACCCCATCCATGACAATGAGATGTGTGGGAGTAGGAAACAGAGATTTTGTGGAAGGTCTATCAGGAGCAACGTGGGTTGACGTGGTGCTCGAGCACGGGGGGTGTGTGACCACCATGGCTAAGAACAAGCCAACGTTGGATATAGAGCTTCAGAAGACCGAGGCCACCCAATTGGCGACCCTAAGGAAGCTATGCATTGAGGGGAAAATTACTAACATAACAACTGACTCAAGATGTCCTACCCAAGGGGAAGCGACTTTGCCTGAGGAGCAGGACCAAAACTACGTGTGTAAGCATACATACGTAGACAGAGGCTGGGGGAACGGATGTGGTTTGTTTGGCAAGGGAAGCTTGGTAACATGTGCGAAATTTCAATGCCTAGAACCAATAGAGGGAAAAGTGGTGCAATATGAGAACCTCAAATACACCATCATCATTACAGTGCACACAGGAGATCAACACCAGGTAGGAAATGAAACGCAGGGAGTCACGGCTGAGATAACACCTCAGGCATCAACCACTGAAGCCATCTTGCCTGAATATGGAACCCTTGGGCTAGAATGCTCACCACGGACAGGTTTGGATTTCAATGAAATGATCTTGCTAACAATGAAGAACAAAGCATGGATGGTACATAGACAATGGTTTTTTGACCTACCTCTACCATGGACATCAGGAGCTACAACGGAAACACCAACCTGGAACAGAAAGGAGCTTCTTGTGACATTCAAAAACGCACACGCGAAGAAACAAGAGGTAGTTGTCCTTGGATCGCAAGAGGGAGCAATGCATACCGCATTGACAGGAGCCACAGAAATCCAAAACTCAGGAGGCACAAGTATTTTTGCGGGGCACTTAAAATGCAGACTTAAGATGGACAAATTGGAACTCAAGGGGATGAGTTATGCAATGTGCACGAAAACCTTTGTGTTGAAGAAAGAAGTCTCAGAAACGCAGCATGGAACAATACTCATTAAGGTCGAGTACAAAGGGGAAGATGTACCTTGCAAGATTCCTTTCTCCACAGAGGATGGACAAGGGAAAGCTCACAATGGCAGACTGATTACAGCCAACCCAGTGGTGACTAAGAAGGAGGAGCCTGTCAATATTGAGGCTGAACCTCCTTTTGGGGAAAGCAACATAGTGATTGGAATTGGAGATAACGCCTTGAAAATCAACTGGTATAAGAAGGGAAGCTCTATTGGGAAGATGTTCGAGGCCACAGCCAGAGGTGCAAGGCGCATGGCCATCTTGGGAGACACAGCATGGGACTTTGGATCAGTGGGTGGCGTTCTGAACTCATTAGGCAAAATGGTGCACCAAATATTCGGAAGTGCTTACACAGCCCTATTCAGTGGAGTCTCTTGGGTAATGAAAATTGGAATAGGAGTTCTCTTGACTTGGATAGGGTTGAACTCAAAAAACACATCCATGTCATTCTCATGCATTGCGATAGGAATCATTACACTCTATCTGGGAGCTGTGGTGCAAGCT
>DV3/CYD15/HONDURAS/649/2013
TTCCACTTGACCTCACGAGATGGAGAGCCGCGCATGATTGTGGGGAAGAATGAAAGGGGAAAATCCCTACTTTTTAAGACGGCCTCTGGAATTAACATGTGCACACTCATAGCCATGGACTTGGGAGAGATGTGTGATGACACGGTCACTTACAAATGCCCCCACATCACCGAAGTGGAACCTGAAGACATTGACTGCTGGTGTAACCTCACATCAACATGGGTGACTTATGGAACGTGCAATCAAGCCGGAGAGCATAGACGCGACAAGAGATCAGTGGCGTTAGCTCCCCATGTCGGCATGGGACTAGACACACGCACCCAAACCTGGATGTCGGCTGAAGGAGCTTGGAGGCAAGTCGAGAAGGTAGAGACATGGGCCCTTAGGCACCCAGGGTTCACCATACTAGCCCTATTTCTTGCCCATTACATAGGCACATCCTTGACCCAGAAGGTGGTTATTTTTATACTACTAATGATGGTCACCCCATCCATGACAATGAGATGTGTGGGAGTAGGAAACAGAGATTTTGTGGAAGGTCTATCAGGAGCAACGTGGGTTGACGTGGTGCTCGAGCACGGGGGGTGTGTGACCACCATGGCTAAGAACAAGCCAACGTTGGATATAGAGCTTCAGAAGACCGAGGCCACCCAATTGGCGACCCTAAGGAAGCTATGCATTGAGGGGAAAATTACTAACATAACAACTGACTCAAGATGTCCTACCCAAGGGGAAGCGACTTTGCCTGAGGAGCAGGACCAGAACTACGTGTGTAAGCATACATACGTAGACAGAGGCTGGGGGAACGGATGTGGTTTGTTTGGCAAGGGAAGCTTGGTAACATGTGCGAAATTTCAATGCCTAGAACCAATAGAGGGAAAAGTGGTGCAATATGAGAACCTCAAATACACCGTCATCATTACAGTGCACACAGGAGATCAACACCAGGTGGGAAATGAAACGCAGGGAGTCACGGCTGAGATAACACCTCAGGCATCAACCACTGAAGCCATCTTGCCTGAATATGGAACCCTTGGGCTAGAATGCTCACCACGGACAGGTTTGGATTTCAATGAAATGATCTTGCTAACAATGAAGAACAAAGCATGGATGGTACATAGACAATGGTTTTTTGACCTACCTCTACCATGGACATCAGGAGCTACAACGGAAACACCAACCTGGAACAGAAAGGAGCTTCTTGTGACATTCAAAAACGCACACGCGAAGAAACAAGAGGTAGTTGTCCTTGGATCGCAAGAGGGAGCAATGCATACCGCATTGACAGGAGCCACAGAAATCCAAAACTCAGGAGGCACAAGTATTTTTGCGGGGCACTTAAAATGCAGACTTAAGATGGACAAATTGGAACTCAAGGGGATGAGTTATGCAATGTGCACGAAAACCTTTGTGTTGAAGAAAGAAGTCTCAGAAACGCAGCATGGAACAATACTCATTAAGGTCGAGTACAAAGGGGAAGATGTACCTTGCAAGATCCCTTTCTCCACAGAGGATGGACAAGGGAAAGCTCACAATGGCAGACTGATTACAGCCAACCCAGTGGTGACTAAGAAGGAGGAGCCTGTCAATATTGAGGCTGAACCTCCTTTTGGGGAAAGCAACATAGTGATTGGAATTGGAGATAACGCCTTGAAAATCAACTGGTATAAGAAGGGAAGCTCTATTGGGAAGATGTTCGAGGCCACAGCCAGAGGTGCAAGGCGCATGGCCATCTTGGGAGACACAGCATGGGACTTTGGATCAGTGGGTGGCGTTCTGAACTCATTAGGCAAAATGGTGCACCAAATATTCGGAAGTGCTTACACAGCCCTATTCAGTGGAGTCTCTTGGGTAATGAAAATTGGAATAGGAGTTCTCTTGACTTGGATAGGGTTGAACTCAAAAAACACATCCATGTCATTTTCATGCATTGCGATAGGAATCATTACACTCTATCTGGGAGCTGTGGTGCAAGCT
>DV3/CYD15/HONDURAS/652/2013
TTCCACCTGACCTCACGAGATGGAGAGCCGCGCATGATTGTGGGGAAGAATGAAAGAGGGAAATCCCTACTTTTTAAGACGGCCTCTGGAATCAACATGTGCACACTCATAGCCATGGACTTGGGAGAGATGTGTGATGACACGGTCACTTACAAATGCCCCCACATCACCGAAGTGGAACCTGAGGACATTGACTGCTGGTGTAACCTCACATCAACATGGGTGACTTATGGAACGTGCAATCAAGCCGGAGAGCATAGACGCGACAAGAGATCAGTGGCGTTAGCTCCCCATGTCGGCATGGGACTAGACACACGCACCCAAACCTGGATGTCGGCTGAAGGAGCTTGGAGGCAAGTCGAGAAGGTAGAGACATGGGCCCTTAGGCACCCAGGGTTCACCATACTAGCCCTATTTCTTGCCCATTACATAGGCACATCCTTGACCCAGAAGGTGGTTATTTTTATACTACTAATGCTGGTCACCCCATCCATGACAATGAGATGTGTGGGAGTAGGAAACAGAGATTTTGTGGAGGGTCTATCAGGAGCTACGTGGGTTGACGTGGTGCTCGAGCACGGGGGGTGTGTGACTACCATGGCTAAAAACAAGCCAACGTTGGATATAGAGCTTCAGAAGACCGAGGCCACCCAATTGGCGACCCTAAGGAAGCTATGCATTGAGGGGAAAATTACTAACATAACAACTGACTCAAGATGTCCTACCCAAGGGGAAGCGACTTTGCCTGAGGAGCAGGACCAAAACTACGTGTGTAAGCATACATACGTAGACAGAGGCTGGGGGAACGGATGTGGCTTGTTTGGCAAGGGAAGCTTGGTAACATGTGCGAAATTTCAATGCTTAGAACCAATAGAGGGAAAAGTGGTGCAACATGAGAACCTCAAATACACCGTCATCATTACAGTGCACACAGGAGATCAACACCAGGTGGGAAATGAAACGCAGGGAGTCACGGCTGAGATAACACCTCAGGCATCAACCACTGAAGCCATCTTGCCTGAATATGGAACCCTTGGGCTAGAATGCTCACCACGGACAGGTTTGGATTTCAATGAAATGATCTTGCTAACAATGAAGAACAAAGCATGGATGGTACATAGACAATGGTTTTTTGACCTACCTCTACCATGGACATCAGGAGCTACAACGGAAACACCAACCTGGAACAGAAAGGAGCTTCTTGTGACATTCAAAAACGCACATGCGAAGAAACAAGAAGTAGTTGTCCTTGGATCGCAAGAGGGAGCAATGCATACCGCATTGACAGGAGCCACAGAAATCCAAAACTCAGGAGGCACAAGTATTTTTGCGGGGCACTTAAAATGCAGACTTAAGATGGACAAATTGGAACTCAAGGGGATGAGTTATGCAATGTGCACGAATACCTTTGTGTTGAAGAAAGAAGTCTCAGAAACGCAGCATGGGACAATACTCATTAAGGTCGAGTACAAAGGGGAAGATGTGCCTTGCAAGATTCCTTTCTCCACAGAGGATGGACAAGGGAAAGCTCACAATGGCAGACTGATTACAGCCAACCCAGTGGTGACCAAGAAGGAGGAGCCTGTCAATATTGAGGCTGAACCTCCTTTTGGGGAAAGCAACATAGTGATTGGAATTGGAGACAACGCCTTGAAAATCAACTGGTATAAGAAGGGAAGCTCTATTGGGAAGATGTTCGAGGCCACTGCCAGAGGTGCAAGGCGCATGGCCATCTTGGGAGACACAGCTTGGGACTTTGGATCAGTGGGTGGCGTTCTGAACTCATTAGGCAAAATGGTGCACCAAATATTCGGAAGTGCTTACACAGCCCTATTCAGTGGAGTCTCTTGGGTAATGAAAATTGGAATAGGAGTTCTCTTGACTTGGATAGGGTTGAACTCAAAAAACACATCCATGTCATTTTCATGCATTGCGATAGGAATCATTACACTCTATCTGGGAGCTGTGGTGCAAGCT
>DV3/CYD15/HONDURAS/653/2013
TTCCACTTGACCTCACGAGATGGAGAGCCGCGCATGATTGTGGGGAAGAATGAAAGGGGAAAATCCCTACTTTTTAAGACGGCCTCTGGAATTAACATGTGCACACTCATAGCCATGGACTTGGGAGAGATGTGTGATGACACGGTCACTTACAAATGCCCCCACATCACCGAAGTGGAACCTGAAGACATTGACTGCTGGTGTAACCTCACATCAACATGGGTGACTTATGGAACGTGCAATCAAGCCGGAGAGCATAGACGCGACAAGAGATCAGTGGCGTTAGCTCCCCATGTCGGCATGGGACTAGACACACGCACCCAAACCTGGATGTCGGCTGAAGGAGCTTGGAGGCAAGTCGAGAAGGTAGAGACATGGGCCCTTAGGCACCCAGGGTTCACCATACTAGCCCTATTTCTTGCCCATTACATAGGCACATCCTTGACCCAGAAGGTGGTTATTTTTATACTACTAATGCTGGTCACCCCATCCATGACAATGAGATGTGTGGGAGTAGGAAACAGAGATTTTGTGGAAGGTCTATCAGGAGCAACGTGGGTTGACGTGGTGCTCGAGCACGGGGGGTGTGTGACCACCATGGCTAAGAACAAGCCAACGTTGGATATAGAGCTTCAGAAGACCGAGGCTACCCAATTGGCGACCCTAAGGAAGCTATGCATTGAGGGGAAAATTACTAACATAACAACTGACTCAAGATGTCCTACCCAAGGGGAAGCGACTTTGCCTGAGGAGCAGGACCAAAACTATGTGTGTAAGCATACATACGTAGACAGAGGCTGGGGGAACGGATGTGGTTTGTTTGGCAAGGGAAGCTTGGTAACATGTGCGAAATTTCAATGCCTAGAACCAATAGAGGGAAAAGTGGTGCAATATGAGAACCTCAAATACACCGTCATCATTACAGTGCACACAGGAGATCAACACCAGGTGGGAAATGAAACGCAGGGAGTCACGGCTGAGATAACACCTCAGGCATCAACCACTGAAGCCATCTTGCCTGAATATGGAACCCTTGGGCTAGAATGCTCACCACGGACAGGTTTGGATTTCAATGAAATGATCTTGCTAACAATGAAGAACAAAGCATGGATGGTACATAGACAATGGTTTTTTGACCTACCTCTACCATGGACATCAGGAGCTACAACGGAAACACCAACCTGGAACAAAAAGGAGCTTCTTGTGACATTCAAAAACGCACACGCGAAGAAACAAGAGGTAGTTGTCCTTGGATCGCAAGAGGGAGCAATGCATACCGCATTGACAGGAGCCACAGAAATCCAAAACTCAGGAGGCACAAGTATTTTTGCGGGGCACTTAAAATGCAGACTTAAGATGGACAAATTGGAACTCAAGGGGATGAGTTATGCAATGTGCACGAAAACCTTTGTGTTGAAGAAAGAAGTCTCAGAAACGCAGCATGGAACAATACTCATTAAGGTCGAGTACAAAGGGGAAGATGTACCTTGCAAGATTCCTTTCTCCACAGAGGATGGACAAGGGAAAGCTCACAATGGCAGACTGATTACAGCCAACCCAGTGGTGACTAAGAAGGAGGAGCCTGTCAATATTGAGGCTGAACCTCCTTTTGGGGAAAGCAACATAGTGATTGGAATTGGAGATAACGCCTTGAAAATCAACTGGTATAAGAAGGGAAGCTCTATTGGGAAGATGTTCGAGGCCACAGCCAGAGGTGCAAGGCGCATGGCCATCTTGGGAGACACAGCATGGGACTTTGGATCAGTGGGTGGCGTTCTGAACTCATTAGGCAAAATGGTGCACCAAATATTCGGAAGTGCTTACACAGCCCTATTCAGTGGAGTCTCTTGGGTAATGAAAATTGGAATAGGAGTTCTCTTGACTTGGATAGGGTTGAACTCAAAAAACACATCCATGTCATTTTCATGCATTGCGATAGGAATCATTACACTCTATCTGGGAGCTGTGGTGCAAGCT
>DV3/CYD15/HONDURAS/654/2013
TTCCACTTGACCTCACGAGATGGAGAGCCGCGCATGATTGTGGGGAAGAATGAAAGGGGAAAATCCCTACTTTTTAAGACGGCCTCTGGAATTAACATGTGCACACTCATAGCCATGGACTTGGGAGAGATGTGTGATGACACGGTCACTTACAAATGCCCCCACATCACCGAAGTGGAACCTGAAGACATTGACTGCTGGTGTAACCTCACATCAACATGGGTGACTTATGGAACGTGCAATCAAGCCGGAGAGCATAGACGCGACAAGAGATCAGTGGCGTTAGCTCCCCATGTCGGCATGGGACTAGACACACGCACCCAAACCTGGATGTCGGCTGAAGGAGCTTGGAGGCAAGTCGAGAAGGTAGAGACATGGGCCCTTAGGCACCCAGGGTTCACCATACTAGCCCTATTTCTTGCCCATTACATAGGCACATCCTTGACCCAGAAGGTGGTTATTTTTATACTACTAATGCTGGTCACCCCATCCATGACAATGAGATGTGTGGGAGTAGGAAACAGAGATTTTGTGGAAGGTCTATCAGGAGCAACGTGGGTTGACGTGGTGCTCGAGCACGGGGGGTGTGTGACCACCATGGCTAAGAACAAGCCAACGTTGGATATAGAGCTTCAGAAGACCGAGGCTACCCAATTGGCGACCCTAAGGAAGCTATGCATTGAGGGGAAAATTACTAACATAACAACTGACTCAAGATGTCCTACCCAAGGGGAAGCGACTTTGCCTGAGGAGCAGGACCAAAACTACGTGTGTAAGCATACATACGTAGACAGAGGCTGGGGGAACGGATGTGGTTTGTTTGGCAAGGGAAGCTTGGTAACATGTGCGAAATTTCAATGCCTAGAACCAATAGAGGGAAAAGTGGTGCAATATGAGAACCTCAAATACACCATCATCATTACAGTGCACACAGGAGATCAACACCAGGTGGGAAATGAAACGCAGGGAGTCACGGCTGAGATAACACCTCAGGCATCAACCACTGAAGCCATCTTGCCTGAATATGGAACCCTTGGGCTAGAATGCTCACCACGGACAGGTTTGGATTTCAATGAAATGATCTTGCTAACAATGAAGAACAAAGCATGGATGGTACATAGACAATGGTTTTTTGACCTACCTCTACCATGGACATCAGGAGCTACAACGGAAACACCAACCTGGAACAGAAAGGAGCTTCTTGTGACATTCAAAAACGCACACGCGAAGAAACAAGAGGTAGTTGTCCTTGGATCGCAAGAGGGAGCAATGCATACCGCATTGACAGGAGCCACAGAAATCCAAAACTCAGGAGGCACAAGTATTTTTGCGGGGCACTTAAAATGCAGACTTAAGATGGACAAATTGGAACTCAAGGGGATGAGTTATGCAATGTGCACGAAAACCTTTGTGTTGAAGAAAGAAGTCTCAGAAACGCAGCATGGAACAATACTCATTAAGGTCGAGTACAAAGGGGAAGATGTACCTTGCAAGATTCCTTTCTCCACAGAGGATGGACAAGGGAAAGCTCACAATGGCAGACTGATTACAGCCAACCCAGTGGTGACTAAGAAGGAGGAGCCTGTCAATATTGAGGCTGAACCTCCTTTTGGGGAAAGCAACATAGTGATTGGAATTGGAGATAACGCCTTGAAAATCAACTGGTATAAGAAGGGAAGCTCTATTGGGAAGATGTTCGAGGCCACAGCCAGAGGTGCAAGGCGCATGGCCATCTTGGGAGACACAGCATGGGACTTTGGATCAGTGGGTGGCGTTCTGAACTCATTAGGCAAAATGGTGCACCAAATATTCGGAAGTGCTTACACAGCCCTATTCAGTGGAGTCTCTTGGGTAATGAAAATTGGAATAGGAGTTCTCTTGACTTGGATAGGGTTGAACTCAAAAAACACATCCATGTCATTTTCATGCATTGCGATAGGAATCATTACACTCTATCTGGGAGCTGTGGTGCAAGCT
>DV3/CYD15/HONDURAS/655/2013
TTCCACTTGACCTCACGAGATGGAGAGCCGCGCATGATTGTGGGGAAGAATGAAAGGGGAAAATCCCTACTTTTTAAGACGGCCTCTGGAATTAACATGTGCACACTCATAGCCATGGACTTGGGAGAGATGTGTGATGACACGGTCACTTACAAATGCCCCCACATCACCGAAGTGGAACCTGAAGACATTGACTGCTGGTGTAACCTCACATCAACATGGGTGACTTATGGAACGTGCAATCAAGCCGGAGAGCATAGACGCGACAAGAGATCAGTGGCGTTAGCTCCCCATGTCGGCATGGGACTAGACACACGCACCCAAACCTGGATGTCGGCTGAAGGAGCTTGGAGGCAAGTCGAGAAGGTAGAGACATGGGCCCTTAGGCACCCAGGGTTCACCATACTAGCCCTATTTCTTGCCCATTACATAGGCACATCCTTGACCCAGAAGGTGGTTATTTTTATACTACTAATGCTGGTCACCCCATCCATGACAATGAGATGTGTGGGAGTAGGAAACAGAGATTTTGTGGAAGGTCTATCAGGAGCAACGTGGGTTGACGTGGTGCTCGAGCACGGGGGGTGTGTGACCACCATGGCTAAGAACAAGCCAACGTTGGATATAGAGCTTCAGAAGACCGAGGCCACCCAATTGGCGACCCTAAGGAAGCTATGCATTGAGGGGAAAATTACTAACATAACAACTGACTCAAGATGTCCTACCCAAGGGGAAGCGACTTTGCCTGAGGAGCAGGACCAAAACTACGTGTGTAAGCATACATACGTAGACAGAGGCTGGGGGAACGGATGTGGTTTGTTTGGCAAGGGAAGCTTGGTAACATGTGCGAAATTTCAATGCCTAGAACCAATAGAGGGAAAAGTGGTGCAATATGAGAACCTCAAATACACCGTCATCATTACAGTGCACACAGGAGACCAACACCAGGTGGGAAATGAAACGCAGGGAGTCACGGCTGAGATAACACCTCAGGCATCAACCACTGAAGCCATCTTGCCTGAATATGGAACCCTTGGGCTAGAATGCTCACCACGGACAGGTTTGGATTTCAATGAAATGATCTTGCTAACAATGAAGAACAAAGCATGGATGGTGCATAGACAATGGTTTTTTGACCTACCTCTACCATGGACATCAGGAGCTACAACGGAAACACCAACCTGGAACAGAAAGGAGCTTCTTGTGACATTCAAAAACGCACACGCGAAGAAACAAGAGGTAGTTGTCCTTGGATCGCAAGAGGGAGCAATGCATACCGCATTGACGGGAGCCACAGAAATCCAAAACTCAGGAGGCACAAGTATTTTTGCGGGGCACTTAAAATGCAGACTTAAGATGGACAAATTGGAACTCAAGGGGATGAGTTATGCAATGTGCACGAAAACCTTTGTGTTGAAGAAAGAAGTCTCAGAAACGCAGCATGGAACAATACTCATTAAGGTCGAGTACAAAGGGGAAGATGTACCTTGCAAGATTCCTTTCTCCACAGAGGATGGACAAGGGAAAGCTCACAATGGCAGATTGATTACAGCCAACCCAGTGGTGACTAAGAAGGAGGAGCCTGTCAATATTGAGGCTGAACCTCCTTTTGGGGAAAGCAACATAGTGATTGGAATTGGAGATAACGCCTTGAAAATCAACTGGTATAAGAAGGGAAGCTCTATTGGGAAGATGTTCGAGGCCACAGCCAGAGGTGCAAGGCGCATGGCCATCTTGGGAGACACAGCATGGGACTTTGGATCAGTGGGTGGCGTTCTGAACTCATTAGGCAAAATGGTGCACCAAATATTCGGAAGTGCTTACACAGCCCTATTCAGTGGAGTCTCTTGGGTAATGAAAATTGGAATAGGAGTTCTCTTGACTTGGATAGGGTTGAACTCAAAAAACACATCCATGTCATTTTCATGCATTGCGATAGGAATCATTACACTCTATCTGGGAGCTGTGGTGCAAGCT
>DV3/CYD15/HONDURAS/656/2013
TTCCACTTGACCTCACGAGATGGAGAGCCGCGCATGATTGTGGGGAAGAATGAAAGAGGAAAATCCCTACTCTTCAAGACGGCCTCTGGAATTAACATGTGCACACTCATAGCCATGGACTTGGGAGAGATGTGTGATGACACGGTCACTTACAAATGCCCCCACATCACCGAAGTGGAACCTGAAGACATTGACTGCTGGTGTAACCTCACATCAACATGGGTGACTTATGGAACGTGCAATCAAGCCGGAGAGCATAGACGCGACAAGAGATCAGTGGCGTTAGCTCCCCATGTCGGCATGGGACTAGACACACGCACCCAAACCTGGATGTCGGCTGAAGGAGCTTGGAGGCAAGTCGAGAAGGTAGAGACATGGGCTCTTAGGCACCCAGGGTTCACCATACTAGCCCTATTTCTTGCCCATTACATAGGCACATCCTTGACCCAGAAGGTGGTTATTTTTATACTACTAATGCTGGTCACCCCATCCATGACAATGAGATGTGTGGGAGTAGGAAACAGAGATTTTGTGGAAGGCCTATCAGGAGCTACGTGGGTTGACGTGGTGCTCGAGCACGGGGGGTGTGTAACTACCATGGCTAAGAACAAGCCAACGTTGGATATAGAGCTTCAGAAGACCGAAGCCACCCAATTGGCGACCCTAAGGAAGCTATGCATTGAGGGGAAAATTACTAACATAACAACTGACTCAAGATGTCCTACCCAAGGGGAAGCGACTTTGCCTGAGGAGCAGGACCAGAACTACGTGTGTAAGCATACATACGTAGACAGAGGCTGGGGGAACGGATGTGGTTTGTTTGGCAAGGGAAGCTTGGTAACATGTGCAAAATTTCAATGCCTAGAACCAATAGAGGGAAAAGTGGTGCAATATGAGAACCTCAAATACACGGTCATCATTACAGTGCACACAGGAGATCAACACCAGGTGGGAAATGAAACGCAGGGAGTCACGGCTGAGATAACACCTCAGGCATCAACCACTGAAGCCATCTTGCCTGAATATGGAACCCTTGGGCTAGAATGCTCACCACGGACAGGTTTGGATTTCAATGAAATGATCTTGCTAACAATGAAGAACAAAGCATGGATGGTACATCGACAATGGTTTTTTGACCTACCTCTACCATGGACGTCAGGAGCTACAACGGAAACACCAACCTGGAACAGAAAGGAGCTTCTTGTGACATTCAAAAACGCACATGCGAAGAAACAAGAAGTAGTTGTCCTTGGATCGCAAGAGGGAGCAATGCATACCGCATTGACAGGAGCCACAGAAATCCAAAACTCAGGAGGCACAAGTATTTTTGCGGGGCACTTAAAATGCAGACTTAAGATGGACAAATTGGAACTCAAGGGGATGAGTTACGCAATGTGCACGAATACCTTTGTGTTGAAGAAAGAAGTCTCAGAAACGCAGCATGGGACAATACTCATTAAGGTCGAGTACAAAGGGGAAGATGTGCCTTGCAAGATTCCTTTCTCCACAGAGGATGGACAAGGGAAAGCTCACAATGGCAGACTGATTACAGCCAACCCAGTGGTGACCAAGAAGGAGGAGCCTGTCAATATTGAGGCTGAACCTCCTTTTGGGGAAAGCAACATAGTGATTGGAATTGGAGACAACGCCTTGAAAATCAACTGGTATAAGAAGGGAAGCTCTATTGGGAAGATGTTCGAGGCCACTGCCAGAGGTGCAAGGCGCATGGCCATCTTGGGAGACACAGCTTGGGACTTTGGATCAGTGGGTGGCGTTCTGAACTCATTAGGCAAAATGGTGCACCAAATATTCGGAAGTGCTTACACAGCCCTATTCAGTGGAGTCTCTTGGGTAATGAAAATTGGAATAGGAGTTCTCTTGACTTGGATAGGGTTGAACTCAAAAAACACATCCATGTCATTTTCATGCATTGCGATAGGAATCATTACACTCTATCTGGGAGCTGTGGTGCAAGCT
>DV3/CYD15/HONDURAS/657/2013
TTCCACTTGACCTCACGAGATGGAGAGCCGCGCATGATTGTGGGGAAGAATGAAAGGGGAAAATCCCTACTTTTTAAGACGGCCTCTGGAATTAACATGTGCACACTCATAGCCATGGACTTGGGAGAGATGTGTGATGACACGGTCACTTACAAATGCCCCCACATCACCGAAGTGGAACCTGAAGACATTGACTGCTGGTGTAACCTCACATCAACATGGGTGACTTATGGAACGTGCAATCAAGCCGGAGAGCATAGACGCGACAAGAGATCAGTGGCGTTAGCTCCCCATGTCGGCATGGGACTAGACACACGCACCCAAACCTGGATGTCGGCTGAAGGAGCTTGGAGGCAAGTCGAGAAGGTAGAGACATGGGCCCTTAGGCACCCAGGGTTCACCATACTAGCCCTATTTCTTGCCCATTACATAGGCACATCCTTGACCCAGAAGGTGGTTATTTTTATACTACTAATGCTGGTCACCCCATCCATGACAATGAGATGTGTGGGAGTAGGAAACAGAGATTTTGTGGAAGGTCTATCAGGAGCAACGTGGGTTGACGTGGTGCTCGAGCACGGGGGGTGTGTGACCACCATGGCTAAGAACAAGCCAACGTTGGATATAGAGCTTCAGAAGACCGAGGCCACCCAATTGGCGACCCTAAGGAAGCTATGCATTGAGGGGAAAATTACTAACATAACAACTGACTCAAGATGTCCTACCCAAGGGGAAGCGACTTTGCCTGAGGAGCAGGACCAAAACTACGTGTGTAAGCATACATACGTAGACAGAGGCTGGGGGAACGGATGTGGTTTGTTTGGCAAGGGAAGCTTGGTAACATGTGCGAAATTTCAATGCCTAGAACCAATAGAGGGAAAAGTGGTGCAATATGAGAACCTCAAATACACCGTCATCATTACAGTGCACACAGGAGACCAACACCAGGTGGGAAATGAAACGCAGGGAGTCACGGCTGAGATAACACCTCAGGCATCAACCACTGAAGCCATCTTGCCTGAATATGGAACCCTTGGGCTAGAATGCTCACCACGGACAGGTTTGGATTTCAATGAAATGATCTTGCTAACAATGAAGAACAAAGCATGGATGGTACATAGACAATGGTTTTTTGACCTACCTCTACCATGGACATCAGGAGCTACAACGGAAACACCAACCTGGAACAGAAAGGAGCTTCTTGTGACATTCAAAAACGCACACGCGAAGAAACAAGAGGTAGTTGTCCTTGGATCGCAAGAGGGAGCAATGCATACCGCATTGACAGGAGCCACAGAAATCCAAAACTCAGGAGGCACAAGTATTTTTGCGGGGCACTTAAAATGCAGACTTAAGATGGACAAATTGGAACTCAAGGGGATGAGTTATGCAATGTGCACGAAAACCTTTGTGTTGAAGAAAGAAGTCTCAGAAACGCAGCATGGAACAATACTCATTAAGGTCGAGTACAAAGGGGAAGATGTACCTTGCAAGATTCCTTTCTCCACAGAGGATGGACAAGGGAAAGCTCACAATGGCAGATTGATTACAGCCAACCCAGTGGTGACTAAGAAGGAGGAGCCTGTCAATATTGAGGCTGAACCTCCTTTTGGGGAAAGCAACATAGTGATTGGAATTGGAGATAACGCCTTGAAAATCAACTGGTATAAGAAGGGAAGCTCTATTGGGAAGATGTTCGAGGCCACAGCCAGAGGTGCAAGGCGCATGGCCATCTTGGGAGACACAGCATGGGACTTTGGATCAGTGGGTGGCGTTCTGAACTCATTAGGCAAAATGGTGCACCAAATATTCGGAAGTGCTTACACAGCCCTATTCAGTGGAGTCTCTTGGGTAATGAAAATTGGAATAGGAGTTCTCTTGACTTGGATAGGGTTGAACTCAAAAAACACATCCATGTCATTTTCATGCATTGCGATAGGAATCATTACACTCTATCTGGGAGCTGTGGTGCAAGCT
>DV3/CYD15/HONDURAS/658/2013
TTCCACTTGACCTCACGAGATGGAGAGCCGCGCATGATTGTGGGGAAGAATGAAAGAGGAAAATCCCTACTCTTCAAGACGGCCTCTGGAATTAACATGTGCACACTCATAGCCATGGACTTGGGAGAGATGTGTGATGACACGGTCACTTACAAATGCCCCCACATCACCGAAGTGGAACCTGAAGACATTGACTGCTGGTGTAACCTCACATCAACATGGGTGACTTATGGAACGTGCAATCAAGCCGGAGAGCATAGACGCGACAAGAGATCAGTGGCGTTAGCTCCCCATGTCGGCATGGGACTAGACACACGCACCCAAACCTGGATGTCGGCTGAAGGAGCTTGGAGGCAAGTCGAGAAGGTAGAGACATGGGCTCTTAGGCACCCAGGGTTCACCATACTAGCCCTATTTCTTGCCCATTACATAGGCACATCCTTGACCCAGAAGGTGGTTATTTTTATACTACTAATGCTGGTCACCCCATCCATGACAATGAGATGTGTGGGAGTAGGAAACAGAGATTTTGTGGAAGGCCTATCAGGAGCTACGTGGGTTGACGTGGTGCTCGAGCACGGGGGGTGTGTAACTACCATGGCTAAGAACAAGCCAACGTTGGATATAGAGCTTCAGAAGACCGAAGCCACCCAATTGGCGACCCTAAGGAAGCTATGCATTGAGGGGAAAATTACTAACATAACAACTGACTCAAGATGTCCTACCCAAGGGGAAGCGACTTTGCCTGAGGAGCAGGACCAAAACTACGTGTGTAAGCATACATACGTAGACAGAGGCTGGGGGAACGGATGTGGTTTGTTTGGCAAGGGAAGCTTGGTAACATGTGCGAAATTTCAATGCCTAGAACCAATAGAGGGAAAAGTGGTGCAATATGAGAACCTCAAATACACGGTCATCATTACAGTGCACACAGGAGATCAACACCAGGTGGGAAATGAAACGCAGGGAGTTACGGCTGAGATAACACCTCAGGCATCAACCACTGAAGCCATCTTGCCTGAATATGGAACCCTTGGGCTAGAATGCTCACCACGGACAGGTTTGGATTTCAATGAAATGATCTTGCTAACAATGAAGAACAAAGCATGGATGGTACATCGACAATGGTTTTTTGACCTACCTCTACCATGGACGTCAGGAGCTACAACGGAAACACCAACCTGGAACAGAAAGGAGCTTCTTGTGACATTCAAAAACGCACATGCGAAGAAACAAGAAGTAGTTGTCCTTGGATCGCAAGAGGGAGCAATGCATACCGCATTGACAGGAGCCACAGAAATCCAAAACTCAGGAGGCACAAGTATTTTTGCGGGGCACTTAAAATGCAGACTTAAGATGGACAAATTGGAACTCAAGGGGATGAGCTATGCAATGTGCACGAATACCTTTGTGTTGAAGAAAGAAGTCTCAGAAACGCAGCATGGGACAATACTCATTAAGGTCGAGTACAAAGGGGAAGATGTGCCTTGCAAGATTCCTTTCTCCACAGAGGATGGACAAGGGAAAGCTCACAATGGCAGACTGATTACAGCCAACCCAGTGGTGACCAAGAAGGAGGAGCCTGTCAATATTGAGGCTGAACCTCCTTTTGGGGAAAGCAACATAGTGATTGGAATTGGAGACAACGCCTTGAAAATCAACTGGTATAAGAAGGGAAGCTCTATTGGGAAGATGTTCGAGGCCACTGCCAGAGGTGCAAGGCGCATGGCCATCTTGGGAGACACAGCTTGGGACTTTGGATCAGTGGGTGGCGTTCTGAACTCATTAGGCAAAATGGTGCACCAAATATTCGGAAGTGCTTACACAGCCCTATTCAGTGGAGTCTCTTGGGTAATGAAAATTGGAATAGGAGTTCTCTTGACTTGGATAGGGTTGAACTCAAAAAACACATCCATGTCATTTTCATGCATTGCGATAGGAATCATTACACTCTATCTGGGAGCTGTGGTGCAAGCT
>DV3/CYD14/INDONESIA/080/2013
TTCCACTTGACCTCACGAGATGGAGAGCCGCGCATGATTGTGGGGAAGAATGAAAGAGGAAAATCCCTACTTTTTAAGACAGCCTCTGGAATCAACATGTGCACACTCATAGCCATGGACTTGGGAGAAATGTGTGATGACACGGTCACTTACAAATGCCCCCTCATCACTGAAGTGGAGCCTGAAGACATTGACTGCTGGTGCAATCTCACATCGACGTGGGTGACCTACGGAACGTGCAACCAAGCTGGAGAGCATAGACGCGACAAGAGATCGGTGGCGTTAGCTCCTCATGTCGGCATGGGACTGGACACACGTGCCCAGACCTGGATGTCGGCTGAAGGAGCTTGGAGACAAGTCGAGAAGGTAGAGACATGGGCCTTTAGGCACCCAGGGTTCACAATACTAGCCCTATTTCTTGCCCATTACATAGGCACTTCCCTGACCCAGAAAGTGGTCATTTTCATACTACTAATGTTGGTCACCCCATCCATGACAATGAGATGTGTGGGAGTAGGAAACAGAGATTTTGTGGAAGGCCTATCAGGAGCTACGTGGGTTGACGTGGTGCTCGAACACGGTGGGTGTGTGACTACCATGGCCAAGAACAAGCCCACGTTGGACATAGAGCTCCAGAAGACCGAGGCCACCCAACTGGCAACCCTAAGGAAACTATGCATTGAGGGAAAAATCACCAACGTGACAACCGACTCAAGGTGCCCCACCCAAGGGGAAGCAATTCTACCTGAGGAGCAGGACCAGAACTACGTGTGTAAGCATACATACGTGGACAGAGGCTGGGGAAACGGTTGTGGTTTGTTTGGCAAGGGAAGCTTGGTAACATGCGCAAAATTTCAATGTTTGGAATTAATAGAGGGAAAAGTGGTGCAGCATGAGAACCTCAAATACACCGTCAGCATCACAGTGCACACAGGAGACCAACACCAGGTGGGAAATGAGACACAGGGAGTCACAGCTGAGATAACACCCCAGGCATCAACCGTCGAAGCCATCTTACCTGAATATGGAACCCTTGGGCTAGAATGCTCACCACGGACAGGTTTGGATTTCAATGAAATGATTTTGTTGACAATGAAGAACAAGGCATGGATGGTACATAGACAATGGTTTTTTGACCTACCTCTACCATGGACATCAGGGGCCGCAACAGAAACACCAACCTGGAACAAGAAAGAGCTTCTTGTGACATTCAAAAACGCACACGCAAAAAAACAAGAAGTAGTAGTCCTTGGATCGCAAGAGGGAGCAATGCACACAGCACTGACAGGAGCTACAGAGATCCAAACCTCAGGAGGCACAAGTATTTTTGCGGGGCACTTGAAATGCAGACTCAAGATGGACAAATTGGAACTCAAGGGGATGAGCTATGCAATGTGCTCAAATGCCTTTGTGTTGAAGAAAGAAGTCTCTGAAACACAGCATGGGACAATACTCATTAAGGTCGAGTACAAAGGGGAAGACGCACCTTGCAAGATTCCTTTCTCCACGGAGGATGGACAAGGGAAAGCCCATAATGGCAGACTGATCACAGCCAACCCAGTGGTGACCAAGAAGGAGGAGCCTGTCAATATTGAGGCAGAACCTCCTTTTGGGGAAAGTAACATAATAATTGGAATTGGAGACAAAGCCTTGAAAATCAATTGGTACAAGAAGGGAAGCTCGATTGGGAAGATGTTCGAGGCCACTGCCAGAGGTGCAAGGCGCATGGCCATCTTGGGAGACACAGCCTGGGACTTTGGATCAGTAGGTGGTGTTTTAAATTCACTAGGGAAAATGGTGCACCAAATATTCGGAAGCGCTTACACGGCCCTTTTTAGTGGAGTCTCCTGGATAATGAAAATTGGAATAGGTGCCCTTTTAACTTGGATAGGGTTGAATTCAAAAAACACTTCTATGTCGTTTTCATGCATTGTGATAGGAATCATCACACTCTATCTGGGAGCCGTGGTGCAGGCT
>DV3/CYD14/INDONESIA/081/2013
TTCCACTTGACTTCACGAGATGGAGAGCCGCGCATGATTGTGGGGAAGAATGAAAGAGGAAAATCCCTACTTTTTAAGACAGCCTCTGGAATCAACATGTGCACACTCATAGCCATGGATTTGGGAGAAATGTGTGATGATACGGTCACTTACAAATGCCCCCTCATTACTGAAGTGGAGCCTGAAGACATTGACTGCTGGTGCAATCTCACATCGACGTGGGTGACCTACGGAACGTGCAACCAAGCTGGAGATCATAGACGCGATAAGAGATCGGTGGCGTTAGCTCCTCACGTCGGCATGGGACTGGACACACGTGCCCAAACTTGGATGTCGGCTGAAGGAGCTTGGAGACAAGTCGAGAAGGTAGAGACATGGGCCTTTAGGCACCCAGGGTTCACAATACTAGCCCTATTTCTTGCCCATTACATAGGCACTTCCTTGACCCAGAAAGTGGTCATTTTCATACTACTAATGCTGGTCACCCCATCCATGACAATGAGATGTGTGGGAGTAGGAAACAGAGATTTTGTGGAAGGCCTATCAGGAGCTACGTGGGTTGACGTGGTGCTCGAACACGGTGGGTGTGTGACTACCATGGCCAAGAACAAGCCCACGCTGGACATAGAGCTCCAGAAGACCGAGGCCACCCAACTGGCAACCCTAAGGAAACTATGCATTGAGGGAAAAATCACCAACGTGACAACCGACTCAAGGTGCCCCACTCAAGGGGAAGCAATTCTACCTGAGGAGCAGGACCAGAACTACGTGTGTAAGCACACATACGTGGACAGAGGCTGGGGAAACGGTTGTGGTTTGTTTGGCAAGGGAAGCTTGGTAACATGCGCAAAATTTCAATGTTTGGAATTAATAGAGGGAAAAGTGGTGCAGCATGAGAACCTCAAATACACCGTCAGCATCACAGTGCACACAGGAGACCAACACCAGGTGGGAAATGAAACACAGGGAGTCACAGCTGAGATAACACCCCAGGCATCAACCGTAGAAGCCATCTTACCTGAATATGGAACCCTTGGGCTAGAATGCTCACCACGGACAGGTTTGGATTTCAATGAAATGATTTTGTTGACAATGAAGAACAAAGCATGGATGGTACATAGACAATGGTTTTTTGACCTACCTCTACCATGGACATCAGGGGCCACAACAGAAACACCAACCTGGAACAAGAAAGAGCTTCTTGTGACATTCAAAAACGCGCACGCAAAAAAACAAGAAGTAGTAGTCCTTGGATCGCAAGAGGGAGCAATGCACACAGCACTGACAGGAGCTACAGAGATCCAAACCTCAGGAGGCACAAGTATTTTTGCGGGGCACTTGAAATGCAGACTCAAGATGGACAAATTGGAACTCAAGGGGATGAGCTATGCAATGTGCTCAAATGCCTTTGTGTTGAAGAAAGAAGTCTCTGAAACACAGCATGGGACAATACTCATTAAGGTCGAGTACAAAGGGGAAGACGCACCTTGCAAGATTCCTTTCTCCACGGAGGATGGACAAGGGAAAGCCCACAATGGCAGACTGATCACAGCCAACCCAGTGGTGACCAAGAAGGAGGAGCCTGTCAATATTGAGGCAGAACCTCCTTTTGGGGAAAGTAACATAATAATTGGAATTGGAGACAAAGCCTTGAAAATCAATTGGTACAAGAAGGGAAGCTCGATTGGGAAGATGTTCGAGGCCACTGCCAGAGGTGCAAGGCGCATGGCCATCTTGGGAGACACAGCCTGGGACTTTGGATCAGTAGGTGGTGTTTTAAATTCACTAGGGAAAATGGTGCACCAAATATTCGGAAGCGCATACACGGCCCTTTTTAGTGGAGTCTCCTGGATAATGAAAATTGGAATAGGCGCCCTTTTAACTTGGATAGGGTTGAATTCAAAAAACACTTCTATGTCATTTTCATGCATTGTGATAGGAATCATCACACTCTATCTGGGAGCCGTGGTGCAAGCT
>DV3/CYD14/INDONESIA/082/2013
TTCCACTTGACTTCACGAGATGGAGAGCCGCGCATGATTGTGGGGAAGAATGAAAGAGGTAAATCCCTACTTTTTAAGACAGCCTCTGGAATCAACATGTGCACACTCATAGCCATGGATTTGGGAGAAATGTGTGATGATACGGTCACTTACAAATGCCCCCTCATCACTGAAGTGGAACCTGAAGACATTGACTGCTGGTGCAACCTCACATCGACGTGGGTGACCTATGGAACGTGCAACCAAGCTGGAGAGCATAGACGCGATAAGAGATCGGTGGCGTTAGCTCCTCATGTCGGCATGGGACTGGACACACGCGCCCAAACCTGGATGTCGGCTGAAGGAGCTTGGAGACAAGTCGAGAAGGTAGAGACATGGGCCTTTAGGCACCCAGGATTCACAATACTAGCCCTATTTCTTGCCCATTACATAGGCACTTCCTTGACCCAGAAAGTGGTCATTTTCATACTACTAATGCTGGTCACCCCATCCATGACAATGAGATGTGTGGGAGTAGGAAACAGAGATTTTGTGGAAGGTCTATCAGGAGCCACGTGGGTTGACGTGGTGCTCGAGCACGGTGGGTGTGTGACTACCATGGCCAAGAACAAGCCCACGCTGGACATAGAGCTCCAGAAGACCGAGGCCACCCAACTGGCAACCCTAAGGAAACTATGTATTGAGGGAAAAATCACCAACGTGACAACCGACTCAAGGTGCCCCACCCAAGGGGAAGCGATCTTACCTGAGGAGCAGGACCAGAACTACGTGTGTAAGCACACATACGTGGACAGAGGCTGGGGAAACGGTTGTGGTTTGTTTGGCAAGGGAAGCTTGGTAACATGTGCAAAATTTCAATGTTTGGAATCAATAGAGGGAAAAGTGGTGCAGCATGAGAACCTCAAATACACCGTCATCATCACAGTGCACACAGGAGACCAACACCAGGTGGGAAATGAAACGCAGGGAGTCACGGCTGAGATAACACCTCAGGCATCAACCGTCGAAGCCATCCTACCTGAATATGGAACCCTTGGGCTAGAATGCTCACCACGGACAGGTTTGGATTTCAATGAAATGATTTTGTTGACAATGAAGAACAAAGCATGGATGGTACATAGACAATGGTTTTTTGACCTACCTTTACCATGGACATCAGGGGCTACAACAGAAACACCAACCTGGAATAAGAAAGAGCTTCTTGTGACATTCAAAAACGCACACGCAAAAAAACAAGAGGTAGTGGTCCTTGGATCGCAAGAGGGAGCAATGCACACAGCACTGACAGGAGCTACAGAGATCCAAACCTCAGGAGGCACAAGTATTTTTGCGGGGCACCTGAAATGCAGACTCAAGATGGACAAATTGGAACTCAAGGGGATGAGCTATGCAATGTGCTCAAATGCCTTTGTGTTGAAGAAAGAAGTTTCTGAAACACAACATGGGACAATACTCATTAAGGTCGAGTACAAAGGAGAAGACGCACCTTGCAAGATTCCCTTCTCCACGGAGGATGGACAAGGGAAAGCCCACAATGGCAGACTCATCACAGCTAACCCAGTGGTGACCAAGAAGGAGGAGCCTGTCAATATTGAGGCAGAACCCCCTTTTGGGGAAAGTAACATAATAATTGGAATAGGAGACAAAGCCTTGAAAATCAATTGGTACAAGAAGGGAAGCTCGATTGGGAAGATGTTCGAGGCCACTGCCAGAGGTGCAAGGCGCATGGCCATCTTGGGAGACACAGCCTGGGACTTCGGATCAGTAGGTGGTGTTTTAAATTCACTAGGGAAAATGGTGCACCAAATATTTGGAAGTGCTTACACGGCACTTTTTAGTGGAGTCTCCTGGATAATGAAAATTGGAATAGGTGTCCTTTTAACTTGGATAGGGTTGAATTCAAAAAACACTTCTATGTCATTTTCATGCATTGTGATAGGAATCATCACACTCTATCTGGGAGCCGTGGTGCAAGCT
>DV3/CYD14/INDONESIA/083/2013
TTCCACTTGACTTCACGAGATGGAGAGCCGCGCATGATTGTGGGGAAGAATGAAAGAGGTAAATCCCTACTTTTTAAGACAGCCTCTGGAATCAACATGTGCACACTCATAGCCATGGATTTGGGAGAAATGTGTGATGATACGGTCACTTACAAATGCCCCCTCATCACTGAAGTGGAACCTGAAGACATTGACTGCTGGTGCAACCTCACATCGACGTGGGTGACCTATGGAACGTGCAACCAAGCTGGAGAGCATAGACGCGATAAGAGATCGGTGGCGTTAGCTCCTCATGTCGGCATGGGACTGGACACACGCGCCCAAACCTGGATGTCGGCTGAAGGAGCTTGGAGACAAGTCGAGAAGGTAGAGACATGGGCCTTTAGGCACCCAGGGTTCACAATACTAGCCCTATTTCTTGCCCATTACATAGGCACTTCCTTGACCCAGAAAGTGGTCATTTTCATACTACTAATGCTGGTCACCCCATCCATGACAATGAGATGTGTGGGAGTAGGAAACAGAGATTTCGTGGAAGGTCTATCAGGAGCCACGTGGGTTGACGTGGTGCTCGAGCACGGTGGGTGTGTGACTACCATGGCCAAGAACAAGCCCACGCTGGACATAGAGCTCCAGAAGACCGAGGCCACCCAACTGGCAACCCTAAGGAAACTATGTATTGAGGGAAAAATCACCAACGTGACAACCGACTCAAGGTGCCCCACCCAAGGGGAAGCGATCTTACCTGAGGAGCAAGACCAGAACTACGTGTGTAAGCACACATACGTGGACAGAGGCTGGGGAAACGGTTGTGGTTTGTTTGGCAAGGGAAGCTTGGTAACATGTGCAAAATTTCAATGTTTGGAATTAATAGAGGGAAAAGTGGTGCAGCATGAGAATCTCAAATACACCGTCATCATCACAGTGCACACAGGAGACCAACACCAGGTGGGAAATGAAACGCAGGGAGTCACGGCTGAGATAACACCTCAGGCATCAACCGTCGAAGCCATCCTACCTGAATATGGAACCCTTGGGCTAGAATGCTCACCACGGACAGGTTTGGATTTCAATGAAATGATTTTGTTGACAATGAAGAACAAAGCATGGATGGTACATAGACAATGGTTTTTTGACCTACCTTTACCATGGACATCAGGGGCTACAACAGAAACACCAACCTGGAATAAGAAAGAGCTTCTTGTGACATTCAAAAACGCACACGCAAAAAAACAAGAGGTAGTGGTCCTTGGATCGCAAGAGGGAGCAATGCACACAGCACTGACAGGAGCTACAGAGATCCAAACCTCAGGAGGCACAAGTATTTTTGCGGGGCACTTGAAATGCAGACTCAAGATGGACAAATTGGAACTCAAGGGGATGAGCTATGCAATGTGCTCAAATGCCTTTGTGTTGAAGAAAGAAGTTTCTGAAACACAACATGGGACAATACTCATTAAGGTCGAGTACAAAGGGGAAGACGCACCTTGCAAGATTCCCTTCTCCACGGAGGATGGACAAGGGAAAGCCCACAATGGCAGACTCATCACAGCTAACCCAGTGGTGACCAAGAAGGAGGAGCCTGTCAATATTGAGGCAGAACCCCCTTTTGGGGAAAGTAACATAATAATTGGAATAGGAGACAAAGCCTTGAAAATCAATTGGTACAAGAAGGGAAGCTCGATTGGGAAGATGTTCGAGGCCACTGCCAGAGGTGCAAGGCGCATGGCCATCTTGGGAGACACAGCCTGGGACTTCGGATCAGTAGGTGGTGTTTTAAATTCACTAGGGAAAATGGTGCACCAAATATTTGGAAGTGCTTACACGGCACTTTTTAGTGGAGTCTCCTGGATAATGAAAATTGGAATAGGTGTCCTTTTAACTTGGATAGGGTTGAATTCAAAAAACACTTCTATGTCATTTTCATGCATTGTGATAGGAATCATCACACTCTATCTGGGAGCCGTGGTGCAAGCT
>DV3/CYD14/INDONESIA/084/2013
TTCCACTTGACTTCACGAGATGGAGAGCCGCGTATGATTGTGGGGAAGAATGAGAGAGGAAAATCCCTACTTTTTAAGACAGCCTCTGGAATCAACATGTGCACACTCATAGCCATGGATTTGGGAGAAATGTGTGACGACACGGTCACTTACAAATGCCCCCTCATTACTGAAGTGGAGCCTGAAGACATTGACTGCTGGTGCAACCTCACATCGACGTGGGTGACCTACGGAACGTGCAACCAAGCTGGAGAGCATAGACGCGATAAGAGATCGGTGGCGTTAGCTCCTCATGTCGGTATGGGACTGGACACACGCGCCCAAACCTGGATGTCGGCTGAAGGAGCTTGGAGACAAGTTGAGAAGGTAGAGACATGGGCCTTTAGGCATCCAGGGTTCACAATACTAGCCCTATTTCTTGCCCATTATATAGGCACTTCCTTGACCCAGAAAGTGGTCATTTTCATACTACTAATGCTGGTCACCCCATCCATGACAATGAGATGTGTGGGAGTGGGAAACAGAGATTTTGTGGAAGGCCTATCAGGAGCTACGTGGGTTGACGTGGTGCTCGAACACGGTGGGTGTGTGACTACCATGGCTAAGAATAAGCCCACGCTGGACATAGAGCTCCAGAAGACCGAGGCTACCCAACTGGCAACCCTAAGGAAACTATGTATTGAGGGAAAAATCACCAACGTGACAACCGACTCAAGGTGCCCCACTCAAGGGGAAGCGATTCTACCTGAGGAGCAGGACCAGAACTACGTGTGTAAGCACACATACGTGGACAGAGGCTGGGGAAACGGTTGTGGTTTGTTTGGCAAGGGAAGCTTGGTAACATGCGCAAAATTTCAATGTTTGGAATCAATAGAGGGAAAAGTGGTGCAGCATGAGAACCTCAAATACACCGTCATCATCACAGTGCACACAGGAGACCAACACCAGGTGGGAAATGAAACGCAGGGAGTCACGGCTGAGATAACACCCCAGGCATCAACCGTCGAAGCCATCTTACCCGAATATGGAACCCTTGGGCTAGAATGCTCACCACGAACAGGTTTGGATTTCAATGAAATGATTTTGTTGACGATGAAGAACAAAGCATGGATGGTACATAGACAATGGTTTTTTGACCTACCTCTACCATGGACTTCAGGGGCTACAACAGAAACACCAACCTGGAATAAGAAAGAGCTTCTTGTGACATTTAAAAACGCACACGCAAAAAAACAAGAGGTAGTAGTTCTTGGATCGCAAGAGGGAGCAATGCACACAGCATTGACAGGAGCTACAGAGATCCAAACCTCAGGAGGCACAAGTATTTTTGCGGGGCACTTGAAATGCAGACTCAAGATGGACAAATTGGAACTCAAGGGGATGAGCTATGCAATGTGCTCAAATGCCTTTGTGTTGAAGAAAGAAGTCTCTGAAACACAACATGGGACAATACTCATTAAGGTCGAGTACAAAGGGGAAGACGCACCTTGCAAGATTCCTTTCTCCACGGAGGATGGACAAGGGAAAGCCCACAATGGCAGACTGATCACAGCTAACCCAGTGGTAACCAAGAGGGAGGAGCCCGTCAATATCGAGGCAGAACCCCCCTTTGGTGAAAGTAATATAATAATTGGAATAGGAGACAAAGCCTTGAAAATCAATTGGTACAAGAAGGGAAGCTCGATTGGGAAGATGTTCGAGGCCACTGCCAGAGGTGCAAGGCGCATGGCCATCTTGGGAGACACAGCCTGGGACTTTGGATCAGTAGGTGGTGTTTTAAATTCACTAGGGAAAATGGTGCATCAAATATTTGGAAGCGCTTACACGGCACTTTTTAGTGGAGTCTCCTGGATAATGAAAATTGGAATAGGTGTCCTTTTAACTTGGATAGGGTTGAATTCAAAAAACACTTCTATGTCATTTTCATGCATTGTGATAGGAATCATCACACTCTATCTGGGAGCCGTGGTGCAAGCT
>DV3/CYD14/PHILIPPINES/074/2012
TTCCACTTGACTTCACGAGATGGAGAGCCGCGCATGATTGTGGGGAAGAATGAAAGAGGAAAATCCCTACTTTTTAAGACAGCCTCTGGAATCAACATGTGCACACTTATAGCCATGGATTTGGGAGAGATGTGTGATGACACGGTCACTTACAAATGCCCCCTCATTACTGAAGTGGAACCTGAAGACATTGACTGCTGGTGCAATCTCACGTCCACCTGGGTGACCTACGGAACGTGCAATCAAGCTGGAGAGCATAGACGCGATAAGAGATCGGTGGCGCTAGCTCCCCATGTCGGCATGGGACTGGACACACGCGCCCAAACCTGGATGTCGGCTGAAGGAGCTTGGAGACAAGTCGAGAAGGTAGAGACATGGGCCTTTAGGCATCCAGGGTTTACAGTATTAGCCCTATTTCTTGCTCATTACATAGGTACTTCCTTGACCCAGAAAGTGGTCATCTTCATATTACTAATGCTGGTCACCCCATCCATGACAATGAGGTGTGTGGGAGTAGGAAACAGAGATTTTGTGGAAGGCCTATCAGGAGCCACGTGGGTTGACGTGGTGCTCGAGCACGGTGGGTGTGTGACTACCATGGCTAAGAACAAGCCCACGCTGGATATAGAGCTCCAGAAGACCGAGGCCACCCAACTGGCGACCCTAAGAAAACTATGCATTGAGGGAAAGATTACCAACGTAACAACTGACTCAAGGTGCCCCACCCAAGGGGAAGCGACTTTACCTGAGGAGCAGGACCAAAACTACGTGTGTAAGCACACATACGTGGACAGAGGCTGGGGAAACGGTTGTGGTTTGTTTGGCAAGGGAAGCTTGGTAACATGCGCGAAATTTCAATGTCTGGAATCAATAGAGGGAAAAGTGGTGCAGCATGAGAACCTCAAATACACTGTTATCATCACAGTGCACACAGGAGACCAACACCAGGTGGGAAATGAAACGCAGGGGGTCACGGCCGAGATAACACCACAGGCATCAACCGTTGAAGCCACCTTACCTGAATATGGAACTCTTGGGCTAGAATGCTCACCACGGACAGGTTTGGATTTCAATGAAATGATCTTGTTGACAATGAAGAACAAAGCATGGATGGTACATAGACAATGGTTTTTAGACCTACCTCTACCATGGACGGCAGGAGCTACAACAGAAACACCAACATGGAACAAGAAAGAGCTTCTTGTGACATTCAAAAATGCACATGCAAAAAAACAAGAAGTAGTAGTCCTTGGATCGCAAGAGGGAGCAATGCACACAGCACTGACAGGAGCCACAGAGATCCAAACCTCAGGAGGCACAAGCATCTTTGCGGGGCACTTAAAATGCAGACTTAAGATGGACAAATTGGAACTCAAGGGGATGAGCTATGCAATGTGCTTGAATGCCTTTGTGTTAAAGAAAGAAGTCTCCGAAACGCAACATGGGACAATACTCATTAAGGTTGAGTACAAAGGGGAAGATGCACCTTGCAAGATTCCTTTCTCCACGGAGGATGGACAAGGGAAAGCTCACAATGGCAGACTAATCACAGCTAACCCAGTGGTGACCAAGAAGGAGGAGCCCGTCAATATTGAGGCAGAACCTCCTTTTGGGGAAAGCAACATAGTGATTGGAATTGGAGACAAAGCTTTGAAAATCAACTGGTACAAGAAGGGAAGCTCGATTGGGAAGATGTTTGAGGCCACTGCCAGAGGTGCAAGGCGCATGGCCATCCTGGGAGACACAGCCTGGGACTTTGGATCAGTAGGCGGTGTTTTAAATTCACTAGGAAAAATGGTGCATCAAATATTTGGAAGTGCTTACACGGCCCTATTTAGTGGAGTCTCCTGGATAATGAAAATTGGAATAGGTGTCCTTTTAACCTGGATAGGGTTGAACTCAAAAAACACTTCCATGTCATTTTCATGCATTGTGATAGGAATCATTACACTCTATCTGGGAGCCGTGGTGCAAGCT
>DV3/CYD14/PHILIPPINES/075/2012
TTCCACTTGACTTCACGAGATGGAGAGCCGCGCATGATTGTGGGGAAGAATGAAAGAGGAAAATCCCTACTTTTTAAGACAGCCTCTGGAATCAACATGTGCACACTTATAGCCATGGATTTGGGAGAGATGTGTGATGACACGGTCACTTACAAATGCCCCCTCATTACTGAAGTGGAGCCTGAAGACATTGACTGCTGGTGCAACCTCACATCGACATGGGTGACCTACGGAACGTGCAATCAAGCTGGAGAGCATAGACGCGATAAGAGATCGGTGGCGCTAGCTCCCCATGTCGGCATGGGACTGGACACACGCGCCCAAACCTGGATGTCGGCTGAAGGAGCTTGGAGACAAGTCGAGAAGGTAGAGACATGGGCCTTTAGGCATCCAGGGTTTACAGTATTAGCCCTATTTCTTGCTCATTACATAGGCACTTCCTTGACCCAGAAAGTGGTCATCTTCATATTACTAATGCTGGTCACCCCATCCATGACAATGAGGTGTGTGGGAGTAGGAAACAGAGATTTTGTGGAAGGCCTATCAGGAGCCACGTGGGTTGACGTGGTGCTCGAGCACGGTGGGTGTGTGACTACCATGGCTAAGAACAAGCCCACGCTGGATATAGAGCTCCAGAAGACCGAGGCCACCCAACTGGCGACCCTAAGAAAACTATGCATTGAGGGAAAGATTACCAACGTAACAACTGACTCAAGGTGCCCCACCCAAGGGGAAGCGACTTTACCTGAGGAGCAGGACCAAAACTACGTGTGTAAGCACACATACGTGGACAGAGGCTGGGGAAACGGTTGTGGTTTGTTTGGCAAGGGAAGCTTGGTAACATGCGCGAAATTTCAATGTCTGGAATCAATAGAGGGAAAAGTGGTGCAGCATGAGAACCTCAAATACACTGTTATCATCACAGTGCACACAGGAGACCAACACCAGGTGGGAAATGAAACGCAGGGGGTCACGGCCGAGATAACACCACAGGCATCAACCGTTGAAGCCACCTTACCTGAATATGGAACTCTTGGGCTAGAATGCTCACCACGGACAGGTTTGGATTTCAATGAAATGATCTTGTTGACAATGAAGAACAAAGCATGGATGGTACATAGACAATGGTTTTTTGACCTACCTCTACCATGGACATCAGGGGCTACAACAGAAACACCAACATGGAACAAGAAAGAGCTTCTTGTGACATTCAAAAATGCACATGCAAAAAAACAAGAAGTAGTAGTCCTTGGATCGCAAGAGGGAGCAATGCACACAGCACTGACAGGAGCCACAGAGATCCAAACCTCAGGAGGCACAAGCATCTTTGCGGGGCACTTAAAATGCAGACTTAAGATGGACAAATTGGAACTCAAGGGGATGAGCTATGCAATGTGCTTGAATGCCTTTGTCTTAAAGAAAGAAGTCTCCGAAACGCAACATGGGACAATACTCATTAAGGTTGAGTACAAAGGGGAAGATGCACCTTGCAAGATTCCTTTCTCCACGGAGGATGGACAAGGGAAAGCTCACAATGGCAGACTAATCACAGCTAACCCAGTGGTGACCAAGAAGGAGGAGCCCGTCAATATTGAGGCAGAACCTCCTTTTGGGGAAAGCAACATAGTGATTGGAATTGGAGACAAAGCTTTGAAAATCAACTGGTACAAGAAGGGAAGCTCGATTGGGAAGATGTTTGAGGCCACTGCCAGAGGTGCAAGGCGCATGGCCATCCTGGGAGACACAGCCTGGGACTTTGGATCAGTAGGCGGTGTTTTAAATTCACTAGGAAAAATGGTGCATCAAATATTTGGAAGTGCTTACACGGCCCTATTTAGTGGAGTCTCCTGGATAATGAAAATTGGAATAGGTGTCCTTTTAACCTGGATAGGGTTGAACTCAAAAAACACTTCCATGTCATTTTCATGCATTGTGATAGGAATCATTACACTCTATCTGGGAGCCGTGGTGCAAGCT
>DV3/CYD14/PHILIPPINES/076/2012
TTCCACTTGACTTCACGAGATGGAGAGCCACGCATGATTGTGGGGAAGAATGAAAGAGGAAAATCCCTACTTTTTAAGACAGCCTCTGGAATCAACATGTGCACACTTATAGCCATGGATTTGGGAGAGATGTGTGATGACACGGTCACTTACAAATGCCCCCTCATTACTGAAGTGGAGCCTGAAGACATTGACTGCTGGTGCAATCTCACATCGACATGGGTGACCTACGGAACGTGCAATCAAGCTGGAGAGCATAGACGCGATAAGAGATCGGTGGCGCTAGCTCCCCATGTCGGCATGGGACTGGACACACGCGCCCAAACCTGGATGTCGGCTGAAGGAGCTTGGAGACAAGTCGAGAAGGTAGAGACATGGGCCTTTAGGCATCCAGGGTTTACAGTATTAGCCCTATTTCTTGCTCATTACATAGGCACTTCCTTGACCCAGAAAGTGGTCATCTTCATATTACTAATGCTGGTCACCCCATCCATGACAATGAGGTGTGTGGGAGTAGGAAACAGAGATTTTGTGGAAGGCCTATCAGGAGCCACGTGGGTTGACGTGGTGCTCGAGCACGGTGGGTGTGTGACTACCATGGCTAAGAACAAGCCCACGCTGGATATAGAGCTCCAGAAGACCGAGGCCACCCAACTGGCGACCCTAAGAAAACTATGCATTGAGGGAAAGATTACCAACGTAACGACTGACTCAAGGTGCCCCACCCAAGGGGAAGCGACTTTACCTGAGGAGCAGGACCAGAACTACGTGTGTAAGCACACATACGTGGACAGAGGCTGGGGAAACGGTTGTGGTTTGTTTGGCAAGGGAAGCTTGGTAACATGCGCGAAATTTCAATGTCTGGAATCAATAGAGGGAAAAGTGGTGCAGCATGAGAACCTCAAATACACTGTTATCATCACAGTGCACACAGGAGACCAACACCAGGTGGGAAATGAAACGCAGGGGGTCACGGCCGAGATAACACCACAGGCATCAACCGTTGAAGCCATCTTACCTGAATATGGAACTCTTGGGCTAGAATGCTCACCACGGACAGGTTTGGATTTCAATGAAATGATCTTGTTGACAATGAAGAACAAAGCATGGATGGTACATAGACAATGGTTTTTTGACCTACCTCTACCATGGACATCAGGGGCTACAACAGAAACACCAACATGGAACAAGAAAGAGCTTCTTGTGACATTCAAAAATGCACATGCAAAAAAACAAGAAGTAGTAGTCCTTGGATCGCAAGAGGGAGCAATGCACACAGCACTGACAGGAGCCACAGAGATCCAAACCTCAGGAGGCACAAGCATCTTTGCGGGGCACTTAAAATGCAGACTTAAGATGGACAAATTGGAACTCAAGGGGATGAGCTATGCAATGTGCTTGAATGCCTTTGTGTTAAAGAAAGAAGTCTCCGAAACGCAACATGGGACAATACTCATTAAGGTTGAGTACAAAGGGGAAGATGCACCTTGCAAGATTCCTTTCTCCACGGAGGATGGACAAGGGAAAGCCCATAATGGCAGACTGATCACAGCCAACCCAGTGGTGACCAAGAAGGAGGAGCCTGTCAATATTGAGGCAGAACCTCCTTTTGGGGAAAGTAACATAGTGATTGGAATTGGAGACAAAGCCTTGAAAATCAATTGGTACAAGAAGGGAAGCTCGATTGGGAAGATGTTCGAGGCCACTGCCAGAGGTGCAAGGCGCATGGCCATCCTGGGAGACACAGCCTGGGACTTTGGATCAGTAGGTGGTGTTTTAAATTCACTAGGGAAAATGGTGCATCAAATATTTGGAAGTGCTTACACGGCCCTATTTAGTGGAGTCTCCTGGATAATGAAAATTGGAATAGGTGTCCTTTTAACCTGGATAGGGTTGAACTCAAAAAACACTTCTATGTCATTTTCATGCATTGTGATAGGAATCATTACACTCTATCTGGGAGCCGTGGTGCAAGCT
>DV3/CYD14/PHILIPPINES/077/2012
TTCCACTTGACTTCACGAGATGGAGAGCCACGCATGATTGTGGGGAAGAATGAAAGAGGAAAATCCCTACTTTTTAAGACAGCCTCTGGAATCAACATGTGCACACTTATAGCCATGGATTTGGGAGAGATGTGTGATGACACGGTCACTTACAAATGCCCCCTCATTACTGAAGTGGAGCCTGAAGACATTGACTGCTGGTGCAACCTTACATCGACATGGGTGACCTACGGAACGTGCAATCAAGCTGGAGAGCATAGACGCGATAAGAGATCGGTGGCGCTAGCTCCCCATGTCGGCATGGGACTGGACACACGCGCCCAAACCTGGATGTCGGCTGAAGGAGCTTGGAGACAAGTCGAGAAGGTAGAGACATGGGCCTTTAGGCATCCAGGGTTTACAGTATTAGCCCTATTTCTTGCTCATTACATAGGCACTTCCTTGACCCAGAAAGTGGTCATCTTCATATTGCTAATGCTGGTCACCCCATCCATGACAATGAGGTGTGTGGGAGTAGGAAACAGAGATTTTGTGGAAGGCCTATCAGGAGCCACGTGGGTTGACGTGGTGCTCGAGCACGGTGGGTGTGTGACTACCATGGCTAAGAACAAGCCCACGCTGGATATAGAGCTCCAGAAGACCGAGGCCACCCAACTGGCGACCCTAAGAAAACTATGCATTGAGGGAAAGATTACCAACGTAACGACTGACTCAAGGTGCCCCACCCAAGGGGAAGCGACTTTACCTGAGGAGCAGGACCAAAACTACGTGTGTAAGCACACATACGTGGACAGAGGCTGGGGAAACGGTTGTGGTTTGTTTGGCAAGGGAAGCTTGGTAACATGCGCGAAATTTCAATGTCTGGAATCAATAGAGGGAAAAGTGGTGCAGCATGAGAACCTCAAATACACTGTTATCATCACAGTGCACACAGGAGACCAACACCAGGTGGGAAATGAAACGCAGGGGGTCACGGCCGAGATAACACCACAGGCATCAACCGTTGAAGCCATCTTACCTGAATATGGAACTCTTGGGCTAGAATGCTCACCACGGACAGGTTTGGATTTCAATGAAATGATCTTGTTGACAATGAAGAACAAAGCATGGATGGTACATAGACAATGGTTTTTTGACCTACCTCTACCATGGACATCAGGGGCTACAACAGAAACACCAACATGGAACAAGAAAGAGCTTCTTGTGACATTCAAAAATGCACATGCAAAAAAACAAGAAGTAGTAGTCCTTGGATCGCAAGAGGGAGCAATGCACACAGCACTGACAGGAGCCACAGAGATCCAAACCTCAGGAGGCACAAGCATCTTTGCGGGGCACTTAAAATGCAGACTTAAGATGGACAAATTGGAACTCAAGGGGATGAGCTATGCAATGTGCTTGAATGCCTTTGTGTTAAAGAAAGAAGTCTCCGAAACGCAACATGGGACAATACTCATTAAGGTTGAGTACAAAGGGGAAGATGCACCTTGCAAGATTCCTTTCTCCACGGAGGATGGACAAGGGAAAGCTCACAATGGCAGACTAATCACAGCTAACCCAGTGGTAACCAAGAAGGAGGAGCCCGTCAATATTGAGGCAGAACCTCCTTTTGGGGAAAGCAACATAGTGATTGGAATTGGAGACAAAGCTTTGAAAATCAACTGGTACAAGAAAGGAAGCTCGATTGGGAAGATGTTTGAGGCCACTGCCAGAGGTGCAAGGCGCATGGCCATCCTGGGAGACACAGCCTGGGACTTTGGATCAGTAGGCGGTGTTTTAAATTCACTAGGAAAAATGGTGCATCAAATATTTGGAAGTGCTTACACGGCCCTATTTAGTGGAGTCTCCTGGATAATGAAAATTGGAATAGGTGTCCTTTTAACCTGGATAGGGTTGAACTCAAAAAACACTTCCATGTCATTTTCATGCATTGTGATAGGAATCATTACACTCTATCTGGGAGCCGTGGTGCAAGCT
>DV3/CYD14/PHILIPPINES/078/2012
TTCCACTTGACTTCACGAGATGGAGAGCCACGCATGATTGTGGGGAAGAATGAAAGAGGAAAATCCCTACTTTTTAAGACAGCCTCTGGAATCAACATGTGCACACTTATAGCCATGGATTTGGGAGAGATGTGTGATGACACGGTCACTTACAAATGCCCCCTCATTACTGAAGTGGAGCCTGAAGACATTGACTGCTGGTGCAACCTTACATCGACATGGGTGACCTACGGAACGTGCAATCAAGCTGGAGAGCATAGACGCGATAAGAGATCGGTGGCGCTAGCTCCCCATGTCGGCATGGGACTGGACACACGCGCCCAAACCTGGATGTCGGCTGAAGGAGCTTGGAGACAAGTCGAGAAGGTAGAGACATGGGCCTTTAGGCATCCAGGGTTTACAGTATTAGCCCTATTTCTTGCTCATTACATAGGCACTTCCTTGACCCAGAAAGTGGTCATCTTCATATTGCTAATGCTGGTCACCCCATCCATGACAATGAGGTGTGTGGGAGTAGGAAACAGAGATTTTGTGGAAGGCCTATCAGGAGCCACGTGGGTTGACGTGGTGCTCGAGCACGGTGGGTGTGTGACTACCATGGCTAAGAACAAGCCCACGCTGGATATAGAGCTCCAGAAGACCGAGGCCACCCAACTGGCGACCCTAAGAAAACTATGCATTGAGGGAAAGATTACCAACGTAACGACTGACTCAAGGTGCCCCACCCAAGGGGAAGCGACTTTACCTGAGGAGCAGGACCAGAACTACGTGTGTAAGCACACATACGTGGACAGAGGCTGGGGAAACGGTTGTGGTTTGTTTGGCAAGGGAAGCTTGGTAACATGCGCGAAATTTCAATGTCTGGAATCAATAGAGGGAAAAGTGGTGCAGCATGAGAACCTCAAATACACTGTTATCATCACAGTGCACACAGGAGACCAACACCAGGTGGGAAATGAAACGCAGGGGGTCACGGCCGAGATAACACCACAGGCATCAACCGTTGAAGCCATCTTACCTGAATATGGAACTCTTGGGCTAGAATGCTCACCACGGACAGGTTTGGATTTCAATGAAATGATCTTGTTGACAATGAAGAACAAAGCATGGATGGTACATAGACAATGGTTTTTTGACCTACCTCTACCATGGACATCAGGGGCTACAACAGAAACACCAACATGGAACAAGAAAGAGCTTCTTGTGACATTCAAAAATGCACATGCAAAAAAACAAGAAGTAGTAGTCCTTGGATCGCAAGAGGGAGCAATGCACACAGCACTGACAGGAGCCACAGAGATCCAAACCTCAGGAGGCACAAGCATCTTTGCGGGGCACTTAAAATGCAGACTTAAGATGGACAAATTGGAACTCAAGGGGATGAGCTATGCAATGTGCTTGAATGCCTTTGTGTTAAAGAAAGAAGTCTCCGAAACGCAACATGGGACAATACTCATTAAGGTTGAGTACAAAGGGGAAGATGCACCTTGCAAGATTCCTTTCTCCACGGAGGATGGACAAGGGAAAGCTCACAATGGCAGACTAATCACAGCTAACCCAGTGGTAACCAAGAAGGAGGAGCCCGTCAATATTGAGGCAGAACCTCCTTTTGGGGAAAGCAACATAGTGATTGGAATTGGAGACAAAGCTTTGAAAATCAACTGGTACAAGAAAGGAAGCTCGATTGGGAAGATGTTTGAGGCCACTGCCAGAGGTGCAAGGCGCATGGCCATCCTGGGAGACACAGCCTGGGACTTTGGATCAGTAGGCGGTGTTTTAAATTCACTAGGAAAAATGGTGCATCAAATATTTGGAAGTGCTTACACGGCCCTATTTAGTGGAGTCTCCTGGATAATGAAAATTGGAATAGGTGTCCTTTTAACCTGGATAGGGTTGAACTCAAAAAACACTTCCATGTCATTTTCATGCATTGTGATAGGAATCATTACACTCTATCTGGGAGCCGTGGTGCAAGCT
>DV3/CYD14/PHILIPPINES/079/2012
TTCCACTTGACTTCACGAGATGGAGAGCCACGCATGATTGTGGGGAAGAATGAAAGAGGAAAATCCCTACTTTTTAAGACAGCCTCTGGAATCAACATGTGCACACTTATAGCCATGGATTTGGGAGAGATGTGTGATGACACGGTCACTTACAAATGCCCCCTCATTACTGAAGTGGAGCCTGAAGACATTGACTGCTGGTGCAACCTCACATCGACATGGGTGACCTACGGAACGTGCAATCAAGCTGGAGAGCATAGACGCGATAAGAGATCGGTGGCGCTAGCTCCCCATGTCGGCATGGGACTGGACACACGCGCCCAAACCTGGATGTCGGCTGAAGGAGCTTGGAGACAAGTCGAGAAGGTAGAGACATGGGCCTTTAGGCATCCAGGGTTTACAGTATTAGCCCTATTTCTTGCTCATTACATAGGCACTTCCTTGACCCAGAAAGTGGTCATCTTCATATTGCTAATGCTGGTCACCCCATCCATGACAATGAGGTGTGTGGGAGTAGGAAACAGAGATTTTGTGGAAGGCCTATCAGGAGCCACGTGGGTTGACGTGGTGCTCGAGCACGGTGGGTGTGTGACTACCATGGCTAAGAACAAGCCCACGCTGGATATAGAGCTCCAGAAGACCGAGGCCACCCAACTGGCGACCCTAAGAAAACTATGCATTGAGGGAAAGATTACCAACGTAACGACTGACTCAAGGTGCCCCACCCAAGGGGAAGCGACTTTACCTGAGGAGCAGGACCAGAACTACGTGTGTAAGCACACATACGTGGACAGAGGCTGGGGAAACGGTTGTGGTTTGTTTGGCAAGGGAAGCTTGGTAACATGCGCGAAATTTCAATGTCTGGAATCAATAGAGGGAAAAGTGGTGCAGCATGAGAACCTCAAATACACTGTTATCATCACAGTGCACACAGGAGACCAACACCAGGTGGGAAATGAAACGCAGGGGGTCACGGCCGAGATAACACCACAGGCATCAACCGTTGAAGCCATCTTACCTGAATATGGAACTCTTGGGCTAGAATGCTCACCACGGACAGGTTTGGATTTCAATGAAATGATCTTGTTGACAATGAAGAACAAAGCATGGATGGTACATAGACAATGGTTTTTTGACCTACCTCTACCATGGACATCAGGGGCTACAACAGAAACACCAACATGGAACAAGAAAGAGCTTCTTGTGACATTCAAAAATGCACATGCAAAAAAACAAGAAGTAGTAGTCCTTGGATCGCAAGAGGGAGCAATGCACACAGCACTGACAGGAGCCACAGAGATCCAAACCTCAGGAGGCACAAGCATCTTTGCGGGGCACTTAAAATGCAGACTTAAGATGGACAAATTGGAACTCAAGGGGATGAGCTATGCAATGTGCTTGAATGCCTTTGTGTTAAAGAAAGAAGTCTCCGAAACGCAACATGGGACAATACTCATTAAGGTTGAGTACAAAGGGGAAGATGCACCTTGCAAGATTCCTTTCTCCACGGAGGATGGACAAGGGAAAGCTCACAATGGCAGACTAATCACAGCTAACCCAGTGGTAACCAAGAAGGAGGAGCCCGTCAATATTGAGGCAGAACCTCCTTTTGGGGAAAGCAACATAGTGATTGGAATTGGAGACAAAGCTTTGAAAATCAACTGGTACAAGAAAGGAAGCTCGATTGGGAAGATGTTTGAGGCCACTGCCAGAGGTGCAAGGCGCATGGCCATCCTGGGAGACACAGCCTGGGACTTTGGATCAGTAGGCGGTGTTTTAAATTCACTAGGAAAAATGGTGCATCAAATATTTGGAAGTGCTTACACGGCCCTATTTAGTGGAGTCTCCTGGATAATGAAAATTGGAATAGGTGTCCTTTTAACCTGGATAGGGTTGAACTCAAAAAACACTTCCATGTCATTTTCATGCATTGTGATAGGAATCATTACACTCTATCTGGGAGCCGTGGTGCAAGCT
>DV3/CYD14/PHILIPPINES/441/2011
TTCCACTTGACTTCACGAGATGGAGAGCCGCGCATGATTGTGGGGAAGAATGAAAGAGGAAAATCCCTACTTTTTAAGACAGCCTCTGGAATCAACATGTGCACACTTATAGCCATGGATTTGGGAGAGATGTGTGATGACACGGTCACTTACAAATGCCCCCTCATTACTGAAGTGGAGCCTGAAGACATTGACTGCTGGTGCAACCTCACATCGACATGGGTGACCTACGGAACGTGCAACCAAGCTGGAGAGCATAGACGCGATAAGAGATCGGTGGCGCTAGCTCCCCATGTCGGCATGGGACTGGACACACGCGCCCAAACCTGGATGTCGGCTGAAGGAGCTTGGAGACAAGTCGAGAAGGTAGAGACATGGGCCTTTAGGCATCCAGGGTTTACAGTATTAGCCCTATTTCTTGCTCATTACATAGGCACTTCCTTGACCCAGAAAGTGGTCATCTTCATATTACTAATGCTGGTCACCCCATCCATGACAATGAGGTGTGTGGGAGTAGGAAACAGAGATTTTGTGGAAGGCCTATCAGGAGCCACGTGGGTTGACGTAGTGCTCGAGCACGGTGGGTGTGTGACTACCATGGCTAAGAACAAGCCCACGCTGGATATAGAGCTCCAAAAGACCGAGGCCACCCAACTGGCGACCCTAAGAAAACTATGCATTGAGGGAAAGATTACCAACGTAACAACTGACTCAAGGTGCCCCACCCAAGGGGAAGCGACTTTACCTGAGGAGCAGGACCAAAACTACGTGTGTAAGCACACATACGTGGACAGAGGCTGGGGAAACGGTTGTGGTTTGTTTGGCAAGGGAAGCTTGGTAACATGCGCGAAATTTCAATGTCTGGAATCAATAGAGGGAAAAGTGGTGCAGCATGAGAACCTCAAATACACTGTTATCATCACAGTGCACACAGGAGACCAACACCAGGTGGGAAATGAAACGCAGGGGGTCACGGCCGAGATAACACCACAGGCATCAACCGTTGAAGCCATCTTACCTGAATATGGAACTCTTGGGCTAGAATGCTCACCACGGACAGGTTTGGATTTCAATGAAATGATCTTGTTGACAATGAAGAACAAAGCATGGATGGTACATAGACAATGGTTTTTTGACCTACCTCTACCATGGACATCAGGGGCTACAACAGAAACACCAACATGGAACAAGAAAGAGCTTCTTGTGACATTCAAAAATGCACATGCAAAAAAACAAGAAGTAGTAGTCCTTGGATCGCAAGAGGGAGCAATGCACACAGCACTGACAGGAGCCACAGAGATCCAAACCTCAGGAGGCACAAGCATCTTTGCGGGGCACTTAAAATGCAGACTTAAGATGGACAAATTGGAACTCAAGGGGATGAGCTATGCAATGTGCTTGAATGCCTTTGTGTTAAAGAAAGAAGTCTCCGAAACGCAACATGGGACAATACTCATTAAGGTTGAGTACAAAGGGGAAGATGCACCTTGCAAGATTCCTTTCTCCACGGAGGATGGACAAGGGAAAGCTCACAATGGCAGACTAATCACAGCTAACCCAGTGGTAACCAAGAAGGAGGAGCCCGTCAATATTGAGGCAGAACCTCCTTTTGGGGAAAGCAACATAGTGATTGGAATTGGAGACAAAGCTTTGAAAATCAACTGGTACAAGAAGGGAAGCTCGATTGGGAAGATGTTTGAGGCCACTGCCAGAGGTGCAAGGCGCATGGCCATCCTGGGAGACACAGCCTGGGACTTTGGATCAGTAGGCGGTGTTTTAAATTCACTAGGAAAAATGGTGCATCAAATATTTGGAAGTGCTTACACGGCCCTATTTAGTGGAGTCTCCTGGATAATGAAAATTGGAATAGGTGTCCTTTTAACCTGGATAGGGTTGAACTCAAAAAACACTTCCATGTCATTTTCATGCATTGTGATAGGAATCATTACACTCTATCTGGGAGCCGTGGTGCAAGCT
>DV3/CYD14/PHILIPPINES/442/2012
TTCCACTTGACTTCACGAGATGGAGAGCCGCGCATGATTGTGGGGAAGAATGAAAGAGGAAAATCCCTACTTTTTAAGACAGCCTCTGGAATCAACATGTGCACACTTATAGCCATGGATTTGGGAGAGATGTGTGATGACACGGTCACTTACAAATGCCCCCTCATTACTGAAGTGGAGCCTGAAGACATTGACTGCTGGTGCAACCTTACATCGACATGGGTGACCTACGGAACGTGCAATCAAGCTGGAGAGCATAGACGCGATAAGAGATCGGTGGCGCTAGCTCCCCATGTCGGCATGGGACTGGACACACGCGCCCAAACCTGGATGTCGGCTGAAGGAGCTTGGAGACAAGTCGAGAAGGTAGAGACATGGGCCTTTAGGCATCCAGGGTTTACAGTATTAGCCCTATTTCTTGCTCATTACATAGGCACTTCCTTGACCCAGAAAGTGGTCATCTTCATATTACTAATGCTGGTCACCCCATCCATGACAATGAGGTGTGTGGGAGTAGGAAACAGAGATTTTGTGGAAGGCCTATCAGGAGCCACGTGGGTTGACGTGGTGCTCGAGCACGGTGGGTGTGTGACTACCATGGCTAAGAACAAGCCCACGCTGGATATAGAGCTCCAGAAGACCGAGGCCACCCAACTGGCGACCCTAAGAAAACTATGCATTGAGGGAAAGATTACCAACGTAACAACTGACTCAAGGTGCCCCACCCAAGGGGAAGCGACTTTACCTGAGGAGCAGGACCAAAACTACGTGTGTAAGCACACATACGTGGACAGAGGCTGGGGAAACGGTTGTGGTTTGTTTGGCAAGGGAAGCTTGGTAACATGCGCGAAATTTCAATGTCTGGAATCAATAGAGGGAAAAGTGGTGCAGCATGAGAACCTCAAATACACTGTTATCATCACAGTGCACACAGGAGACCAACACCAGGTGGGAAATGAAACGCAGGGGGTCACGGCCGAGATAACACCACAGGCATCAACCGTTGAAGCCACCTTACCTGAATATGGAACTCTTGGGCTAGAATGCTCACCACGGACAGGTTTGGATTTCAATGAAATGATCTTGTTGACAATGAAGAACAAAGCATGGATGGTACATAGACAATGGTTTTTTGACCTACCTCTACCATGGACATCAGGGGCTACAACAGAAACACCAACATGGAACAAGAAAGAGCTTCTTGTGACATTCAAAAATGCACATGCAAAAAAACAAGAAGTAGTAGTCCTTGGATCGCAAGAGGGAGCAATGCACACAGCACTGACAGGAGCCACAGAGATCCAAACCTCAGGAGGCACAAGCATCTTTGCGGGGCACTTAAAATGCAGACTTAAGATGGACAAATTGGAACTCAAGGGGATGAGCTATGCAATGTGCTTGAATGCCTTTGTGTTAAAGAAAGAAGTCTCCGAAACGCAACATGGGACAATACTCATTAAGGTTGAGTACAAAGGGGAAGATGCACCTTGCAAGATTCCTTTCTCCACGGAGGATGGACAAGGGAAAGCTCACAATGGCAGACTAATCACAGCTAACCCAGTGGTGACCAAGAAGGAGGAGCCCGTCAATATTGAGGCAGAACCTCCTTTTGGGGAAAGCAACATAGTGATTGGAATTGGAGACAAAGCTTTGAAAATCAACTGGTACAAGAAGGGAAGCTCGATTGGGAAGATGTTTGAGGCCACTGCCAGAGGTGCAAGGCGCATGGCCATCCTGGGAGACACAGCCTGGGACTTTGGATCAGTAGGCGGTGTTTTAAATTCACTAGGAAAAATGGTGCATCAAATATTTGGAAGTGCTTACACGGCCCTATTTAGTGGAGTCTCCTGGATAATGAAAATTGGAATAGGTGTCCTTTTAACCTGGATAGGGTTGAACTCAAAAAACACTTCCATGTCATTTTCATGCATTGTGATAGGAATCATTACACTCTATCTGGGAGCCGTGGTGCAAGCT
>DV3/CYD14/PHILIPPINES/443/2012
TTCCACTTGACTTCACGAGATGGAGAGCCGCGCATGATTGTGGGGAAGAATGAAAGAGGAAAATCCCTACTTTTTAAGACAGCCTCTGGAATCAACATGTGCACACTTATAGCCATGGATTTGGGAGAGATGTGTGATGACACGGTCACTTACAAATGCCCCCTCATTACTGAAGTGGAGCCTGAAGACATTGACTGCTGGTGCAACCTTACATCGACATGGGTGACCTACGGAACGTGCAATCAAGCTGGAGAGCATAGACGCGATAAGAGATCGGTGGCGCTAGCTCCCCATGTCGGCATGGGACTGGACACACGCGCCCAAACCTGGATGTCGGCTGAAGGAGCTTGGAGACAAGTCGAGAAGGTAGAGACATGGGCCTTTAGGCATCCAGGGTTTACAGTATTAGCCCTATTTCTTGCTCATTACATAGGCACTTCCTTGACCCAGAAAGTGGTCATCTTCATATTACTAATGCTGGTCACCCCATCCATGACAATGAGGTGTGTGGGAGTAGGAAACAGAGATTTTGTGGAAGGCCTATCAGGAGCCACGTGGGTTGACGTGGTGCTCGAGCACGGTGGGTGTGTGACTACCATGGCTAAGAACAAGCCCACGCTGGATATAGAGCTCCAGAAGACCGAGGCCACCCAACTGGCGACCCTAAGAAAACTATGCATTGAGGGAAAGATTACCAACGTAACAACTGACTCAAGGTGCCCCACCCAAGGGGAAGCGACTTTACCTGAGGAGCAGGACCAAAACTACGTGTGTAAGCACACATACGTGGACAGAGGCTGGGGAAACGGTTGTGGTTTGTTTGGCAAGGGAAGCTTGGTAACATGCGCGAAATTTCAATGTCTGGAATCAATAGAGGGAAAAGTGGTGCAGCATGAGAACCTCAAATACACTGTTATCATCACAGTGCACACAGGAGACCAACACCAGGTGGGAAATGAAACGCAGGGGGTCACGGCCGAGATAACACCACAGGCATCAACCGTTGAAGCCACCTTACCTGAATATGGAACTCTTGGGCTAGAATGCTCACCACGGACAGGTTTGGATTTCAATGAAATGATCTTGTTGACAATGAAGAACAAAGCATGGATGGTACATAGACAATGGTTTTTTGACCTACCTCTACCATGGACATCAGGGGCTACAACAGAAACACCAACATGGAACAAGAAAGAGCTTCTTGTGACATTCAAAAATGCACATGCAAAAAAACAAGAAGTAGTAGTCCTTGGATCGCAAGAGGGAGCAATGCACACAGCACTGACAGGAGCCACAGAGATCCAAACCTCAGGAGGCACAAGCATCTTTGCGGGGCACTTAAAATGCAGACTTAAGATGGACAAATTGGAACTCAAGGGGATGAGCTATGCAATGTGCTTGAATGCCTTTGTGTTAAAGAAAGAAGTCTCCGAAACGCAACATGGGACAATACTCATTAAGGTTGAGTACAAAGGGGAAGATGCACCTTGCAAGATTCCTTTCTCCACGGAGGATGGACAAGGGAAAGCTCACAATGGCAGACTAATCACAGCTAACCCAGTGGTGACCAAGAAGGAGGAGCCCGTCAATATTGAGGCAGAACCTCCTTTTGGGGAAAGCAACATAGTGATTGGAATTGGAGACAAAGCTTTGAAAATCAACTGGTACAAGAAGGGAAGCTCGATTGGGAAGATGTTTGAGGCCACTGCCAGAGGTGCAAGGCGCATGGCCATCCTGGGAGACACAGCCTGGGACTTTGGATCAGTAGGCGGTGTTTTAAATTCACTAGGAAAAATGGTGCATCAAATATTTGGAAGTGCTTACACGGCCCTATTTAGTGGAGTCTCCTGGATAATGAAAATTGGAATAGGTGTCCTTTTAACCTGGATAGGGTTGAACTCAAAAAACACTTCCATGTCATTTTCATGCATTGTGATAGGAATCATTACACTCTATCTGGGAGCCGTGGTGCAAGCT
>DV3/CYD14/PHILIPPINES/444/2012
TTCCACTTGACTTCACGAGATGGAGAGCCGCGCATGATTGTGGGGAAGAATGAAAGAGGAAAATCCCTACTTTTCAAGACAGCCTCTGGAATCAACATGTGCACGCTCATAGCCATGGATTTGGGAGAGATGTGTGATGACACGGTCACTTACAAATGCCCCCTTATTACTGAAGTGGAGCCTGAAGACATTGACTGCTGGTGCAACCTCACATCGACATGGGTGACATACGGAACGTGCAATCAAGCTGGAGAGCATAGACGCGACAAGAGATCGGTGGCACTAGCTCCCCATGTCGGCATGGGACTAGACACACGCGCCCAAACCTGGATGTCGGCTGAAGGAGCTTGGAGACAAGTCGAGAAGGTAGAGACATGGGCCTTTAGGCATCCAGGGTTTACAATATTAGCCCTATTTCTTGCTCATTACATAGGTACTTCCTTGACCCAGAAAGTGGTCATCTTCATATTACTAATGCTGGTCACCCCATCCATGACAATGAGGTGTGTGGGAGTAGGAAACAGAGATTTTGTGGAAGGCCTATCAGGAGCCACGTGGGTTGACGTGGTGCTCGAGCACGGTGGGTGTGTGACTACCATGGCTAAGAACAAGCCCACGCTGGATATAGAGCTCCAGAAGACCGAGGCCACCCAACTGGCGACCCTAAGAAAACTATGCATTGAGGGAAAAATTACCAACGTAACAACCGACTCAAGGTGCCCCACCCAAGGGGAAGCGACTTTACCTGAGGAGCAGGACCAAAATTACGTGTGTAAGCACACATACGTGGACAGAGGCTGGGGAAACGGCTGTGGTTTGTTTGGCAAGGGAAGCTTGGTAACATGCGCGAAATTTCAATGTTTGGAATCAATAGAGGGAAAAGTGGTGCAGCATGAGAACCTCAAATACACTGTTATCATCACAGTGCATACAGGAGACCAACACCAGGTGGGAAATGAAACGCAGGGGGTCACGGCTGAGATAACACCACAGGCATCAACCGTTGAAGCCATCTTACCTGAATATGGAACTCTTGGGCTAGAATGCTCACCACGGACAGGTTTAGATTTCAATGAAATGATCTTGTTGACAATGAAGAACAAAGCATGGATGGTACATAGACAATGGTTTTTTGACCTACCCCTACCATGGACATCAGGGGCTACAACAGAAACACCAACATGGAATAAGAAAGAGCTTCTTGTGACATTCAAAAACGCACATGCAAAAAAACAAGAAGTAGTAGTTCTTGGATCGCAAGAGGGAGCAATGCACACAGCACTGACAGGAGCCACAGAGATCCAAACCTCAGGAGGCACAAGCATCTTTGCGGGGCACTTAAAATGCAGACTTAAGATGGACAAATTGGAACTCAAGGGGATGAGCTATGCAATGTGCTTGAATGCCTTTGTGTTAAAGAAAGAAGTCTCCGAAACGCAACATGGGACAATACTCATTAAGGTTGAGTACAAAGGGGAAGATGCACCCTGCAAGATTCCTTTCTCCACGGAGGATGGACAAGGGAAAGCTCACAATGGCAGACTAATCACAGCTAACCCAGTGGTGACCAAGAAGGAGGAGCCCGTCAATATTGAGGCAGAACCTCCTTTTGGGGAAAGCAACATAGTGATTGGAATTGGAGACAAAGCTTTGAAAATCAACTGGTACAAGAAGGGAAGCTCGATTGGGAAGATGTTCGAGGCCACTGCAAGAGGTGCAAGGCGCATGGCCATCCTGGGAGACACAGCCTGGGACTTTGGATCAGTAGGCGGTGTTTTAAATTCATTAGGAAAAATGGTGCATCAAATATTTGGAAGTGCTTACACGGCCCTATTTAGTGGAGTCTCCTGGATAATGAAAATTGGAATAGGTGTTCTTTTAACTTGGATAGGGTTGAACTCAAAAAACACTTCCATGTCATTTTCATGCATTGTGATAGGAATCATTACACTCTATCTGGGAGCCGTGGTGCAAGCT
>DV3/CYD14/PHILIPPINES/636/2012
TTCCACTTGACTTCACGAGATGGAGAGCCGCGCATGATTGTGGGGAAGAATGAAAGAGGAAAATCCCTACTTTTCAAGACAGCCTCTGGAATCAACATGTGCACACTTATAGCCATGGATTTGGGAGAGATGTGTGATGACACGGTCACTTACAAATGCCCCCTCATTACTGAAGTGGAGCCTGAAGACATTGATTGCTGGTGCAACCTTACATCGACATGGGTGACCTACGGAACGTGCAATCAAGCTGGAGAGCATAGACGCGATAAGAGATCGGTGGCACTAGCTCCCCACGTCGGCATGGGACTGGACACACGCGCCCAAACCTGGATGTCAGCTGAAGGAGCTTGGAGACAAGTCGAGAAGGTAGAAACATGGGCCTTTAGGCATCCAGGGTTTACAATATTAGCCCTATTTCTTGCTCATTACATAGGCACTTCCTTGACCCAGAAAGTGGTCATCTTCATATTACTAATGCTGGTCACCCCATCCATGACAATGAGGTGTGTGGGAGTAGGAAACAGAGATTTTGTGGAAGGCCTATCAGGAGCTACGTGGGTTGACGTGGTGCTCGAGCACGGTGGGTGTGTGACTACCATGGCTAAGAACAAGCCCACGCTGGATATAGAGCTCCAGAAGACCGAGGCTACCCAACTGGCGACCCTAAGAAAACTATGCATTGAGGGAAAAATTACCAACGTAACAACCGACTCAAGGTGCCCCACCCAAGGGGAAGCGACTTTACCTGAGGAGCAGGACCAAAACTACGTGTGTAAGCACACATACGTGGACAGAGGCTGGGGAAACGGTTGTGGATTGTTTGGCAAGGGAAGCTTGGTAACATGCGCGAAATTTCAATGCTTGGAATCAATAGAGGGAAAAGTGGTGCAGCATGAGAACCTCAAATACACTGTTATCATTACAGTGCACACAGGAGACCAACACCAGGTGGGAAATGAAACGCAGGGGGTCACGGCCGAGATAACACCACAGGCATCAACCGTTGAAGCCATCTTACCTGAATATGGAACTCTTGGGCTAGAATGCTCACCACGGACAGGTTTAGATTTTAATGAAATGATCTTGTTGACAATGAAGAACAAAGCATGGATGGTACATAGACAATGGTTTTTTGACCTACCCCTACCATGGACATCAGGGGCTACAACAGAAACACCAACATGGAATAAGAAAGAGCTTCTTGTGACATTCAAAAACGCACATGCAAAAAAACAAGAAGTAGTAGTCCTTGGATCGCAAGAGGGAGCAATGCACACAGCACTGACAGGAGCCACAGAGATCCAAACCTCAGGAGGCACAAGCATCTTTGCGGGGCACTTAAAATGCAGACTTAAGATGGACAAATTGGAACTCAAGGGGATGAGCTATGCAATGTGCTTGAATGCCTTTGTGTTAAAGAAAGAAGTCTCCGAAACGCAACATGGGACAATACTCATTAAAGTTGAGTACAAAGGGGAAGATGCACCTTGCAAGATTCCTTTCTCCACGGAGGATGGACAAGGGAAAGCTCACTATGGCAGACTAATCACAGCCAACCCAGTGGTGACCAAGAAGGAGGAGCCCGTCAATATTGAGGCAGAACCTCCTTTTGGGGAAAGCAACATAGTGATTGGAATTGGAGACAAAGCTTTGAAAATCAACTGGTACAAGAAGGGAAGCTCGATTGGGAAGATGTTCGAGGCCACTGCAAGAGGTGCAAGGCGCATGGCCATCCTGGGAGACACAGCCTGGGACTTTGGATCAGTAGGCGGTGTTTTAAATTCATTAGGAAAAATGGTGCATCAAATATTTGGAAGTGCTTACACGGCCCTATTTAGTGGAGTCTCCTGGATAATGAAAATTGGAATAGGTGTCCTTTTAACCTGGATAGGGTTGAATTCAAAAAACACTTCCATGTCATTTTCATGCATTGTGATAGGAATCATTACACTCTATCTGGGAGCCGTGGTGCAAGCT
>DV3/CYD14/PHILIPPINES/637/2012
TTCCACTTGACTTCACGAGATGGAGAGCCGCGCATGATTGTGGGGAAGAATGAAAGAGGAAAATCCCTACTTTTCAAGACAGCCTCTGGAATCAACATGTGCACACTTATAGCCATGGATTTGGGAGAGATGTGTGATGACACGGTCACTTACAAATGCCCCATCATTACTGAAGTGGAGCCTGAAGACATTGATTGCTGGTGCAACCTTACATCGACATGGGTGACCTACGGAACGTGCAATCAAGCTGGAGAGCATAGACGCGATAAGAGATCGGTGGCACTAGCTCCCCACGTCGGCATGGGACTGGACACACGCGCCCAAACCTGGATGTCAGCTGAAGGAGCTTGGAGACAAGTCGAGAAGGTAGAGACATGGGCCTTTAGGCATCCAGGGTTTACAATATTAGCCCTATTTCTTGCTCATTACATAGGCACTTCCTTGACCCAGAAAGTGGTCATCTTCATACTACTAATGCTGGTCACCCCATCCATGACAATGAGGTGTGTGGGAGTAGGAAACAGAGATTTTGTGGAAGGCCTATCAGGAGCTACGTGGGTTGACGTGGTGCTCGAGCACGGTGGGTGTGTGACTACCATGGCTAAGAACAAGCCCACGCTGGATATAGAGCTCCAGAAGACCGAGGCTACCCAACTGGCGACCCTAAGAAAACTATGCATTGAGGGGAAAATTACCAACGTAACAACCGACTCAAGGTGCCCCACCCAAGGGGAAGCGACTTTACCTGAGGAGCAGGACCAAAACTACGTGTGTAAGCACACATACGTGGACAGAGGCTGGGGAAACGGTTGTGGATTGTTTGGCAAGGGAAGCTTGGTAACATGCGCGAAATTTCAATGCTTGGAATCAATAGAGGGAAAAGTGGTGCAGCATGAGAACCTCAAATACACTGTTATCATTACAGTGCACACAGGAGACCAACACCAGGTGGGAAATGAAACGCAGGGGGTCACGGCCGAGATAACACCACAGGCATCAACCGTTGAAGCCATCTTACCTGAATATGGAACTCTTGGGCTAGAATGCTCACCACGGACAGGTTTAGATTTTAATGAAATGATCTTGTTGACAATGAAGAACAAAGCATGGATGGTACATAGACAATGGTTTTTTGACCTACCCCTACCATGGACATCAGGGGCTACAACAGAAACACCAACATGGAATAAGAAAGAGCTTCTTGTGACATTCAAAAACGCACATGCAAAAAAACAAGAAGTAGTAGTCCTTGGATCGCAAGAGGGAGCAATGCACACAGCACTGACAGGAGCCACAGAGATCCAAACCTCAGGAGGCACAAGCATCTTTGCGGGGCACTTAAAATGCAGACTTAAGATGGACAAATTGGAACTCAAGGGGATGAGCTATGCAATGTGCTTGAATGCCTTTGTGTTAAAGAAAGAAGTCTCCGAAACGCAACATGGGACAATACTCATTAAAGTTGAGTACAAAGGGGAAGATGCACCTTGCAAGATTCCTTTCTCCACGGAGGATGGACAAGGGAAAGCTCACAATGGCAGACTAATCACAGCCAACCCAGTGGTGACCAAGAAGGAGGAGCCCGTCAATATTGAGGCAGAACCTCCTTTTGGGGAAAGCAACATAGTGATTGGAATTGGAGACAAAGCCTTGAAAATCAACTGGTACAAGAAGGGAAGCTCGATTGGGAAGATGTTCGAGGCCACTGCAAGAGGTGCAAGGCGCATGGCCATCCTGGGAGACACAGCCTGGGACTTTGGATCAGTAGGCGGTGTTTTAAATTCATTAGGAAAAATGGTGCATCAAATATTTGGAAGTGCTTACACGGCCCTATTTAGTGGAGTCTCCTGGATAATGAAAATTGGAATAGGTGTCCTTTTAACCTGGATAGGGTTGAATTCAAAAAACACTTCCATGTCATTTTCATGCATTGTGATAGGAATCATTACACTCTATCTGGGAGCCGTGGTGCAAGCT
>DV3/CYD14/PHILIPPINES/638/2011
TTCCACTTGACTTCACGAGATGGAGAGCCGCGCATGATTGTGGGGAAGAATGAAAGAGGAAAATCCCTACTTTTCAAGACAGCCTCTGGAATCAACATGTGCACACTTATAGCCATGGATTTGGGAGAGATGTGTGATGACACGGTCACTTACAAATGCCCCCTCATTACTGAAGTGGAGCCTGAAGACATTGATTGCTGGTGCAACCTTACATCGACATGGGTGACCTACGGAACGTGCAATCAAGCTGGAGAGCATAGACGCGATAAGAGATCGGTGGCACTAGCTCCCCACGTCGGCATGGGACTGGACACACGCGCCCAAACCTGGATGTCAGCTGAAGGAGCTTGGAGACAAGTCGAGAAGGTAGAAACATGGGCCTTTAGGCATCCAGGGTTTACAATATTAGCCCTATTTCTTGCTCATTACATAGGCACTTCCTTGACCCAGAAAGTGGTCATCTTCATATTACTAATGCTGGTCACCCCATCCATGACAATGAGGTGTGTGGGAGTAGGAAACAGAGATTTTGTGGAAGGCCTATCAGGAGCTACGTGGGTTGACGTGGTGCTCGAGCACGGTGGGTGTGTGACTACCATGGCTAAGAACAAGCCCACGCTGGATATAGAGCTCCAGAAGACCGAGGCTACCCAACTGGCGACCCTAAGAAAACTATGCATTGAGGGAAAAATTACCAACGTAACAACCGACTCAAGGTGCCCCACCCAAGGGGAAGCGACTTTACCTGAGGAGCAGGACCAAAACTACGTGTGTAAGCACACATACGTGGACAGAGGCTGGGGAAACGGTTGTGGATTGTTTGGCAAGGGAAGCTTGGTAACATGCGCGAAATTTCAATGCTTGGAATCAATAGAGGGAAAAGTGGTGCAGCATGAGAACCTCAAATACACTGTTATCATTACAGTGCACACAGGAGACCAACACCAGGTGGGAAATGAAACGCAGGGGGTCACGGCCGAGATAACACCACAGGCATCAACCGTTGAAGCCATCTTACCTGAATATGGAACTCTTGGGCTAGAATGCTCACCACGGACAGGTTTAGATTTTAATGAAATGATCTTGTTGACAATGAAGAACAAAGCATGGATGGTACATAGACAATGGTTTTTTGACCTACCCCTACCATGGACATCAGGGGCTACAACAGAAACACCAACATGGAATAAGAAAGAGCTTCTTGTGACATTCAAAAACGCACATGCAAAAAAACAAGAAGTAGTAGTCCTTGGATCGCAAGAGGGAGCAATGCACACAGCACTGACAGGAGCCACAGAGATCCAAACCTCAGGAGGCACAAGCATCTTTGCGGGGCACTTAAAATGCAGACTTAAGATGGACAAATTGGAACTCAAGGGGATGAGCTATGCAATGTGCTTGAATGCCTTTGTGTTAAAGAAAGAAGTCTCCGAAACGCAACATGGGACAATACTCATTAAAGTTGAGTACAAAGGGGAAGATGCACCTTGCAAGATTCCTTTCTCCACGGAGGATGGACAAGGGAAAGCTCACAATGGCAGACTAATCACAGCCAACCCAGTGGTGACCAAGAAGGAGGAGCCCGTCAATATTGAGGCAGAACCTCCTTTTGGGGAAAGCAACATAGTGATTGGAATTGGAGACAAAGCTTTGAAAATCAACTGGTACAAGAAGGGAAGCTCGATTGGGAAGATGTTCGAGGCCACTGCAAGAGGTGCAAGGCGCATGGCCATCCTGGGAGACACAGCCTGGGACTTTGGATCAGTAGGCGGTGTTTTAAATTCATTAGGAAAAATGGTGCATCAAATATTTGGAAGTGCTTACACGGCCCTATTTAGTGGAGTCTCCTGGATAATGAAAATTGGAATAGGTGTCCTTTTAACCTGGATAGGGTTGAATTCAAAAAACACTTCCATGTCATTTTCATGCATTGTGATAGGAATCATTACACTCTATCTGGGAGCCGTGGTGCAAGCT
>DV3/CYD14/PHILIPPINES/639/2012
TTCCACTTGACTTCACGAGATGGAGAGCCGCGCATGATTGTGGGGAAGAATGAAAGAGGAAAATCCCTACTTTTCAAGACAGCCTCTGGAATCAACATGTGCACACTTATAGCCATGGATTTGGGAGAGATGTGTGATGACACGGTCACTTACAAATGCCCCCTCATTACTGAAGTGGAGCCTGAAGACATTGATTGCTGGTGCAACCTTACATCGACATGGGTGACCTACGGAACGTGCAATCAAGCTGGAGAGCATAGACGCGATAAGAGATCGGTGGCACTAGCTCCCCACGTCGGCATGGGACTGGACACACGCGCCCAAACCTGGATGTCAGCTGAAGGAGCTTGGAGACAAGTCGAGAAGGTAGAAACATGGGCCTTTAGGCATCCAGGGTTTACAATATTAGCCCTATTTCTTGCTCATTACATAGGCACTTCCTTGACCCAGAAAGTGGTCATCTTCATATTACTAATGCTGGTCACCCCATCCATGACAATGAGGTGTGTGGGAGTAGGAAACAGAGATTTTGTGGAAGGCCTATCAGGAGCTACGTGGGTTGACGTGGTGCTCGAGCACGGTGGGTGTGTGACTACCATGGCTAAGAACAAGCCCACGCTGGATATAGAGCTCCAGAAGACCGAGGCTACCCAACTGGCGACCCTAAGAAAACTATGCATTGAGGGAAAAATTACCAACGTAACAACCGACTCAAGGTGCCCCACCCAAGGGGAAGCGACTTTACCTGAGGAGCAGGACCAAAACTACGTGTGTAAGCACACATACGTGGACAGAGGCTGGGGAAACGGTTGTGGATTGTTTGGCAAGGGAAGCTTGGTAACATGCGCGAAATTTCAATGCTTGGAATCAATAGAGGGAAAAGTGGTGCAGCATGAGAACCTCAAATACACTGTTATCATTACAGTGCACACAGGAGACCAACACCAGGTGGGAAATGAAACGCAGGGGGTCACGGCCGAGATAACACCACAGGCATCAACCGTTGAAGCCATCTTACCTGAATATGGAACTCTTGGGCTAGAATGCTCACCACGGACAGGTTTAGATTTTAATGAAATGATCTTGTTGACAATGAAGAACAAAGCATGGATGGTACATAGACAATGGTTTTTTGACCTACCCCTACCATGGACATCAGGGGCTACAACAGAAACACCAACATGGAATAAGAAAGAGCTTCTTGTGACATTCAAAAACGCACATGCAAAAAAACAAGAAGTAGTAGTCCTTGGATCGCAAGAGGGAGCAATGCACACAGCACTGACAGGAGCCACAGAGATCCAAACCTCAGGAGGCACAAGCATCTTTGCGGGGCACTTAAAATGCAGACTTAAGATGGACAAATTGGAACTCAAGGGGATGAGCTATGCAATGTGCTTGAATGCCTTTGTGTTAAAGAAAGAAGTCTCCGAAACGCAACATGGGACAATACTCATTAAAGTTGAGTACAAAGGGGAAGATGCACCTTGCAAGATTCCTTTCTCCACGGAGGATGGACAAGGGAAAGCTCACAATGGCAGACTAATCACAGCCAACCCAGTGGTGACCAAGAAGGAGGAGCCCGTCAATATTGAGGCAGAACCTCCTTTTGGGGAAAGCAACATAGTGATTGGAATTGGAGACAAAGCTTTGAAAATCAACTGGTACAAGAAGGGAAGCTCGATTGGGAAGATGTTCGAGGCCACTGCAAGAGGTGCAAGGCGCATGGCCATCCTGGGAGACACAGCCTGGGACTTTGGATCAGTAGGCGGTGTTTTAAATTCATTAGGAAAAATGGTGCATCAAATATTTGGAAGTGCTTACACGGCCCTATTTAGTGGAGTCTCCTGGATAATGAAAATTGGAATAGGTGTCCTTTTAACCTGGATAGGGTTGAATTCAAAAAACACTTCCATGTCATTTTCATGCATTGTGATAGGAATCATTACACTCTATCTGGGAGCCGTGGTGCAAGCT
>DV3/CYD14/PHILIPPINES/640/2012
TTCCACTTGACTTCACGAGATGGAGAGCCGCGCATGATTGTGGGGAAGAATGAAAGAGGAAAATCCCTACTTTTCAAGACAGCCTCTGGAATCAACATGTGCACACTTATAGCCATGGATTTGGGAGAGATGTGTGATGACACGGTCACTTACAAATGCCCCCTCATTACTGAAGTGGAGCCTGAAGACATTGATTGCTGGTGCAACCTTACATCGACATGGGTGACCTACGGAACGTGCAATCAAGCTGGAGAGCATAGACGCGATAAGAGATCGGTGGCACTAGCTCCCCACGTCGGCATGGGACTGGACACACGCGCCCAAACCTGGATGTCAGCTGAAGGAGCTTGGAGACAAGTCGAGAAGGTAGAAACATGGGCCTTTAGGCATCCAGGGTTTACAATATTAGCCCTATTTCTTGCTCATTACATAGGCACTTCCTTGACCCAGAAAGTGGTCATCTTCATATTACTAATGCTGGTCACCCCATCCATGACAATGAGGTGTGTGGGAGTAGGAAACAGAGATTTTGTGGAAGGCCTATCAGGAGCTACGTGGGTTGACGTGGTGCTCGAGCACGGTGGGTGTGTGACTACCATGGCTAAGAACAAGCCCACGCTGGATATAGAGCTCCAGAAGACCGAGGCTACCCAACTGGCGACCCTAAGAAAACTATGCATTGAGGGAAAAATTACCAACGTAACAACCGACTCAAGGTGCCCCACCCAAGGGGAAGCGACTTTACCTGAGGAGCAGGACCAAAACTACGTGTGTAAGCACACATACGTGGACAGAGGCTGGGGAAACGGTTGTGGATTGTTTGGCAAGGGAAGCTTGGTAACATGCGCGAAATTTCAATGCTTGGAATCAATAGAGGGAAAAGTGGTGCAGCATGAGAACCTCAAATACACTGTTATCATTACAGTGCACACAGGAGACCAACACCAGGTGGGAAATGAAACGCAGGGGGTCACGGCCGAGATAACACCACAGGCATCAACCGTTGAAGCCATCTTACCTGAATATGGAACTCTTGGGCTAGAATGCTCACCACGGACAGGTTTAGATTTTAATGAAATGATCTTGTTGACAATGAAGAACAAAGCATGGATGGTACATAGACAATGGTTTTTTGACCTACCCCTACCATGGACATCAGGGGCTACAACAGAAACACCAACATGGAATAAGAAAGAGCTTCTTGTGACATTCAAAAACGCACATGCAAAAAAACAAGAAGTAGTAGTCCTTGGATCGCAAGAGGGAGCAATGCACACAGCACTAACAGGAGCCACAGAGATCCAAACCTCAGGAGGCACAAGCATCTTTGCGGGGCACTTAAAATGCAGACTTAAGATGGACAAATTGGAACTCAAGGGGATGAGCTATGCAATGTGCTTGAATGCCTTTGTGTTAAAGAAAGAAGTCTCCGAAACGCAACATGGGACAATACTCATTAAAGTTGAGTACAAAGGGGAAGATGCACCTTGCAAGATTCCTTTCTCCACGGAGGATGGACAAGGGAAAGCTCACAATGGCAGACTAATCACAGCCAACCCAGTGGTGACCAAGAAGGAGGAGCCCGTCAATATTGAGGCAGAACCTCCTTTTGGGGAAAGCAACATAGTGATTGGAATTGGAGACAAAGCTTTGAAAATCAACTGGTACAAGAAGGGAAGCTCGATTGGGAAGATGTTCGAGGCCACTGCAAGAGGTGCAAGGCGCATGGCCATCCTGGGAGACACAGCCTGGGACTTTGGATCAGTAGGCGGTGTTTTAAATTCATTAGGAAAAATGGTGCATCAAATATTTGGAAGTGCTTACACGGCCCTATTTAGTGGAGTCTCCTGGATAATGAAAATTGGAATAGGTGTCCTTTTAACCTGGATAGGGTTGAATTCAAAAAACACTTCCATGTCATTTTCATGCATTGTGATAGGAATCATTACACTCTATCTGGGAGCCGTGGTGCAAGCT
>DV3/CYD14/PHILIPPINES/641/2012
TTCCACTTGACTTCACGAGATGGAGAGCCGCGCATGATTGTGGGGAAGAATGAAAGAGGAAAATCCCTACTTTTTAAAACAGCCTCTGGAATCAACATGTGCACACTCATAGCCATGGACTTGGGAGAGATGTGTGATGACACGGTCACTTACAAATGCCCCCACATAACCGACGTGGAACCTGAAGACATTGACTGCTGGTGCAACCTTACATCGACATGGGTGACCTATGGAACGTGCAATCAAGCTGGAGAGCATAGACGCGATAAGAGATCAGTGGCGTTAGCTCCCCATGTCGGCATGGGACTGGACACACGCGCCCAAACCTGGATGTCAGCTGAAGGAGCTTGGAGACAAGTCGAGAAGGTAGAAACATGGGCCTTTAGGCATCCAGGGTTTACAATATTAGCCCTATTTCTTGCTCATTACATAGGCACTTCCTTGACCCAGAAAGTGGTCATCTTCATACTACTAATGCTGGTCACCCCATCCATGACAATGAGGTGTGTGGGAGTAGGAAACAGAGATTTTGTGGAAGGCCTATCAGGAGCTACGTGGGTTGACGTGGTGCTCGAGCACGGTGGGTGTGTGACTACCATGGCTAAGAACAAGCCCACGCTGGATATAGAGCTCCAGAAGACCGAGGCTACCCAACTGGCGACCCTAAGAAAACTATGCATTGAGGGAAAAATTACCAACGTAACAACCGACTCAAGGTGCCCCACCCAAGGGGAAGCGACTTTACCTGAGGAGCAGGACCAAAACTACGTGTGTAAGCACACATACGTGGACAGAGGCTGGGGAAACGGTTGTGGATTGTTTGGCAAGGGAAGCTTGGTAACATGCGCGAAATTTCAATGCTTGGAATCAATAGAGGGAAAAGTGGTGCAGCATGAGAACCTCAAATACACTGTTATCATTACAGTGCACACAGGAGACCAACACCAGGTGGGAAATGAAACGCAGGGGGTCACGGCCGAGATAACACCACAGGCATCAACCGTTGAAGCCATCTTACCTGAATATGGAACTCTTGGGCTAGAATGCTCACCACGGACAGGTTTAGATTTTAATGAAATGATCTTGTTGACAATGAAGAACAAAGCATGGATGGTACATAGACAATGGTTTTTTGACCTACCCCTACCATGGACATCAGGGGCTACAACAGAAACACCAACATGGAATAAGAAAGAGCTTCTTGTGACATTCAAAAACGCACATGCAAAAAAACAAGAAGTAGTAGTCCTTGGATCGCAAGAGGGAGCAATGCACACAGCACTGACAGGAGCCACAGAGATCCAAACCTCAGGAGGCACAAGCATCTTTGCGGGGCACTTAAAATGCAGACTTAAGATGGACAAATTGGAACTCAAGGGGATGAGCTATGCAATGTGCTTGAATGCCTTTGTGTTAAAGAAAGAAGTCTCCGAAACGCAACATGGGACAATACTCATTAAAGTTGAGTACAAAGGGGAAGATGCACCTTGCAAGATTCCTTTCTCCACGGAGGATGGACAAGGGAAAGCTCACAATGGCAGACTAATCACAGCCAACCCAGTGGTGACCAAGAAGGAGGAGCCCGTCAATATTGAGGCAGAACCTCCTTTTGGGGAAAGCAACATAGTGATTGGAATTGGAGACAAAGCTTTGAAAATCAACTGGTACAAGAAGGGAAGCTCGATTGGGAAGATGTTCGAGGCCACTGCAAGAGGTGCAAGGCGCATGGCCATCCTGGGAGACACAGCCTGGGACTTTGGATCAGTAGGCGGTGTTTTAAATTCATTAGGAAAAATGGTGCATCAAATATTTGGAAGTGCTTACACGGCCCTATTTAGTGGAGTCTCCTGGATAATGAAAATTGGAATAGGTGTCCTTTTAACCTGGATAGGGTTGAATTCAAAAAACACTTCCATGTCATTTTCATGCATTGTGATAGGAATCATTACACTCTATCTGGGAGCCGTGGTGCAAGCT
>DV3/CYD14/PHILIPPINES/642/2012
TTCCACTTGACTTCACGAGATGGAGAGCCGCGCATGATTGTGGGGAAGAATGAAAGAGGAAAATCCCTACTTTTCAAGACAGCCTCTGGAATCAACATGTGCACACTTATAGCCATGGATTTGGGAGAGATGTGTGATGACACGGTCACTTACAAATGCCCCCTCATTACTGAAGTGGAGCCTGAAGACATTGATTGCTGGTGCAACCTTACATCGACATGGGTGACCTACGGAACGTGCAATCAAGCTGGAGAGCATAGACGCGATAAGAGATCGGTGGCACTAGCTCCCCACGTCGGCATGGGACTGGACACACGCGCCCAAACCTGGATGTCAGCTGAAGGAGCTTGGAGACAAGTCGAGAAGGTAGAAACATGGGCCTTTAGGCATCCAGGGTTTACAATATTAGCCCTATTTCTTGCTCATTACATAGGCACTTCCTTGACCCAGAAAGTGGTCATCTTCATATTACTAATGCTGGTCACCCCATCCATGACAATGAGGTGTGTGGGAGTAGGAAACAGAGATTTTGTGGAAGGCCTATCAGGAGCTACGTGGGTTGACGTGGTGCTCGAGCACGGTGGGTGTGTGACTACCATGGCTAAGAACAAGCCCACGCTGGATATAGAGCTCCAGAAGACCGAGGCTACCCAACTGGCGACCCTAAGAAAACTATGCATTGAGGGAAAAATTACCAACGTAACAACCGACTCAAGGTGCCCCACCCAAGGGGAAGCGACTTTACCTGAGGAGCAGGACCAAAACTACGTGTGTAAGCACACATACGTGGACAGAGGCTGGGGAAACGGTTGTGGATTGTTTGGCAAGGGAAGCTTGGTAACATGCGCGAAATTTCAATGCTTGGAATCAATAGAGGGAAAAGTGGTGCAGCATGAGAACCTCAAATACACTGTTATCATTACAGTGCACACAGGAGACCAACACCAGGTGGGAAATGAAACGCAGGGGGTCACGGCCGAGATAACACCACAGGCATCAACCGTTGAAGCCATCTTACCTGAATATGGAACTCTTGGGCTAGAATGCTCACCACGGACAGGTTTAGATTTTAATGAAATGATCTTGTTGACAATGAAGAACAAAGCATGGATGGTACATAGACAATGGTTTTTTGACCTACCCCTACCATGGACATCAGGGGCTACAACAGAAACACCAACATGGAATAAGAAAGAGCTTCTTGTGACATTCAAAAACGCACATGCAAAAAAACAAGAAGTAGTAGTCCTTGGATCGCAAGAGGGAGCAATGCACACAGCACTGACAGGAGCCACAGAGATCCAAACCTCAGGAGGCACAAGCATCTTTGCGGGGCACTTAAAATGCAGACTTAAGATGGACAAATTGGAACTCAAGGGGATGAGCTATGCAATGTGCTTGAATGCCTTTGTGTTAAAGAAAGAAGTCTCCGAAACGCAACATGGGACAATACTCATTAAAGTTGAGTACAAAGGGGAAGATGCACCTTGCAAGATTCCTTTCTCCACGGAGGATGGACAAGGGAAAGCTCACAATGGCAGACTAATCACAGCCAACCCAGTGGTGACCAAGAAGGAGGAGCCCGTCAATATTGAGGCAGAACCTCCTTTTGGGGAAAGCAACATAGTGATTGGAATTGGAGACAAAGCTTTGAAAATCAACTGGTACAAGAAGGGAAGCTCGATTGGGAAGATGTTCGAGGCCACTGCAAGAGGTGCAAGGCGCATGGCCATCCTGGGAGACACAGCCTGGGACTTTGGATCAGTAGGCGGTGTTTTAAATTCATTAGGAAAAATGGTGCATCAAATATTTGGAAGTGCTTACACGGCCCTATTTAGTGGAGTCTCCTGGATAATGAAAATTGGAATAGGTGTCCTTTTAACCTGGATAGGGTTGAATTCAAAAAACACTTCCATGTCATTTTCATGCATTGTGATAGGAATCATTACACTCTATCTGGGAGCCGTGGTGCAAGCT
>DV3/CYD14/PHILIPPINES/643/2012
TTCCACTTGACTTCACGAGATGGAGAGCCGCGCATGATTGTGGGGAAGAATGAAAGAGGAAAATCCCTACTTTTCAAGACAGCCTCTGGAATCAACATGTGCACACTTATAGCCATGGACTTGGGAGAGATGTGTGATGACACGGTCACTTACAAATGCCCCCTCATTACTGAAGTGGAGCCTGAAGACATTGATTGCTGGTGCAACCTCACATCGACATGGGTGACCTACGGAACGTGCAATCAAGCTGGAGAGCATAGACGCGATAAGAGATCGGTGGCACTAGCTCCCCACGTCGGCATGGGACTGGACACACGCGCCCAAACCTGGATGTCAGCTGAAGGAGCTTGGAGACAAGTCGAGAAGGTAGAAACATGGGCCTTTAGGCATCCAGGGTTTACAATATTAGCCCTATTTCTTGCTCATTACATAGGCACTTCCTTGACCCAGAAAGTGGTCATCTTCATATTACTAATGCTGGTCACCCCATCCATGACAATGAGGTGTGTGGGAGTAGGAAACAGAGATTTTGTGGAAGGCCTATCAGGAGCTACGTGGGTTGACGTGGTGCTCGAGCACGGTGGGTGTGTGACTACCATGGCTAAGAACAAGCCCACGCTGGATATAGAGCTCCAGAAGACCGAGGCTACCCAACTGGCGACCCTAAGAAAACTATGCATTGAGGGAAAAATTACCAACGTAACAACCGACTCAAGGTGCCCCACCCAAGGGGAAGCGACTTTACCTGAGGAGCAGGACCAAAACTACGTGTGTAAGCACACATACGTGGACAGAGGCTGGGGAAACGGTTGTGGATTGTTTGGCAAGGGAAGCTTGGTAACATGCGCGAAATTTCAATGCTTGGAATCAATAGAAGGAAAAGTGGTGCAGCATGAGAACCTCAAATACACTGTTATCATTACAGTGCACACAGGAGACCAACACCAGGTGGGAAATGAAACGCAGGGGGTCACGGCCGAGATAACACCACAGGCATCAACCGTTGAAGCCATCTTACCTGAATATGGAACTCTTGGGCTAGAATGCTCACCACGGACAGGTTTAGATTTTAATGAAATGATCTTGTTGACAATGAAGAACAAAGCATGGATGGTACATAGACAATGGTTTTTTGACCTACCCCTACCATGGACATCAGGGGCTACAACAGAAACACCAACATGGAATAAGAAAGAGCTTCTTGTGACATTCAAAAACGCACATGCAAAAAAACAAGAAGTAGTAGTCCTTGGATCGCAAGAGGGAGCAATGCACACAGCACTAACAGGAGCCACAGAGATCCAAACCTCAGGAGGCACAAGCATCTTTGCGGGGCACTTAAAATGCAGACTTAAGATGGACAAATTGGAACTCAAGGGGATGAGCTATGCAATGTGCTTGAATGCCTTTGTGTTAAAGAAAGAAGTCTCCGAAACGCAACATGGGACAATACTCATTAAAGTTGAGTACAAAGGGGAAGATGCACCTTGCAAGATTCCTTTCTCCACGGAGGATGGACAAGGGAAAGCTCACAATGGCAGACTAATCACAGCCAACCCAGTGGTGACCAAGAAGGAGGAGCCCGTCAATATTGAGGCAGAACCTCCTTTTGGGGAAAGCAACATAGTGATTGGAATTGGAGACAAAGCTTTGAAAATCAACTGGTACAAGAAGGGAAGCTCGATTGGGAAGATGTTCGAGGCCACTGCAAGAGGTGCAAGGCGCATGGCCATCCTGGGAGACACAGCCTGGGACTTTGGATCAGTAGGCGGTGTTTTAAATTCATTAGGAAAAATGGTGCATCAAATATTTGGAAGTGCTTACACGGCCCTATTTAGTGGAGTCTCCTGGATAATGAAAATTGGAATAGGTGTCCTTTTAACCTGGATAGGGTTGAATTCAAAAAACACTTCCATGTCATTTTCATGCATTGTGATAGGAATCATTACACTCTATCTGGGAGCCGTGGTGCAAGCT
>DV3/CYD14/THAILAND/064/2013
TTCCACTTGACTTCACGAGATGGAGAGCCGCGCATGATTGTGGGGAAGAATGAAAGAGGAAAATCCCTACTTTTTAAGACAGCCTCTGGAATTAACATGTGCACACTCATAGCCATGGACTTGGGAGAGATGTGTGATGATACGGTCACTTACAAATGTCCCCACATCACTGAAGTGGAACCTGAAGACATTGATTGCTGGTGCAACCTTACATCAACATGGGTGACTTATGGAACGTGCAATCAAGCTGGAGAGCATAGACGCGACAAGAGATCAGTGGCGTTAGCTCCCCATGTCGGCATGGGACTGGACACACGCACCCAAACCTGGATGTCGGCTGAAGGAGCTTGGAGACAAGTTGAGAAGGTAGAGACATGGGCCCTTAGGCACCCAGGGTTCACCATACTAGCCCTATTTCTTGCCCATTACATAGGCACCTCCTTGACCCAGAAGGTGGTTATTTTTATACTACTAATGTTGGTCACCCCATCCATGACAATGAGATGTGTGGGAGTGGGAAACAGAGATTTTGTGGAAGGTCTGTCAGGAGCTACGTGGGTTGACGTGGTGCTAGAGCACGGGGGGTGTGTGACCACCATGGCTAAGAACAAGCCCACGCTGGATATAGAGCTTCAGAAGACCGAGGCCACCCAACTGGCGACCCTAAGGAAGCTATGCATTGAGGGGAAAATTACCAACATAACAACTGACTCAAGATGTCCTACCCAAGGGGAAGCAGTTTTGCCTGAGGAGCAGGACCAGAACTACGTGTGTAAGCATACATACGTAGACAGAGGCTGGGGGAACGGTTGTGGTTTGTTTGGCAAGGGAAGCTTGGTAACATGTGCGAAATTTCAATGCCTGGAACTGATAGAGGGAAAAGTGGTGCAATATGAGAACCTCAAATACACTGTCATCATTACAGTGCACACAGGAGACCAACACCAGGTGGGAAATGAAACGCAGGGAGTCACGGCTGAGATAACGCCTCAGGCATCAACTACTGAAGCCATCTTGCCTGAGTATGGAACCCTTGGGCTAGAATGCTCACCACGGACAGGTCTGGATTTCAATGAAATGATCTTACTAACAATGAAGAACAAAGCATGGATGGTACACAGACAATGGTTTTTTGACCTACCTTTACCATGGACATCAGGAGCTACAACAGAAACACCAACTTGGAATAGGAAGGAGCTCCTTGTGACATTCAAAAATGCACATGCGAAAAAACAAGAAGTAGTTGTCCTTGGATCGCAAGAGGGAGCAATGCATACCGCACTGACAGGAGCCACAGAAATCCAAAACACAGGAGGCACAAGCATTTTTGCGGGGCACTTAAAGTGTAGACTCAAGATGGACAAATTGGAACTCAAAGGGATGAGCTATGCAATGTGCACGAATACCTTTGTGTTGAAGAAAGAAGTCTCAGAAACGCAGCATGGGACAATACTCATTAAGGTCGAATACAAAGGGGAAGATGCACCTTGCAAGATTCCTTTCTCCACAGAGGATGGACAAGGGAAAGCTCACAATGGCAGATTGATCACAGCCAACCCAGTGGTGACTAAGAAGGAGGAGCCTGTTAACATTGAGGCTGAACCTCCTTTTGGGGAAAGTAATATAGTGATTGGAATTGGAGACAATGCCTTGAAAATCAACTGGTACAAGAAGGGAAGCTCTATTGGGAAGATGTTCGAGGCCACTGCCAGAGGTGCAAGGCGCATGGCCATCTTGGGAGACACAGCTTGGGACTTTGGATCAGTGGGTGGTGTTCTGAACTCATTAGGCAAAATGGTGCACCAAATATTCGGAAGTGCTTACACAGCCCTGTTCAGTGGAGTCTCTTGGGTGATGAAAATTGGAATAGGTGTCCTCCTGACTTGGATAGGGTTGAATTCAAAAAACACATCCATGTCATTTTCATGCATTGCAATAGGAATCATCACACTCTATCTGGGAGTTGTGGTACAAGCT
>DV3/CYD14/THAILAND/065/2013
TTCCACTTGACTTCACGAGATGGAGAGCCGCGCATGATTGTGGGGAAGAATGAAAGAGGAAAATCCCTACTTTTTAAGACAGCCTCTGGAATTAACATGTGCACACTCATAGCCATGGACTTGGGAGAGATGTGTGATGATACGGTCACTTACAAATGTCCCCACATCACTGAAGTGGAACCTGAAGACATTGATTGCTGGTGCAACCTTACATCAACATGGGTGACTTATGGAACGTGCAATCAAGCTGGAGAGCATAGACGCGACAAGAGATCAGTGGCGTTAGCTCCCCATGTCGGCATGGGACTGGACACACGCACCCAAACCTGGATGTCGGCTGAAGGAGCTTGGAGACAAGTTGAGAAGGTAGAGACATGGGCCCTTAGGCACCCAGGGTTCACCATACTAGCCCTATTTCTTGCCCATTACATAGGCACCTCCTTGACCCAGAAGGTGGTTATTTTTATACTACTAATGTTGGTCACCCCATCCATGACAATGAGATGTGTGGGAGTGGGAAACAGAGATTTTGTGGAAGGTCTGTCAGGAGCTACGTGGGTTGACGTGGTGCTAGAGCACGGGGGGTGTGTGACCACCATGGCTAAGAACAAGCCCACGCTGGATATAGAGCTTCAGAAGACCGAGGCCACCCAACTGGCGACCCTAAGGAAGCTATGCATTGAGGGGAAAATTACCAACATAACAACTGACTCAAGATGTCCTACCCAAGGGGAAGCAGTTTTGCCTGAGGAGCAGGACCAGAACTACGTGTGTAAGCATACATACGTAGACAGAGGCTGGGGGAACGGTTGTGGTTTGTTTGGCAAGGGAAGCTTGGTAACATGTGCGAAATTTCAATGCCTGGAACTGATAGAGGGAAAAGTGGTGCAATATGAGAACCTCAAATACACTGTCATCATTACAGTGCACACAGGAGACCAACACCAGGTGGGAAATGAAACGCAGGGAGTCACGGCTGAGATAACGCCTCAGGCATCAACTACTGAAGCCATCTTGCCTGAGTATGGAACCCTTGGGCTAGAATGCTCACCACGGACAGGTCTGGATTTCAATGAAATGATCTTACTAACAATGAAGAACAAAGCATGGATGGTACACAGACAATGGTTTTTTGACCTACCTTTACCATGGACATCAGGAGCTACAACAGAAACACCAACTTGGAATAGGAAGGAGCTCCTTGTGACATTCAAAAATGCACATGCGAAAAAACAAGAAGTAGTTGTCCTTGGATCGCAAGAGGGAGCAATGCATACCGCACTGACAGGAGCCACAGAAATCCAAAACACAGGAGGCACAAGCATTTTTGCGGGGCACTTAAAGTGTAGACTCAAGATGGACAAATTGGAACTCAAAGGGATGAGCTATGCAATGTGCACGAATACCTTTGTGTTGAAGAAAGAAGTCTCAGAAACGCAGCATGGGACAATACTCATTAAGGTCGAATACAAAGGGGAAGATGCACCTTGCAAGATTCCTTTCTCCACAGAGGATGGACAAGGGAAAGCTCACAATGGCAGATTGATCACAGCCAACCCAGTGGTGACTAAGAAGGAGGAGCCTGTTAACATTGAGGCTGAACCTCCTTTTGGGGAAAGTAATATAGTGATTGGAATTGGAGACAATGCCTTGAAAATCAACTGGTACAAGAAGGGAAGCTCTATTGGGAAGATGTTCGAGGCCACTGCCAGAGGTGCAAGGCGCATGGCCATCTTGGGAGACACAGCTTGGGACTTTGGATCAGTGGGTGGTGTTCTGAACTCATTAGGCAAAATGGTGCACCAAATATTCGGAAGTGCTTACACAGCCCTGTTCAGTGGAGTCTCTTGGGTGATGAAAATTGGAATAGGTGTCCTCCTGACTTGGATAGGGTTGAATTCAAAAAACACATCCATGTCATTTTCATGCATTGCAATAGGAATCATCACACTCTATCTGGGAGTTGTGGTACAAGCT
>DV3/CYD14/THAILAND/066/2013
TTCCACTTGACTTCACGAGATGGAGAGCCGCGCATGATTGTGGGGAAGAATGAAAGAGGAAAATCCCTACTTTTTAAGACAGCCTCTGGAATTAACATGTGCACACTCATAGCCATGGACTTGGGAGAGATGTGTGATGATACGGTCACTTACAAATGTCCCCACATCACTGAAGTGGAACCTGAAGACATTGACTGCTGGTGCAACCTTACATCAACATGGGTGACTTATGGAACGTGCAATCAAGCTGGAGAGCATAGACGCGACAAGAGATCAGTGGCGTTAGCTCCCCATGTCGGCATGGGACTGGACACACGCACCCAAACCTGGATGTCGGCTGAAGGAGCTTGGAGACAAGTTGAGAAGGTAGAGACATGGGCCCTTAGGCACCCAGGGTTCACCATACTAGCCCTATTTCTTGCCCATTACATAGGCACCTCCTTGACCCAGAAGGTGGTTATTTTTATACTACTAATGCTGGTCACCCCATCCATGACAATGAGATGTGTGGGAGTGGGAAACAGAGATTTTGTGGAAGGTTTGTCAGGAGCTACGTGGGTTGACGTGGTGCTAGAGCACGGGGGGTGTGTGACCACCATGGCTAAGAACAAGCCCACGCTGGATATAGAGCTTCAGAAGACCGAGGCCACCCAACTGGCGACCCTAAGGAAGCTATGCATTGAGGGGAAAATTACCAACATAACAACTGACTCAAGATGCCCTACCCAAGGGGAAGCAGTTTTGCCTGAGGAGCAGGACCAGAACTACGTGTGTAAGCATACATACGTAGACAGAGGCTGGGGGAACGGTTGTGGTTTGTTTGGCAAGGGAAGCTTGGTAACATGTGCGAAATTTCAATGCCTGGAACTGATAGAGGGAAAAGTGGTGCAATATGAGAACCTCAAATACACTGTCATCATTACAGTGCACACAGGAGACCAACACCAGGTGGGAAATGAAACGCAGGGAGTCACGGCTGAGATAACGCCTCAGGCATCAACTACTGAAGCCATCTTGCCTGAGTATGGAACCCTTGGGCTAGAATGCTCACCACGGACAGGTCTGGATTTCAATGAAATGATCTTACTAACAATGAAGAACAAAGCATGGATGGTACACAGACAATGGTTTTTTGACCTACCTTTACCATGGACATCAGGAGCTACAACAGAAACACCAACTTGGAATAGGAAGGAGCTCCTTGTGACATTCAAAAATGCACATGCGAAAAAACAAGAAGTAGTTGTCCTTGGATCGCAAGAGGGAGCAATGCATACCGCACTGACAGGAGCCACAGAAATCCAAAACACAGGAGGCACAAGCATTTTTGCGGGGCACTTAAAGTGTAGACTCAAGATGGACAAATTGGAACTCAAAGGGATGAGCTATGCAATGTGCACGAATACCTTTGTGTTGAAGAAAGAAGTCTCAGAAACGCAGCATGGGACAATACTCATCAAGGTCGAGTACAAAGGGGAAGATGCACCTTGCAAGATTCCTTTCTCCACAGAGGATGGACAAGGGAAAGCTCACAATGGCAGACTGATCACAGCCAACCCAGTGGTGACTAAGAAGGAGGAGCCTGTTAACATTGAGGCTGAACCTCCTTTTGGGGAAAGTAATATAGTGATTGGAATTGGAGACAATGCCTTGAAAATCAACTGGTACAAGAAGGGAAGCTCTATTGGGAAGATGTTCGAGGCCACTGCCAGAGGTGCAAGGCGCATGGCCATCTTGGGAGACACAGCTTGGGACTTTGGATCAGTGGGTGGTGTTCTGAACTCATTAGGCAAAATGGTGCACCAAATATTCGGAAGTGCTTACACAGCCCTGTTCAGTGGAGTCTCTTGGGTGATGAAAATTGGAATAGGTGTCCTCCTGACCTGGATAGGGTTGAATTCAAAAAACACATCCATGTCATTTTCATGCATTGCAATAGGAATCATCACACTCTATCTGGGAGTTGTGGTACAAGCT
>DV3/CYD14/THAILAND/067/2013
TTCCACTTGACTTCACGAGATGGAGAGCCGCGCATGATTGTGGGGAAGAATGAAAGAGGAAAATCCCTACTTTTTAAGACAGCCTCTGGAATCAACATGTGCACACTCATAGCCATGGACTTGGGAGAGATGTGTGATGATACGGTCACTTACAAATGTCCCCACATCACTGAAGTGGAACCTGAAGACATTGACTGCTGGTGCAACCTTACATCAACATGGGTGACTTATGGAACGTGCAGTCAAGCTGGAGAGCATAGACGCGACAAGAGATCAGTGGCGTTAGCTCCCCATGTCGGCATGGGACTGGACACACGCGCCCAAACCTGGATGTCGGCTGAAGGAGCTTGGAGACAAGTTGAGAAGGTAGAGACATGGGCCCTTAGGCACCCAGGGTTCACCATACTAGCCCTATTTCTTGCCCATTACATAGGCACCTCCTTGACCCAGAAGGTGGTTATTTTTATACTACTAATGCTGGTCACCCCATCCATGACAATGAGATGTGTGGGAGTGGGAAACAGAGATTTTGTGGAAGGTCTGTCAGGAGCTACGTGGGTTGACGTGGTGCTAGAGCACGGGGGGTGTGTGACCACCATGGCTAAGAACAAGCCCACGCTGGATATAGAGCTTCAGAAGACCGAGGCCACCCAACTGGCGACCCTAAGGAAGCTATGCATTGAGGGGAAAATTACCAACATAACAACTGACTCAAGATGTCCTACCCAAGGGGAAGCAGTTTTGCCTGAGGAGCAGGACCAGAACTACGTGTGTAAGCACACATACGTAGACAGAGGCTGGGGGAACGGTTGTGGTTTGTTTGGCAAGGGAAGCTTGGTAACATGTGCGAAATTTCAATGCCTGGAACTGATAGAGGGAAAAGTGGTGCAATATGAGAACCTCAAATACACTGTCATCATTACAGTGCACACAGGAGACCAACACCAGGTGGGAAATGAAACGCAGGGAGTCACGGCTGAGATAACGCCTCAGGCATCAACTACTGAAGCCATCTTGCCTGAGTATGGAACCCTTGGGCTAGAATGCTCACCACGGACAGGTCTGGATTTCAATGAAATGATCTTACTAACAATGAAGAACAAAGCATGGATGGTACACAGACAATGGTTTTTTGACCTACCTTTACCATGGACATCAGGAGCTACAACAGAAACACCAACTTGGAATAGGAAGGAGCTCCTTGTGACATTCAAAAATGCACATGCGAAAAAACAAGAAGTAGTCGTCCTTGGATCGCAAGAGGGAGCAATGCATACCGCACTGACAGGAGCCACAGAAATCCAAAACACAGGAGGCACAAGCATTTTTGCGGGGCACTTAAAGTGTAGACTCAAGATGGACAAATTGGAACTCAAAGGGATGAGCTATGCAATGTGCACGAATACCTTTGTGTTGAAGAAAGAAGTCTCAGAAACGCAGCATGGGACAATACTCATTAAGGTCGAGTACAAAGGGGAAGATGCACCTTGCAAGATTCCTTTCTCCACAGAGGATGGACAAGGGAAAGCTCACAATGGCAGACTGATCACAGCCAACCCAGTGGTGACTAAGAAGGAGGAGCCTGTTAACATTGAGGCTGAACCTCCTTTTGGGGAAAGTAATATAGTGATTGGAATTGGAGACAATGCCTTGAAAATCAACTGGTACAAGAAGGGAAGCTCTATTGGGAAGATGTTCGAGGCCACTGCCAGAGGTGCAAGGCGCATGGCCATCTTGGGAGACACAGCTTGGGACTTTGGATCAGTGGGTGGTGTTCTGAACTCATTAGGCAAAATGGTGCACCAAATATTCGGAAGTGCTTACACAGCCCTGTTCAGTGGAGTCTCTTGGGTGATGAAAATTGGAATAGGTGTCCTCCTGACTTGGATAGGGTTGAATTCAAAAAACACATCCATGTCATTTTCATGCATTGCAATAGGAATCATCACACTCTATCTGGGAGTTGTGGTACAAGCT
>DV3/CYD14/THAILAND/068/2013
TTCCACTTGACTTCACGAGATGGAGAGCCGCGCATGATTGTGGGGAAGAATGAAAGAGGAAAATCCCTACTTTTTAAGACAGCCTCTGGAATTAACATGTGCACACTCATAGCCATGGACTTGGGAGAGATGTGTGATGATACGGTCACTTACAAATGTCCCCACATCACTGAAGTGGAACCTGAAGACATTGACTGCTGGTGCAACCTTACATCAACATGGGTGACTTATGGAACGTGCAATCAAGCTGGAGAGCATAGACGCGACAAGAGATCAGTGGCGTTAGCTCCCCATGTCGGCATGGGACTGGACACACGCACCCAAACCTGGATGTCGGCTGAAGGAGCTTGGAGACAAGTTGAGAAGGTAGAGACATGGGCCCTTAGGCACCCAGGGTTCACCATACTAGCCCTATTTCTTGCCCATTACATAGGCACCTCCTTGACCCAGAAGGTGGTTATTTTTATACTACTAATGCTGGTCACCCCATCCATGACAATGAGATGTGTGGGAGTGGGAAACAGAGATTTTGTGGAAGGTTTGTCAGGAGCTACGTGGGTTGACGTGGTGCTAGAGCACGGGGGGTGTGTGACCACCATGGCTAAGAACAAGCCCACGCTGGATATAGAGCTTCAGAAGACCGAGGCCACCCAACTGGCGACCCTAAGGAAGCTATGCATTGAGGGGAAAATTACCAACATAACAACTGACTCAAGATGCCCTACCCAAGGGGAAGCAGTTTTGCCTGAGGAGCAGGACCAGAACTACGTGTGTAAGCATACATACGTAGACAGAGGCTGGGGGAACGGTTGTGGTTTGTTTGGCAAGGGAAGCTTGGTAACATGTGCGAAATTTCAATGCCTGGAACTGATAGAGGGAAAAGTGGTGCAATATGAGAACCTCAAATACACTGTCATCATTACAGTGCACACAGGAGACCAACACCAGGTGGGAAATGAAACGCAGGGAGTCACGGCTGAGATAACGCCTCAGGCATCAACTACTGAAGCCATCTTGCCTGAGTATGGAACCCTTGGGCTAGAATGCTCACCACGGACAGGTCTGGATTTCAATGAAATGATCTTACTAACAATGAAGAACAAAGCATGGATGGTACACAGACAATGGTTTTTTGACCTACCTTTACCATGGACATCAGGAGCTACAACAGAAACACCAACTTGGAATAGGAAGGAGCTCCTTGTGACATTCAAAAATGCACATGCGAAAAAACAAGAAGTAGTTGTCCTTGGATCGCAAGAGGGAGCAATGCATACCGCACTGACAGGAGCCACAGAAATCCAAAACACAGGAGGCACAAGCATTTTTGCGGGGCACTTAAAGTGTAGACTCAAGATGGACAAATTGGAACTCAAAGGGATGAGCTATGCAATGTGCACGAATACCTTTGTGTTGAAGAAAGAAGTCTCAGAAACGCAGCATGGGACAATACTCATCAAGGTCGAGTACAAAGGGGAAGATGCACCTTGCAAGATTCCTTTCTCCACAGAGGATGGACAAGGGAAAGCTCACAATGGCAGACTGATCACAGCCAACCCAGTGGTGACTAAGAAGGAGGAGCCTGTTAACATTGAGGCTGAACCTCCTTTTGGGGAAAGTAATATAGTGATTGGAATTGGAGACAATGCCTTGAAAATCAACTGGTACAAGAAGGGAAGCTCTATTGGGAAGATGTTCGAGGCCACTGCCAGAGGTGCAAGGCGCATGGCCATCTTGGGAGACACAGCTTGGGACTTTGGATCAGTGGGTGGTGTTCTGAACTCATTAGGCAAAATGGTGCACCAAATATTCGGAAGTGCTTACACAGCCCTGTTCAGTGGAGTCTCTTGGGTGATGAAAATTGGAATAGGTGTCCTCCTGACCTGGATAGGGTTGAATTCAAAAAACACATCCATGTCATTTTCATGCATTGCAATAGGAATCATCACACTCTATCTGGGAGTTGTGGTACAAGCT
>DV3/CYD14/THAILAND/069/2013
TTCCACTTGACTTCACGAGATGGAGAGCCGCGCATGATTGTGGGGAAGAATGAAAGAGGAAAATCCCTACTTTTTAAGACAGCCTCTGGAATTAACATGTGCACACTCATAGCCATGGACTTGGGAGAGATGTGTGATGATACGGTCACTTACAAATGTCCCCACATCACTGAAGTGGAACCTGAAGACATTGACTGCTGGTGCAACCTTACATCAACATGGGTGACTTATGGAACGTGCAATCAAGCTGGAGAGCATAGACGCGACAAGAGATCAGTGGCGTTAGCTCCCCATGTCGGCATGGGACTGGATACACGCACCCAAACCTGGATGTCGGCTGAAGGAGCTTGGAGACAAGTTGAGAAGGTAGAGACATGGGCCCTTAGGCACCCAGGGTTCACCATACTAGCCCTATTTCTTGCCCATTACATAGGCACCTCCTTGACCCAGAAGGTGGTTATTTTTATACTACTAATGCTGGTCACCCCATCCATGACAATGAGATGTGTGGGAGTGGGAAACAGAGATTTTGTGGAAGGTTTGTCAGGAGCTACGTGGGTTGACGTGGTGCTAGAGCACGGGGGGTGTGTGACCACCATGGCTAAGAACAAGCCCACGCTGGATATAGAGCTTCAGAAGACCGAGGCCACCCAACTGGCGACCCTAAGGAAGCTATGCATTGAGGGGAAAATTACCAACATAACAACTGACTCAAGATGCCCTACCCAAGGGGAAGCAGTTTTGCCTGAGGAGCAGGACCAGAACTACGTGTGTAAGCATACATACGTAGACAGAGGCTGGGGGAACGGTTGTGGTTTGTTTGGCAAGGGAAGCTTGGTAACATGTGCGAAATTTCAATGCCTGGAACTGATAGAGGGAAAAGTGGTGCAATATGAGAACCTCAAATACACTGTCATCATTACAGTGCACACAGGAGACCAACACCAGGTGGGAAATGAAACGCAGGGAGTCACGGCTGAGATAACGCCTCAGGCATCAACTACTGAAGCCATCTTGCCTGAGTATGGAACCCTTGGGCTAGAATGCTCACCACGGACAGGTCTGGATTTCAATGAAATGATCTTACTAACAATGAAGAACAAAGCATGGATGGTACACAGACAATGGTTTTTTGACCTACCTTTACCATGGACATCAGGAGCTACAACAGAAACACCAACTTGGAATAGGAAGGAGCTCCTTGTGACATTCAAAAATGCACATGCGAAAAAACAAGAAGTAGTTGTCCTTGGATCGCAAGAGGGAGCAATGCATACCGCACTGACAGGAGCCACAGAAATCCAAAACACAGGAGGCACAAGCATTTTTGCGGGGCACTTAAAGTGTAGACTCAAGATGGACAAATTGGAACTCAAAGGGATGAGCTATGCAATGTGCACGAATACCTTTGTGTTGAAGAAAGAAGTCTCAGAAACGCAGCATGGGACAATACTCATCAAGGTCGAGTACAAAGGGGAAGATGCACCTTGCAAGATTCCTTTCTCCACAGAGGATGGACAAGGGAAAGCTCACAATGGCAGACTGATCACAGCCAACCCAGTGGTGACTAAGAAGGAGGAGCCTGTTAACATTGAGGCTGAACCTCCTTTTGGGGAAAGTAATATAGTGATTGGAATTGGAGATAATGCCTTGAAAATCAACTGGTACAAGAAGGGAAGCTCTATTGGGAAGATGTTCGAGGCCACTGCCAGAGGTGCAAGGCGCATGGCCATCTTGGGAGACACAGCTTGGGACTTTGGATCAGTGGGTGGTGTTCTGAACTCATTAGGCAAAATGGTGCACCAAATATTCGGAAGTGCTTACACAGCCCTGTTCAGTGGAGTCTCTTGGGTGATGAAAATTGGAATAGGTGTCCTCCTGACCTGGATAGGGTTGAATTCAAAAAACACATCCATGTCATTTTCATGCATTGCAATAGGAATCATCACACTCTATCTGGGAGTTGTGGTACAAGCT
>DV3/CYD14/THAILAND/070/2013
TTCCACTTGACTTCACGAGATGGAGAGCCGCGCATGATTGTGGGGAAGAATGAAAGAGGAAAATCCCTACTTTTTAAGACAGCCTCTGGAATTAACATGTGCACACTCATAGCCATGGACTTGGGAGAGATGTGTGATGATACGGTCACTTACAAATGTCCCCACATCACTGAAGTGGAACCTGAAGACATTGACTGCTGGTGCAACCTTACATCAACATGGGTGACTTATGGAACGTGCAATCAAGCTGGAGAGCATAGACGCGACAAGAGATCAGTGGCGTTAGCTCCCCATGTCGGCATGGGACTGGACACACGCACCCAAACCTGGATGTCGGCTGAAGGAGCTTGGAGACAAGTTGAGAAGGTAGAGACATGGGCCCTTAGGCACCCAGGGTTCACCATACTAGCCCTATTTCTTGCCCATTACATAGGCACCTCCTTGACCCAGAAGGTGGTTATTTTTATACTACTAATGCTGGTCACCCCATCCATGACAATGAGATGTGTGGGAGTGGGAAACAGAGATTTTGTGGAAGGTTTGTCAGGAGCTACGTGGGTTGACGTGGTGCTAGAGCACGGGGGGTGTGTGACCACCATGGCTAAGAACAAGCCCACGCTGGATATAGAGCTTCAGAAGACCGAGGCCACCCAACTGGCGACCCTAAGGAAGCTATGCATTGAGGGGAAAATTACCAACATAACAACTGACTCAAGATGCCCTACCCAAGGGGAAGCAGTTTTGCCTGAGGAGCAGGACCAGAACTACGTGTGTAAGCATACATACGTAGACAGAGGCTGGGGGAACGGTTGTGGTTTGTTTGGCAAGGGAAGCTTGGTAACATGTGCGAAATTTCAATGCCTGGAACTGATAGAGGGAAAAGTGGTGCAATATGAGAACCTCAAATACACTGTCATCATTACAGTGCACACAGGAGACCAACACCAGGTGGGAAATGAAACGCAGGGAGTCACGGCTGAGATAACGCCTCAGGCATCAACTACTGAAGCCATCTTGCCTGAGTATGGAACCCTTGGGCTAGAATGCTCACCACGGACAGGTCTGGATTTCAATGAAATGATCTTACTAACAATGAAGAACAAAGCATGGATGGTACACAGACAATGGTTTTTTGACCTACCTTTACCATGGACATCAGGAGCTACAACAGAAACACCAACTTGGAATAGGAAGGAGCTCCTTGTGACATTCAAAAATGCACATGCGAAAAAACAAGAAGTAGTTGTCCTTGGATCGCAAGAGGGAGCAATGCATACCGCACTGACAGGAGCCACAGAAATCCAAAACACAGGAGGCACAAGCATTTTTGCGGGGCACTTAAAGTGTAGACTCAAGATGGACAAATTGGAACTCAAAGGGATGAGCTATGCAATGTGCACGAATACCTTTGTGTTGAAGAAAGAAGTCTCAGAAACGCAGCATGGGACAATACTCATCAAGGTCGAGTACAAAGGGGAAGATGCACCTTGCAAGATTCCTTTCTCCACAGAGGATGGACAAGGGAAAGCTCACAATGGCAGACTGATCACAGCCAACCCAGTGGTGACTAAGAAGGAGGAGCCTGTTAACATTGAGGCTGAACCTCCTTTTGGGGAAAGTAATATAGTGATTGGAATTGGAGACAATGCCTTGAAAATCAACTGGTACAAGAAGGGAAGCTCTATTGGGAAGATGTTCGAGGCCACTGCCAGAGGTGCAAGGCGCATGGCCATCTTGGGAGACACAGCTTGGGACTTTGGATCAGTGGGTGGTGTTCTGAACTCATTAGGCAAAATGGTGCACCAAATATTCGGAAGTGCTTACACAGCCCTGTTCAGTGGAGTCTCTTGGGTGATGAAAATTGGAATAGGTGTCCTCCTGACCTGGATAGGGTTGAATTCAAAAAACACATCCATGTCATTTTCATGCATTGCAATAGGAATCATCACACTCTATCTGGGAGTTGTGGTACAAGCT
>DV3/CYD14/THAILAND/071/2013
TTCCACTTGACTTCACGAGATGGAGAGCCGCGCATGATTGTGGGGAAGAATGAAAGAGGAAAATCCCTACTTTTTAAGACAGCCTCTGGAATTAACATGTGCACACTCATAGCCATGGACTTGGGAGAGATGTGTGATGATACGGTCACTTACAAATGTCCCCACATCACTGAAGTGGAACCTGAAGACATTGACTGCTGGTGCAACCTTACATCAACATGGGTGACTTATGGAACGTGCAATCAAGCTGGAGAGCATAGACGCGACAAGAGATCAGTGGCGTTAGCTCCCCATGTCGGCATGGGACTGGATACACGCACCCAAACCTGGATGTCGGCTGAAGGAGCTTGGAGACAAGTTGAGAAGGTAGAGACATGGGCCCTTAGGCACCCAGGGTTCACCATACTAGCCCTATTTCTTGCCCATTACATAGGCACCTCCTTGACCCAGAAGGTGGTTATTTTTATACTACTAATGTTGGTCACCCCATCCATGACAATGAGATGTGTGGGAGTGGGAAACAGAGATTTTGTGGAAGGTTTGTCAGGAGCTACGTGGGTTGACGTGGTGCTAGAGCACGGGGGGTGTGTGACCACCATGGCTAAGAACAAGCCCACGCTGGATATAGAGCTTCAGAAGACCGAGGCCACCCAACTGGCGACCCTAAGGAAGCTATGCATTGAGGGGAAAATTACCAACATAACAACTGACTCAAGATGCCCTACCCAAGGGGAAGCAGTTTTGCCTGAGGAGCAGGACCAGAACTACGTGTGTAAGCATACATACGTAGACAGAGGCTGGGGGAACGGTTGTGGTTTGTTTGGCAAGGGAAGCTTGGTAACATGTGCGAAATTTCAATGCCTGGAACTGATAGAGGGAAAAGTGGTGCAATATGAGAACCTCAAATACACTGTCATCATTACAGTGCACACAGGAGACCAACACCAGGTGGGAAATGAAACGCAGGGAGTCACGGCTGAGATAACGCCTCAGGCATCAACTACTGAAGCCATCTTGCCTGAGTATGGAACCCTTGGGCTAGAATGCTCACCACGGACAGGTCTGGATTTCAATGAAATGATCTTACTAACAATGAAGAACAAAGCATGGATGGTACACAGACAATGGTTTTTTGACCTACCTTTACCATGGACATCAGGAGCTACAACAGAAACACCAACTTGGAATAGGAAGGAGCTCCTTGTGACATTCAAAAATGCACATGCGAAAAAACAAGAAGTAGTTGTCCTTGGATCGCAAGAGGGAGCAATGCATACCGCACTGACAGGAGCCACAGAAATCCAAAACACAGGAGGCACAAGCATTTTTGCGGGGCACTTAAAGTGTAGACTCAAGATGGACAAATTGGAACTCAAAGGGATGAGCTATGCAATGTGCACGAATACCTTTGTGTTGAAGAAAGAAGTCTCAGAAACGCAGCATGGGACAATACTCATCAAGGTCGAGTACAAAGGGGAAGATGCACCTTGCAAGATTCCTTTCTCCACAGAGGATGGACAAGGGAAAGCTCACAATGGCAGACTGATCACAGCCAACCCAGTGGTGACTAAGAAGGAGGAGCCTGTTAACATTGAGGCTGAACCTCCTTTTGGGGAAAGTAATATAGTGATTGGAATTGGAGACAATGCCTTGAAAATCAACTGGTACAAGAAGGGAAGCTCTATTGGGAAGATGTTCGAGGCCACTGCCAGAGGTGCAAGGCGCATGGCCATCTTGGGAGACACAGCTTGGGACTTTGGATCAGTGGGTGGTGTTCTGAACTCATTAGGCAAAATGGTGCACCAAATATTCGGAAGTGCTTACACAGCCCTGTTCAGTGGAGTCTCTTGGGTGATGAAAATTGGAATAGGTGTCCTCCTGACCTGGATAGGGTTGAATTCAAAAAACACATCCATGTCATTTTCATGCATTGCAATAGGAATCATCACACTCTATCTGGGAGTTGTGGTACAAGCT
>DV3/CYD14/THAILAND/072/2013
TTCCACTTGACTTCACGAGATGGAGAGCCGCGCATGATTGTGGGGAAGAGTGAAAGAGGAAAATCCCTACTTTTTAAGACAGCCTCTGGAATTAACATGTGCACACTCATAGCCATGGACTTGGGAGAGATGTGTGATGATACGGTCACTTACAAATGTCCCCACATCACTGAAGTGGAACCTGAAGACATTGACTGCTGGTGCAACCTTACATCAACATGGGTGACTTATGGAACGTGCAATCAAGCTGGAGAGCATAGACGCGACAAGAGATCAGTGGCGTTAGCTCCCCATGTCGGCATGGGACTGGACACACGCACCCAAACCTGGATGTCGGCTGAAGGAGCTTGGAGACAAGTTGAGAAGGTAGAGACATGGGCCCTTAGGCACCCAGGGTTCACCATACTAGCCCTATTTCTTGCCCATTACATAGGCACCTCCTTGACCCAGAAGGTGGTTATTTTTATACTACTAATGTTGGTCACCCCATCCATGACAATGAGATGTGTGGGAGTGGGAAACAGAGATTTTGTGGAAGGTTTGTCAGGAGCTACGTGGGTTGACGTGGTGCTAGAGCACGGGGGGTGTGTGACCACCATGGCTAAGAACAAGCCCACGCTGGATATAGAGCTTCAGAAGACCGAGGCCACCCAACTGGCGACCCTAAGGAAGCTATGCATTGAGGGGAAAATTACCAACATAACAACTGACTCAAGATGCCCTACCCAAGGGGAAGCAGTTTTGCCTGAGGAGCAGGACCAGAACTACGTGTGTAAGCATACATACGTAGACAGAGGCTGGGGGAACGGTTGTGGTTTGTTTGGCAAGGGAAGCTTGGTAACATGTGCGAAATTTCAATGCCTGGAACTGATAGAGGGAAAAGTGGTGCAATATGAGAACCTCAAATACACTGTCATCATTACAGTGCACACAGGAGACCAACACCAGGTGGGAAATGAAACGCAGGGAGTCACGGCTGAGATAACGCCTCAGGCATCAACTACTGAAGCCATCTTGCCTGAGTATGGAACCCTTGGGCTAGAATGCTCACCACGGACAGGTCTGGACTTCAATGAAATGATCTTACTAACAATGAAGAACAAAGCATGGATGGTACACAGACAATGGTTTTTTGACCTACCTTTACCATGGACATCAGGAGCTACAACAGAAACACCAACTTGGAATAGGAAGGAGCTCCTTGTGACATTCAAAAATGCACATGCGAAAAAACAAGAAGTAGTTGTCCTTGGATCGCAAGAGGGAGCAATGCATACCGCACTGACAGGAGCCACAGAAATCCAAAACACAGGAGGCACAAGCATTTTTGCGGGGCACTTAAAGTGTAGACTCAAGATGGACAAATTGGAACTCAAAGGGATGAGCTATGCAATGTGCACGAATACCTTTGTGTTGAAGAAAGAAGTCTCAGAAACGCAGCATGGGACAATACTCATCAAGGTCGAGTACAAAGGGGAAGATGCACCTTGCAAGATTCCTTTCTCCACAGAGGATGGACAAGGGAAAGCTCACAATGGCAGACTGATCACAGCCAACCCAGTGGTGACTAAGAAGGAGGAGCCTGTTAACATTGAGGCTGAACCTCCTTTTGGGGAAAGTAATATAGTGATTGGAATTGGAGACAATGCCTTGAAAATCAACTGGTACAAGAAGGGAAGCTCTATTGGGAAGATGTTCGAGGCCACTGCCAGAGGTGCAAGGCGCATGGCCATCTTGGGAGACACAGCTTGGGACTTTGGATCAGTGGGTGGTGTTCTGAACTCATTAGGCAAAATGGTGCACCAAATATTCGGAAGTGCTTACACAGCCCTGTTCAGTGGAGTCTCTTGGGTGATGAAAATTGGAATAGGTGTCCTCCTGACCTGGATAGGGTTGAATTCAAAAAACACATCCATGTCATTTTCATGCATTGCAATAGGAATCATCACACTCTATCTGGGAGTTGTGGTACAAGCT
>DV3/CYD14/THAILAND/073/2013
TTCCACTTGACTTCACGAGATGGAGAGCCGCGCATGATTGTGGGGAAGAATGAAAGAGGAAAATCCCTACTTTTTAAGACAGCCTCTGGAATTAACATGTGCACACTCATAGCCATGGACTTGGGAGAGATGTGTGATGATACGGTCACTTACAAATGTCCCCACATCACTGAAGTGGAACCTGAAGACATTGACTGCTGGTGCAACCTTACATCAACATGGGTGACTTATGGAACGTGCAATCAAGCTGGAGAGCATAGACGCGACAAGAGATCAGTGGCGTTAGCTCCCCATGTCGGCATGGGACTGGACACACGCACCCAAACCTGGATGTCGGCTGAAGGAGCTTGGAGACAAGTTGAGAAGGTAGAGACATGGGCCCTTAGGCACCCAGGGTTCACCATACTAGCCCTATTTCTTGCCCATTACATAGGCACCTCCTTGACCCAGAAGGTGGTTATTTTTATACTACTAATGCTGGTCACCCCATCCATGACAATGAGATGTGTGGGAGTGGGAAACAGAGATTTTGTGGAAGGTTTGTCAGGAGCTACGTGGGTTGACGTGGTGCTAGAGCACGGGGGGTGTGTGACCACCATGGCTAAGAACAAGCCCACGCTGGATATAGAGCTTCAGAAGACCGAGGCCACCCAACTGGCGACCCTAAGGAAGCTATGCATTGAGGGGAAAATTACCAACATAACAACTGACTCAAGATGCCCTACCCAAGGGGAAGCAGTTTTGCCTGAGGAGCAGGACCAGAACTACGTGTGTAAGCATACATACGTAGACAGAGGCTGGGGGAACGGTTGTGGTTTGTTTGGCAAGGGAAGCTTGGTAACATGTGCGAAATTTCAATGCCTGGAACTGATAGAGGGAAAAGTGGTGCAATATGAGAACCTCAAATACACTGTCATCATTACAGTGCACACAGGAGACCAACACCAGGTGGGAAATGAAACGCAGGGAGTCACGGCTGAGATAACGCCTCAGGCATCAACTACTGAAGCCATCTTGCCTGAGTATGGAACCCTTGGGCTAGAATGCTCACCACGGACAGGTCTGGATTTCAATGAAATGATCTTACTAACAATGAAGAACAAAGCATGGATGGTACACAGACAATGGTTTTTTGACCTACCTTTACCATGGACATCAGGAGCTACAACAGAAACACCAACTTGGAATAGGAAGGAGCTCCTTGTGACATTCAAAAATGCACATGCGAAAAAACAAGAAGTAGTTGTCCTTGGATCGCAAGAGGGAGCAATGCATACCGCACTGACAGGAGCCACAGAAATCCAAAACACAGGAGGCACAAGCATTTTTGCGGGGCACTTAAAGTGTAGACTCAAGATGGACAAATTGGAACTCAAAGGGATGAGCTATGCAATGTGCACGAATACCTTTGTGTTGAAGAAAGAAGTCTCAGAAACGCAGCATGGGACAATACTCATCAAGGTCGAGTACAAAGGGGAAGATGCACCTTGCAAGATTCCTTTCTCCACAGAGGATGGACAAGGGAAAGCTCACAATGGCAGACTGATCACAGCCAACCCAGTGGTGACTAAGAAGGAGGAGCCTGTTAACATTGAGGCTGAACCTCCTTTTGGGGAAAGTAATATAGTGATTGGAATTGGAGACAATGCCTTGAAAATCAACTGGTACAAGAAGGGAAGCTCTATTGGGAAGATGTTCGAGGCCACTGCCAGAGGTGCAAGGCGCATGGCCATCTTGGGAGACACAGCTTGGGACTTTGGATCAGTGGGTGGTGTTCTGAACTCATTAGGCAAAATGGTGCACCAAATATTCGGAAGTGCTTACACAGCCCTGTTCAGTGGAGTCTCTTGGGTGATGAAAATTGGAATAGGTGTCCTCCTGACCTGGATAGGGTTGAATTCAAAAAACACATCCATGTCATTTTCATGCATTGCAATAGGAATCATCACACTCTATCTGGGAGTTGTGGTACAAGCT
>DV3/CYD14/THAILAND/445/2013
TTCCACTTGACTTCACGAGATGGAGAGCCGCGCATGATTGTGGGGAAGAATGAAAGAGGAAAATCCCTACTTTTTAAGACAGCCTCTGGAATCAACATGTGCACACTCATAGCCATGGACTTGGGAGAGATGTGTGATGATACGGTCACTTACAAATGTCCCCACATCACTGAAGTGGAACCTGAAGACATTGACTGCTGGTGCAACCTCACATCGACATGGGTGACTTATGGAACGTGCAGTCAAGCTGGAGAGCATAGACGCGACAAGAGATCAGTGGCGTTAGCTCCCCATGTCGGCATGGGACTGGACACACGCACCCAAACCTGGATGTCGGCTGAAGGAGCTTGGAGACAAGTTGAGAAGGTAGAGACATGGGCCCTTAGGCACCCAGGGTTCACCATACTAGCCCTATTTCTTGCCCATTACATAGGCACCTCCTTGACCCAGAAGGTGGTTATTTTTATACTACTAATGCTGGTCACCCCATCCATGACAATGAGATGTGTGGGAGTGGGAAACAGAGATTTTGTGGAAGGTCTGTCAGGAGCTACGTGGGTTGACGTGGTGCTAGAGCACGGGGGGTGTGTGACCACCATGGCTAAGAACAAGCCCACGCTGGATATAGAGCTTCAGAAGACCGAGGCCACCCAACTGGCGACCCTAAGGAAGCTATGCATTGAGGGGAAAATTACCAACATAACAACTGACTCAAGATGTCCTACCCAAGGGGAAGCAGTTTTGCCTGAGGAGCAGGACCAGAACTACGTGTGTAAGCACACATACGTAGACAGAGGCTGGGGGAACGGTTGTGGTTTGTTTGGCAAGGGAAGCTTGGTAACATGTGCGAAATTTCAATGCCTGGAACTGATAGAGGGAAAAGTGGTGCAATATGAGAACCTCAAATACACTGTCATCATTACAGTGCACACAGGAGACCAACACCAGGTGGGAAATGAAACGCAGGGAGTCACGGCTGAGATAACGCCTCAGGCATCAACTACTGAAGCCATCTTGCCTGAGTATGGAACCCTTGGGCTAGAATGCTCACCACGGACAGGTCTGGATTTCAATGAAATGATCTTACTAACAATGAAGAACAAAGCATGGATGGTACACAGACAATGGTTTTTTGACCTACCTTTACCATGGACATCAGGAGCTACAACAGAAACACCAACTTGGAATAGGAAGGAGCTCCTTGTGACATTCAAAAATGCACATGCGAAAAAACAAGAAGTAGTTGTCCTTGGATCGCAAGAGGGAGCAATGCATACCGCACTGACAGGAGCCACAGAAATCCAAAACACAGGAGGCACAAGCATTTTTGCGGGGCACTTAAAGTGTAGACTCAAGATGGACAAATTGGAACTCAAAGGGATGAGCTATGCAATGTGCACGAATACCTTTGTGTTGAAGAAAGAAGTCTCAGAAACGCAGCATGGGACAATACTCATTAAGGTCGAGTACAAAGGGGAAGATGCACCTTGCAAGATTCCTTTCTCCACAGAGGATGGACAAGGGAAAGCTCACAATGGCAGACTGATCACAGCCAACCCAGTGGTGACTAAGAAGGAGGAGCCTGTTAACATTGAGGCTGAACCTCCTTTTGGGGAAAGTAATATAGTGATTGGAATTGGAGACAATGCCTTGAAAATCAACTGGTACAAGAAGGGAAGCTCTATTGGGAAGATGTTCGAGGCCACTGCCAGAGGTGCAAGGCGCATGGCCATCTTGGGAGACACAGCTTGGGACTTTGGATCAGTGGGTGGTGTTCTGAACTCATTAGGCAAAATGGTGCACCAAATATTCGGAAGTGCTTACACAGCCCTGTTCAGTGGAGTCTCTTGGGTGATGAAAATTGGAATAGGTGTCCTCCTGACTTGGATAGGGTTGAATTCAAAAAACACATCCATGTCATTTTCATGCATTGCAATAGGAATCATCACACTCTATCTGGGAGTTGTGGTACAAGCT
>DV3/CYD14/VIETNAM/085/2013
TTCCACCTGACTTCACGCGATGGAGAGCCGCGCATGATTGTGGGGAAGAATGAAAGAGGGAAATCCTTACTTTTTAAGACAGCTTCTGGAATCAACATGTGCACACTCATAGCTATGGACTTGGGAGAGATGTGTGATGACACGGTCACTTATAAATGCCCCCTCATTGCCGAAGTGGAACCTGAAGACATTGATTGCTGGTGCAACCTTACATCGACATGGGTGACTTATGGAACGTGCAATCAAGCTGGGGAGCATAGACGCGACAAGAGATCAGTGGCGTTGGCTCCCCATGTTGGCATGGGACTGGACACACGTACCCAAACCTGGATGTCGGCTGAAGGAGCTTGGAGACAAGTTGAAAAGGTAGAGACATGGGCTCTTAGGCACCCAGGTTTCACCATACTAGCTCTATTTCTTGCCCATTACATAGGCACTTCCCTGACCCAGAAAGTGGTTATTTTTATACTACTAATGCTGGTCACTCCATCCATGACAATGAGATGCGTGGGAGTAGGAAACAGAGATTTTGTGGAAGGTCTGTCAGGAGCTACGTGGGTTGATGTGGTGCTTGAGCACGGTGGGTGTGTGACCACTATGGCTAAGAACAAGCCTACGCTGGACATAGAGCTTCAGAAGACCGAGGCCACCCAACTGGCGACCCTAAGGAAGTTATGCATTGAGGGAAAAATTACCAACATAACAACTGACTCAAGGTGTCCTACCCAAGGGGAAGCGATTCTACCTGAAGAGCAGGACCAGAACTACGTATGTAAGCACACATACGTGGATAGAGGTTGGGGAAACGGTTGTGGTTTGTTTGGAAAAGGAAGCTTGGTGACATGCGCGAAATTTCAATGTCTAGAACCAATAGAGGGAAAAGTGGTGCAATATGAGAACCTTAAATACACTGTCATCATCACAGTGCACACAGGAGACCAACACCAGGTGGGAAATGACACGCAGGGAGTCACGGTCGAGATAACACCCCAGGCATCAACCGTTGAAGCCGTCTTGCCTGAGTATGGAACCCTTGGGCTAGAATGCTCACCACGGACAGGCTTGGATTTCAATGAGATGATTTTATTGACAATGAAAAACAAAGCCTGGATGGTACATAGGCAATGGTTCTTTGACCTACCCCTACCATGGACATCAGGAGCTACAACAGAGACACCAACTTGGAACAGGAAAGAGCTTCTTGTAACATTCAAAAATGCACATGCAAAAAAGCAAGAAGTGGTTGTCCTTGGATCGCAAGAGGGAGCAATGCACACAGCGCTGACAGGAGCTACAGAGATTCAAAACTCAGGAGGTACAAGCATTTTTGCGGGGCACTTGAAATGCAGACTTAAGATGGACAAATTGGAACTCAAGGGGATGAGCTATGCAATGTGCTTGAATACTTTCGTGTTGAAGAAAGAAGTCTCCGAAACGCAGCATGGGACAATACTCATTAAGGTCGAGTACAAAGGGGAAGATGCACCTTGCAAGATTCCTTTCTCCACAGAGGATGGACAAGGGAAAGCCTACAATGGTAGATTGATCACAGCCAACCCAGTGGTGACCAAGAAGGAGGAACCTGTCAACATTGAGGCTGAACCTCCTTTTGGGGAAAGCAACATAGTGATTGGAATTGGAGACAAAGCCTTGAAAATTAACTGGTACAAGAAGGGAAGCTCAATTGGGAAGATGTTCGAGGCCACTGCCAGAGGTGCAAGGCGCATGGCCATCTTGGGAGACACAGCCTGGGACTTTGGTTCAGTGGGTGGTGTTCTAAATTCACTAGGGAAAATGGTGCACCAAATATTTGGAAGTGCTTACACAGCCCTGTTTAGTGGAGTCTCATGGATAATGAAAATTGGAATAGGTGTCCTCTTAACCTGGATAGGGTTGAATTCAAAAAACACTTCCATGTCATTTTCATGTATTGTGATAGGAATTATCACACTCTATCTGGGAGCCGTGGTACAAGCT
>DV3/CYD14/VIETNAM/446/2012
TTCCACCTGACTTCACGCGATGGAGAGCCGCGCATGATTGTGGGGAAGAATGAAAGAGGGAAATCCTTACTTTTTAAGACAGCTTCTGGAATCAACATGTGCACACTCATAGCTATGGACTTGGGAGAGATGTGTGATGACACAGTCACTTACAAATGCCCCCTCGTTGCCGAAGTGGAACCTGAAGACATTGATTGCTGGTGCAACCTTACATCGACATGGGTGACTTATGGAACGTGCAATCAAGCTGGGGAGCATAGACGCGACAAGAGATCAGTGGCGTTGGCTCCCCATGTTGGCATGGGACTGGACACACGTACTCAAACCTGGATGTCGGCTGAAGGAGCCTGGAGACAAGTTGAAAAGGTAGAGACATGGGCTCTTAGGCACCCAGGTTTCACCATACTAGCTCTATTTCTTGCCCATTACATAGGCACTTCCCTGACCCAGAAAGTGGTTATTTTTATACTACTAATGCTGGTCACTCCATCCATGACAATGAGATGCGTGGGAGTAGGAAACAGAGATTTTGTGGAAGGTCTGTCAGGAGCTACGTGGGTTGATGTGGTGCTTGAGCACGGTGGGTGTGTGACCACTATGGCTAAGAACAAGCCTACGCTGGACATAGAGCTTCAGAAGACCGAAGCCACCCAACTGGCGACCCTAAGGAAGTTATGCATTGAGGGAAAAATTACTAACATAACAACTGACTCAAGGTGTCCTACCCAAGGGGAAGCGATTCTACCTGAAGAGCAGGACCAGAACTACGTATGTAAGCACACATACGTGGATAGAGGTTGGGGAAATGGTTGTGGTTTGTTTGGAAAAGGAAGCTTGGTGACATGCGCGAAATTTCAATGTCTAGAACCAATAGAGGGAAAAGTGGTGCAATATGAGAACCTTAAATACACTGTCATCATCACAGTGCACACAGGAGACCAACACCAAGTGGGAAATGACACGCAGGGAGTCACGGTTGAGATAACACCCCAGGCATCAACCGTTGAAGCCGTCTTGCCTGAGTATGGAACCCTTGGGCTAGAATGCTCACCACGGACAGGCTTGGATTTCAATGAAATGATTTTATTGACAATGAAAAACAAAGCCTGGATGGTACATAGGCAATGGTTCTTTGACCTACCCCTACCATGGACATCAGGAGCTACAACAGAGATACCAACTTGGAACAAGAAAGAGCTTCTTGTAACATTCAAAAATGCACACGCAAAAAAGCAAGAAGTGGTTGTCCTTGGATCGCAAGAGGGAGCAATGCACACAGCGCTGACAGGAGCTACAGAGATTCAAAACTCAGGAGGTACAAGCATTTTTGCGGGGCACTTGAAATGTAGACTTAAGATGGACAAATTGGAACTCAAGGGGATGAGCTATGCAATGTGCTTGAATACCTTTGTGTTGAAGAAAGAAGTCTCCGAAACGCAGCATGGGACAATACTCATTAAGGTCGAGTACAAAGGGGAAGATGCACCTTGCAAGATTCCTTTCTCCACAGAGGATGGACAAGGGAAAGCCCACAATGGTAGATTGATCACAGCCAACCCAGTGGTGACCAAGAAGGAGGAGCCTGTCAACATTGAGGCTGAACCTCCTTTTGGGGAAAGCAACATAGTGATTGGAATTGGAGACAAAGCCTTGAAAATCAACTGGTACAAGAAGGGAAGCTCAATTGGGAAGATGTTCGAGGCCACTGCCAGAGGTGCAAGGCGCATGGCCATCTTGGGAGATACAGCCTGGGACTTTGGTTCAGTGGGTGGTGTTCTAAATTCACTAGGTAAAATGGTGCACCAAATATTCGGAAGTGCTTACACAGCCCTGTTTAGTGGAGTCTCATGGATAATGAAAATTGGAATAGGTGTCCTCTTAACCTGGATAGGGTTAAATTCAAAAAACACTTCCATGTCATTTTCATGCATTGTGATAGGAATTATCACACTCTATCTGGGAGCCGTGGTACAAGCT
>DV3/CYD14/VIETNAM/447/2012
TTCCACCTGACTTCACGCGATGGAGAGCCGCGCATGATCGTGGGGAAGAATGAAAGAGGGAAATCCTTACTTTTTAAGACAGCTTCTGGAATCAACATGTGCACACTCATAGCTATGGACTTGGGAGAGATGTGTGATGACACGGTCACTTACAAATGCCCCCTCGTTGCCGAAGTGGAACCTGAAGACATTGATTGCTGGTGCAACCTTACATCGACATGGGTGACTTATGGAACGTGCAATCAAGCTGGGGAGCATAGGCGCGACAAGAGATCAGTGGCGTTGGCTCCCCATGTTGGCATGGGACTGGACACACGTACCCAAACCTGGATGTCGGCTGAAGGAGCTTGGAGACAAGTTGAAAAGGTAGAGACATGGGCTCTTAGGCACCCAGGTTTCACCATACTAGCTCTATTTCTTGCCCATTACATAGGCACTTCCCTGACCCAGAAAGTGGTTATTTTTATACTACTAATGCTGGTCACTCCATCCATGACAATGAGATGCGTGGGAGTAGGAAACAGAGATTTTGTGGAAGGTCTGTCAGGAGCTACGTGGGTTGATGTGGTGCTTGAGCACGGTGGGTGTGTGACCACTATGGCTAAGAACAAGCCTACGCTGGATATAGAGCTTCAGAAGACCGAGGCTACCCAACTGGCGACCCTAAGGAAGTTATGCATTGAGGGAAAAATTACCAACATAACAACTGACTCAAGGTGTCCTACCCAAGGGGAAGCGATTCTACCTGAAGAGCAGGACCAGAACTACGTATGCAAGCATACATACGTGGATAGAGGTTGGGGAAACGGCTGTGGTTTGTTTGGAAAAGGAAGCTTGGTGACATGCGCGAAATTTCAATGTCTAGAACCAATAGAGGGAAAAGTGGTGCAATATGAGAACCTTAAATACACTGTCATTATCACAGTGCACACAGGAGACCAACACCAAGTGGGAAATGACACGCAGGGAGTCACGGTTGAGATAACACCCCAGGCATCAACCGTTGAAGCCGTCTTGCCTGAGTATGGAACCCTTGGGCTAGAATGCTCACCACGGACAGGCTTGGATTTCAATGAAATGATTTTATTGACAATGAAAAACAAAGCCTGGATGGTACATAGGCAATGGTTCTTTGACCTACCCCTACCATGGACATCAGGAGCTACAACAGAGACACCAACTTGGAACAAGAAAGAGCTTCTTGTAACATTCAAAAATGCACATGCAAAAAAGCAAGAAGTGGTTGTCCTTGGATCGCAAGAGGGAGCAATGCACACAGCGCTGACAGGAGCTACAGAGATTCAAAACTCAGGAGGTACAAGCATTTTTGCGGGGCACTTGAAATGTAGACTTAAGATGGACAAATTGGAACTCAAGGGGATGAGCTATGCAATGTGCTTGAGTACCTTTGTGTTGAAGAAAGAAGTCTCCGAAACGCAGCATGGGACAATACTCATTAAGGTCGAGTACAAAGGGGAAGATGCACCTTGCAAGATTCCTTTCTCCACAGAGGATGGACAAGGGAAAGCCCACAATGGTAGATTGATCACAGCCAACCCAGTGGTGACCAAGAAGGAGGAGCCCGTCAACATTGAGGCTGAGCCTCCTTTTGGGGAAAGCAACATAGTGATTGGAATTGGAGACAAAGCCTTGAAAATCAACTGGTACAAGAAGGGAAGCTCAATTGGGAAGATGTTCGAGGCCACTGCCAGAGGTGCAAGGCGCATGGCCATCTTGGGAGACACAGCCTGGGACTTTGGTTCAGTGGGTGGTGTTTTAAATTCACTAGGGAAAATGGTGCACCAAATATTCGGAAGTGCTTACACAGCCTTGTTTAGTGGAGTCTCATGGATAATGAAAATTGGAATAGGTGTCCTCTTAACCTGGATAGGGTTGAATTCAAAAAACACTTCCATGTCATTTTCATGCATTGTGATAGGAATTATCACACTTTATCTGGGAGCCGTGGTACAAGCT
>DV3/CYD14/VIETNAM/663/2011
TTCCACCTGACTTCACGCGATGGAGAGCCGCGCATGATTGTGGGGAAGAATGAAAGAGGGAAATCCTTACTTTTTAAGACAGCTTCTGGAATCAACATGTGCACACTCATAGCTATGGACTTGGGAGAGATGTGTGATGACACGGTCACTTATAAATGCCCCCTCATTGCCGAAGTGGAACCTGAAGACATTGATTGCTGGTGCAACCTTACATCGACATGGGTGACTTATGGAACGTGCAATCAAGCTGGGGAGCATAGACGCGACAAGAGATCAGTGGCGTTGGCTCCCCATGTTGGCATGGGACTGGACACACGTACCCAAACCTGGATGTCGGCTGAAGGAGCCTGGAGACAAGTTGAGAAGGTAGAGACATGGGCTCTTAGGCACCCAGGTTTCACCATACTAGCTCTATTTCTTGCCCATTACATAGGCACTTCCCTGACCCAGAAAGTGGTTATTTTTATACTACTAATGCTGGTCACTCCATCCATGACAATGAGATGTGTGGGAGTAGGAAACAGAGATTTTGTGGAAGGTCTGTCAGGAGCTACGTGGGTTGATGTGGTGCTTGAGCACGGTGGGTGTGTGACCACTATGGCTAAGAACAAGCCTACGCTGGACATAGAGCTTCAGAAGACCGAGGCCACCCAACTGGCGACCCTAAGGAAGTTATGCATTGAGGGAAAAATTACCAACATAACAACTGACTCAAGGTGTCCTACCCAGGGGGAAGCGATTCTACCTGAAGAGCAGGACCAGAACTACGTATGTAAGCACACATACGTGGATAGAGGTTGGGGAAACGGTTGTGGTTTGTTTGGAAAAGGAAGCTTGGTGACATGCGCGAAATTTCAATGTCTAGAACCAATAGAGGGAAAAGTGGTGCAATATGAGAACCTTAAATACACTGTCATCATCACAGTGCACACAGGAGACCAACACCAAGTGGGAAATGACACGCAGGGAGTCACGGTTGAGATAACACCCCAGGCATCAACCGTTGAAGCCGTCCTGCCTGAGTATGGAACCCTTGGGCTAGAATGCTCACCACGGACAGGCTTGGACTTCAATGAAATGATTCTATTGACAATGAAAAACAAAGCCTGGATGGTACATAGGCAATGGTTCTTTGACCTACCCCTACCATGGACATCAGGAGCTACAACAGAGACACCAACTTGGAACAGGAAAGAGCTTCTTGTAACATTTAAGAATGCACATGCAAAAAAACAAGAAGTGGTTGTCCTTGGATCGCAAGAGGGAGCAATGCACACAGCGCTGACAGGAGCTACAGAGATTCAAAACTCAGGAGGTACAAGCATTTTTGCGGGGCACTTGAAATGTAGACTTAAGATGGACAAATTGGAACTCAAGGGGATGAGCTATGCAATGTGCTTGAATACTTTTGTGTTGAAGAAAGAAGTCTCCGAAACGCAGCATGGGACAATACTCATTAAGGTCGAGTACAAAGGGGAAGATGCACCTTGCAAGATTCCTTTCTCCACAGAGGATGGACAAGGGAAAGCCCACAATGGTAGATTGATCACAGCCAACCCAGTGGTGACCAAGAAGGAGGAGCCTGTCAACATTGAGGCTGAACCTCCTTTTGGGGAAAGCAACATAGTGATTGGAACTGGAGACAAAGCCTTGAAAATTAACTGGTACAAGAAGGGAAGCTCAATTGGGAAGATGTTCGAGGCCACTGCCAGAGGTGCAAGGCGCATGGCCATCTTGGGAGACACAGCCTGGGACTTTGGTTCAGTGGGTGGTGTTCTAAATTCACTAGGGAAAATGGTGCACCAAATATTTGGAAGTGCTTACACAGCCCTGTTTAGTGGAGTCTCATGGATAATGAAAATTGGAATAGGTGTCCTCTTAACCTGGATAGGGTTGAATTCAAAAAACACTTCCATGTCATTTTCATGCATTGTGATAGGAATTATCACACTCTATCTGGGAGCCGTGGTACAAGCT
