# Supplementary material for: Genetic epidemiology of dengue viruses in phase III trials of the CYD tetravalent dengue vaccine and implications for efficacy
Source: eLife. 2017 Sep 5;6:e24196. doi: 10.7554/eLife.24196 (PMC5584992; doi:10.7554/eLife.24196)
Supplement: Figure 1—source data 4. [file elife-24196-fig1-data4.fasta]

>DV4/CYD15/BRAZIL/497/2012
TTTCACTTGTCAACAAGAGATGGCGAACCCCTCATGATAGTGGCAAAACATGAAAGGGGGAGACCTCTCTTGTTTAAGACAACAGAGGGGATCAACAAATGCACTCTCATTGCCATGGACTTGGGTGAAATGTGTGAGGACACTGTCACGTACAAATGCCCCCTACTGGTCAATACCGAACCTGAAGACATTGATTGCTGGTGCAACCTCACGTCTACCTGGGTCATGTATGGGACATGCACCCAGAGCGGAGAACGGAGACGAGAGAAGCGCTCAGTAGCTTTAACACCACATTCAGGAATGGGATTGGAAACAAGAGCTGAGACATGGATGTCATCGGAAGGAGCTTGGAAGCATGCTCAGAGAGTAGAGAGCTGGATACTCAGAAACCCAGGATTCGCACTCTTAGCAGGATTTATGGCTTATATGATTGGGCAAACAGGGATCCAGCGAACTGTCTTCTTTGTCCTAATGATGCTGGTCGCCCCATCCTACGGAATGCGATGCGTAGGAGTAGGAAACAGAGACTTTGTGGAAGGAGTCTCAGGTGGAGCATGGGTCGACCTGGTGCTAGAACATGGAGGATGCGTCACAACCATGGCCCAGGGAAAACCAACCTTGGATTTTGAACTGACCAAGACAACAGCCAAGGAAGTGGCTCTGTTAAGAACCTATTGCATTGAAGCCTTAATATCAAACATAACTACGGCAACAAGATGTCCAACGCAAGGAGAGCCTTATCTGAAAGAGGAACAGGACCAACAGTACATTTGCCGTAGAGATGTGGTAGATAGAGGATGGGGCAATGGCTGTGGCTTGTTTGGAAAAGGAGGAGTTGTGACATGTGCGAAGTTCTCATGTTCGGGGAAGATAACAGGCAATCTGGTCCAAATTGAGAACCTTGAATACACAGTGGTTGTGACAGTCCACAATGGAGACACCCATGCAGTAGGAAATGACACATCCAACCACGGAGAGACAGCTACGATAACCCCTAGGTCACCATCGGTTGAAGTCAAACTGCCGGACTATGGAGAACTAACACTCGATTGTGAACCCAGGTCTGGAATTGACTTCAATGAGATGATCCTAATGAAAAGAAAAACGAAAACATGGCTCGTGCATAAGCAATGGTTTTTGGATCTGCCTCTTCCATGGACGACAGGAGCAGATACATCAGAGGTTCACTGGAATTACAAAGAGAGAATGGTGACATTTAAGGTTCCTCATGCCAAGAGACAGGATGTGACAGTGCTGGGATCTCAGGAAGGAGCCATGCATTCTGCCCTCGCTGGAGCCACAGAAGTGGACTCCGGTGATGGAAATCACATGTTTGCAGGACATCTCAAGTGCAAAGTCCGCATGGAGAAATTGAGAATCAAGGGAATGTCATACACGATGTGTTCAGGAAAGTTTTCAATTGACAAAGAGATGGCAGAAACACAGCATGGGACAACAGTGGTGAAAGTCAAGTATGAAGGTGCTGGAGCTCCGTGTAAAGTCCCCATAGAGATAAGAGATGTAAACAAGGAAAAAGTGGTTGGGCGCGTTATCTCAGCCACCCCTTTGGCTGAGAACACCAATAGTGTAACCAACATAGAATTAGAACCCCCCTTTGGGGACAGCTACATAGTGATAGGTGTTGGAAACAGCGCACTAACACTCCATTGGTTCAGGAAAGGGAGTTCCATTGGCAAGATGTTTGAGTCCACATACAGAGGTGCAAAACGCATGGCCATCCTAGGTGAAACAGCTTGGGATTTTGGTTCCGTTGGTGGACTGTTCACATCATTGGGAAAGGCTGTGCACCAGGTTTTTGGAAGTGTGTATACAACCATGTTTGGAGGAGTCTCATGGATGATTAGAATCCTAATTGGGTTCTTAGTGTTGTGGATTGGCACGAACTCAAGGAACACTTCAATGGCCATGACGTGCATAGCTGTTGGGGGAATCACTCTG------------------------
>DV4/CYD15/BRAZIL/498/2012
TTTCACTTGTCAACAAGAGATGGCGAACCCCTCATGATAGTGGCAAAACATGAAAGGGGGAGACCTCTCTTGTTTAAGACAACAGAGGGGATCAACAAATGCACTCTCATTGCCATGGACTTGGGTGAAATGTGTGAGGACACTGTCACGTACAAATGCCCCCTACTGGTCAATACCGAACCTGAAGACATTGATTGCTGGTGCAACCTCACGTCTACCTGGGTCATGTATGGGACATGCACCCAGAGCGGAGAACGGAGACGAGAGAAGCGCTCAGTAGCTTTAACACCACATTCAGGAATGGGATTGGAAACAAGAGCTGAGACATGGATGTCATCGGAAGGAGCTTGGAAGCATGCTCAGAGAGTAGAGAGCTGGATACTCAGAAACCCAGGATTTGCACTCTTGGCAGGATTTATGGCTTATATGATTGGGCAAACAGGGATCCAGCGAACTGTCTTCTTTGTCCTAATGATGCTGGTCGCCCCATCCTACGGAATGCGATGCGTAGGAGTAGGAAACAGAGACTTTGTGGAAGGAGTCTCAGGTGGAGCATGGGTCGACCTGGTGCTAGAACATGGAGGATGCGTCACAACCATGGCCCAGGGAAAACCAACCTTGGATTTTGAACTGACCAAGACAACAGCCAAGGAAGTGGCTCTGTTAAGAACCTATTGCATTGAAGCCTTAATATCAAACATAACTACGGCAACAAGATGTCCAACGCAAGGAGAGCCTTATCTGAAAGAGGAACAGGACCAACAGTACATTTGCCGTAGAGATGTGGTAGATAGAGGATGGGGCAATGGCTGTGGCTTGTTTGGAAAAGGAGGAGTTGTGACATGTGCGAAGTTCTCATGTTCGGGGAAGATAACAGGCAATCTGGTCCAAATTGAGAACCTTGAATACACAGTGGTTGTAACAGTCCACAATGGAGACACCCATGCAGTAGGAAATGACACATCCAATCATGGAGTGACAGCTACGATAACCCCCAGGTCACCATCGGTTGAAGTCAAACTGCCGGACTATGGAGAACTAACACTCGATTGTGAACCCAGGTCTGGAATTGACTTCAATGAGATGATCCTAATGAAAAGAAAAAAGAAAACATGGCTCGTGCATAAGCAGTGGTTTTTGGATCTGCCTCTTCCATGGACGACAGGAGCAGATACATCAGAGGTTCACTGGAATTACAAAGAGAGAATGGTGACATTTAAGGTTCCTCATGCCAAGAGACAGGATGTGACAGTGCTGGGATCTCAGGAAGGAGCCATGCATTCTGCCCTCGCTGGAGCCACAGAAGTGGACTCCGGTGATGGAAATCACATGTTTGCAGGACATCTCAAGTGCAAAGTCCGCATGGAGAAATTGAGAATCAAGGGAATGTCATACACGATGTGTTCAGGAAAGTTTTCAATTGACAAAGAGATGGCAGAAACACAGCATGGGACAACAGTGGTGAAAGTCAAGTATGAAGGTGCTGGAGCTCCGTGTAAAGTCCCCATAGAGATAAGAGATGTAAACAAGGAAAAAGTGGTTGGGCGCGTTATCTCAGCCACCCCTTTGGCTGAGAACACCAATAGTGTAACCAACATAGAATTAGAACCCCCCTTTGGGGACAGCTACATAGTGATAGGTGTTGGAAACAGCGCACTAACACTCCATTGGTTCAGGAAAGGGAGTTCCATTGGCAAGATGTTTGAGTCCACATACAGAGGTGCAAAACGCATGGCCATCCTAGGTGAAACAGCTTGGGATTTTGGTTCCGTTGGTGGACTGTTCACATCATTGGGAAAGGCTGTGCACCAGGTTTTTGGAAGTGTGTATACAACCATGTTTGGAGGAGTCTCATGGACGATTAGAATCCTAATTGGGTTCTTAGTGTTGTGGTTCGGCACGAACTCAAGGAACACTTCAATGGCCATGACGTGCATAGCTGTTGGGGGAA--------------------------------
>DV4/CYD15/BRAZIL/499/2012
TTTCACTTGTCAACAAGAGATGGCGAACCCCTCATGATAGTGGCAAAACATGAAAGGGGGAGACCTCTCTTGTTTAAGACAACAGAGGGGATCAACAAATGCACTCTCATTGCCATGGACTTGGGTGAAATGTGTGAGGACACTGTCACGTACAAATGCCCCCTACTGGTCAATACCGAACCTGAAGACATTGATTGCTGGTGCAACCTCACGTCTACCTGGGTCATGTATGGGACATGCACCCAGAGCGGAGAACGGAGACGAGAGAAGCGCTCAGTAGCTTTAACACCACATTCAGGAATGGGATTGGAAACAAGAGCTGAGACATGGATGTCATCGGAAGGAGCTTGGAAGCATGCTCAGAGAGTAGAGAGCTGGATACTCAGAAACCCAGGATTTGCACTCTTGGCAGGATTTATGGCTTATATGATTGGGCAAACAGGGATCCAGCGAACTGTCTTCTTTGTCCTAATGATGCTGGTCGCCCCATCCTACGGAATGCGATGCGTAGGAGTAGGAAACAGAGACTTTGTGGAAGGAGTCTCAGGTGGAGCATGGGTCGACCTGGTGCTAGAACATGGAGGATGCGTCACAACCATGGCCCAGGGAAAACCAACCTTGGATTTTGAACTGACCAAGACAACAGCCAAGGAAGTGGCTCTGTTAAGAACCTATTGCATTGAAGCCTTAATATCAAACATAACTACGGCAACAAGATGTCCAACGCAAGGAGAGCCTTATCTGAAAGAGGAACAGGACCAACAGTACATTTGCCGTAGAGATGTGGTAGATAGAGGATGGGGCAATGGCTGTGGCTTGTTTGGAAAAGGAGGAGTTGTGACATGTGCGAAGTTCTCATGTTCGGGGAAGATAACAGGCAATCTGGTCCAAATTGAGAACCTTGAATACACAGTGGTTGTGACAGTCCACAATGGAGACACCCATGCTGTAGGAAACGACACATCCAACCACGGAGAGACAGCTACGATAACCCCTAGGTCACCATCGGTTGAAGTCAAACTGCCGGACTATGGAGAACTAACACTCGATTGTGAACCCAGGTCTGGAATTGACTTCAATGAGATGATCCTAATGAAAATGAAAACGAAAACGTGGCTCGTGCATAAGCAATGGTTTTTGGATCTGCCTCTTCCATGGACGACAGGAGCAGATACATCAGAGGTTCACTGGAATTACAAAGAGAGAATGGTGACATTTAAGGTTCCTCATGCCAAGAGACAGGATGTGACAGTGCTGGGATCTCAGGAAGGAGCCATGCATTCTGCCCTCGCTGGAGCCACAGAAGTGGACTCCGGTGATGGAAATCACATGTTTGCAGGACATCTCAAGTGCAAAGTCCGCATGGAGAAATTGAGAATCAAGGGAATGTCATACACGATGTGTTCAGGAAAGTTTTCAATTGACAAAGAGATGGCAGAAACACAGCATGGGACAACAGTGGTGAAAGTCAAGTATGAAGGTGCTGGAGCTCCGTGTAAAGTCCCCATAGAGATAAGAGATGTAAACAAGGAAAAAGTGGTTGGGCGCGTTATCTCAGCCACCCCTTTGGCTGAGAACACCAATAGTGTAACCAACATAGAATTAGAACCCCCCTTTGGGGACAGCTACATAGTGATAGGTGTTGGAAACAGCGCACTAACACTCCATTGGTTCAGGAAAGGGAGTTCCATTGGCAAGATGTTTGAGTCCACATACAGAGGTGCAAAACGCATGGCCATCCTAGGTGAAACAGCTTGGGATTTTGGTTCCGTTGGTGGACTGTTCACATCATTGGGAAAGGCTGTGCACCAGGTTTTTGGAAGTGTGTATACAACCATGTTTGGAGGAGTCTCATGGATGATTAGAATCCTAATTGGGTTCTTAGTGTTGTGGATTGGCACGAACTCAAGGAACACTTCAATGGCCATGACGTGCATAGCTGTTGGGGGAATCACTCTG------------------------
>DV4/CYD15/BRAZIL/500/2013
TTTCACTTGTCAACAAGAGATGGCGAACCCCTCATGATAGTGGCAAAACATGAAAGGGGGAGACCTCTCTTGTTTAAGACAACAGAGGGGATCAACAAATGCACTCTCATTGCCATGGACTTGGGTGAAATGTGTGAGGACACTGTCACGTACAAATGCCCCCTACTGGTCAATACCGAACCTGAAGACATTGATTGCTGGTGCAACCTCACGTCTACCTGGGTCATGTATGGGACATGCACCCAGAGCGGAGAACGGAGACGAGAGAAGCGCTCAGTAGCTTTAACACCACATTCAGGAATGGGATTGGAAACAAGAGCTGAGACATGGATGTCATCGGAAGGAGCTTGGAAGCATGCTCAGAGAGTAGAGAGCTGGATACTCAGAAACCCAGGATTTGCACTTTTGGCAGGATTTATGGCTTATATGATTGGGCAAACAGGGATCCAGCGAACTGTCTTCTTTGTCCTAATGATGCTGGTCGCCCCATCCTACGGAATGCGATGCGTAGGAGTAGGAAACAGAGACTTTGTGGAAGGAGTCTCAGGTGGAGCATGGGTCGACCTGGTGCTAGAACATGGAGGATGCGTCACAACCATGGCCCAGGGAAAACCAACCTTGGATTTTGAACTGACCAAGACAACAGCCAAGGAAGTGGCTCTGTTAAGAACCTATTGCATTGAAGCCTTAATATCAAACATAACTACGGCAACAAGATGTCCAACGCAAGGAGAGCCTTATCTGAAAAGAGAACAGGACCATCAGTACATTTGCCGTAGAGATGTGGTAGATAGAGGATGGGGCAATGGCTGTGGCTTGTTTGGAAAAGGAGGAGTTGTGACATGTGCGAAGTTCTCATGTTCGGGGAAGATAACAGGCAATCTGGTCCAAATTGAGAACCTTGAATACACAGTGGTTGTGACAGTCCACAATGGAGACACCCATGCTGTAGGAAACGACACATCCAACCACGGAGAGACAGCTACGATAACTCCCAGGTCACCATCGGTTGAAGTCAAACTGCCGGACTATGGAGAACTAACACTCGATTGTGAACCCAGGTCTGGAATTGACTTCAATGAGATGATCCTAATGAAAATGAAAAAGAAAACATGGCTCGTGCATAAGCAATGGTTTTTGGATCTGCCTCTTCCATGGACGACAGGAGCAGATACATCAGAGGTTCACTGGAATTACAAAGAGAGAATGGTGACATTTAAGGTTCCTCATGCCAAGAGACAGGATGTGACAGTGCTGGGATCTCAGGAAGGAGCCATGCACTCTGCCCTCGCTGGAGCCACAGAAGTGGACTCCGGTGATGGAAATCACATGTTTGCAGGACATCTCAAGTGCAAAGTCCGCATGGAGAAATTGAGAATCAAGGGAATGTCATACACGATGTGTTCAGGAAAGTTTTCAATTGACAAAGAGATGGCAGAAACACAGCATGGGACAACAGTGGTGAAAGTCAAGTATGAAGGTGCTGGAGCTCCGTGTAAAGTCCCCATAGAGATAAGAGATGTAAACAAGGAAAAAGTGGTTGGGCGCGTTATCTCAGCCACCCCTTTGGCTGAGAACACCAATAGTGTAACCAACATAGAATTAGAACCCCCCTTTGGGGATAGCTACATAGTGATAGGTGTGGGAGACAGTGCATTAACACTCCATTGGTTCAGAAAAGGGAGCTCCATTGGCAAGATGTTTGAGTCCACATACAGAGGTGCAAAACGCATGGCCATCCTAGGTGAAACAGCTTGGGATTTTGGTTCCGTTGGTGGACTGTTCACATCATTGGGGAAAGCTGTGCACCAGGTTTTTGGAAGTGTGTATACAACCATGTTTGGAGGAGTCTCATGGATGATTAGAATCCTAAATTGGTTCCTAGTGTTGTGGATTGGCACGAACTCAAGGAACACTTCAATGGCCATGACGTGCATAGCT------------------------------------------
>DV4/CYD15/BRAZIL/501/2013
TTTCACTTGTCAACAAGAGATGGCGAACCCCTCATGATAGTGGCAAAACATGAAAGGGGGAGACCTCTCTTGTTTAAGACAACAGAGGGGATCAACAAATGCACTCTCATTGCCATGGACTTGGGTGAAATGTGTGAGGACACTGTCACGTACAAATGCCCCCTACTGGTCAATACCGAACCTGAAGACATTGATTGCTGGTGCAACCTCACGTCTACCTGGGTCATGTATGGGACATGCACCCAGAGCGGAGAACGGAGACGAGAGAAGCGCTCAGTAGCTTTAACACCACATTCAGGAATGGGATTGGAAACAAGAGCTGAGACATGGATGTCATCGGAAGGAGCTTGGAAGCATGCTCAGAGAGTAGAGAGCTGGATACTCAGAAACCCAGGATTTGCACTCTTGGCAGGATTTATGGCTTATATGATTGGGCAAACAGGGATCCAGCGAACTGTCTTCTTTGTCCTAATGATGCTGGTCGCCCCATCCTACGGAATGCGATGCGTAGGAGTAGGAAACAGAGACTTTGTGGAAGGAGTCTCAGGTGGAGCATGGGTCGACCTGGTGCTAGAACATGGAGGATGCGTCACAACCATGGCCCAGGGAAAACCAACCTTGGATTTTGAACTGACCAAGACAACAGCCAAGGAAGTGGCTCTGTTAAGAACCTATTGCATTGAAGCCTTAATATCAAACATAACTACGGCAACAAGATGTCCAACGCAAGGAGAGCCTTATCTGAAAGAGGAACAGGACCAACAGTACATTTGCCGTAGAGATGTGGTAGATAGAGGATGGGGCAATGGCTGTGGCTTGTTTGGAAAAGGAGGAGTTGTGACATGTGCGAAGTTCTCATGTTCGGGGAAGATAACAGGCAATCTGGTCCAAATTGAGAACCTTGAATACACAGTGGTTGTGACAGTCCACAATGGAGACACCCATGCAGTAGGAAATGACACATCCAATCATGGAGTTACAGCCACGATAACTCCCAGGTCACCATCGGTTGAAGTCAAACTGCCGGACTATGGAGAACTAACACTCGATTGTGAACCCAGGTCTGGAATTGACTTCAATGAGATGATCCTAATGAAAAGAAAAAAGAAAACATGGCTCGTGCATAAGCAATGGTTTTTGGATCTGCCTCTTCCATGGACGACAGGAGCAGATACATCAGAGGTTCACTGGAATTACAAAGAGAAAATGGTGACATTTAAGGTTCCTCATGCCAAGAGACAGGATGTGACAGTGCTGGGATCTCAGGAAGGAGCCATGCATTCTGCCCTCGCTGGAGCCACAGAAGTGGACTCCGGTGATGGAAATCACATGTTTGCAGGACATCTCAAGTGCAAAGTCCGCATGGAGAAATTGAGAATCAAGGGAATGTCATACACGATGTGTTCAGGAAAGTTTTCAATTGACAAAGAGATGGCAGAAACACAGCATGGGACAACAGTGGTGAAAGTCAAGTATGAAGGTGCTGGAGCTCCGTGTAAAGTCCCCATAGAGATAAGAGATGTAAACAAGGAAAAAGTGGTTGGGCGCGTTATCTCAGCCACCCCTTTGGCTGAGAACACCAATAGTGTAACCAACATAGAATTAGAACCCCCCTTTGGGGACAGCTACATAGTGATAGGTGTTGGAAACAGCGCACTAACACTCCATTGGTTCAGGAAAGGGAGTTCCATTGGTAAGATGTTTGAGTCCACATACAGAGGTGCAAAACGCATGGCCATCCTAGGTGAAACAGCTTGGGATTTTGGTTCCGTTGGTGGACTGTTCACATCATTGGGAAAGGCTGTGCACCAGGTTTTTGGAAGTGTGTATACAACCATGTTTGGAGGAGTCTCATGGATGATTAGAATCCTAATTGGGTTCCTAGTGTTGTGGGTTGGCACGAACTCAAGGAACACTTCAATGGCAATGACGTGCATAGCTGTTGGGGAAGTCACTCTG------------------------
>DV4/CYD15/BRAZIL/560/2012
TTTCACTTGTCAACAAGAGATGGCGAACCCCTCATGATAGTGGCAAAACATGAAAGGGGGAGACCTCTCTTGTTTAAGACAACAGAGGGGATCAACAAATGCACTCTCATTGCCATGGACTTGGGTGAAATGTGTGAGGACACTGTCACGTACAAATGCCCCCTACTGGTCAATACCGAACCTGAAGACATTGATTGCTGGTGCAACCTCACGTCTACCTGGGTCATGTATGGGACATGCACCCAGAGCGGAGAACGGAGACGAGAGAAGCGCTCAGTAGCTTTAACACCACATTCAGGAATGGGATTGGAAACAAGAGCTGAGACATGGATGTCATCGGAAGGAGCTTGGAAGCATGCTCAGAGAGTAGAGAGCTGGATACTCAGAAACCCAGGATTCGCACTCTTGGCAGGATTTATGGCTTATATGATTGGGCAAACAGGGATCCAGCGAACTGTCTTCTTTGTCCTAATGATGCTGGTCGCCCCATCCTACGGAATGCGATGCGTAGGAGTAGGAAACAGAGACTTTGTGGAAGGAGTCTCAGGTGGAGCATGGGTCGACCTGGTGCTAGAACATGGAGGATGCGTCACAACCATGGCCCAGGGAAAACCAACCTTGGATTTTGAACTGACCAAGACAACAGCCAAGGAAGTGGCTCTGTTAAGAACCTATTGCATTGAAGCCTTAATATCAAACATAACTACGGCAACAAGATGTCCAACGCAAGGAGAGCCTTATCTGAAAGAGGAACAGGACCAACAGTACATTTGCCGTAGAGATGTGGTAGATAGAGGATGGGGCAATGGCTGTGGCTTGTTTGGAAAAGGAGGAGTTGTGACATGTGCGAAGTTCTCATGTTCGGGGAAGATAACAGGCAATCTGGTCCAAATTGAGAACCTTGAATACACAGTGGTTGTGACAGTCCACAATGGAGACACCCATGCAGTAGGAAATGACACATCCAATCATGGGGTTACAGCCACGATAACTCCCAGGTCACCATCGGTTGAAGTCAAACTGCCGGACTATGGAGAACTAACACTCGATTGTGAACCCAGGTCTGGAATTGACTTCAATGAGATGATCCTAATGAAAATGAAAAAGAAAACATGGCTCGTGCATAAGCAATGGTTTTTGGATCTGCCTCTTCCATGGACGACAGGAGCAGATACATCAGAGGTTCACTGGAATTACAAAGAGAGAATGGTGACATTTAAGGTTCCTCATGCCAAGAGACAGGATGTGACAGTGCTGGGATCTCAGGAAGGAGCCATGCATTCTGCCCTCGCTGGAGCCACAGAAGTGGACTCCGGTGATGGAAATCACATGTTTGCAGGACATCTCAAGTGCAAAGTCCGCATGGAGAAATTGAGAATCAAGGGAATGTCATACACGATGTGTTCAGGAAAGTTTTCAATTGACAAAGAGATGGCAGAAACACAGCATGGGACAACAGTGGTGAAAGTCAAGTATGAAGGTGCTGGAGCTCCGTGTAAAGTCCCCATAGAGATAAGAGATGTAAACAAGGAAAAAGTGGTTGGGCGCGTTATCTCAGCCACCCCTTTGGCTGAGAACACCAATAGTGTAACCAACATAGAATTAGAACCCCCCTTTGGGGACAGCTACATAGTGATAGGTGTTGGAAACAGCGCACTAACACTCCATTGGTTCAGGAAAGGGAGTTCCATTGGCAAGATGTTTGAGTCCACATACAGAGGTGCAAAACGCATGGCCATCCTAGGTGAAACAGCTTGGGATTTTGGTTCCGTTGGTGGACTGTTCACATCATTGGGAAAGGCTGTGCACCAGGTTTTTGGAAGTGTGTATACAACCATGTTTGGAGGAGTCTCATGGATGATCAGAATCCTAATTGGGTTCTTAGTGTTGTGGATTGGCACGAACTCAAGGAACACTTCAATGGCCATGACGTGCATAGCTGTTGGGGGAATCACTCTGTTTTTGGGCTTCACGGTTCAAGCG
>DV4/CYD15/BRAZIL/561/2012
TTTCACTTGTCAACAAGAGATGGCGAACCCCTCATGATAGTGGCAAAACATGAAAGGGGGAGACCTCTCTTGTTTAAGACAACAGAAGGGATCAACAAATGCACTCTCATTGCCATGGACTTGGGTGAAATGTGTGAGGACACTGTCACGTACAAATGCCCCCTACTGGTCAATACCGAACCTGAAGACATTGATTGCTGGTGCAACCTCACGTCTACCTGGGTCATGTATGGGACATGCACCCAGAGCGGAGAACGGAGACGAGAGAAGCGCTCAGTAGCTTTAACACCACATTCAGGAATGGGATTGGAAACAAGAGCTGAGACATGGATGTCATCGGAAGGAGCTTGGAAGCATGCTCAGAGAGTAGAGAGCTGGATACTCAGAAACCCAGGATTTGCACTCTTGGCAGGATTTATGGCTTATATGATTGGGCAAACAGGGATCCAGCGAACTGTCTTCTTTGTCCTAATGATGCTGGTCGCCCCATCCTACGGAATGCGATGCGTAGGAGTAGGAAACAGAGACTTTGTGGAAGGAGTCTCAGGTGGAGCATGGGTCGACCTGGTGCTAGAACATGGAGGATGCGTCACAACCATGGCCCAGGGAAAACCAACCTTGGATTTTGAACTGACCAAGACAACAGCCAAGGAAGTGGCTCTGTTAAGAACCTATTGCATTGAAGCCTTAATATCAAACATAACTACGGCAACAAGATGTCCAACGCAAGGAGAGCCTTATCTGAAAGAGGAACAGGACCAACAGTACATTTGCCGTAGAGATGTGGTAGATAGAGGATGGGGCAATGGCTGTGGCTTGTTTGGAAAAGGAGGAGTTGTGACATGTGCGAAGTTCTCATGTTCGGGGAAGATAACAGGCAATCTGGTCCAAATTGAGAACCTTGAATACACAGTGGTTGTGACAGTCCACAATGGAGACACCCATGCAGTAGGAAATGACACATCCAATCATGGGGTTACAGCCACGATAACTCCCAGGTCACCATCGGTTGAAGTCAAACTGCCGGACTATGGAGAACTAACACTCGATTGTGAACCCAGGTCTGGAATTGACTTCAATGAGATGATCCTAATGAAAATGAAAAAGAAAACATGGCTCGTGCATAAGCAATGGTTTTTGGATCTGCCTCTTCCATGGACGACAGGAGCAGATACATCAGAGGTTCACTGGAATTACAAAGAGAGAATGGTGACATTTAAGGTTCCTCATGCCAAGAGACAGGATGTGACAGTGCTGGGATCTCAGGAAGGAGCCATGCATTCTGCCCTCGCTGGAGCCACAGAAGTGGACTCCGGTGATGGAAATCACATGTTTGCAGGACATCTCAAGTGCAAAGTCCGCATGGAGAAATTGAGAATCAAGGGAATGTCATACACGATGTGTTCAGGAAAGTTTTCAATTGACAAAGAGATGGCAGAAACACAGCATGGGACAACAGTGGTGAAAGTCAAGTATGAAGGTGCTGGAGCTCCGTGTAAAGTCCCCATAGAGATAAGAGATGTAAACAAGGAAAAAGTGGTTGGGCGCGTTATCTCAGCCACCCCTTTGGCTGAGAACACCAATAGTGTAACCAACATAGAATTAGAACCCCCCTTTGGGGACAGCTACATAGTGATAGGTGTTGGAAACAGCGCACTGACACTCCATTGGTTCAGGAAAGGGAGTTCCATTGGCAAGATGTTTGAGTCCACATACAGAGGTGCAAAACGCATGGCCATCCTAGGTGAAACAGCTTGGGATTTTGGTTCCGTTGGTGGACTGTTCACATCATTGGGAAAGGCTGTGCACCAGGTTTTTGGAAGTGTGTATACAACCATGTTTGGAGGAGTCTCATGGATGATTAGAATCCTAATTGGGTTCTTAGTGTTGTGGATTGGCACGAACTCAAGGAACACTTCAATGGCCATGACGTGCATAGCTGTTGGGGGAATCACCCTGTTTTTGGGCTTCACGGTTCAAGCG
>DV4/CYD15/BRAZIL/562/2012
TTTCACTTGTCAACAAGAGATGGCGAACCCCTCATGATAGTGGCAAAACATGAAAGGGGGAGACCTCTCTTGTTTAAGACAACAGAGGGGATCAACAAATGCACTCTCATTGCCATGGACTTGGGTGAAATGTGTGAGGACACTGTCACGTACAAATGCCCCCTACTGGTCAATACCGAACCTGAAGACATTGATTGCTGGTGCAACCTCACGTCTACCTGGGTCATGTATGGGACATGCACCCAGAGCGGAGAACGGAGACGAGAGAAGCGCTCAGTAGCTTTAACACCACATTCAGGAATGGGATTGGAAACAAGAGCTGAGACATGGATGTCATCGGAAGGAGCTTGGAAGCATGCTCAGAGAGTAGAGAGCTGGATACTCAGAAACCCAGGATTTGCACTCCTGGCAGGATTTATGGCTTATATGATTGGGCAAACAGGGATCCAGCGAACTGTCTTCTTTGTCCTAATGATGCTGGTCGCCCCATCTTACGGAATGCGATGCGTAGGAGTAGGAAACAGAGACTTTGTGGAAGGAGTCTCAGGTGGAGCATGGGTCGACCTGGTGCTAGAACATGGAGGATGCGTCACAACCATGGCCCAGGGAAAACCAACCTTGGATTTTGAACTGACCAAGACAACAGCCAAGGAAGTGGCTCTGTTAAGAACCTATTGCATTGAAGCCTTAATATCAAACATAACTACGGCAACAAGATGTCCAACGCAAGGAGAGCCTTATCTGAAAGAGGAACAGGACCAACAGTACATTTGCCGTAGAGATGTGGTAGATAGAGGATGGGGCAATGGCTGTGGCTTGTTTGGAAAAGGAGGAGTTGTGACATGTGCGAAGTTCTCATGTTCGGGGAAGATAACAGGCAATCTGGTCCAAATTGAGAACCTTGAATACACAGTGGTTGTGACAGTCCACAATGGAGACACCCATGCAGTAGGAAATGACACATCCAATCATGGGGTTACAGCCACGATAACTCCCAGGTCACCATCGGTTGAAGTCAAACTGCCGGACTATGGAGAACTAACACTCGATTGTGAACCCAGGTCTGGAATTGACTTCAATGAGATGATCCTAATGAAAATGAAAAAGAAAACATGGCTCGTGCATAAGCAATGGTTTTTGGATCTGCCTCTTCCATGGACGACAGGAGCAGATACATCAGAGGTTCACTGGAATTACAAAGAGAGAATGGTGACATTTAAGGTTCCTCATGCCAAGAGACAGGATGTGACAGTGCTGGGATCTCAGGAAGGAGCCATGCATTCTGCCCTCGCTGGAGCCACAGAAGTGGACTCCGGTGATGGAAATCACATGTTTGCAGGACATCTCAAGTGCAAAGTTCGCATGGAGAAATTGAGAATCAAGGGAATGTCATACACGATGTGTTCAGGAAAGTTTTCAATTGACAAAGAGATGGCAGAAACACAGCATGGGACAACAGTGGTGAAAGTCAAGTATGAAGGTGCTGGAGCTCCGTGTAAAGTCCCCATAGAGATAAGAGATGTAAACAAGGAAAAAGTGGTTGGGCGCGTTATCTCAGCCACCCCTTTGGCTGAGAACACCAATAGTGTAACCAACATAGAATTAGAACCCCCCTTTGGGGACAGCTACATAGTGATAGGTGTTGGAAACAGCGCACTAACACTCCATTGGTTCAGGAAAGGGAGTTCCATTGGCAAGATGTTTGAGTCCACATACAGAGGTGCAAAACGCATGGCCATCCTAGGTGAAACAGCTTGGGATTTTGGTTCCGTTGGTGGACTGTTCACATCATTGGGAAAGGCTGTGCACCAGGTTTTTGGAAGTGTGTATACAACCATGTTTGGAGGAGTCTCATGGATGATTAGAATCCTAATTGGGTTCTTAGTGTTGTGGATTGGCACGAACTCAAGGAACACTTCAATGGCCATGACGTGCATAGCTGTTGGGGGAATCACTCTGTTTTTGGGCTTCACGGTTCAAGCG
>DV4/CYD15/BRAZIL/563/2013
TTTCACTTGTCAACAAGAGATGGCGAACCCCTCATGATAGTGGCAAAACATGAAAGGGGGAGACCTCTCTTGTTTAAGACAACAGAGGGGATCAACAAATGCACTCTCATTGCCATGGACTTGGGTGAAATGTGTGAGGACACTGTCACGTACAAATGCCCCCTACTGGTCAATACCGAACCTGAAGACATTGATTGCTGGTGCAACCTCACGTCTACCTGGGTCATGTATGGGACATGCACCCAGAGCGGAGAACGGAGACGAGAGAAGCGCTCAGTAGCTTTAACACCACATTCAGGAATGGGATTGGAAACAAGAGCTGAGACATGGATGTCATCGGAAGGAGCTTGGAAGCATGCTCAGAGAGTAGAGAGCTGGATACTCAGAAACCCAGGATTCGCACTCTTGGCAGGATTTATGGCTTATATGATTGGGCAAACAGGGATCCAGCGAACTGTCTTCTTTGTCCTAATGATGCTGGTCGCCCCATCCTACGGAATGCGATGCGTAGGAGTAGGAAACAGAGACTTTGTGGAAGGAGTCTCAGGTGGAGCATGGGTCGACCTGGTGCTAGAACATGGAGGATGCGTCACAACCATGGCCCAGGGAAAACCAACCTTGGATTTTGAACTGACCAAGACAACAGCCAAGGAAGTGGCTCTGTTAAGAACCTATTGCATTGAAGCCTTAATATCAAACATAACTACGGCAACAAGATGTCCAACGCAAGGAGAGCCTTATCTGAAAGAGGAACAGGACCAACAGTACATTTGCCGTAGAGATGTGGTAGATAGAGGATGGGGCAATGGCTGTGGCTTGTTTGGAAAAGGAGGAGTTGTGACATGTGCGAAGTTCTCATGTTCGGGGAAGATAACAGGCAATCTGGTCCAAATTGAGAACCTTGAATACACAGTGGTTGTGACAGTCCACAATGGAGACACCCATGCAGTAGGAAATGACACATCCAATCACGGGGTTACAGCCACGATAACTCCCAGGTCACCATCGGTTGAAGTCAAACTGCCGGACTATGGAGAACTAACACTCGATTGTGAACCCAGGTCTGGAATTGACTTCAATGAGATGATCCTAATGAAAATGAAAAAGAAAACATGGCTCGTGCATAAGCAATGGTTTTTGGATCTGCCTCTTCCATGGACGACAGGAGCAGATACATCAGAGGTTCACTGGAATTACAAAGAGAGAATGGTGACATTTAAGGTTCCTCATGCCAAGAGACAGGATGTGACAGTGCTGGGATCTCAGGAAGGAGCCATGCATTCTGCCCTCGCTGGAGCCACAGAAGTGGACTCCGGTGATGGAAATCACATGTTTGCAGGACATCTCAAGTGCAAAGTCCGCATGGAGAAATTGAGAATCAAGGGAATGTCATACACGATGTGTTCAGGAAAGTTTTCAATTGACAAAGAGATGGCAGAAACACAGCATGGGACAACAGTGGTGAAAGTCAAGTATGAAGGTGCTGGAGCTCCGTGTAAAGTCCCCATAGAGATAAGAGATGTAAACAAGGAAAAAGTGGTTGGGCGCGTTATCTCAGCCACCCCTTTGGCTGAGAACACCAATAGTGTAACCAACATAGAATTAGAACCCCCCTTTGGGGACAGCTACATAGTGATAGGTGTTGGAAACAGCGCACTAACACTCCATTGGTTCAGGAAAGGGAGTTCCATTGGCAAGATGTTTGAGTCCACATACAGAGGTGCAAAACGCATGGCCATCCTAGGTGAAACAGCTTGGGATTTTGGTTCCGTTGGTGGACTGTTCACATCATTGGGAAAGGCTGTGCACCAGGTTTTTGGAAGTGTGTATACAACCATGTTTGGAGGAGTCTCATGGATGATTAGAATCCTAATTGGGTTCTTAGTGTTGTGGATTGGCACGAACTCAAGGAACACTTCAATGGCCATGACGTGCATAGCTGTTGGGGGAATCACTCTGTTTTTGGGCTTCACGGTTCAAGCG
>DV4/CYD15/BRAZIL/564/2012
TTTCACTTGTCAACAAGAGATGGCGAACCCCTCATGATAGTGGCAAAACATGAAAGGGGGAGACCTCTCTTGTTTAAGACAACAGAGGGGATCAACAAATGCACTCTCATTGCCATGGACTTGGGTGAAATGTGTGAGGACACTGTCACGTACAAATGCCCCCTACTGGTCAATACCGAACCTGAAGACATTGATTGCTGGTGCAACCTCACGTCTACCTGGGTCATGTATGGGACATGCACCCAGAGCGGAGAACGGAGACGAGAGAAGCGCTCAGTAGCTTTAACACCACATTCAGGAATGGGATTGGAAACAAGAGCTGAGACATGGATGTCATCGGAAGGAGCTTGGAAGCATGCTCAGAGAGTAGAGAGCTGGATACTCAGAAACCCAGGATTTGCACTCTTGGCAGGATTTATGGCTTATATGATTGGGCAAACAGGGATCCAGCGAACTGTCTTCTTTGTCCTAATGATGCTGGTCGCCCCATCCTACGGAATGCGATGCGTAGGAGTAGGAAACAGAGACTTTGTGGAAGGAGTCTCAGGTGGAGCATGGGTCGACCTGGTGCTAGAACATGGAGGATGCGTCACAACCATGGCCCAGGGAAAACCAACCTTGGATTTTGAACTGACCAAGACAACAGCCAAGGAAGTGGCTCTGTTAAGAACCTATTGCATTGAAGCCTTAATATCAAACATAACTACGGCAACAAGATGTCCAACGCAAGGAGAGCCTTATCTGAAAGAGGAACAGGACCAACAGTACATTTGCCGTAGAGATGTGGTAGATAGAGGATGGGGCAATGGCTGTGGCTTGTTTGGAAAAGGAGGAGTTGTGACATGTGCGAAGTTCTCATGTTCGGGGAAGATAACAGGCAATCTGGTCCAAATTGAGAACCTTGAATACACAGTGGTTGTGACAGTTCACAATGGAGACACCCATGCAGTAGGAAATGACACATCCAATCATGGGGTTACAGCCACGATAACTCCCAGGTCACCATCGGTTGAAGTCAAACTGCCGGACTATGGGGAACTAACACTCGATTGTGAACCCAGGTCTGGAATTGACTTCAATGAGATGATCCTAATGAAAATGAAAAAGAAAACATGGCTCGTGCATAAGCAATGGTTTTTGGATCTGCCTCTTCCATGGACGACAGGAGCAGATACATCAGAGGTTCACTGGAATTACAAAGAGAGAATGGTGACATTTAAGGTTCCGCATGCCAAGAGACAGGATGTGACAGTGCTGGGATCTCAGGAAGGAGCCATGCATTCTGCCCTCGCTGGAGCCACAGAAGTGGACTCCGGTGATGGAAATCACATGTTTGCAGGACATCTCAAGTGCAAAGTCCGCATGGAGAAATTGAGAATCAAGGGAATGTCATACACGATGTGTTCAGGAAAGTTTTCAATTGACAAAGAGATGGCAGAAACACAGCATGGGACAACAGTGGTGAAAGTCAAGTATGAAGGTGCTGGAGCTCCGTGTAAAGTCCCCATAGAGATAAGAGATGTAAACAAGGAAAAAGTGGTTGGGCGCGTTATCTCAGCCACCCCTTTGGCTGAGAACACCAATAGTGTAACCAACATAGAATTAGAACCCCCCTTTGGGGACAGCTACATAGTGATAGGTGTTGGAAACAGCGCACTAACACTCCATTGGTTCAGGAAAGGGAGTTCCATTGGCAAGATGTTTGAGTCCACATACAGAGGTGCAAAACGCATGGCCATCCTAGGTGAAACAGCTTGGGATTTTGGTTCCGTTGGTGGACTGTTCACATCATTGGGAAAGGCTGTGCACCAGGTTTTTGGAAGTGTGTATACAACCATGTTTGGAGGAGTCTCATGGATGATTAGAATCCTAATTGGGTTCTTAGTGTTGTGGATTGGCACGAACTCAAGGAACACTTCAATGGCCATGACGTGCATAGCTGTTGGGGGAATCACTCTGTTTTTGGGCTTCACGGTTCAAGCG
>DV4/CYD15/BRAZIL/565/2013
TTTCACTTGTCAACAAGAGATGGCGAACCCCTCATGATAGTGGCAAAACATGAAAGGGGGAGACCTCTCTTGTTTAAGACAACAGAAGGGATCAACAAATGCACTCTCATTGCCATGGACTTGGGTGAAATGTGTGAGGACACTGTCACGTACAAATGCCCCCTACTGGTCAATACCGAACCTGAAGACATTGATTGCTGGTGCAACCTCACGTCTACCTGGGTCATGTATGGGACATGCACCCAGAGCGGAGAACGGAGACGAGAGAAGCGCTCAGTAGCTTTAACACCACATTCAGGAATGGGATTGGAAACAAGAGCTGAGACATGGATGTCATCGGAAGGAGCTTGGAAGCATGCTCAGAGAGTAGAGAGCTGGATACTCAGAAACCCAGGATTTGCACTCTTGGCAGGATTTATGGCTTATATGATTGGGCAAACAGGGATCCAGCGAACTGTCTTCTTTGTCCTAATGATGCTGGTCGCCCCATCCTACGGAATGCGATGCGTAGGAGTAGGAAACAGAGACTTTGTGGAAGGAGTCTCAGGTGGAGCATGGGTCGACCTGGTGCTAGAACATGGAGGATGCGTCACAACCATGGCCCAGGGAAAACCAACCTTGGATTTTGAACTGACCAAGACAACAGCCAAGGAAGTGGCTCTGTTAAGAACCTATTGCATTGAAGCCTTAATATCAAACATAACTACGGCAACAAGATGTCCAACGCAAGGAGAGCCTTATCTGAAAGAGGAACAGGACCAACAGTACATTTGCCGTAGAGATGTGGTAGATAGAGGATGGGGCAATGGCTGTGGCTTGTTTGGAAAAGGAGGAGTTGTGACATGTGCGAAGTTCTCATGTTCGGGGAAGATAACAGGCAATCTGGTCCAAATTGAGAACCTTGAATACACAGTGGTTGTGACAGTCCACAATGGAGACACCCATGCAGTAGGAAATGACACATCCAATCATGGGGTTACAGCCACGATAACTCCCAGGTCACCATCGGTTGAAGTCAAACTGCCGGACTATGGAGAACTAACACTCGATTGTGAACCCAGGTCTGGAATTGACTTCAATGAGATGATCCTAATGAAAATGAAAAAGAAAACATGGCTCGTGCATAAGCAATGGTTTTTGGATCTGCCTCTTCCATGGACGACAGGAGCAGATACATCAGAGGTTCACTGGAATTACAAAGAGAGAATGGTGACATTTAAGGTTCCTCATGCCAAGAGACAGGATGTGACAGTGCTGGGATCTCAGGAAGGAGCCATGCATTCTGCCCTCGCTGGAGCCACAGAAGTGGACTCCGGTGATGGAAATCACATGTTTGCAGGACATCTCAAGTGCAAAGTCCGCATGGAGAAATTGAGAATCAAGGGAATGTCATACACGATGTGTTCAGGAAAGTTTTCAATTGACAAAGAGATGGCAGAAACACAGCATGGGACAACAGTGGTGAAAGTCAAGTATGAAGGTGCTGGAGCTCCGTGTAAAGTCCCCATAGAGATAAGAGATGTAAACAAGGAAAAAGTGGTTGGGCGCGTTATCTCAGCCACCCCTTTGGCTGAGAACACCAATAGTGTAACCAACATAGAATTAGAACCCCCCTTTGGGGACAGCTACATAGTGATAGGTGTTGGAAACAGCGCACTAACACTCCATTGGTTCAGGAAAGGGAGTTCCATTGGCAAGATGTTTGAGTCCACATACAGAGGTGCAAAACGCATGGCCATCCTAGGTGAAACAGCTTGGGATTTTGGTTCCGTTGGTGGACTGTTCACATCATTGGGAAAGGCTGTGCACCAGGTTTTTGGAAGTGTGTATACAACCATGTTTGGAGGAGTCTCATGGATGATTAGAATCCTAATTGGGTTCTTAGTGTTGTGGATTGGCACGAACTCAAGGAACACTTCAATGGCCATGACGTGCATAGCTGTTGGGGGAATCACTCTGTTTTTGGGCTTCACGGTTCAAGCG
>DV4/CYD15/BRAZIL/566/2012
TTTCACTTGTCAACAAGAGATGGCGAACCCCTCATGATAGTGGCAAAACATGAAAGGGGGAGACCTCTCTTGTTTAAGACAACAGAGGGGATCAACAAATGCACTCTCATTGCCATGGACTTGGGTGAAATGTGTGAGGACACTGTCACGTACAAATGCCCCCTACTGGTCAATACCGAACCTGAAGACATTGATTGCTGGTGCAACCTCACGTCTACCTGGGTCATGTATGGGACATGCACCCAGAGCGGAGAACGGAGACGAGAGAAGCGCTCAGTAGCTTTAACACCACATTCAGGAATGGGATTGGAAACAAGAGCTGAGACATGGATGTCATCGGAAGGAGCTTGGAAGCATGCTCAAAGAGTAGAGAGCTGGATACTCAGAAACCCAGGATTTGCACTCTTGGCAGGATTTATGGCTTATATGATTGGGCAAACAGGGATCCAGCGAACTGTCTTCTTTGTCCTAATGATGCTGGTCGCCCCATCCTACGGAATGCGATGTGTAGGAGTAGGAAACAGAGACTTTGTGGAAGGAGTCTCAGGTGGAGCATGGGTCGACCTGGTGCTAGAACATGGAGGATGCGTCACAACCATGGCCCAGGGAAAACCAACCTTGGATTTTGAACTGACCAAGACAACAGCCAAGGAAGTGGCTCTGTTAAGAACCTATTGCATTGAAGCCTTAATATCAAACATAACTACGGCAACAAGATGTCCAACGCAAGGAGAGCCTTATCTGAAAGAGGAACAGGACCAACAGTACATTTGCCGTAGAGATGTGGTAGATAGAGGATGGGGCAATGGCTGTGGCTTGTTTGGAAAAGGAGGAGTTGTGACATGTGCGAAGTTCTCATGTTCGGGGAAGATAACAGGCAATCTGGTCCAAATTGAGAACCTTGAATACACAGTGGTTGTAACAGTCCACAATGGAGACACCCATGCAGTAGGAAATGACACATCCAATCATGGGGTTACAGCCACGATAACTCCCAGGTCACCATCGGTTGAAGTCAAACTGCCGGACTATGGAGAACTAACACTCGATTGTGAACCCAGGTCTGGAATTGACTTCAATGAGATGATCCTAATGAAAATGAAAAAGAAAACATGGCTCGTGCATAAGCAATGGTTTTTGGATCTGCCTCTTCCATGGACGACAGGAGCAGATACATCAGAGGTTCACTGGAATTACAAAGAGAGAATGGTGACATTTAAGGTTCCTCATGCCAAGAGACAGGATGTGACAGTGCTGGGATCTCAGGAAGGAGCCATGCATTCTGCCCTCGCTGGAGCCACAGAAGTGGACTCCGGTGATGGAAATCACATGTTTGCAGGACATCTCAAGTGCAAAGTCCGCATGGAGAAATTGAGAATCAAGGGAATGTCATACACGATGTGTTCAGGAAAGTTTTCAATTGACAAAGAGATGGCAGAAACACAGCATGGGACAACAGTGGTGAAAGTCAAGTATGAAGGTGCTGGAGCTCCGTGTAAAGTCCCCATAGAGATAAGAGATGTAAACAAGGAAAAAGTGGTTGGGCGCGTTATCTCAGCCACCCCTTTGGCTGAGAACACCAATAGTGTAACCAACATAGAATTAGAACCCCCCTTTGGGGACAGCTACATAGTGATAGGTGTTGGAAACAGCGCACTAACACTCCATTGGTTCAGGAAAGGGAGTTCCATTGGCAAGATGTTTGAGTCCACATACAGAGGTGCAAAACGCATGGCCATCCTAGGTGAAACAGCTTGGGATTTTGGTTCCGTTGGTGGACTGTTCACATCATTGGGAAAGGCTGTGCACCAGGTTTTTGGAAGTGTGTATACAACCATGTTTGGAGGAGTCTCATGGATGATTAGAATCCTAATTGGGTTCTTAGTGTTGTGGATTGGCACGAACTCAAGGAACACCTCAATGGCCATGACGTGCATAGCTGTTGGGGGAATCACTCTGTTTTTGGGCTTCACGGTTCAAGCG
>DV4/CYD15/BRAZIL/567/2012
TTTCACTTGTCAACAAGAGATGGCGAACCCCTCATGATAGTGGCAAAACATGAAAGGGGGAGACCTCTCTTGTTTAAGACAACAGAGGGGATCAACAAATGCACTCTCATTGCCATGGACTTGGGTGAAATGTGTGAGGACACTGTCACGTACAAATGCCCCCTACTGGTCAATACCGAACCTGAAGACATTGATTGCTGGTGCAACCTCACGTCTACCTGGGTCATGTATGGGACATGCACCCAGAGCGGAGAACGGAGACGAGAGAAGCGCTCAGTAGCTTTAACACCACATTCAGGAATGGGATTGGAAACAAGAGCTGAGACATGGATGTCATCGGAAGGAGCTTGGAAGCATGCTCAAAGAGTAGAGAGCTGGATACTCAGAAACCCAGGATTTGCACTCTTGGCAGGATTTATGGCTTATATGATTGGGCAAACAGGGATCCAGCGAACTGTCTTCTTTGTCCTAATGATGCTGGTCGCCCCATCCTACGGAATGCGATGCGTAGGAGTAGGAAACAGAGACTTTGTGGAAGGAGTCTCAGGTGGAGCATGGGTCGACCTGGTGCTAGAACATGGAGGATGCGTCACAACCATGGCCCAGGGAAAACCAACCTTGGATTTTGAACTGACCAAGACAACAGCCAAGGAAGTGGCTCTGTTAAGAACCTATTGCATTGAAGCCTTAATATCAAACATAACTACGGCAACAAGATGTCCAACGCAAGGAGAGCCTTATCTGAAAGAGGAACAGGACCAACAGTACATTTGCCGTAGAGATGTGGTAGATAGAGGATGGGGCAATGGCTGTGGCTTGTTTGGAAAAGGAGGAGTTGTGACATGTGCGAAGTTCTCATGTTCGGGGAAGATAACAGGCAATCTGGTCCAAATTGAGAACCTTGAATACACAGTGGTTGTAACAGTCCACAATGGAGACACCCATGCAGTAGGAAATGACACATCCAATCATGGGGTTACAGCCACGATAACTCCCAGGTCACCATCGGTTGAAGTCAAACTGCCGGACTATGGAGAACTAACACTCGATTGTGAACCCAGGTCTGGAATTGACTTCAATGAGATGATCCTAATGAAAATGAAAAAGAAAACATGGCTCGTGCATAAGCAATGGTTTTTGGATCTGCCTCTTCCATGGACGACAGGAGCAGATACATCAGAGGTTCACTGGAATTACAAAGAGAGAATGGTGACATTTAAGGTTCCTCATGCCAAGAGACAGGATGTGACAGTGCTGGGATCTCAGGAAGGAGCCATGCATTCTGCCCTCGCTGGAGCCACAGAAGTGGACTCCGGTGATGGAAATCACATGTTTGCAGGACATCTCAAGTGCAAAGTCCGCATGGAGAAATTGAGAATCAAGGGAATGTCATACACGATGTGTTCAGGAAAGTTTTCAATTGACAAAGAGATGGCAGAAACACAGCATGGGACAACAGTGGTGAAAGTCAAGTATGAAGGTGCTGGAGCTCCGTGTAAAGTCCCCATAGAGATAAGAGATGTAAACAAGGAAAAAGTGGTTGGGCGCGTTATTTCAGCCACCCCTTTGGCTGAGAACACCAATAGTGTAACCAACATAGAATTAGAACCCCCCTTTGGGGACAGCTACATAGTGATAGGTGTTGGAAACAGCGCACTAACACTCCATTGGTTCAGGAAAGGGAGTTCCATTGGCAAGATGTTTGAGTCCACATACAGAGGTGCAAAACGCATGGCCATCCTAGGTGAAACAGCTTGGGATTTTGGTTCCGTTGGTGGACTGTTCACATCATTGGGAAAGGCTGTGCACCAGGTTTTTGGAAGTGTGTATACAACCATGTTTGGAGGAGTCTCATGGATGATTAGAATCCTAATTGGGTTCTTAGTGTTGTGGATTGGCACGAACTCAAGGAACACTTCAATGGCCATGACGTGCATAGCTGTTGGGGGAATCACTCTGTTTTTGGGCTTCACGGTTCAAGCG
>DV4/CYD15/BRAZIL/568/2012
TTTCACTTGTCAACAAGAGATGGCGAACCCCTCATGATAGTGGCAAAACATGAAAGGGGGAGACCTCTCTTGTTTAAGACAACAGAGGGGATCAACAAATGCACTCTCATTGCCATGGACTTGGGTGAAATGTGTGAGGACACTGTCACGTACAAATGCCCCCTACTGGTCAATACCGAACCTGAAGACATTGATTGCTGGTGCAACCTCACGTCTACCTGGGTCATGTATGGGACATGCACCCAGAGCGGAGAACGGAGACGAGAGAAGCGCTCAGTAGCTTTAACACCACATTCAGGAATGGGATTGGAAACAAGAGCTGAGACATGGATGTCATCGGAAGGAGCTTGGAAGCATGCTCAGAGAGTAGAGAGCTGGATACTCAGAAACCCAGGATTTGCACTCTTGGCAGGATTCATGGCTTATATGATTGGGCAAACAGGGATCCAGCGAACTGTCTTCTTTGTCCTAATGATGCTGGTCGCCCCATCCTACGGAATGCGATGCGTAGGAGTAGGAAACAGAGACTTTGTGGAAGGAGTCTCAGGTGGAGCATGGGTCGACCTGGTGCTAGAACATGGAGGATGCGTCACAACCATGGCCCAGGGAAAACCAACCTTGGATTTTGAACTGACCAAGACAACAGCCAAGGAAGTGGCTCTGTTAAGAACCTATTGCATTGAAGCCTTAATATCAAACATAACTACGGCAACAAGATGTCCAACGCAAGGAGAGCCTTATCTGAAAGAGGAACAGGACCAGCAGTACATTTGCCGTAGAGATGTGGTAGATAGAGGATGGGGCAATGGCTGTGGCTTGTTTGGAAAAGGAGGAGTTGTGACATGTGCGAAGTTCTCATGTTCGGGGAAGATAACAGGCAATCTGGTCCAAATTGAGAACCTTGAATACACAGTGGTTGTAACAGTCCACAATGGAGACACCCATGCAGTAGGAAATGACACATCCAATCATGGGGTTACAGCCACGATAACTCCCAGGTCACCATCGGTTGAAGTCAAACTGCCGGACTATGGAGAACTAACACTCGATTGTGAACCCAGGTCTGGAATTGACTTCAATGAGATGATCCTAATGAAAATGAAAAAGAAAACATGGCTCGTGCATAAGCAATGGTTTTTGGATCTGCCTCTTCCATGGACGACAGGAGCAGATACATCAGAGGTTCACTGGAATTACAAAGAGAGAATGGTGACATTTAAGGTTCCTCATGCCAAGAGACAGGATGTGACAGTGCTGGGATCTCAGGAAGGAGCCATGCATTCTGCCCTCGCTGGAGCCACAGAAGTGGACTCCGGTGATGGAAATCACATGTTTGCAGGACATCTCAAGTGCAAAGTCCGCATGGAGAAATTGAGAATCAAGGGAATGTCATACACGATGTGTTCAGGAAAGTTTTCAATTGACAAAGAGATGGCAGAAACACAGCATGGGACAACAGTGGTGAAAGTCAAGTATGAAGGTGCTGGAGCTCCGTGTAAAGTCCCCATAGAGATAAGAGATGTAAACAAGGAAAAAGTGGTTGGGCGCGTTATCTCAGCCACCCCTTTGGCTGAGAACACCAATAGTGTAACCAACATAGAATTAGAACCCCCCTTTGGGGACAGCTACATAGTGATAGGTGTTGGAAACAGCGCACTAACACTCCATTGGTTCAGGAAAGGGAGTTCCATTGGCAAGATGTTTGAGTCCACATACAGAGGTGCAAAACGCATGGCCATCCTAGGTGAAACAGCTTGGGATTTTGGTTCCGTTGGTGGACTGTTCACATCATTGGGAAAGGCTGTGCACCAGGTTTTTGGAAGTGTGTATACAACCATGTTTGGAGGAGTCTCATGGATGATTAGAATCCTAATTGGGTTCTTAGTGTTGTGGATTGGCACGAACTCAAGGAACACTTCAATGGCCATGACGTGCATAGCTGTTGGGGGAATCACTCTGTTTTTGGGCTTCACGGTTCAAGCG
>DV4/CYD15/BRAZIL/569/2012
TTTCACTTGTCAACAAGAGATGGCGAACCCCTCATGATAGTGGCAAAACATGAAAGGGGGAGACCTCTCTTGTTTAAGACAACAGAGGGGATCAACAAATGCACTCTCATTGCCATGGACTTGGGTGAAATGTGTGAGGACACTGTCACGTACAAATGCCCCCTACTGGTCAATACCGAACCTGAAGACATTGATTGCTGGTGCAACCTCACGTCTACCTGGGTCATGTATGGGACATGCACCCAGAGCGGAGAACGGAGACGAGAGAAGCGCTCAGTAGCTTTAACACCACATTCAGGAATGGGATTGGAAACAAGAGCTGAGACATGGATGTCATCGGAAGGAGCTTGGAAGCATGCTCAAAGAGTAGAGAGCTGGATACTCAGAAACCCAGGATTTGCACTCTTGGCAGGATTTATGGCTTATATGATTGGGCAAACAGGGATCCAGCGAACTGTCTTCTTTGTCCTAATGATGCTGGTCGCCCCATCCTACGGAATGCGATGCGTAGGAGTAGGAAACAGAGACTTTGTGGAAGGAGTCTCAGGTGGAGCATGGGTCGACCTGGTGCTAGAACATGGAGGATGCGTCACAACCATGGCCCAGGGAAAACCAACCTTGGATTTTGAACTGACCAAGACAACAGCCAAGGAAGTGGCTCTGTTAAGAACCTATTGCATTGAAGCCTTAATATCAAACATAACTACGGCAACAAGATGTCCAACGCAAGGAGAGCCTTATCTGAAAGAGGAACAGGACCAACAGTACATTTGCCGTAGAGATGTGGTAGATAGAGGATGGGGTAATGGCTGTGGCTTGTTTGGAAAAGGAGGAGTTGTGACATGTGCGAAGTTCTCATGTTCGGGGAAGATAACAGGCAATCTGGTCCAAATTGAGAACCTTGAATACACAGTGGTTGTAACAGTCCACAATGGAGACACCCATGCAGTAGGAAATGACACATCCAATCATGGGGTTACAGCCACGATAACTCCCAGGTCACCATCGGTTGAAGTCAAACTGCCGGACTATGGAGAACTAACACTCGATTGTGAACCCAGGTCTGGAATTGACTTCAATGAGATGATCCTAATGAAAATGAAAAAGAAAACATGGCTCGTGCATAAGCAATGGTTTTTGGATCTGCCTCTTCCATGGACGACAGGAGCAGATACATCAGAGGTTCACTGGAATTACAAAGAGAGAATGGTGACATTTAAGGTTCCTCATGCCAAGAGACAGGATGTGACAGTGCTGGGATCTCAGGAAGGAGCCATGCATTCTGCCCTCGCTGGAGCCACAGAAGTGGACTCCGGTGATGGAAATCACATGTTTGCAGGACATCTCAAGTGCAAAGTCCGCATGGAGAAATTGAGAATCAAGGGAATGTCATACACGATGTGTTCAGGAAAGTTTTCAATTGACAAAGAGATGGCAGAAACACAGCATGGGACAACAGTGGTGAAAGTCAAGTATGAAGGTGCTGGAGCTCCGTGTAAAGTCCCCATAGAGATAAGAGATGTAAACAAGGAAAAAGTGGTTGGGCGCGTTATCTCAGCCACCCCTTTGGCTGAGAACACCAATAGTGTAACCAACATAGAATTAGAACCCCCCTTTGGGGACAGCTACATAGTGATAGGTGTTGGAAACAGCGCACTAACACTCCATTGGTTCAGGAAAGGGAGTTCCATTGGCAAGATGTTTGAGTCCACATACAGAGGTGCAAAACGCATGGCCATCCTAGGTGAAACAGCTTGGGATTTTGGTTCCGTTGGTGGACTGTTCACATCATTGGGAAAGGCTGTGCACCAGGTTTTTGGAAGTGTGTATACAACCATGTTTGGAGGAGTCTCATGGATGATTAGAATCCTAATTGGGTTCTTAGTGTTGTGGATTGGCACGAACTCAAGGAACACTTCAATGGCCATGACGTGCATAGCTGTTGGGGGAATCACTCTGTTTTTGGGCTTCACGGTTCAAGCG
>DV4/CYD15/BRAZIL/570/2013
TTTCACTTGTCAACAAGAGATGGCGAACCCCTCATGATAGTGGCAAAACATGAAAGGGGGAGACCTCTCTTGTTTAAGACAACAGAGGGGATCAACAAATGCACTCTCATTGCCATGGACTTGGGTGAAATGTGTGAGGACACTGTCACGTACAAATGCCCCCTACTGGTCAATACCGAACCTGAAGACATTGATTGCTGGTGCAACCTCACGTCTACCTGGGTCATGTATGGGACATGCACCCAGAGCGGAGAACGGAGACGAGAGAAGCGCTCAGTAGCTTTAACACCACATTCAGGAATGGGACTGGAAACAAGAGCTGAGACATGGATGTCATCGGAAGGAGCTTGGAAGCATGCTCAGAGAGTAGAGAGCTGGATACTCAGAAACCCAGGATTTGCACTCTTGGCAGGATTTATGGCTTATATGATTGGGCAAACAGGGATCCAGCGAACTGTCTTCTTTGTCCTAATGATGCTGGTCGCCCCATCCTACGGAATGCGATGCGTAGGAGTAGGAAACAGAGACTTTGTGGAAGGAGTCTCAGGTGGAGCATGGGTCGACCTGGTGCTAGAACATGGAGGATGCGTCACAACCATGGCCCAGGGAAAACCAACCTTGGATTTTGAACTGACCAAGACAACAGCCAAGGAAGTGGCTCTGTTAAGAACCTATTGCATTGAAGCCTTAATATCAAACATAACTACGGCAACAAGATGTCCAACGCAAGGAGAGCCTTATCTGAAAGAGGAACAGGACCAACAGTACATTTGCCGTAGAGATGTGGTAGATAGAGGATGGGGCAATGGCTGTGGCTTGTTTGGAAAAGGAGGAGTTGTGACATGTGCGAAGTTCTCATGTTCGGGGAAGATAACAGGCAATCTGGTCCAAATTGAGAACCTTGAATACACAGTGGTTGTGACAGTCCACAATGGAGACACCCATGCAGTAGGAAATGACACATCCAATCATGGGGTTACAGCCACGATAACTCCCAGGTCACCATCGGTTGAAGTCAAACTGCCGGACTATGGAGAACTAACACTCGATTGTGAACCCAGGTCTGGAATTGACTTCAATGAGATGATCCTAATGAAAATGAAAAAGAAAACATGGCTCGTGCATAAGCAATGGTTCTTGGATCTGCCTCTTCCATGGACGACAGGAGCAGATACATCAGAGGTTCACTGGAATTACAAAGAGAGAATGGTGACATTTAAGGTTCCTCATGCCAAGAGACAGGATGTGACAGTGCTGGGATCTCAGGAAGGAGCCATGCATTCTGCCCTCGCTGGAGCCACAGAAGTGGACTCCGGTGATGGAAATCACATGTTTGCAGGACATCTCAAGTGCAAAGTCCGCATGGAGAAATTGAGAATCAAGGGAATGTCATACACGATGTGTTCAGGAAAGTTTTCAATTGACAAAGAGATGGCAGAAACACAGCATGGGACAACAGTGGTGAAAGTCAAGTATGAAGGTGCTGGAGCTCCGTGTAAAGTCCCCATAGAGATAAGAGATGTAAACAAGGAAAAAGTGGTTGGGCGCGTTATCTCAGCCACCCCTTTGGCTGAGAACACCAATAGTGTAACCAACATAGAATTAGAACCCCCCTTTGGGGACAGCTACATAGTGATAGGTGTTGGAAACAGCGCACTAACACTCCATTGGTTCAGGAAAGGGAGTTCCATTGGCAAGATGTTTGAGTCCACATACAGAGGTGCAAAACGCATGGCCATCCTAGGTGAAACAGCTTGGGATTTTGGTTCCGTTGGTGGACTGTTCACATCATTGGGAAAGGCTGTGCACCAGGTTTTTGGAAGTGTGTATACAACCATGTTTGGAGGAGTCTCATGGATGATTAGAATCCTAATTGGGTTCTTAGTGTTGTGGATTGGCACGAACTCAAGGAACACTTCAATGGCCATGACGTGCATAGCTGTTGGGGGAATCACCCTGTTTTTGGGCTTCACGGTTCAAGCG
>DV4/CYD15/BRAZIL/571/2013
TTTCACTTGTCAACAAGAGATGGCGAACCCCTCATGATAGTGGCAAAACATGAAAGGGGGAGACCTCTCTTGTTTAAGACAACAGAGGGGATCAACAAATGCACTCTCATTGCCATGGACTTGGGTGAAATGTGTGAGGACACTGTCACGTACAAATGCCCCCTACTGGTCAATACCGAACCTGAAGACATTGATTGCTGGTGCAACCTCACGTCTACCTGGGTCATGTATGGGACATGCACCCAGAGCGGAGAACGGAGACGAGAGAAGCGCTCAGTAGCTTTAACACCACATTCAGGAATGGGATTGGAAACAAGAGCTGAGACATGGATGTCATCGGAAGGAGCTTGGAAGCATGCTCAGAGAGTAGAGAGCTGGATACTCAGAAACCCAGGATTTGCACTCTTGGCAGGATTTATGGCTTATATGATTGGGCAAACAGGGATCCAGCGAACTGTCTTCTTTGTCCTAATGATGCTGGTCGCCCCATCCTACGGAATGCGATGCGTAGGAGTAGGAAACAGAGACTTTGTGGAAGGAGTCTCAGGTGGAGCATGGGTCGACCTGGTGCTAGAACATGGAGGATGCGTCACAACCATGGCCCAGGGAAAACCAACCTTGGATTTTGAACTGACCAAGACAACAGCCAAGGAAGTGGCTCTGTTAAGAACCTATTGCATTGAAGCCTTAATATCAAACATAACTACGGCAACAAGATGTCCAACGCAAGGAGAGCCTTATCTGAAAGAGGAACAGGACCAACAGTACATTTGCCGTAGAGATGTGGTAGATAGAGGATGGGGCAATGGCTGTGGCTTGTTTGGAAAAGGAGGAGTTGTGACATGTGCGAAGTTCTCATGTTCGGGGAAGATAACAGGCAATCTGGTCCAAATTGAGAACCTTGAATACACAGTGGTTGTGACAGTCCACAATGGAGACACCCATGCAGTAGGAAATGACACATCCAATCATGGGGTTACAGCCACGATAACTCCCAGGTCACCATCGGTTGAAGTCAAACTGCCGGACTATGGAGAACTAACACTCGATTGTGAACCCAGGTCTGGAATTGACTTCAATGAGATGATCCTAATGAAAATGAAAAAGAAAACATGGCTCGTGCATAAGCAATGGTTCTTGGATCTGCCTCTTCCATGGACGACAGGAGCAGATACATCAGAGGTTCACTGGAATTACAAAGAGAGAATGGTGACATTTAAGGTTCCTCATGCCAAGAGACAGGATGTGACAGTGCTGGGATCTCAGGAAGGAGCCATGCATTCAGCCCTCGCTGGAGCCACAGAAGTGGACTCCGGTGATGGAAATCACATGTTTGCAGGACATCTCAAGTGCAAAGTCCGCATGGAGAAATTGAGAATCAAGGGAATGTCATACACGATGTGTTCAGGAAAGTTTTCAATTGACAAAGAGATGGCAGAAACACAGCATGGGACAACAGTGGTAAAAGTCAAGTATGAAGGTGCTGGAGCTCCGTGTAAAGTCCCCATAGAGATAAGAGATGTAAACAAGGAAAAAGTGGTTGGGCGCGTTATCTCAGCCACCCCTTTGGCTGAGAACACCAATAGTGTAACCAACATAGAATTAGAACCCCCCTTTGGGGACAGCTACATAGTGATAGGTGTTGGAAACAGCGCACTAACACTCCATTGGTTCAGGAAAGGGAGTTCCATTGGCAAGATGTTTGAGTCCACATACAGAGGTGCGAAACGCATGGCCATCCTAGGTGAAACAGCTTGGGATTTTGGTTCCGTTGGTGGACTGTTCACATCATTGGGAAAGGCTGTGCACCAGGTTTTTGGAAGTGTGTATACAACCATGTTTGGAGGAGTCTCATGGATGATTAGAATCCTAATTGGGTTCTTAGTGTTGTGGATTGGCACGAACTCAAGGAACACTTCAATGGCCATGACGTGCATAGCTGTTGGGGGAATCACCCTGTTTTTGGGCTTCACGGTTCAAGCG
>DV4/CYD15/BRAZIL/573/2012
TTTCACTTGTCAACAAGAGATGGCGAACCCCTCATGATAGTGGCAAAACATGAAAGGGGGAGACCTCTCTTGTTTAAGACAACAGAGGGGATCAACAAATGCACTCTCATTGCCATGGACTTGGGTGAAATGTGTGAGGACACTGTCACGTACAAATGCCCCCTACTGGTCAATACCGAACCTGAAGACATTGATTGCTGGTGCAACCTCACGTCTACCTGGGTCATGTATGGGACATGCACCCAGAGCGGAGAACGGAGACGAGAGAAGCGCTCAGTAGCTTTAACACCACATTCAGGAATGGGATTGGAAACAAGAGCTGAGACATGGATGTCATCGGAAGGAGCTTGGAAGCATGCTCAGAGAGTAGAGAGCTGGATACTCAGAAACCCAGGATTCGCACTCTTGGCAGGATTTATGGCTTATATGATTGGGCAAACAGGGATCCAGCGAACTGTCTTCTTTGTCCTAATGATGCTGGTCGCCCCATCCTACGGAATGCGATGCGTAGGAGTAGGAAACAGAGACTTTGTGGAAGGAGTCTCAGGTGGAGCATGGGTCGACCTGGTGCTAGAACATGGAGGATGCGTCACAACCATGGCCCAGGGAAAACCAACCTTGGATTTTGAACTGACCAAGACAACAGCCAAGGAAGTGGCTCTGTTAAGAACCTATTGCATTGAAGCCTTAATATCAAACATAACTACGGCAACAAGATGTCCAACGCAAGGAGAGCCTTATCTGAAAGAGGAACAGGACCAACAGTACATTTGCCGTAGAGATGTGGTAGATAGAGGATGGGGCAATGGCTGTGGCTTGTTTGGAAAAGGAGGAGTTGTGACATGTGCGAAGTTCTCATGTTCGGGGAAGATAACAGGCAATCTGGTCCAAATTGAGAACCTTGAATACACAGTGGTTGTGACAGTCCACAATGGAGACACCCATGCAGTAGGAAATGACACATCCAATCATGGGGTTACAGCCACGATAACTCCCAGGTCACCATCGGTTGAAGTCAAACTGCCGGACTATGGAGAACTAACACTCGATTGTGAACCCAGGTCTGGAATTGACTTCAATGAGATGATCCTAATGAAAATGAAAAAGAAAACATGGCTCGTGCATAAGCAATGGTTTTTGGATCTGCCTCTTCCATGGACGACAGGAGCAGATACATCAGAGGTTCACTGGAATTACAAAGAGAGAATGGTGACATTTAAGGTTCCTCATGCCAAGAGACAGGATGTGACAGTGCTGGGATCTCAGGAAGGAGCCATGCATTCTGCCCTCGCTGGAGCCACAGAAGTGGACTCCGGTGATGGAAATCACATGTTTGCAGGACATCTCAAGTGCAAAGTCCGCATGGAGAAATTGAGAATCAAGGGAATGTCATACACGATGTGTTCAGGAAAGTTTTCAATTGACAAAGAGATGGCAGAAACACAGCATGGGACAACAGTGGTGAAAGTCAAGTATGAAGGTGCTGGAGCTCCGTGTAAAGTCCCCATAGAGATAAGAGATGTAAACAAGGAAAAAGTGGTTGGGCGCGTTATCTCAGCCACCCCTTTGGCTGAGAACACCAATAGTGTAACCAACATAGAATTAGAACCCCCCTTTGGGGACAGCTACATAGTGATAGGTGTTGGAAACAGCGCACTAACACTCCATTGGTTCAGGAAAGGGAGTTCCATTGGCAAGATGTTTGAGTCCACATACAGAGGTGCAAAACGCATGGCCATCCTAGGTGAAACAGCTTGGGATTTTGGTTCCGTTGGTGGACTGTTCACATCATTGGGAAAGGCTGTGCACCAGGTTTTTGGAAGTGTGTATACAACCATGTTTGGAGGAGTCTCATGGATGATCAGAATCCTAATTGGGTTCTTAGTGTTGTGGATTGGCACGAACTCAAGGAACACTTCAATGGCCATGACGTGCATAGCTGTTGGGGGAATCACTCTGTTTTTGGGCTTCACGGTTCAAGCG
>DV4/CYD15/BRAZIL/574/2013
TTTCACTTGTCAACAAGAGATGGCGAACCCCTCATGATAGTGGCAAAACATGAAAGGGGGAGACCTCTCTTGTTTAAGACAACAGAGGGGATCAACAAATGCACTCTCATTGCCATGGACTTGGGTGAAATGTGTGAGGACACTGTCACGTACAAATGCCCCCTACTGGTCAATACCGAACCTGAAGACATTGATTGCTGGTGCAACCTCACGTCTACCTGGGTCATGTATGGGACATGCACCCAGAGCGGAGAACGGAGACGAGAGAAGCGCTCAGTAGCTTTAACACCACATTCAGGAATGGGATTGGAAACAAGAGCTGAGACATGGATGTCATCGGAAGGAGCTTGGAAGCATGCTCAGAGAGTGGAGAGCTGGATACTCAGAAACCCAGGATTTGCACTCTTGGCAGGATTTATGGCTTATATGATTGGGCAAACAGGGATCCAGCGAACTGTCTTCTTTGTCCTAATGATGCTGGTCGCCCCATCCTACGGAATGCGATGCGTAGGAGTAGGAAACAGAGACTTTGTGGAAGGAGTCTCAGGTGGAGCATGGGTCGACCTGGTGCTAGAACATGGAGGATGCGTCACAACCATGGCCCAGGGAAAACCAACCTTGGATTTTGAACTGACCAAGACAACAGCCAAGGAAGTGGCTCTGTTAAGAACCTATTGCATTGAAGCCTTGATATCAAACATAACTACGGCAACAAGATGTCCAACGCAAGGAGAGCCTTATCTGAAAGAGGAACAGGACCAACAGTACATTTGCCGTAGAGATGTGGTAGATAGAGGATGGGGCAATGGCTGTGGCTTGTTTGGAAAAGGAGGAGTTGTGACATGTGCGAAGTTCTCATGTTCGGGGAAGATAACAGGCAATCTGGTCCAAATTGAGAACCTTGAATACACAGTGGTTGTGACAGTCCACAATGGAGACACCCATGCAGTAGGAAATGACACATCCAATCATGGGGTTACAGCCACGATAACTCCCAGGTCACCATCGGTTGAAGTCAAACTGCCGGACTATGGAGAACTAACACTCGATTGTGAACCCAGGTCTGGAATTGACTTCAATGAGATGATCCTAATGAAAATGAAAAAGAAAACATGGCTCGTGCATAAGCAATGGTTTTTGGATCTGCCTCTTCCATGGACGACAGGAGCAGATACATCAGAGGTTCACTGGAATTACAAAGAGAGAATGGTGACATTTAAGGTTCCTCATGCCAAGAGACAGGATGTGACAGTGCTGGGATCTCAGGAGGGAGCCATGCATTCTGCCCTCGCTGGAGCCACAGAAGTGGACTCCGGTAATGGAAATCACATGTTTGCAGGACATCTCAAGTGCAAAGTCCGCATGGAGAAATTGAGAATCAAGGGAATGTCATACACGATGTGTTCAGGAAAGTTTTCAATTGACAAAGAGATGGCAGAAACACAGCATGGGACAACAGTGGTGAAAGTCAAGTATGAAGGTGCTGGAGCTCCGTGTAAAGTCCCCATAGAGATAAGAGATGTAAACAAGGAAAAAGTGGTTGGGCGCGTTATCTCAGCCACCCCTTTGGCTGAGAACACCAATAGTGTAACCAACATAGAATTAGAACCCCCCTTTGGGGACAGCTACATAGTGATAGGTGTTGGAAACAGCGCACTAACACTCCATTGGTTCAGGAAAGGGAGTTCCATTGGCAAGATGTTTGAGTCCACATACAGAGGTGCAAAACGCATGGCCATCCTAGGTGAAACAGCTTGGGATTTTGGTTCCGTTGGTGGACTGTTCACATCATTGGGAAAGGCTGTGCACCAGGTTTTTGGAAGTGTGTATACAACCATGTTTGGAGGAGTCTCATGGATGATTAGAATCCTAATTGGGTTCTTAGTGTTGTGGATTGGCACGAACTCAAGGAACACTTCAATGGCCATGACGTGCATAGCTGTTGGGGGAATCACTCTGTTTTTGGGCTTCACGGTTCAAGCG
>DV4/CYD15/BRAZIL/575/2013
TTTCACTTGTCAACAAGAGATGGCGAACCCCTCATGATAGTGGCAAAACATGAAAGGGGGAGACCTCTCTTGTTTAAGACAACAGAGGGGATCAACAAATGCACTCTCATTGCCATGGACTTGGGTGAAATGTGTGAGGACACTGTCACGTACAAATGCCCCCTACTGGTCAATACCGAACCTGAAGACATTGATTGCTGGTGCAACCTCACGTCTACCTGGGTCATGTATGGGACATGCACCCAGAGCGGAGAACGGAGACGAGAGAAGCGCTCAGTAGCTTTAACACCACATTCAGGAATGGGATTGGAAACAAGAGCTGAGACATGGATGTCATCGGAAGGAGCTTGGAAGCATGCTCAGAGAGTAGAGAGCTGGATACTCAGAAACCCAGGATTTGCACTCTTGGCAGGATTTATGGCTTATATGATTGGGCAAACAGGGATCCAGCGAACTGTCTTCTTTGTCCTAATGATGCTGGTCGCCCCATCCTACGGAATGCGATGCGTAGGAGTAGGAAACAGAGACTTTGTGGAAGGAGTCTCAGGTGGAGCATGGGTCGACCTGGTGCTAGAACATGGAGGATGCGTCACAACCATGGCCCAGGGAAAACCAACCTTGGATTTTGAACTGACCAAGACAACAGCCAAGGAAGTGGCTCTGTTAAGAACCTATTGCATTGAAGCCTTAATATCAAACATAACCACGGCAACAAGATGTCCAACGCAAGGAGAGCCTTATCTGAAAGAGGAACAGGACCAACAGTACATTTGCCGTAGAGATGTGGTAGATAGAGGATGGGGCAATGGCTGTGGCTTGTTTGGAAAAGGAGGAGTTGTGACATGTGCGAAGTTCTCATGTTCGGGGAAGATAACAGGCAATCTGGTCCAAATTGAGAACCTTGAATACACAGTGGTTGTGACAGTCCACAATGGAGACACCCATGCAGTAGGAAATGACACATCCAATCATGGGGTCACAGCCACGATAACTCCCAGGTCACCATCGGTTGAAGTCAAACTGCCGGACTATGGAGAACTAACACTCGATTGTGAACCCAGGTCTGGAATTGACTTCAATGAGATGATTCTAATGAAAATGAAAAAGAAAACATGGCTCGTGCATAAGCAATGGTTTTTGGATCTGCCTCTTCCATGGACGACAGGAGCAGATACATCAGAGGTTCACTGGAATTACAAAGAGAGAATGGTGACATTTAAGGTTCCTCATGCCAAGAGACAGGATGTGACAGTGCTGGGATCTCAGGAAGGAGCCATGCATTCTGCCCTCGCTGGAGCCACAGAAGTGGACTCCGGTGATGGAAATCACATGTTTGCAGGACATCTCAAGTGCAAAGTCCGCATGGAGAAATTGAGAATCAAGGGAATGTCATACACGATGTGTTCAGGAAAGTTTTCAATTGACAAAGAGATGGCAGAAACACAGCATGGGACAACAGTGGTGAAAGTCAAGTATGAAGGTGCTGGAGCTCCGTGTAAAGTCCCCATAGAGATAAGAGATGTAAACAAGGAAAAAGTGGTTGGGCGCGTTATCTCAGCCACCCCCTTGGCTGAGAACACCAATAGTGTAACCAACATAGAATTAGAACCCCCCTTTGGGGACAGCTACATAGTGATAGGTGTTGGAAACAGCGCACTAACACTCCATTGGTTCAGGAAAGGGAGTTCCATTGGCAAGATGTTTGAGTCCACATACAGAGGTGCAAAACGCATGGCCATCCTAGGTGAAACAGCTTGGGATTTTGGTTCCGTTGGTGGACTGTTCACATCATTGGGAAAGGCTGTGCACCAGGTTTTTGGAAGTGTGTATACAACCATGTTTGGAGGAGTCTCATGGATGATTAGAATCCTAATTGGGTTCTTAGTGTTGTGGATTGGCACGAACTCAAGGAACACTTCAATGGCTATGACGTGCATAGCTGTTGGGGGAATCACTCTGTTTTTGGGCTTCACGGTTCAAGCG
>DV4/CYD15/BRAZIL/576/2013
TTTCACTTGTCAACAAGAGATGGCGAACCCCTCATGATAGTGGCAAAACATGAAAGGGGGAGACCTCTCTTGTTTAAGACAACAGAGGGGATCAACAAATGCACTCTCATTGCCATGGACTTGGGTGAAATGTGTGAGGACACTGTCACGTACAAATGCCCCCTACTGGTCAATACCGAACCTGAAGACATTGATTGCTGGTGCAACCTCACGTCTACCTGGGTCATGTATGGGACATGCACCCAGAGCGGAGAACGGAGACGAGAGAAGCGCTCAGTAGCTTTAACACCACATTCAGGAATGGGATTGGAAACAAGAGCTGAGACATGGATGTCATCGGAAGGAGCTTGGAAGCATGCTCAGAGAGTAGAGAGCTGGATACTCAGAAACCCAGGATTTGCACTCTTGGCAGGATTTATGGCTTATATGATTGGGCAAACAGGGATCCAGCGAACTGTCTTCTTTGTCCTAATGATGCTGGTCGCCCCATCCTACGGAATGCGATGCGTAGGAGTAGGAAACAGAGACTTTGTGGAAGGAGTCTCAGGTGGAGCATGGGTCGACCTGGTGCTAGAACATGGAGGATGCGTCACAACCATGGCCCAGGGAAAACCAACCTTGGATTTTGAACTGACCAAGACAACAGCCAAGGAAGTGGCTCTGTTAAGAACCTATTGCATTGAAGCCTTAATATCAAACATAACCACGGCAACAAGATGTCCAACGCAAGGAGAGCCTTATCTGAAAGAGGAACAGGACCAACAGTACATTTGCCGTAGAGATGTGGTAGATAGAGGATGGGGCAATGGCTGTGGCTTGTTTGGAAAAGGAGGAGTTGTGACATGTGCGAAGTTCTCATGTTCGGGGAAGATAACAGGCAATCTGGTCCAAATTGAGAACCTTGAATACACAGTGGTTGTGACAGTCCACAATGGAGACACCCATGCAGTAGGAAATGACACATCCAATCATGGGGTCACAGCCACGATAACTCCCAGGTCACCATCGGTTGAAGTCAAACTGCCGGACTATGGAGAACTAACACTCGATTGTGAACCCAGGTCTGGAATTGACTTCAATGAGATGATTCTAATGAAAATGAAAAAGAAAACATGGCTCGTGCATAAGCAATGGTTTTTGGATCTGCCTCTTCCATGGACGACAGGAGCAGATACATCAGAGGTTCACTGGAATTACAAAGAGAGAATGGTGACATTTAAGGTTCCTCATGCCAAGAGACAGGATGTGACAGTGCTGGGATCTCAGGAAGGAGCCATGCATTCTGCCCTCGCTGGAGCCACAGAAGTGGACTCCGATGATGGAAATCACATGTTTGCAGGACACCCTAAGTGCAAAGTCCGCATGGAGAAATTGAGAATCAAGGGAATGTCATACACGATGTGTTCAGGAAAGTTTTCAATTGACAAGGAGATGGCAGAAACACAGCATGGGACAACAGTGGTGAAAGTCAAGTATGAAGGTGCTGGAGCTCCGTGTAAAGTCCCCATAGAGATAAGAGATGTAAACAAGGAAAAAGTGGTTGGGCGCGTTATCTCAGCCACCCCCTTGGCTGAGAACACCAATAGTGTAACCAACATAGAATTAGAACCCCCCTTTGGGGACAGCTACATAGTGATAGGTGTTGGAAACAGCGCACTAACACTCCATTGGTTTAGGAAAGGGAGTTCCATTGGCAAGATGTTTGAGTCCACATACAGAGGTGCAAAACGCATGGCCATCCTAGGTGAAACAGCTTGGGATTTTGGTTCCGTTGGTGGACTGTTCACATCATTGGGAAAGGCTGTGCACCAGGTTTTTGGAAGTGTGTATACAACCATGTTTGGAGGAGTCTCATGGATGATTAGAATCCTAATTGGGTTCTTAGTGTTGTGGATTGGCACGAACTCAAGGAACACTTCAATGGCTATGACGTGCATAGCTGTTGGGGGAATCACTCTGTTTTTGGGCTTCACGGTTCAAGCG
>DV4/CYD15/BRAZIL/577/2013
TTTCACTTGTCAACAAGAGATGGCGAACCCCTCATGATAGTGGCAAAACATGAAAGGGGGAGACCTCTCTTGTTTAAGACAACAGAGGGGATCAACAAATGCACTCTCATTGCCATGGACTTGGGTGAAATGTGTGAGGACACTGTCACGTACAAATGCCCCCTACTGGTCAATACCGAACCTGAAGACATTGATTGCTGGTGCAACCTCACGTCTACCTGGGTCATGTATGGGACATGCACCCAGAGCGGAGAACGGAGACGAGAGAAGCGCTCAGTAGCTTTAACACCACATTCAGGAATGGGATTGGAAACAAGAGCTGAGACATGGATGTCATCGGAAGGAGCTTGGAAGCATGCTCAGAGAGTGGAGAGCTGGATACTCAGAAACCCAGGATTTGCACTCTTGGCAGGATTTATGGCTTATATGATTGGGCAAACAGGGATCCAGCGAACTGTCTTCTTTGTCCTAATGATGCTGGTCGCCCCATCCTACGGAATGCGATGCGTAGGAGTAGGAAACAGAGACTTTGTGGAAGGAGTCTCAGGTGGAGCATGGGTCGACCTGGTGCTAGAACATGGAGGATGTGTCACAACCATGGCCCAGGGAAAACCAACCTTGGATTTTGAACTGACCAAGACAACAGCCAAGGAAGTGGCTCTGTTAAGAACCTATTGCATTGAAGCCTTGATATCAAACATAACTACGGCAACAAGATGTCCAACGCAAGGAGAACCTTATCTGAAAGAGGAACAGGACCAACAGTACGTTTGCCGTAGAGATGTGGTAGATAGAGGATGGGGCAATGGCTGTGGCTTGTTTGGAAAAGGAGGAGTTGTGACATGTGCGAAGTTCTCATGTTCGGGGAAGATAACAGGCAATCTGGTCCAAATTGAGAACCTTGAATACACAGTGGTTGTGACAGTCCACAATGGAGACACCCATGCAGTAGGAAATGACACATCCAATCATGGGGTTACAGCCACGATAACTCCCAGGTCACCATCGGTTGAAGTCAAACTGCCGGACTATGGAGAACTAACACTCGATTGTGAACCCAGGTCTGGAATTGACTTCAATGAGATGATCCTAATGAAAATGAAAAAGAAAACATGGCTCGTGCATAAGCAATGGTTTTTGGATCTGCCTCTTCCATGGACGACAGGAGCAGATACATCAGAGGTTCACTGGAATTACAAAGAGAGAATGGTGACATTTAAGGTTCCTCATGCCAAGAGACAGGATGTGACAGTGCTGGGATCTCAGGAGGGAGCCATGCATTCTGCCCTCGCTGGAGCCACAGAAGTGGACTCCGGTGATGGAAATCACATGTTTGCAGGACATCTCAAGTGCAAAGTCCGCATGGAGAAATTGAGAATCAAGGGAATGTCATACACGATGTGTTCAGGAAAGTTTTCAATTGACAAAGAGATGGCAGAAACACAGCATGGGACAACAGTGGTGAAAGTCAAGTATGAAGGTGCTGGAGCTCCGTGTAAAGTCCCCATAGAGATAAGAGATGTAAACAAGGAAAAAGTGGTTGGGCGCGTTATCTCAGCCACCCCTTTGGCTGAGAACACCAATAGTGTAACCAACATAGAATTAGAACCCCCCTTTGGGGACAGCTACATAGTGATAGGTGTTGGAAACAGCGCACTAACACTCCATTGGTTCAGGAAAGGGAGTTCCATTGGCAAGATGTTTGAGTCCACATACAGAGGTGCAAAACGCATGGCCATCCTAGGTGAAACAGCTTGGGATTTTGGTTCCGTTGGTGGACTGTTCACATCATTGGGAAAGGCTGTGCACCAGGTTTTTGGAAGTGTGTATACAACCATGTTTGGAGGAGTCTCATGGATGATTAGAATCCTAATTGGGTTCCTAGTGTTGTGGATTGGCACGAACTCAAGGAACACTTCAATGGCCATGACGTGCATAGCTGTTGGGGGAATCACTCTGTTTTTGGGCTTCACGGTTCAAGCG
>DV4/CYD15/BRAZIL/578/2013
TTTCACTTGTCAACAAGAGATGGCGAACCCCTCATGATAGTGGCAAAACATGAAAGGGGGAGACCTCTCTTGTTTAAGACAACAGAGGGGATCAACAAATGCACTCTCATTGCCATGGACTTGGGTGAAATGTGTGAGGACACTGTCACGTACAAATGCCCCCTACTGGTCAATACCGAACCTGAAGACATTGATTGCTGGTGCAACCTCACGTCTACCTGGGTCATGTATGGGACATGCACCCAGAGCGGAGAACGGAGACGAGAGAAGCGCTCAGTAGCTTTAACACCACATTCAGGAATGGGATTGGAAACAAGAGCTGAGACATGGATGTCATCGGAAGGAGCTTGGAAGCATGCTCAGAGAGTAGAGAGCTGGATACTCAGAAACCCAGGATTTGCACTCTTGGCAGGATTTATGGCTTATATGATTGGGCAAACAGGGATCCAGCGAACTGTCTTCTTTGTCCTAATGATGCTGGTCGCCCCATCCTACGGAATGCGATGCGTAGGAGTAGGAAACAGAGACTTTGTGGAAGGAGTCTCAGGTGGAGCATGGGTCGACCTGGTGCTAGAACATGGAGGATGCGTCACAACCATGGCCCAGGGAAAACCAACCTTGGATTTTGAACTGACCAAGACAACAGCCAAGGAAGTGGCTCTGTTAAGAACCTATTGCATTGAAGCCTTAATATCAAACATAACTACGGCAACAAGATGTCCAACGCAAGGAGAGCCTTATCTGAAAGAGGAACAGGACCAACAGTACATTTGCCGTAGAGATGTGGTAGATAGAGGATGGGGCAATGGCTGTGGCTTGTTTGGAAAAGGAGGAGTTGTGACATGTGCGAAGTTCTCATGTTCGGGGAAGATAACAGGCAATCTGGTCCAAATTGAGAACCTTGAATACACAGTGGTTGTGACAGTTCACAATGGAGACACCCATGCAGTAGGAAATGACACATCCAATCATGGGGTTACAGCCACGATAACTCCCAGGTCACCATCGGTTGAAGTCAAACTGCCGGACTATGGGGAACTAACACTCGATTGTGAACCCAGGTCTGGAATTGACTTCAATGAGATGATCCTAATGAAAATGAAAAAGAAAACATGGCTCGTGCATAAGCAATGGTTTTTGGATCTGCCTCTTCCATGGACGACAGGAGCAGATACATCAGAGGTTCACTGGAATTACAAAGAGAGAATGGTGACATTTAAGGTTCCGCATGCCAAGAGACAGGATGTGACAGTGCTGGGATCTCAGGAAGGAGCCATGCATTCTGCCCTCGCTGGAGCCACAGAAGTGGACTCCGGTGATGGAAATCACATGTTTGCAGGACATCTCAAGTGCAAAGTCCGCATGGAGAAATTGAGAATCAAGGGAATGTCATACACGATGTGTTCAGGAAAGTTTTCAATTGACAAAGAGATGGCAGAAACACAGCATGGGACAACAGTGGTGAAAGTCAAGTATGAAGGAGCTGGAGCTCCGTGTAAAGTCCCCATAGAGATAAGAGATGTAAACAAGGAAAAAGTGGTTGGGCGCGTTATCTCAGCCACCCCTTTGGCTGAGAACACCAATAGTGTAACCAACATAGAATTAGAACCCCCCTTTGGGGACAGCTACATAGTGATAGGTGTTGGAAACAGCGCACTAACACTCCATTGGTTCAGGAAAGGGAGTTCCATTGGCAAGATGTTTGAGTCCACATACAGAGGCGCAAAACGCATGGCCATCCTAGGTGAAACAGCTTGGGATTTTGGTTCCGTTGGTGGACTGTTCACATCATTGGGAAAGGCTGTGCACCAGGTTTTTGGAAGTGTGTATACAACCATGTTTGGAGGAGTCTCATGGATGATTAGAATCCTAATTGGGTTCTTAGTGTTGTGGATTGGCACGAACTCAAGGAACACTTCAATGGCCATGACGTGCATAGCTGTTGGGGGAATCACTCTGTTTTTGGGCTTCACGGTTCAAGCG
>DV4/CYD15/BRAZIL/579/2013
TTTCACTTGTCAACAAGAGATGGCGAACCCCTCATGATAGTGGCAAAACATGAAAGGGGGAGACCTCTCTTGTTTAAGACAACAGAGGGGATCAACAAATGCACTCTCATTGCCATGGACTTGGGTGAAATGTGTGAGGACACTGTCACGTACAAATGCCCCCTACTGGTCAATACCGAACCTGAAGACATTGATTGCTGGTGCAACCTCACGTCTACCTGGGTCATGTATGGGACATGCACCCAGAGCGGAGAACGGAGACGAGAGAAGCGCTCAGTAGCTTTAACACCACATTCAGGAATGGGATTGGAAACAAGAGCTGAGACATGGATGTCATCGGAAGGAGCTTGGAAGCATGCTCAGAGAGTAGAGAGCTGGATACTCAGAAACCCAGGATTTGCACTCCTGGCAGGATTTATGGCTTATATGATTGGGCAAACAGGGATCCAGCGAACTGTCTTCTTTGTCCTAATGATGCTGGTCGCCCCATCTTACGGAATGCGATGCGTAGGAGTAGGAAACAGAGACTTTGTGGAAGGAGTCTCAGGTGGAGCATGGGTCGACCTGGTGCTAGAACATGGAGGATGCGTCACAACCATGGCCCAGGGAAAACCAACCTTGGATTTTGAACTGACCAAGACAACAGCCAAGGAAGTGGCTCTGTTAAGAACCTATTGCATTGAAGCCTTAATATCAAACATAACTACGGCAACAAGATGTCCAACGCAAGGAGAGCCTTATCTGAAAGAGGAACAGGACCAACAGTACATTTGCCGTAGAGATGTGGTAGATAGAGGATGGGGCAATGGCTGTGGCTTGTTTGGAAAAGGAGGAGTTGTGACATGTGCGAAGTTCTCATGTTCGGGGAAGATAACAGGCAATCTGGTCCAAATTGAGAACCTTGAATACACAGTGGTTGTGACAGTCCACAATGGAGACACCCATGCAGTAGGAAATGACACATCCAATCATGGGGTTACAGCCACGATAACTCCCAGGTCACCATCGGTTGAAGTCAAACTGCCGGACTATGGAGAACTAACACTCGATTGTGAACCCAGGTCTGGAATTGACTTCAATGAGATGATCCTAATGAAAATGAAAAAGAAAACATGGCTCGTGCATAAGCAATGGTTTTTGGATCTGCCTCTTCCATGGACGACAGGAGCAGATACATCAGAGGTTCACTGGAATTACAAAGAGAGAATGGTGACATTTAAGGTTCCTCATGCCAAGAGACAGGATGTGACAGTGCTGGGATCTCAGGAAGGAGCCATGCATTCTGCCCTCGCTGGAGCCACAGAAGTGGACTCCGGTGATGGAAATCACATGTTTGCAGGACATCTCAAGTGCAAAGTTCGCATGGAGAAATTGAGAATCAAGGGAATGTCATACACGATGTGTTCAGGAAAGTTTTCAATTGACAAAGAGATGGCAGAAACACAGCATGGGACAACAGTGGTGAAAGTCAAGTATGAAGGTGCTGGAGCTCCGTGTAAAGTCCCCATAGAGATAAGAGATGTAAACAAGGAAAAAGTGGTTGGGCGCGTTATCTCAGCCACCCCTTTGGCTGAGAACACCAATAGTGTAACCAACATAGAATTAGAACCCCCCTTTGGGGACAGCTACATAGTGATAGGTGTTGGAAACAGCGCACTAACACTCCATTGGTTCAGGAAAGGGAGTTCCATTGGCAAGATGTTTGAGTCCACATACAGAGGTGCAAAACGCATGGCCATCCTAGGTGAAACAGCTTGGGATTTTGGTTCCGTTGGTGGACTGTTCACATCATTGGGAAAGGCTGTGCACCAGGTTTTTGGAAGTGTGTATACAACCATGTTTGGAGGAGTCTCATGGATGATTAGAATCCTAATTGGGTTCTTAGTGTTGTGGATTGGCACGAACTCAAGGAACACTTCAATGGCCATGACGTGCATAGCTGTTGGGGGAATCACTCTGTTTCTGGGCTTCACGGTTCAAGCG
>DV4/CYD15/BRAZIL/580/2013
TTTCACTTGTCAACAAGAGATGGCGAACCCCTCATGATAGTGGCAAAACATGAAAGGGGGAGACCTCTCTTGTTTAAGACAACAGAGGGGATCAACAAATGCACTCTCATTGCCATGGACTTGGGTGAAATGTGTGAGGACACTGTCACGTACAAATGCCCCCTACTGGTCAATACCGAACCTGAAGACATTGATTGCTGGTGCAACCTCACGTCTACCTGGGTCATGTATGGGACATGCACCCAGAGCGGAGAACGGAGACGAGAGAAGCGCTCAGTAGCTTTAACACCACATTCAGGAATGGGATTGGAAACAAGAGCTGAGACATGGATGTCATCGGAAGGAGCTTGGAAGCATGCTCAGAGAGTAGAGAGCTGGATACTCAGAAACCCAGGATTTGCACTCTTGGCAGGATTTATGGCTTATATGATTGGGCAAACAGGGATCCAGCGAACTGTCTTCTTTGTCCTAATGATGCTGGTCGCCCCATCCTACGGAATGCGATGCGTAGGAGTAGGAAACAGAGACTTTGTGGAAGGAGTCTCAGGTGGAGCATGGGTCGACCTGGTGCTAGAACATGGAGGATGCGTCACAACCATGGCCCAGGGAAAACCAACCTTGGATTTTGAACTGACCAAGACAACAGCCAAGGAAGTGGCTCTGTTAAGAACCTATTGCATTGAAGCCTTAATATCAAACATAACTACGGCAACAAGATGTCCAACGCAAGGAGAGCCTTATCTGAAAGAGGAACAGGACCAACAGTACATTTGCCGGAGAGATGTGGTAGATAGAGGATGGGGCAATGGCTGTGGCTTGTTTGGAAAAGGAGGAGTTGTGACATGTGCGAAGTTCTCATGTTCGGGGAAGATAACAGGCAATCTGGTCCAAATTGAGAACCTTGAATACACAGTGGTTGTGACAGTTCACAATGGAGACACCCATGCAGTAGGAAATGACACATCCAATCATGGGGTTACAGCCACGATAACTCCCAGGTCACCATCGGTTGAAGTCAAACTGCCGGACTATGGGGAACTAACACTCGATTGTGAACCCAGGTCTGGAATTGACTTCAATGAGATGATCCTAATGAAAATGAAAAAGAAAACATGGCTCGTGCATAAGCAATGGTTTTTGGATCTGCCTCTTCCATGGACGACAGGAGCAGATACATCAGAGGTTCACTGGAATTACAAAGAGAGAATGGTGACATTTAAGGTTCCGCATGCCAAGAGACAGGATGTGACAGTGCTGGGATCTCAGGAAGGAGCCATGCATTCTGCCCTCGCTGGAGCCACAGAAGTGGACTCCGGTGATGGAAATCACATGTTTGCAGGACATCTCAAGTGCAAGGTCCGCATGGAGAAATTGAGAATCAAGGGAATGTCATACACGATGTGTTCAGGAAAGTTTTCAATTGACAAAGAGATGGCAGAAACACAGCATGGGACAACAGTGGTGAAAGTCAAGTATGAAGGTGCTGGAGCTCCGTGTAAAGTCCCCATAGAGATAAGAGATGTAAACAAGGAAAAAGTGGTTGGGCGCGTTATCTCAGCCACCCCTTTGGCTGAGAACACCAATAGTGTAACCAACATAGAATTAGAACCCCCCTTTGGGGACAGCTACATAGTGATAGGTGTTGGAAACAGCGCACTAACACTCCATTGGTTCAGGAAAGGGAGTTCCATTGGCAAGATGTTTGAGTCCACATACAGAGGTGCAAAACGCATGGCCATCCTAGGTGAAACAGCTTGGGATTTTGGTTCCGTTGGTGGACTGTTCACATCATTGGGAAAGGCTGTGCACCAGGTTTTTGGAAGTGTGTATACAACCATGTTTGGAGGAGTCTCATGGATGATTAGAATCCTAATTGGGTTCTTAGTGTTGTGGATTGGCACGAACTCAAGGAACACTTCAATGGCCATGACGTGCATAGCTGTTGGGGGAATCACTCTGTTTTTGGGCTTCACGGTTCAAGCG
>DV4/CYD15/BRAZIL/581/2013
TTTCACTTGTCAACAAGAGATGGCGAACCCCTCATGATAGTGGCAAAACATGAAAGGGGGAGACCTCTCTTGTTTAAGACAACAGAGGGGATCAACAAATGCACTCTCATTGCCATGGACTTGGGTGAAATGTGTGAGGACACTGTCACGTACAAATGCCCCCTACTGGTCAATACCGAACCTGAAGACATTGATTGCTGGTGCAACCTCACGTCTACCTGGGTCATGTATGGGACATGCACCCAGAGCGGAGAACGGAGACGAGAGAAGCGCTCAGTAGCTTTAACACCACATTCAGGAATGGGATTGGAAACAAGAGCTGAGACATGGATGTCATCGGAAGGAGCTTGGAAGCATGCTCAGAGAGTAGAGAGCTGGATACTCAGAAACCCAGGATTTGCACTCTTGGCAGGATTTATGGCTTATATGATTGGGCAAACAGGGATCCAGCGAACTGTCTTCTTTGTCCTAATGATGCTGGTCGCCCCATCCTACGGAATGCGATGCGTAGGAGTAGGAAACAGAGACTTTGTGGAAGGAGTCTCAGGTGGAGCATGGGTCGACCTGGTGCTAGAACATGGAGGATGCGTCACAACCATGGCCCAGGGAAAACCAACCTTGGATTTTGAACTGACCAAGACAACAGCCAAGGAAGTGGCTCTGTTAAGAACCTATTGCATTGAAGCCTTAATATCAAACATAACTACGGCAACAAGATGTCCAACGCAAGGAGAGCCTTATCTGAAAGAGGAACAGGACCAACAGTACATTTGCCGTAGAGATGTGGTAGATAGAGGATGGGGCAATGGCTGTGGCTTGTTTGGAAAAGGAGGAGTTGTGACATGTGCGAAGTTCTCATGTTCGGGGAAGATAACAGGCAATCTGGTCCAAATTGAGAACCTTGAATACACAGTGGTTGTGACAGTTCACAATGGAGACACCCATGCAGTAGGAAATGACACATCCAATCATGGGGTTACAGCCACGATAACTCCCAGGTCACCATCGGTTGAAGTCAAACTGCCGGACTATGGGGAACTAACACTCGATTGTGAACCCAGGTCTGGAATTGACTTCAATGAGATGATCCTAATGAAAATGAAAAAGAAAACATGGCTCGTGCATAAGCAATGGTTTTTGGATCTGCCTCTTCCATGGACGACAGGAGCAGATACATCAGAGGTTCACTGGAATTACAAAGAGAGAATGGTGACATTTAAGGTTCCGCATGCCAAGAGACAGGATGTGACAGTGCTGGGATCTCAGGAAGGAGCCATGCATTCTGCCCTCGCTGGAGCCACAGAAGTGGACTCCGGTGATGGAAATCACATGTTTGCAGGACATCTCAAGTGCAAGGTCCGCATGGAGAAATTGAGAATCAAGGGAATGTCATACACGATGTGTTCAGGAAAGTTTTCAATTGACAAAGAGATGGCAGAAACACAGCATGGGACAACAGTGGTGAAAGTCAAGTATGAAGGTGCTGGAGCTCCGTGTAAAGTCCCCATAGAGATAAGAGATGTAAACAAGGAAAAAGTGGTTGGGCGCGTTATCTCAGCCACCCCTTTGGCTGAGAACACCAATAGTGTAACCAACATAGAATTAGAACCCCCCTTTGGGGACAGCTACATAGTGATAGGTGTTGGAAACAGCGCACTAACACTCCATTGGTTCAGGAAAGGGAGTTCCATTGGCAAGATGTTTGAGTCCACATACAGAGGTGCAAAACGCATGGCCATCCTAGGTGAAACAGCTTGGGATTTTGGTTCCGTTGGTGGACTGTTCACATCATTGGGAAAGGCTGTGCACCAGGTTTTTGGAAGTGTGTATACAACCATGTTTGGAGGAGTCTCATGGATGATTAGAATCCTAATTGGGTTCTTAGTGTTGTGGATTGGCACGAACTCAAGGAACACTTCAATGGCCATGACGTGCATAGCTGTTGGGGGAATCACTCTGTTTTTGGGCTTCACGGTTCAAGCG
>DV4/CYD15/BRAZIL/582/2013
TTTCACTTGTCAACAAGAGATGGCGAACCCCTCATGATAGTGGCAAAACATGAAAGGGGGAGACCTCTCTTGTTTAAGACAACAGAGGGGATCAACAAATGCACTCTCATTGCCATGGACTTGGGTGAAATGTGTGAGGACACTGTCACGTACAAATGCCCCCTACTGGTCAATACCGAACCTGAAGACATTGATTGCTGGTGCAACCTCACGTCTACCTGGGTCATGTATGGGACATGCACCCAGAGCGGAGAACGGAGACGAGAGAAGCGCTCAGTAGCTTTAACACCACATTCAGGAATGGGATTGGAAACAAGAGCTGAGACATGGATGTCATCGGAAGGAGCTTGGAAGCATGCTCAGAGAGTAGAGAGCTGGATACTCAGAAACCCAGGATTTGCACTCTTGGCAGGATTTATGGCTTATATGATTGGGCAAACAGGGATCCAGCGAACTGTCTTCTTTGTCCTAATGATGCTGGTCGCCCCATCCTACGGAATGCGATGCGTAGGAGTAGGAAACAGAGACTTTGTGGAAGGAGTCTCAGGTGGAGCATGGGTCGACCTGGTGCTAGAACATGGAGGATGCGTCACAACCATGGCCCAGGGAAAACCAACCTTGGATTTTGAACTGACCAAGACAACAGCCAAGGAAGTGGCTCTGTTAAGAACCTATTGCATTGAAGCCTTAATATCAAACATAACTACGGCAACAAGATGTCCAACGCAAGGAGAGCCTTATCTGAAAGAGGAACAGGACCAACAGTACATTTGCCGTAGAGATGTGGTAGATAGAGGATGGGGCAATGGCTGTGGCTTGTTTGGAAAAGGAGGAGTTGTGACATGTGCGAAGTTCTCATGTTCGGGGAAGATAACAGGCAATCTGGTCCAAATTGAGAACCTTGAATACACAGTAGTTGTGACAGTCCACAATGGAGACACCCATGCAGTAGGAAATGACACATCCAATCATGGGGTTACAGCCACGATAACTCCCAGGTCACCATCGGTTGAAGTCAAACTGCCGGACTATGGAGAACTAACACTCGATTGTGAACCCAGGTCTGGAATTGACTTCAATGAGATGATCCTAATGAAAATGAAAAAGAAAACATGGCTCGTGCATAAGCAATGGTTTTTGGATCTGCCTCTTCCATGGACGACAGGAGCAGATACATCAGAGGTTCACTGGAACTACAAAGAGAGAATGGTGACATTTAAGGTTCCTCATGCCAAGAGACAGGATGTGACAGTGCTGGGATCTCAGGAAGGAGCCATGCATTCTGCCCTCGCTGGAGCCACAGAAGTGGACTCCGGTGATGGAAATCACATGTTTGCAGGACATCTCAAGTGCAAAGTCCGCATGGAGAAATTGAGAATCAAGGGAATGTCATACACGATGTGTTCAGGAAAGTTTTCAATTGACAAAGAGATGGCAGAAACACAGCACGGGACAACAGTGGTGAAAGTCAAGTATGAAGGTGCTGGAGCTCCATGTAAAGTCCCCATAGAGATAAGAGATGTAAACAAGGAAAAAGTGGTTGGGCGCGTTATCTCAGCCACCCCTTTGGCTGAGAACACCAATAGTGTAACCAACATAGAATTAGAACCCCCCTTTGGGGACAGCTACATAGTGATAGGTGTTGGAAACAGCGCACTAACACTCCATTGGTTCAGGAAAGGGAGTTCCATTGGCAAGATGTTTGAGTCCACATACAGAGGTGCAAAACGCATGGCCATCCTAGGTGAAACAGCTTGGGATTTTGGTTCCGTTGGTGGACTGTTCACATCATTGGGAAAGGCTGTGCACCAGGTTTTTGGAAGTGTGTACACAACCATGTTTGGAGGAGTCTCATGGATGATTAGAATCCTAATTGGGTTCTTAGTGTTGTGGATTGGCACGAACTCAAGGAACACTTCAATGGCCATGACGTGCATAGCTGTTGGGGGAATCACTCTGTTTTTGGGCTTCACGGTTCAAGCG
>DV4/CYD15/BRAZIL/583/2013
TTTCACTTGTCAACAAGAGATGGCGAACCCCTCATGATAGTGGCAAAACATGAAAGGGGGAGACCTCTCTTGTTTAAGACAACAGAGGGGATCAACAAATGCACTCTCATTGCCATGGACTTGGGTGAAATGTGTGAGGACACTGTCACGTACAAATGCCCCCTACTGGTCAATACCGAACCTGAAGACATTGATTGCTGGTGCAACCTCACGTCTACCTGGGTCATGTATGGGACATGCACCCAGAGCGGAGAACGGAGACGAGAGAAGCGCTCAGTAGCTTTAACACCACATTCAGGAATGGGATTGGAAACAAGAGCTGAGACATGGATGTCATCGGAAGGAGCTTGGAAGCATGCTCAGAGAGTAGAGAGCTGGATACTCAGAAACCCAGGATTTGCACTCTTGGCAGGATTTATGGCTTATATGATTGGGCAAACAGGGATCCAGCGAACTGTCTTCTTTGTCCTAATGATGCTGGTCGCCCCATCCTACGGAATGCGATGCGTAGGAGTAGGAAACAGAGACTTTGTGGAAGGAGTCTCAGGTGGAGCATGGGTCGACCTGGTGCTAGAACATGGAGGATGCGTCACAACCATGGCCCAGGGAAAACCAACCTTGGATTTTGAACTGACCAAGACAACAGCCAAGGAAGTGGCTCTGTTAAGAACCTATTGCATTGAAGCCTTAATATCAAACATAACTACGGCAACAAGATGTCCAACGCAAGGAGAGCCTTATCTGAAAGAGGAACAGGACCAACAGTACATTTGCCGTAGAGATGTGGTAGATAGAGGATGGGGCAATGGCTGTGGCTTGTTTGGAAAAGGAGGAGTTGTGACATGTGCGAAGTTCTCATGTTCGGGGAAGATAACAGGCAATCTGGTCCAAATTGAGAACCTTGAATACACAGTGGTTGTGACAGTTCACAATGGAGACACCCATGCAGTAGGAAATGACACATCCAATCATGGGGTTACAGCCACGATAACTCCCAGGTCACCATCGGTTGAAGTCAAACTGCCGGACTATGGGGAACTAACACTCGATTGTGAACCCAGGTCTGGAATTGACTTCAATGAGATGATCCTAATGAAAATGAAAAAGAAAACATGGCTCGTGCATAAGCAATGGTTTTTGGATCTGCCTCTTCCATGGACGACAGGAGCAGATACATCAGAGGTTCACTGGAATTACAAAGAGAGAATGGTGACATTTAAGGTTCCGCATGCCAAGAGACAGGATGTGACAGTGCTGGGATCTCAGGAAGGAGCCATGCATTCTGCCCTCGCTGGAGCCACAGAAGTGGACTCCGGTGATGGAAATCACATGTTTGCAGGACATCTCAAGTGCAAAGTCCGCATGGAGAAATTGAGAATCAAGGGAATGTCATACACGATGTGTTCAGGAAAGTTTTCAATTGACAAAGAGATGGCAGAAACACAGCATGGGACAACAGTGGTGAAAGTCAAGTATGAAGGTGCTGGAGCTCCGTGTAAAGTCCCCATAGAGATAAGAGATGTAAACAAGGAAAAAGTGGTTGGGCGCGTTATCTCAGCCACCCCTTTGGCTGAGAACACCAATAGTGTAACTAACATAGAATTAGAACCCCCCTTTGGGGACAGCTACATAGTGATAGGTGTTGGAAACAGCGCACTAACACTCCATTGGTTCAGGAAAGGGAGTTCCATTGGCAAGATGTTTGAGTCCACATACAGAGGTGCAAAACGCATGGCCATCCTAGGTGAAACAGCTTGGGATTTTGGTTCCGTTGGTGGACTGTTCACATCATTGGGAAAGGCTGTGCACCAGGTTTTTGGAAGTGTGTATACAACCATGTTTGGAGGAGTCTCATGGATGATTAGAATCCTAATTGGGTTCTTAGTGTTGTGGATTGGCACGAACTCAAGGAACACTTCAATGGCCATGACGTGCATAGCTGTTGGGGGAATCACTCTGTTTTTGGGCTTCACGGTTCAAGCG
>DV4/CYD15/BRAZIL/584/2012
TTTCACTTGTCAACAAGAGATGGCGAACCCCTCATGATAGTGGCAAAACATGAAAGGGGGAGACCTCTCTTGTTTAAGACAACAGAGGGGATCAACAAATGCACTCTCATTGCCATGGACTTGGGTGAAATGTGTGAGGACACTGTCACGTACAAATGCCCCCTACTGGTCAATACCGAACCTGAAGACATTGATTGCTGGTGCAACCTCACGTCTACCTGGGTCATGTATGGGACATGCACCCAGAGCGGAGAACGGAGACGAGAGAAGCGCTCAGTAGCTTTAACACCACATTCAGGAATGGGATTGGAAACAAGAGCTGAGACATGGATGTCATCGGAAGGAGCTTGGAAGCATGCTCAAAGAGTAGAGAGCTGGATACTCAGAAACCCAGGATTTGCACTCTTGGCAGGATTTATGGCTTATATGATTGGGCAAACAGGGATCCAGCGAACTGTCTTCTTTGTCCTAATGATGCTGGTCGCCCCATCCTACGGAATGCGATGCGTAGGAGTAGGAAACAGAGACTTTGTGGAAGGAGTCTCAGGTGGAGCATGGGTCGACCTGGTGCTAGAACATGGAGGATGCGTCACAACCATGGCCCAGGGAAAACCAACCTTGGATTTTGAACTGACCAAGACAACAGCCAAGGAAGTGGCTCTGTTAAGAACCTATTGCATTGAAGCCTTAATATCAAACATAACTACGGCAACAAGATGTCCAACGCAAGGAGAGCCTTATCTGAAAGAGGAACAGGACCAACAGTACATCTGCCGTAGAGATGTGGTAGATAGAGGATGGGGCAATGGCTGTGGCTTGTTTGGAAAAGGAGGAGTTGTGACATGTGCGAAGTTCTCATGTTCGGGGAAGATAACAGGCAATCTGGTCCAAATTGAGAACCTTGAATACACAGTGGTTGTAACAGTCCACAATGGAGACACCCATGCAGTAGGAAATGACACATCCAATCATGGGGTTACAGCCACGATAACTCCCAGGTCACCATCGGTTGAAGTCAAACTGCCGGACTATGGAGAACTAACACTCGATTGTGAACCCAGGTCTGGAATTGACTTCAATGAGATGATCCTAATGAAAATGAAAAAGAAAACATGGCTCGTGCATAAGCAATGGTTTTTGGATCTGCCTCTTCCATGGACGACAGGAGCAGATACATCAGAGGTTCACTGGAATTACAAAGAGAGAATGGTGACATTTAAGGTTCCTCATGCCAAGAGACAGGATGTGACAGTGCTGGGATCTCAGGAAGGAGCCATGCATTCTGCCCTCGCTGGAGCCACAGAAGTGGACTCCGGTGATGGAAATCACATGTTTGCAGGACATCTCAAGTGCAAAGTCCGCATGGAGAAATTGAGAATCAAGGGAATGTCATACACGATGTGTTCAGGAAAGTTTTCAATTGACAAAGAGATGGCAGAAACACAGCATGGGACAACAGTGGTGAAAGTCAAGTATGAAGGTGCTGGAGCTCCGTGTAAAGTCCCCATAGAGATAAGAGATGTAAACAAGGAAAAAGTGGTTGGGCGCGTTATCTCAGCCACCCCTTTGGCTGAGAACACCAATAGTGTAACCAACATAGAATTAGAACCCCCCTTTGGGGACAGCTACATAGTGATAGGTGTTGGAAACAGCGCACTAACACTCCATTGGTTCAGGAAAGGGAGTTCCATTGGCAAGATGTTTGAGTCCACATACAGAGGTGCAAAACGCATGGCCATCCTAGGTGAAACAGCTTGGGATTTTGGTTCCGTTGGTGGACTGTTCACATCATTGGGAAAGGCTGTGCACCAGGTTTTTGGAAGTGTGTATACAACCATGTTTGGAGGAGTCTCATGGATGATTAGAATCCTAATTGGGTTCTTAGTGTTGTGGATTGGCACGAACTCAAGGAACACTTCAATGGCCATGACGTGCATAGCTGTTGGGGGAATCACTCTGTTTTTGGGCTTCACGGTTCAAGCG
>DV4/CYD15/BRAZIL/585/2012
TTTCACTTGTCAACAAGAGATGGCGAACCCCTCATGATAGTGGCAAAACATGAAAGGGGGAGACCTCTCTTGTTTAAGACAACAGAGGGGATCAACAAATGCACTCTCATTGCCATGGACTTGGGTGAAATGTGTGAGGACACTGTCACGTACAAATGCCCCCTACTGGTCAATACCGAACCTGAAGACATTGATTGCTGGTGCAACCTCACGTCTACCTGGGTCATGTATGGGACATGCACCCAGAGCGGAGAACGGAGACGAGAGAAGCGCTCAGTAGCTTTAACACCACATTCAGGAATGGGATTGGAAACAAGAGCTGAGACATGGATGTCATCGGAAGGAGCTTGGAAGCATGCTCAGAGAGTAGAGAGCTGGATACTCAGAAACCCAGGATTTGCACTCTTGGCAGGATTCATGGCTTATATGATTGGGCAAACAGGGATCCAGCGAACTGTCTTCTTTGTCCTAATGATGCTGGTCGCCCCATCCTACGGAATGCGATGCGTAGGAGTAGGAAACAGAGACTTTGTGGAAGGAGTCTCAGGTGGAGCATGGGTCGACCTGGTGCTAGAACATGGAGGATGCGTCACAACCATGGCCCAGGGAAAACCAACCTTGGATTTTGAACTGACCAAGACAACAGCCAAGGAAGTGGCTCTGTTAAGAACCTATTGCATCGAAGCCTTAATATCAAACATAACTACGGCAACAAGATGTCCAACGCAAGGAGAGCCTTATCTGAAAGAGGAACAGGACCAGCAGTACATTTGCCGTAGAGATGTGGTAGATAGAGGATGGGGCAATGGCTGTGGCTTGTTTGGAAAAGGAGGAGTTGTGACATGTGCGAAGTTCTCATGTTCGGGGAAGATAACAGGCAATCTGGTCCAAATTGAGAACCTTGAATACACAGTGGTTGTAACAGTCCACAATGGAGACACCCATGCAGTAGGAAATGACACATCCAATCATGGGGTTACAGCCACGATAACTCCCAGGTCACCATCGGTTGAAGTCAAACTGCCGGACTATGGAGAACTAACACTCGATTGTGAACCCAGGTCTGGAATTGACTTCAATGAGATGATCCTAATGAAAATGAAAAAGAAAACATGGCTCGTGCATAAGCAATGGTTTTTGGATCTGCCTCTTCCATGGATGACAGGAGCAGATACATCAGAGGTTCACTGGAATTACAAAGAGAGAATGGTGACATTTAAGGTTCCTCATGCCAAGAGACAGGATGTGACAGTGCTGGGATCTCAGGAAGGAGCCATGCATTCTGCCCTCGCTGGAGCCACAGAAGTGGACTCCGGTGATGGAAATCACATGTTTGCAGGACATCTCAAGTGCAAAGTCCGCATGGAGAAATTGAGAATCAAGGGAATGTCATACACGATGTGTTCAGGAAAGTTTTCAATTGACAAAGAGATGGCAGAAACACAGCATGGGACAACAGTGGTGAAAGTCAAGTATGAAGGTGCTGGAGCTCCGTGTAAAGTCCCCATAGAGATAAGAGATGTAAACAAGGAAAAAGTGGTTGGGCGCGTTATCTCAGCCACCCCTTTGGCTGAGAACACCAATAGTGTAACCAACATAGAATTAGAACCCCCCTTTGGGGACAGCTACATAGTGATAGGTGTTGGAAACAGCGCACTAACACTCCATTGGTTCAGGAAAGGGAGTTCCATTGGCAAGATGTTTGAGTCCACATACAGAGGTGCAAAACGCATGGCCATCCTAGGTGAAACAGCTTGGGATTTTGGTTCCGTTGGTGGACTGTTCACATCATTGGGAAAGGCTGTGCACCAGGTTTTTGGAAGTGTGTATACAACCATGTTTGGAGGAGTCTCATGGATGATTAGAATCCTAATTGGGTTCTTAGTGTTGTGGATTGGCACGAACTCAAGGAACACTTCAATGGCCATGACGTGCATAGCTGTTGGGGGAATCACTCTGTTTTTGGGCTTCACGGTTCAAGCG
>DV4/CYD15/BRAZIL/586/2012
TTTCACTTGTCAACAAGAGATGGCGAACCCCTCATGATAGTGGCAAAACATGAAAGGGGGAGACCTCTCTTGTTTAAGACAACAGAGGGGATCAACAAATGCACTCTCATTGCCATGGACTTGGGTGAAATGTGTGAGGACACTGTCACGTACAAATGCCCCCTACTGGTCAATACCGAACCTGAAGACATTGATTGCTGGTGCAACCTCACGTCTACCTGGGTCATGTATGGGACATGCACCCAGAGCGGAGAACGGAGACGAGAGAAGCGCTCAGTAGCTTTAACACCACATTCAGGAATGGGATTGGAAACAAGAGCTGAGACATGGATGTCATCGGAAGGAGCTTGGAAGCATGCTCAGAGAGTAGAGAGCTGGATACTCAGAAACCCAGGATTTGCACTCTTGGCAGGATTTATGGCTTATATGATTGGGCAAACAGGGATCCAGCGAACTGTCTTCTTTGTCCTAATGATGCTGGTCGCCCCATCCTACGGAATGCGATGCGTAGGAGTAGGAAACAGAGACTTTGTGGAAGGAGTCTCAGGTGGAGCATGGGTCGACCTGGTGCTAGAACATGGAGGATGCGTCACAACCATGGCCCAGGGAAAACCAACCTTGGATTTTGAACTGACCAAGACAACAGCCAAGGAAGTGGCTCTGTTAAGAACCTATTGCATTGAAGCCTTAATATCAAACATAACTACGGCAACAAGATGTCCAACGCAAGGAGAGCCTTATCTGAAAGAGGAACAGGACCAACAGTACATTTGCCGTAGAGATGTGGTAGATAGAGGATGGGGCAATGGCTGTGGCTTGTTTGGAAAAGGAGGAGTTGTGACATGTGCGAAGTTCTCATGTTCGGGGAAGATAACAGGCAATCTGGTCCAAATTGAGAACCTTGAATACACAGTGGTTGTAACAGTCCACAATGGAGACACCCATGCAGTAGGAAATGACACATCCAATCATGGGGTTACAGCCACGATAACTCCCAGGTCACCATCGGTTGAAGTCAAACTGCCGGACTATGGAGAACTAACACTCGATTGTGAACCCAGGTCTGGAATTGACTTCAATGAGATGATCCTAATGAAAATGAAAAAGAAAACATGGCTCGTGCATAAGCAATGGTTTTTGGATCTGCCTCTTCCATGGACGACAGGAGCAGATACATCAGAGGTTCACTGGAATTACAAAGAGAGAATGGTGACATTTAAGGTTCCTCATGCCAAGAGACAGGATGTGACAGTGCTGGGATCTCAGGAAGGAGCCATGCATTCTGCCCTCGCTGGAGCCACAGAAGTGGACTCCGGTGATGGAAATCACATGTTTGCAGGACATCTCAAGTGCAAAGTCCGCATGGAGAAATTGAGAATCAAGGGAATGTCATACACGATGTGTTCAGGAAAGTTTTCAATTGACAAGGAGATGGCAGAAACACAGCATGGGACAACAGTGGTGAAAGTCAAGTATGAAGGTGCTGGAGCTCCGTGTAAAGTCCCCATAGAGATAAGAGATGTAAACAAGGAAAAAGTGGTTGGGCGCGTTATCTCAGCCACCCCTTTGGCTGAGAACACCAATAGTGTAACCAACATAGAATTAGAACCCCCCTTTGGGGACAGCTACATAGTGATAGGTGTTGGAAACAGCGCACTAACACTCCATTGGTTCAGGAAAGGGAGTTCCATTGGCAAGATGTTTGAGTCCACATACAGAGGTGCAAAACGCATGGCCATTCTAGGTGAAACAGCTTGGGATTTTGGTTCCGTTGGTGGACTGTTCACATCATTGGGAAAGGCTGTGCACCAGGTTTTTGGAAGTGTGTATACAACCATGTTTGGAGGAGTCTCATGGATGATTAGAATCCTAATTGGGTTCTTAGTGTTGTGGATTGGCACGAACTCAAGGAACACTTCAATGGCCATGACGTGCATAGCTGTTGGGGGAATCACTCTGTTTTTGGGCTTCACGGTTCAAGCG
>DV4/CYD15/BRAZIL/587/2012
TTTCACTTGTCAACAAGAGATGGCGAACCCCTCATGATAGTGGCAAAACATGAAAGGGGGAGACCTCTCTTGTTTAAGACAACAGAGGGGATCAACAAATGCACTCTCATTGCCATGGACTTGGGTGAAATGTGTGAGGACACTGTCACGTACAAATGCCCCCTACTGGTCAATACCGAACCTGAAGACATTGATTGCTGGTGCAACCTCACGTCTACCTGGGTCATGTATGGGACATGCACCCAGAGCGGAGAACGGAGACGAGAGAAGCGCTCAGTAGCTTTAACACCACATTCAGGAATGGGATTGGAAACAAGAGCTGAGACATGGATGTCATCGGAAGGAGCTTGGAAGCATGCTCAGAGAGTAGAGAGCTGGATACTCAGAAACCCAGGATTTGCACTCTTGGCAGGATTTATGGCTTATATGATTGGGCAAACAGGGATCCAGCGAACTGTCTTCTTTGTCCTAATGATGCTGGTCGCCCCATCCTACGGAATGCGATGCGTAGGAGTAGGAAACAGAGACTTTGTGGAAGGAGTCTCAGGTGGAGCATGGGTCGACCTGGTGCTAGAACATGGAGGATGCGTCACAACCATGGCCCAGGGAAAACCAACCTTGGATTTTGAACTGACCAAGACAACAGCCAAGGAAGTGGCTCTGTTAAGAACCTATTGCATTGAAGCCTTAATATCAAACATAACTACGGCAACAAGATGTCCAACGCAAGGAGAGCCTTATCTGAAAGAGGAACAGGACCAACAGTACATTTGCCGTAGAGATGTGGTAGATAGAGGATGGGGCAATGGCTGTGGCTTGTTTGGAAAAGGAGGAGTTGTGACATGTGCGAAGTTCTCATGTTCGGGGAAGATAACAGGCAATCTGGTCCAAATTGAGAACCTTGAATACACAGTGGTTGTAACAGTCCACAATGGAGACACCCATGCAGTAGGAAATGACACATCCAATCATGGGGTTACAGCCACGATAACTCCCAGGTCACCATCGGTTGAAGTCAAACTGCCGGACTATGGAGAACTAACACTCGATTGTGAACCCAGGTCTGGAATTGACTTCAATGAGATGATCCTAATGAAAATGAAAAAGAAAACATGGCTCGTGCATAAGCAATGGTTTTTGGATCTGCCTCTTCCATGGACGACAGGAGCAGATACATCAGAGGTTCACTGGAATTACAAAGAGAGAATGGTGACATTTAAGGTTCCTCATGCCAAGAGACAGGATGTGACAGTGCTGGGATCTCAGGAAGGAGCCATGCATTCTGCCCTCGCTGGAGCCACAGAAGTGGACTCCGGTGATGGAAATCACATGTTTGCAGGACATCTCAAGTGCAAAGTCCGCATGGAGAAATTGAGAATCAAGGGAATGTCATACACGATGTGTTCAGGAAAGTTTTCAATTGACAAAGAGATGGCAGAAACACAGCATGGGACAACAGTGGTGAAAGTCAAGTATGAAGGTGCTGGAGCTCCGTGTAAAGTCCCCATAGAGATAAGAGATGTAAACAAGGAAAAAGTGGTTGGGCGCGTTATCTCAGCCACCCCTTTGGCTGAGAACACCAATAGTGTAACCAACATAGAATTAGAACCCCCCTTTGGGGACAGCTACATAGTGATAGGTGTTGGAAACAGCGCACTAACACTCCATTGGTTCAGGAAAGGGAGTTCCATTGGCAAGATGTTTGAGTCCACATACAGAGGTGCAAAACGCATGGCCATTCTAGGTGAAACAGCTTGGGATTTTGGTTCCGTTGGTGGACTGTTCACATCATTGGGAAAGGCTGTGCACCAGGTTTTTGGAAGTGTGTATACAACCATGTTTGGAGGAGTCTCATGGATGATTAGAATCCTAATTGGGTTCTTAGTGTTGTGGATTGGCACGAACTCAAGGAACACTTCAATGGCCATGACGTGCATAGCTGTTGGGGGAATCACTCTGTTTTTGGGCTTCACGGTTCAAGCG
>DV4/CYD15/BRAZIL/588/2012
TTTCACTTGTCAACAAGAGATGGCGAACCCCTCATGATAGTGGCAAAACATGAAAGGGGGAGACCTCTCTTGTTTAAGACAACAGAGGGGATCAACAAATGCACTCTCATCGCCATGGACTTGGGTGAAATGTGTGAGGACACTGTCACGTACAAATGCCCCCTACTGGTCAATACCGAACCTGAAGACATTGATTGCTGGTGCAACCTCACGTCTACCTGGGTCATGTATGGGACATGCACCCAGAGCGGAGAACGGAGACGAGAGAAGCGCTCAGTAGCTTTAACACCACATTCAGGAATGGGATTGGAAACAAGAGCTGAGACATGGATGTCATCGGAAGGAGCTTGGAAGCATGCTCAGAGAGTAGAGAGCTGGATACTCAGAAACCCAGGATTTGCACTCTTGGCAGGATTTATGGCTTATATGATTGGGCAAACAGGGATCCAGCGAACTGTCTTCTTTGTCCTAATGATGCTGGTCGCCCCATCCTACGGAATGCGATGCGTAGGAGTAGGAAACAGAGACTTTGTGGAAGGAGTCTCAGGTGGAGCATGGGTCGACCTGGTGCTAGAACATGGAGGATGCGTCACAACCATGGCCCAGGGAAAACCAACCTTGGATTTTGAACTGACCAAGACAACAGCCAAGGAAGTGGCTCTGTTAAGAACCTATTGCATTGAAGCCTTAATATCAAACATAACTACGGCAACAAGATGTCCAACGCAAGGAGAGCCTTATCTGAAAGAGGAACAGGACCAACAGTACATTTGCCGTAGAGATGTGGTAGATAGAGGATGGGGCAATGGCTGTGGCTTGTTTGGAAAAGGAGGAGTTGTGACATGTGCGAAGTTCTCATGTTCGGGGAAGATAACAGGCAATCTGGTCCAAATTGAGAACCTTGAATACACAGTGGTTGTAACAGTCCACAATGGAGACACCCATGCAGTAGGAAATGACACATCCAATCATGGGGTTACAGCCACGATAACTCCCAGGTCACCATCGGTTGAAGTCAAACTGCCGGACTATGGAGAACTAACACTCGATTGTGAACCCAGGTCTGGAATTGACTTCAATGAGATGATCCTAATGAAAATGAAAAAGAAAACATGGCTCGTGCATAAGCAATGGTTTTTGGATCTGCCTCTTCCATGGACGACAGGAGCAGATACATCAGAGGTTCACTGGAATTACAAAGAGAGAATGGTGACATTTAAGGTTCCTCATGCCAAGAGACAGGATGTGACAGTGCTGGGATCTCAGGAAGGAGCCATGCATTCTGCCCTCGCTGGAGCCACAGAAGTGGACTCCGGTGATGGAAATCACATGTTTGCAGGACATCTCAAGTGCAAAGTCCGCATGGAGAAATTGAGAATCAAGGGAATGTCATACACGATGTGTTCAGGAAAGTTTTCAATTGACAAAGAGATGGCAGAAACACAGCATGGGACAACAGTGGTGAAAGTCAAGTATGAAGGTGCTGGAGCTCCGTGTAAAGTCCCCATAGAGATAAGAGATGTAAACAAGGAAAAAGTGGTTGGGCGCGTTATCTCAGCCACCCCTTTGGCTGAGAACACCAATAGTGTAACCAACATAGAATTAGAACCCCCCTTTGGGGACAGCTACATAGTGATAGGTGTTGGAAACAGCGCACTAACACTCCATTGGTTCAGGAAAGGGAGTTCCATTGGCAAGATGTTTGAGTCCACATACAGAGGTGCAAAACGCATGGCCATCCTAGGTGAAACAGCTTGGGATTTTGGTTCCGTTGGTGGACTGTTCACATCATTGGGAAAGGCTGTGCACCAGGTTTTTGGAAGTGTGTATACAACCATGTTTGGAGGAGTCTCATGGATGATTAGAATCCTAATTGGGTTCTTAGTGTTGTGGATTGGCACGAACTCAAGGAACACTTCAATGGCCATGACGTGCATAGCTGTTGGGGGAATCACTCTGTTTTTGGGCTTCACGGTTCAAGCG
>DV4/CYD15/BRAZIL/589/2012
TTTCACTTGTCAACAAGAGATGGCGAACCCCTCATGATAGTGGCAAAACATGAAAGGGGGAGACCTCTCTTGTTTAAGACAACAGAGGGGATCAACAAATGCACTCTCATTGCCATGGACTTGGGTGAAATGTGTGAGGACACTGTCACGTACAAATGCCCCCTACTGGTCAATACCGAACCTGAAGACATTGATTGCTGGTGCAACCTCACGTCTACCTGGGTCATGTATGGGACATGCACCCAGAGCGGAGAACGGAGACGAGAGAAGCGCTCAGTAGCTTTAACACCACATTCAGGAATGGGATTGGAAACAAGAGCTGAGACATGGATGTCATCGGAAGGAGCTTGGAAGCATGCTCAGAGAGTAGAGAGCTGGATACTCAGAAACCCAGGATTTGCACTCTTGGCAGGATTTATGGCTTATATGATTGGGCAAACAGGGATCCAGCGAACTGTCTTCTTTGTCCTAATGATGCTGGTCGCCCCATCCTACGGAATGCGATGCGTAGGAGTAGGAAACAGAGACTTTGTGGAAGGAGTCTCAGGTGGAGCATGGGTCGACCTGGTGCTAGAACATGGAGGATGCGTCACAACCATGGCCCAGGGAAAACCAACCTTGGATTTTGAACTGACCAAGACAACAGCCAAGGAAGTGGCTCTGTTAAGAACCTATTGCATTGAAGCCTTAATATCAAACATAACTACGGCAACAAGATGTCCAACGCAAGGAGAGCCTTATCTGAAAGAGGAACAGGACCAACAGTACATTTGCCGTAGAGATGTGGTAGATAGAGGATGGGGCAATGGCTGTGGCTTGTTTGGAAAAGGAGGAGTTGTGACATGTGCGAAGTTCTCATGTTCGGGGAAGATAACAGGCAATCTGGTCCAAATTGAGAACCTTGAATACACAGTGGTTGTGACAGTCCACAATGGAGACACCCATGCAGTAGGAAATGACACATCCAACCATGGGGTTACAGCCACGATAACTCCCAGGTCACCATCGGTTGAAGTCAAACTGCCGGACTATGGAGAACTAACACTCGATTGTGAACCCAGGTCTGGAATTGACTTCAATGAGATGATCCTAATGAAAATGAAAAAGAAGACATGGCTCGTGCATAAGCAATGGTTTTTGGATCTGCCTCTTCCATGGACGACAGGAGCAGATACATCAGAGGTTCACTGGAATTACAAAGAGAGAATGGTGACATTTAAGGTTCCTCATGCCAAGAGACAGGATGTGACAGTGCTGGGATCTCAGGAAGGAGCCATGCATTCTGCCCTCGCTGGAGCCACAGAAGTGGACTCCGGTGATGGAAATCACATGTTTGCAGGACATCTCAAGTGCAAAGTCCGCATGGAGAAATTGAGAATCAAGGGAATGTCATACACGATGTGTTCAGGAAAGTTTTCAATTGACAAAGAGATGGCAGAAACACAGCATGGGACAACAGTGGTGAAAGTCAAGTATGAAGGTGCTGGAGCTCCGTGTAAAGTCCCCATAGAGATAAGAGATGTAAACAAGGAGAAAGTGGTTGGACGCGTTATCTCAGCCACCCCTTTGGCTGAGAACACCAATAGTGTAACCAACATAGAATTAGAACCCCCCTTTGGGGACAGCTACATAGTGATAGGTGTTGGAAACAGCGCACTAACACTCCATTGGTTCAGGAAAGGGAGTTCCATTGGCAAGATGTTTGAGTCCACATACAGAGGTGCAAAACGCATGGCCATCCTAGGTGAAACAGCTTGGGATTTTGGTTCCGTTGGTGGACTGTTCACATCATTGGGAAAGGCTGTGCACCAGGTTTTTGGAAGTGTGTATACAACCATGTTTGGAGGAGTCTCATGGATGATTAGAATCCTAATTGGGTTCTTAGTGTTGTGGATTGGCACGAACTCAAGGAACACTTCAATGGCCATGACGTGCATAGCTGTTGGGGGAATCACTCTGTTTTTGGGCTTCACGGTTCAAGCG
>DV4/CYD15/BRAZIL/590/2012
TTTCACTTGTCAACAAGAGATGGCGAACCCCTCATGATAGTGGCAAAACATGAAAGGGGGAGACCTCTCTTGTTTAAGACAACAGAGGGGATCAACAAATGCACTCTCATTGCCATGGACTTGGGTGAAATGTGTGAGGACACTGTCACGTACAAATGCCCCCTACTGGTCAATACCGAACCTGAAGACATTGATTGCTGGTGCAACCTCACGTCTACCTGGGTCATGTATGGGACATGCACCCAGAGCGGAGAACGGAGACGAGAGAAGCGCTCAGTAGCTTTAACACCACATTCAGGAATGGGATTGGAAACAAGAGCTGAGACATGGATGTCATCGGAAGGAGCTTGGAAGCATGCTCAGAGAGTAGAGAGCTGGATACTCAGAAACCCAGGATTTGCACTCTTGGCAGGATTTATGGCTTATATGATTGGGCAAACAGGGATCCAGCGAACTGTCTTCTTTGTCCTAATGATGCTGGTCGCCCCATCCTACGGAATGCGATGCGTGGGAGTAGGAAACAGAGACTTTGTGGAAGGAGTCTCAGGTGGAGCATGGGTCGACCTGGTGCTAGAACATGGAGGATGCGTCACAACCATGGCCCAGGGAAAACCAACCTTGGATTTTGAACTGACCAAGACAACAGCCAAGGAAGTGGCTCTGTTAAGAACCTATTGCATTGAAGCCTTAATATCAAACATAACCACGGCAACAAGATGTCCAACGCAAGGAGAGCCTTATCTGAAAGAGGAACAGGACCAACAGTACATTTGCCGTAGAGATGTGGTAGATAGAGGATGGGGCAATGGCTGTGGCTTGTTTGGAAAAGGAGGAGTCGTGACATGTGCGAAGTTCTCATGTTCGGGGAAGATAACAGGCAATCTGGTCCAAATTGAGAACCTTGAATACACAGTGGTTGTAACAGTCCACAATGGAGACACCCATGCAGTAGGAAATGACACATCCAATCATGGGGTTACAGCCACGATAACTCCCAGGTCACCATCGGTTGAAGTCAAACTGCCGGACTATGGAGAACTAACACTCGATTGTGAACCCAGGTCTGGAATTGACTTCAATGAGATGATCCTAATGAAAATGAAAAAGAAAACATGGCTCGTGCATAAGCAATGGTTTTTGGATCTGCCTCTTCCATGGACGACAGGAGCAGATACATCAGAGGTTCACTGGAATTACAAAGAGAGAATGGTGACATTTAAGGTTCCTCATGCCAAGAGACAGGATGTGACAGTGCTGGGATCTCAGGAAGGAGCCATGCATTCTGCCCTCGCTGGAGCCACAGAAGTGGACTCCGGTGATGGAAATCACATGTTTGCAGGACATCTCAAGTGCAAAGTCCGCATGGAGAAATTGAGAATCAAGGGAATGTCATACACGATGTGTTCAGGAAAGTTTTCAATTGACAAAGAGATGGCAGAAACACAGCATGGGACAACAGTGGTGAAAGTCAAGTATGAAGGTGCTGGAGCTCCGTGTAAAGTCCCCATAGAGATAAGAGATGTAAACAAGGAAAAAGTGGTTGGGCGCGTTATCTCAGCCACCCCTTTGGCTGAGAACACCAATAGTGTAACCAACATAGAATTAGAACCCCCCTTTGGGGACAGCTACATAGTGATAGGTGTTGGAAACAGCGCACTAACACTCCATTGGTTCAGGAAAGGGAGTTCCATTGGCAAGATGTTTGAGTCCACATACAGAGGTGCAAAACGCATGGCCATCCTAGGTGAAACAGCTTGGGATTTTGGTTCCGTTGGTGGACTGTTCACATCATTGGGAAAGGCTGTGCACCAGGTTTTTGGAAGTGTGTATACAACCATGTTTGGAGGAGTCTCATGGATGATTAGAATCCTAATTGGGTTCTTAGTGTTGTGGATTGGCACGAACTCAAGGAACACTTCAATGGCCATGACGTGCATAGCTGTTGGGGGAATCACTCTGTTTTTGGGCTTCACGGTTCAAGCG
>DV4/CYD15/BRAZIL/591/2012
TTTCACCTGTCAACAAGAGATGGCGAACCCCTCATGATAGTGGCAAAACATGAAAGGGGGAGACCTCTCTTGTTTAAGACAACAGAGGGGATCAACAAATGCACTCTCATTGCCATGGACTTGGGTGAAATGTGTGAGGACACTGTCACGTACAAATGCCCCCTACTGGTCAATACCGAACCTGAAGACATTGATTGCTGGTGCAACCTCACGTCTACCTGGGTCATGTATGGGACATGCACCCAGAGCGGAGAACGGAGACGAGAGAAGCGCTCAGTAGCTTTAACACCACATTCAGGAATGGGATTGGAAACAAGAGCTGAGACATGGATGTCATCGGAAGGAGCTTGGAAGCATGCTCAGAGAGTAGAGAGCTGGATACTCAGAAACCCAGGATTTGCACTCTTGGCAGGATTTATGGCTTATATGATTGGGCAAACAGGGATCCAGCGAACTGTCTTCTTTGTCCTAATGATGCTGGTCGCCCCATCCTACGGAATGCGATGCGTAGGAGTAGGAAACAGAGACTTTGTGGAAGGAGTCTCAGGTGGAGCATGGGTCGACCTGGTGCTAGAACATGGAGGATGCGTCACAACCATGGCCCAGGGAAAACCAACCTTGGATTTTGAACTGACCAAGACAACAGCCAAGGAAGTGGCTCTGTTAAGAACCTATTGCATTGAAGCCTTAATATCAAACATAACTACGGCAACAAGATGTCCAACGCAAGGAGAGCCTTATCTGAAAGAGGAACAGGACCAACAGTACATTTGCCGTAGAGATGTGGTAGATAGAGGATGGGGCAATGGCTGTGGCTTGTTTGGAAAAGGAGGAGTTGTGACATGTGCGAAGTTCTCATGTTCGGGGAAGATAACAGGCAATCTGGTCCAAATTGAGAACCTTGAATACACAGTGGTTGTAACAGTCCACAATGGAGACACCCATGCAGTAGGAAATGACACATCCAATCATGGGGTTACAGCCACGATAACTCCCAGGTCACCATCGGTTGAAGTCAAACTGCCGGACTATGGAGAACTAACACTCGATTGTGAACCCAGGTCTGGAATTGACTTCAATGAGATGATCCTAATGAAAATGAAAAAGAAAACATGGCTCGTGCATAAGCAATGGTTTTTGGATCTGCCTCTTCCATGGACGACAGGAGCAGATACATCAGAGGTTCACTGGAATTACAAAGAGAGAATGGTGACATTTAAGGTTCCTCATGCCAAGAGACAGGATGTGACAGTGCTGGGATCTCAGGAAGGAGCCATGCATTCTGCCCTCGCTGGAGCCACAGAAGTGGACTCCGGTGATGGAAATCACATGTTTGCAGGACATCTCAAGTGCAAAGTCCGCATGGAGAAATTGAGAATCAAGGGAATGTCATACACGATGTGTTCAGGAAAGTTTTCAATTGACAAAGAGATGGCAGAAACACAGCATGGGACAACAGTGGTGAAAGTCAAGTATGAAGGTGCTGGAGCTCCGTGTAAAGTCCCCATAGAGATAAGAGATGTAAACAAGGAAAAAGTGGTTGGGCGCGTTATCTCAGCCACCCCTTTGGCTGAGAACACCAATAGTGTAACCAACATAGAATTAGAACCCCCCTTTGGGGACAGCTACATAGTGATAGGTGTTGGAAACAGCGCACTAACACTCCATTGGTTCAGGAAAGGGAGTTCCATTGGCAAGATGTTTGAGTCCACATACAGAGGTGCAAAACGCATGGCCATCCTAGGTGAAACAGCTTGGGATTTTGGTTCCGTTGGTGGACTGTTCACATCATTGGGAAAGGCTGTGCACCAGGTTTTTGGAAGTGTGTATACAACCATGTTTGGAGGAGTCTCATGGATGATTAGAATCCTAATTGGGTTCTTAGTGTTGTGGATTGGCACGAACTCAAGGAACACTTCAATGGCCATGACGTGCATAGCTGTTGGGGGAATCACTCTGTTTTTGGGCTTCACGGTTCAAGCG
>DV4/CYD15/BRAZIL/592/2013
TTTCACTTGTCAACAAGAGATGGCGAACCCCTCATGATAGTGGCAAAACATGAAAGGGGGAGACCTCTCTTGTTTAAAACAACAGAGGGGATCAACAAATGCACTCTCATTGCCATGGACTTGGGTGAAATGTGTGAGGACACTGTCACGTACAAATGCCCCCTACTGGTCAATACCGAACCTGAAGACATTGATTGCTGGTGCAACCTCACGTCTACCTGGGTCATGTATGGGACATGCACCCAGAGCGGAGAACGGAGACGAGAGAAGCGCTCAGTAGCTTTAACACCACATTCAGGAATGGGATTGGAAACAAGAGCTGAGACATGGATGTCATCGGAAGGAGCTTGGAAGCATGCTCAGAGAGTAGAGAGCTGGATACTCAGAAACCCAGGATTTGCACTCTTGGCAGGATTTATGGCTTATATGATTGGGCAAACAGGGATCCAGCGAACTGTCTTCTTTGTCCTAATGATGCTGGTCGCCCCATCCTACGGAATGCGATGCGTAGGAGTAGGAAACAGAGACTTTGTGGAAGGAGTCTCAGGTGGAGCATGGGTCGACCTGGTGCTAGAACATGGAGGATGCGTCACAACCATGGCCCAGGGAAAACCAACCTTGGATTTTGAACTGACCAAGACAACAGCCAAGGAAGTGGCTCTGTTAAGAACCTATTGCATTGAAGCCTTAATATCAAACATAACTACGGCAACAAGATGTCCAACGCAAGGAGAGCCTTATCTGAAAGAGGAACAGGACCAACAGTACATTTGTCGTAGAGATGTGGTAGATAGAGGATGGGGCAATGGCTGTGGCTTGTTTGGAAAAGGAGGAGTTGTGACATGTGCGAAGTTCTCATGTTCGGGGAAGATAACAGGCAATCTGGTCCAAATTGAGAACCTTGAATACACAGTGGTTGTGACAGTCCACAATGGAGACACCCATGCAGTAGGAAATGACACATCCAATCATGGGGTTACAGCCACGATAACTCCCAGGTCACCATCGGTTGAAGTCAAACTGCCGGACTATGGAGAACTAACACTCGATTGTGAACCCAGGTCTGGAATTGACTTCAATGAGATGATCCTAATGAAGATGAAAAAGAAAACATGGCTCGTGCATAAGCAATGGTTTTTGGATCTGCCTCTTCCATGGACGACAGGAGCAGATACATCAGAGGTTCACTGGAATTACAAAGAGAGAATGGTGACATTTAAGGTTCCTCATGCCAAGAGACAGGATGTGACAGTGCTGGGATCTCAGGAAGGAGCCATGCATTCTGCCCTCGCCGGAGCCACAGAAGTGGACTCCGGTGATGGAAATCACATGTTTGCAGGACATCTCAAGTGCAAAGTCCGCATGGAGAAATTGAGAATCAAGGGAATGTCATATACGATGTGTTCAGGAAAGTTTTCAATTGACAAAGAGATGGCAGAAACACAGCATGGGACAACAGTGGTGAAAGTCAAGTATGAAGGTGCTGGAGCTCCGTGTAAAGTCCCCATAGAGATAAGAGATGTAAACAAGGAAAAAGTGGTTGGGCGCGTTATCTCAGCCACCCCTTTGGCTGAGAACACCAATAGTGTAACCAACATAGAATTAGAACCCCCCTTTGGGGACAGCTACATAGTGATAGGCGTTGGAAACAGCGCACTAACACTCCATTGGTTCAGGAAAGGGAGTTCCATTGGCAAGATGTTTGAGTCCACATACAGAGGTGCAAAACGCATGGCCATCCTAGGTGAAACAGCTTGGGATTTTGGTTCCGTTGGTGGACTGTTCACATCATTGGGAAAGGCTGTGCACCAGGTTTTTGGAAGTGTGTATACAACCATGTTTGGAGGAGTCTCATGGATGATTAGAATCCTAATTGGGTTCTTAGTGTTGTGGATTGGCACGAACTCAAGGAACACTTCAATGGCCATGACGTGCATAGCTGTTGGGGGAATCACTCTGTTTTTGGGCTTCACGGTTCAAGCG
>DV4/CYD15/BRAZIL/593/2012
TTTCACTTGTCAACAAGAGATGGCGAACCCCTCATGATAGTGGCAAAACATGAAAGGGGGAGACCTCTCTTGTTTAAGACAACAGAGGGGATCAACAAATGCACTCTCATTGCCATGGACTTGGGTGAAATGTGTGAGGACACTGTCACGTACAAATGCCCCCTACTGGTCAATACCGAACCTGAAGACATTGATTGCTGGTGCAACCTCACGTCTACCTGGGTCATGTATGGGACATGCACCCAGAGCGGAGAACGGAGACGAGAGAAGCGCTCAGTAGCTTTAACACCACATTCAGGAATGGGATTGGAAACAAGAGCTGAGACATGGATGTCATCGGAAGGAGCTTGGAAGCATGCTCAGAGAGTAGAGAGCTGGATACTCAGAAACCCAGGATTTGCACTCTTGGCAGGATTTATGGCTTATATGATTGGGCAAACAGGGATCCAGCGAACTGTCTTCTTTGTCCTAATGATGCTGGTCGCCCCATCCTACGGAATGCGATGCGTAGGAGTAGGAAACAGAGACTTTGTGGAAGGAGTCTCAGGTGGAGCATGGGTCGACCTGGTGCTAGAACATGGAGGATGCGTCACAACCATGGCCCAGGGAAAACCAACCTTGGATTTTGAACTGACCAAGACAACAGCCAAGGAAGTGGCTCTGTTAAGAACCTATTGCATTGAAGCCTTAATATCAAACATAACTACGGCAACAAGATGTCCAACGCAAGGAGAGCCTTATCTGAAAGAGGAACAGGACCAACAGTACATTTGCCGTAGAGATGTGGTAGATAGAGGATGGGGCAATGGCTGTGGCTTGTTTGGAAAAGGAGGAGTTGTGACATGTGCGAAGTTCTCATGTTCGGGGAAGATAACAGGCAATCTGGTCCAAATTGAGAACCTTGAATACACAGTGGTTGTGACAGTCCACAATGGAGACACCCATGCAGTAGGAAATGACACATCCAATCATGGGGTTACAGCCACGATAACTCCCAGGTCACCATCGGTTGAAGTCAAACTGCCGGACTATGGAGAACTAACACTCGATTGTGAACCCAGGTCTGGAATTGACTTCAATGAGATGATCCTAATGAAAATGAAAAAGAAAACATGGCTCGTGCATAAGCAATGGTTTTTGGATCTGCCTCTTCCATGGACGACAGGAGCAGATACATCAGAGGTTCACTGGAATTACAAAGAGAGAATGGTGACATTCAAGGTTCCTCATGCCAAGAGACAGGATGTGACAGTGCTGGGATCTCAGGAAGGAGCCATGCATTCTGCCCTCGCTGGAGCCACAGAAGTGGACTCCGGTGATGGAAATCACATGTTTGCAGGACACCCTAAGTGCAAAGTCCGCATGGAGAAATTGAGAATCAAGGGAATGTCATACACGATGTGTTCAGGAAAGTTTTCAATTGACAAGGAGATGGCAGAAACACAGCATGGGACAACAGTGGTGAAAGTCAAGTATGAAGGTGCTGGAGCTCCGTGTAAAGTCCCCATAGAGATAAGAGATGTAAACAAGGAAAAAGTGGTTGGGCGCGTTATCTCAGCCACCCCTTTGGCTGAGAACACCAATAGTGTAACCAACATAGAATTAGAACCCCCCTTTGGGGACAGCTACATAGTGATAGGTGTTGGAAACAGCGCACTAACACTCCATTGGTTCAGGAAAGGGAGTTCCATTGGCAAGATGTTTGAGTCCACATACAGAGGTGCAAAACGCATGGCCATCCTAGGTGAAACAGCTTGGGATTTTGGTTCCGTTGGTGGACTGTTCACATCATTGGGAAAGGCTGTGCACCAGGTTTTTGGAAGTGTGTATACAACCATGTTTGGAGGAGTCTCATGGATGATTAGAATCCTAATTGGGTTCTTAGTGTTGTGGATTGGCACGAACTCAAGGAACACTTCAATGGCCATGACGTGCATAGCTGTTGGGGGAATCACTCTGTTTTTGGGCTTCACGGTTCAAGCG
>DV4/CYD15/COLOMBIA/594/2013
TTTCACTTGTCAACAAGAGATGGCGAACCCCTCATGATAGTGACAAAACATGAAAGGGGGAGACCTCTCTTGTTTAAGACAACAGAGGGGATCAACAAATGCACTCTCATTGCCATGGACTTGGGTGAAATGTGTGAGGACACTGTCACGTATAAATGCCCCCTACTGGTCAATACCGAACCTGAAGACATTGATTGCTGGTGCAACCTCACGTCTACCTGGGTCATGTATGGGACATGCACCCAGAGCGGAGAACGGAGACGAGAGAAGCGCTCAGTAGCTTTAACACCACATTCAGGAATGGGATTGGAAACAAGAGCTGAGACATGGATGTCATCGGAAGGGGCTTGGAAGCATGCTCAGAGAGTAGAGAGCTGGATACTCAGAAACCCAGGATTTGCACTCTTGGCAGGATTTATGGCTTATATGATTGGGCAAACAGGGATCCAGCGAACTGTCTTCTTTGTCCTAATGATGCTGGTCGCCCCATCCTACGGAATGCGATGCGTAGGAGTAGGAAACAGAGACTTTGTGGAAGGAGTCTCAGGTGGAGCATGGGTCGACCTGGTGCTAGAACATGGAGGATGTGTCACAACCATGGCCCAGGGAAAACCAACCTTGGATTTTGAACTGACTAAGACAACAGCCAAGGAGGTGGCTCTGTTAAGAGCATATTGCATTGAAGCCTTAATATCAAACATAACTACGGCAACAAGATGTCCAACGCAAGGAGAGCCTTACCTGAAAGAGGAGCAGGACCAACAGTACATTTGCCGGAGAGATGTGGTAGACAGAGGATGGGGCAATGGCTGTGGCTTGTTTGGAAAAGGAGGAGTTGTGACATGTGCGAAGTTCTCATGTTCGGGGAAGATAACAGGCAATCTGGTCCAAATTGAGAATCTTGAATACACAGTGGTTGTGACAGTCCACAATGGAGACACCCATGCAGTAGGAAATGACACATCCAATCATGGAGTTACAGCCACGATAACTCCCAGGTCACCATCGGTAGAAGTCAAACTGCCGGACTATGGAGAACTAACACTCGATTGTGAACCCAGGTCTGGAATTGACTTCAATGAGATGATCCTAATGAAAATGAAAAAGAAAACATGGCTCGTGCATAAGCAATGGTTTTTGGACCTGCCTCTTCCATGGACAACAGGAGCAGACACATCAGAGGCTCATTGGAATTACAAAGAGAGAATGGTGACATTTAAGGTCCCTCATGCCAAGAGACAGGATGTGACAGTGCTGGGATCTCAGGAAGGAGCCATGCATTCTGCCCTCGCTGGAGCCACAGAAGTGGACTCCGGTGATGGAAATCACATGTTTGCAGGACATCTCAAGTGCAAAGTCCGCATGGAGAGATTGAGAATCAAGGGAATGTCATACACGATGTGTTCAGGAAAGTTTTCAATTGACAAAGAGATGGCAGAAACACAGCATGGGACAACAGTGGTGAAAGTCAAGTATGAAGGTGCTGGAGCTCCGTGTAAAGTCCCCATAGAGATAAGAGATGTAAACAAGGAAAAAGTGGTTGGGCGCGTTATCTCAGCCACCCCCTTGGCTGAGAATACCAACAGTGTGACCAACATAGAATTAGAACCCCCCTTTGGGGACAGCTACATAGTAATAGGTGTTGGAAACAGCGCACTAACACTCCATTGGTTCAGGAAAGGGAGTTCCATTGGCAAGATGTTTGAGTCCACATACAGAGGTGCAAAACGTATGGCCATTCTAGGTGAAACAGCTTGGGATTTTGGTTCCGTTGGTGGACTGTTCACATCATTGGGAAAGGCTGTGCACCAGGTTTTTGGAAGTGTGTATACAACTATGTTTGGAGGAGTCTCATGGATGATTAGAATCCTAATTGGGTTCTTAGTCTTGTGGATTGGCACGAACTCAAGGAACACTTCAATGGCCATGACGTGCATAGCCGTTGGAGGAATCACTCTGTTTTTGGGCTTCACGGTTCAAGCG
>DV4/CYD15/COLOMBIA/595/2013
TTTCACTTGTCAACAAGAGATGGCGAACCCCTCATGATAGTGGCAAAACATGAAAGGGGGAGACCTCTCTTGTTCAAGACAACAGAGGGGATCAACAAATGCACTCTCATTGCCATGGACTTGGGTGAAATGTGTGAGGACACTGTCACGTATAAATGCCCCCTACTGGTCAATACCGAACCTGAAGACATTGATTGCTGGTGCAACCTCACGTCTACCTGGGTCATGTATGGGACATGCACCCAGAGCGGAGAACGGAGACGAGAGAAGCGCTCAGTAGCTTTAACACCACATTCAGGAATGGGATTGGAAACAAGAGCTGAGACATGGATGTCTTCGGAAGGGGCTTGGAAGCATGCTCAGAGAGTAGAGAGCTGGATACTTAGAAACCCAGGATTTGCACTCTTGGCAGGATTTATGGCTTATATGATTGGGCAAACAGGGATCCAGCGAACTGTCTTCTTTGTCCTAATGATGCTGGTCGCCCCATCCTACGGAATGCGATGCGTAGGAGTAGGAAACAGAGACTTTGTGGAAGGAGTCTCAGGTGGAGCATGGGTCGACCTGGTTCTAGAACATGGAGGATGCGTCACAACCATGGCCCAGGGAAAACCAACCTTGGATTTTGAACTGACTAAGACAACAGCCAAGGAAGTAGCTCTGTTAAGAACATATTGCATTGAAGCCTTAATATCAAACATAACTACGGCAACAAGATGTCCAACGCAAGGAGAGCCTTACCTGAAAGAGGAACAGGACCAACAGTACATTTGCCGGAGAGATGTGGTAGATAGAGGATGGGGCAATGGCTGTGGCTTGTTTGGAAAAGGAGGAGTTGTGACATGTGCGAAGTTCTCATGTTCGGGGAAGATAACAGGCAATCTGGTCCAAATTGAGAACCTTGAATACACAGTGGTTGTAACAGTCCACAATGGAGACACCCATGCAGTAGGAAATGACACATCCAATCATGGAGTTACAGCCACGATAACTCCCAGGTCACCATCGGTTGAAGTCAAACTGCCGGACTATGGAGAACTAACACTCGATTGTGAACCCAGGTCTGGAATTGACTTCAATGAGATGATCCTAATGAAAATGAAAAAGAAAACATGGCTCGTGCATAAGCAATGGTTCTTGGATCTGCCTCTTCCATGGACGACAGGAGCAGATACATCAGAGGTTCACTGGAATTACAAAGAGAGAATGGTGACATTTAAGGTTCCTCATGCCAAGAGACAGGATGTGACAGTGCTGGGATCTCAGGAAGGAGCCATGCATTCTGCCCTCGCTGGAGCCACAGAAGTGGACTCCGGTGATGGAAATCACATGTTTGCAGGACATCTCAAGTGCAAAGTCCGCATGGAGAAATTGAGAATCAAGGGAATGTCATACACGATGTGTTCAGGAAAGTTTTCAATTGACAAAGAGATGGCAGAAACACAGCATGGGACAACAGTGGTGAAAGTCAAGTATGAAGGTGCTGGAGCTCCGTGTAAAGTCCCCATAGAGATAAGAGATGTAAACAAGGAAAAAGTGGTTGGGCGCGTTATCTCAGCCACCCCTTTGGCTGAGAACACCAATAGTGTAACCAACATAGAATTAGAACCCCCCTTTGGGGACAGCTACATAGTGATAGGTGTTGGAAACAGCGCACTAACACTCCATTGGTTCAGGAAAGGGAGTTCCATTGGCAAGATGTTTGAGTCCACATACAGAGGTGCAAAACGCATGGCCATTCTAGGTGAAACAGCTTGGGATTTTGGTTCCGTTGGTGGACTGTTCACATCATTGGGAAAGGCTGTGCACCAGGTTTTTGGAAGTGTGTATACAACTATGTTTGGAGGAGTCTCATGGATGATTAGAATCCTAATTGGGTTCTTAGTCTTGTGGATTGGCACGAACTCAAGGAACACTTCAATGGCCATGACGTGCATAGCTGTTGGAGGAATCACTCTGTTTTTGGGCTTCACGGTTCAAGCG
>DV4/CYD15/COLOMBIA/596/2013
TTTCACTTGTCAACAAGAGATGGCGAACCCCTCATGATAGTGGCAAAACATGAAAGGGGGAGACCTCTCTTGTTTAAGACAACAGAGGGGATCAACAAATGCACTCTCATTGCCATGGACTTGGGTGAAATGTGTGAGGACACTGTCACGTATAAATGCCCCCTACTGGTCAATACCGAACCTGAAGACATTGATTGCTGGTGCAACCTCACGTCTACCTGGGTCATGTATGGGACATGCACCCAGAGCGGAGAGCGGAGACGAGAGAAGCGCTCAGTAGCTTTAACACCACATTCAGGAATGGGATTGGAAACAAGAGCTGAGACATGGATGTCATCGGAAGGGGCTTGGAAGCATGCTCAGAGAGTAGAGAGCTGGATACTCAGAAACCCAGGATTTGCACTCTTGGCAGGATTTATGGCTTATATGATTGGGCAAACAGGGATCCAGCGAACTGTCTTCTTTGTCCTAATGATGCTGGTCGCCCCATCCTACGGAATGCGATGCGTAGGAGTAGGAAACAGAGACTTTGTGGAAGGAGTCTCAGGTGGAGCATGGGTCGACCTGGTGCTAGAACATGGAGGATGCGTCACAACCATGGCCCAGGGAAAACCAACCTTGGATTTTGAACTGACCAAGACAACAGCCAAGGAAGTGGCTCTGTTAAGAACTTATTGCATTGAAGCCTTAATATCAAACATAACTACGGCAACAAGATGTCCAACGCAAGGAGAGCCTTATCTGAAAGAGGAACAGGACCAACAGTACATCTGCCGGAGAGATGTGGTAGATAGAGGATGGGGCAATGGATGTGGCTTGTTTGGAAAAGGAGGAGTTGTGACATGTGCGAAGTTCTCATGTTCGGGGAAGATAACAGGCAATCTGGTCCAAATTGAGAACCTTGAATACACAGTGGTTGTGACAGTCCACAATGGAGACACCCATGCAGTAGGAAATGACACATCCAATCATGGAGTTACAGCCACGATAACTCCCAGGTCACCATCGGTAGAAGTCAAACTGCCGGACTATGGAGAACTAACACTCGATTGTGAACCCAGGTCTGGAATTGACTTCAATGAGATGATCCTAATGAAAATGAAAAAGAAAACATGGCTCGTGCATAAGCAATGGTTTTTGGATCTGCCTCTTCCATGGACAACAGGAGCAGATACATCAGAGGTTCACTGGAATTACAAAGAGAGAATGGTGACATTTAAGGTTCCTCATGCCAAGAGACAGGATGTGACAGTGCTGGGATCTCAGGAAGGAGCCATGCATTCTGCCCTCGCTGGAGCCACAGAAGTGGACTCCGGTGATGGAAATCACATGTTTGCAGGACATCTCAAGTGCAAAGTCCGTATGGAGAAATTGAGAATCAAGGGAATGTCATACACGATGTGTTCAGGAAAGTTTTCAATTGACAAAGAGATGGCAGAAACACAGCATGGGACAACAGTAGTGAAAGTCAAGTATGAAGGTGCTGGAGCTCCGTGTAAAGTCCCCATAGAGATAAGAGATGTAAACAAGGAAAAAGTGGTTGGGCGCGTTATCTCAGCCACCCCTTTGGCTGAGGATACCAACAGTGTAACCAACATAGAATTGGAACCCCCCTTTGGGGACAGCTACATAGTGATAGGCGTTGGAAACAGCGCACTAACACTCCATTGGTTTAGGAAAGGGAGTTCCATTGGCAAGATGTTTGAGTCCACATACAGAGGTGCAAAACGCATGGCCATCCTAGGTGAAACAGCTTGGGATTTTGGTTCCGTTGGTGGACTGTTCACATCATTGGGAAAGGCTGTGCACCAGGTTTTTGGAAGTGTGTATACAACCATGTTTGGAGGAGTCTCATGGATGATTAGAATCCTAATTGGGTTCTTAGTGCTGTGGATTGGCACGAACTCAAGGAACACTTCAATGGCCATGACGTGCATAGCTGTTGGTGGAATCACTCTGTTTTTGGGCTTCACGGTTCAAGCG
>DV4/CYD14/INDONESIA/086/2013
TTTCACCTGTCAACAAGAGACGGCGAACCCCTCATGATAGTGGCAAAACACGAAAGGGGGAGACCTCTCTTGTTCAAGACAACAGAAGGAATCAACAAATGCACCCTCATTGCCATGGACCTGGGTGAAATGTGTGAAGACACTGTCACGTATAAATGTCCTCTACTGGTTAACACCGAACCTGAAGACATTGATTGCTGGTGCAATCTCACGTCCACCTGGGTCATGTACGGGACATGCACCCAGAGCGGAGAACGGAGGCGAGAGAAGCGCTCAGTAGCTTTAACACCACATTCAGGAATGGGATTGGAAACAAGAGCTGAGACATGGATGTCATCGGAAGGGGCTTGGAAACATGCTCAGAGAGTGGAAAGCTGGATACTCAGAAACCCAGGATTCGCGCTCCTGGCAGGATTTATGGCTTACATGATTGGGCAAACAGGAATCCAGCGAACAGTTTTCTTTGTCCTAATGATGCTAGTCGCCCCATCCTACGGAATGCGATGCGTAGGGGTAGGGAACAGAGACTTTGTGGAAGGAGTCTCGGGTGGAGCATGGGTCGACTTGGTGCTAGAACATGGAGGATGCGTCACAACCATGGCCCAGGGAAAACCAACCTTGGATTTTGAACTGACCAAGACAACAGCCAAGGAAGTGGCTCTGTTAAGAACCTATTGCATTGAAGCTTCGATATCAAACATAACCACGGCAACAAGATGTCCAACGCAAGGAGAGCCTTATCTCAAAGAGGAACAAGACCAACAGTACATTTGCCGGAGAGACGTGGTAGACAGAGGGTGGGGTAATGGCTGTGGCTTATTTGGAAAAGGAGGAGTTGTGACATGTGCGAAGTTTTTATGCTCGGGGAAGATAACAGGCAGTCTGGTCCAGATTGAAAACCTTGAATACACGGTAGTTGTGACAGTCCACAATGGAGACACCCATGCAGTGGGAAATGACACATCCAATCATGGAGTTACAGCCACGATAACTCCCAGGTCACCATCGGTAGAAGTCAAATTGCCGGATTATGGAGAATTAACACTCGATTGTGAACCCAGGTCCGGAATTGACTTCAATGAGATGATCCTGATGAAAATGAAAAAGAAAACGTGGCTTGTGCACAAGCAATGGTTTTTAGACCTACCTCTACCATGGACAGCAGGAGCAGACACATCAGAAGTTCATTGGAATTATAAAGAGAGAATGGTGACATTCAAAGTTCCTCATGCCAAGAGACAGGATGTGACAGTGCTAGGATCTCAGGAGGGAGCTATGCATTCTGCCCTCGCTGGAGCCACAGAAGTGGATTCTGGTGATGGAAATCACATGTTTGCAGGACATCTTAAGTGCAAAGTCCGTATGGAGAAATTGAGAATTAAGGGAATGTCATACACGATGTGTTCAGGAAAGTTCTCAATTGACAAAGAGATGGCAGAAACACAGCATGGGACAACAGTGGTGAAAGTCAAATACGAAGGCGCTGGAGCTCCGTGTAAAGTCCCCATAGAAATAAGAGATGTGAACAAGGAAAAAGTAGTTGGGCGCATCATTTCATCTACCCCTTTTGCTGAGAATACCAACAGCGTAACCAACATAGAATTGGAACCCCCTTTTGGGGACAGCTACATAGTGATAGGTGTTGGAGATAGTGCATTAACACTCCATTGGTTCAGGAAAGGGAGCTCCATTGGCAAGATGTTTGAGTCCACATACAGAGGTGCAAAACGAATGGCCATTCTAGGTGAAACAGCTTGGGATTTTGGTTCTGTTGGTGGACTGTTCACATCACTGGGAAAGGCTGTACACCAAGTTTTTGGAAGTGTGTACACAACCATGTTTGGAGGGGTCTCATGGATGATTAGAATCCTAATTGGGTTCTTAGTACTGTGGATTGGCACGAATTCAAGAAATACTTCAATGGCAATGACATGCATAGCTGTTGGAGGGATCACTCTGTTTCTAGGTTTCACAGTTCAAGCA
>DV4/CYD14/MALAYSIA/087/2012
TTTCACCTGTCAACAAGAGATGGCGAACCCCTCATGATAGTGGCAAAACACGAAAGGGGGAGACCTCTCTTGTTTAAGACAACAGAAGGAATCAACAAATGCACCCTCATTGCCATGGACCTGGGTGAAATGTGTGAAGACACTGTCACGTATAAATGTCCTCTACTGGTTAACACTGAACCTGAAGACATTGATTGCTGGTGCAATCTCACGTCCACCTGGGTCATGTACGGGACATGCACCCAGAGCGGAGAACGGAGGCGAGAGAAACGCTCAGTAGCTTTAACACCACATTCAGGAATGGGATTGGAAACAAGAGCTGAGACATGGATGTCATCGGAAGGGGCTTGGAAACATGCTCAGAGAGTGGAAAGCTGGATACTCAGAAACCCAGGATTTGCGCTCCTGGCAGGATTTATGGCTTACATGATTGGGCAAACAGGAATCCAGCGAACTGTTTTCTTTGTCCTAATGATGCTAGTCGCCCCATCCTACGGAATGCGATGCGTAGGGGTAGGGAACAGAGACTTTGTGGAAGGAGTCTCGGGTGGAGCATGGGTCGACTTGGTGCTAGAACATGGAGGATGCGTCACAACCATGGCCCAGGGAAAACCAACCTTGGATTTTGAACTGACCAAGACAACAGCTAAGGAAGTGGCTCTGTTAAGAACCTATTGCATTGAAGCTTCGATATCAAACATAACCACGGCAACAAGATGTCCAACGCAAGGAGAGCCTTATCTCAAAGAGGAACAAGACCAACAGTACATTTGCCGGAGAGATGTGGTAGATAGAGGGTGGGGCAATGGCTGTGGCTTGTTTGGAAAAGGAGGAGTTGTGACATGTGCGAAGTTTTTATGCTCGGGGAAGATAACAGGCAATCTGGTTCAAATTGAAAACCTTGAATATACGGTAGTTGTGACAGTCCACAATGGAGACACCCATGCAGTAGGAAATGACACATCCAATCATGGAGTGACAGCCACGATAACTCCCAGGTCACCATCGGTAGAAGTCAAATTGCCGGACTATGGAGAACTAACACTCGATTGTGAACCCAGGTCCGGAATTGACTTCAATGAGATGATCCTGATGAAAATGAAAAAGAAAACGTGGCTTGTGCACAAGCAATGGTTTTTGGACCTACCTCTACCATGGACAGCAGGAGCAGACACATCAGAAGTTCATTGGAATTATAAAGAGAGAATGGTGACATTCAAAGTTCCTCACGCCAAGAGACAGGATGTGACAGTGCTAGGATCTCAGGAGGGAGCTATGCATTCTGCCCTCGCCGGAGCCACAGAAGTGGATTCTGGTGATGGAAATCACATGTTTGCAGGACATCTCAAGTGCAAAGTCCGTATGGAGAAATTGAGAATTAAGGGAATGTCATACACGATGTGTTCAGGAAAGTTCTCAATTGACAAAGAGATGGCAGAAACACAGCATGGGACAACAGTGGTGAAAGTCAAATACGAAGGCGCTGGAGCTCCGTGTAAAGTCCCCATAGAGATAAGAGATGTGAACAAGGAAAAAGTAGTTGGGCGCATCATCTCATCTACCCCTTTTGCTGAGAATACCAACAGCGTGACCAACATAGAATTGGAACCCCCTTTTGGGGACAGCTACACAGTGATAGGTGTTGGAGATAGTGCATTAACACTCCATTGGTTCAGGAAAGGGAGCTCCATTGGCAAGATGTTTGAGTCCACATACAGAGGTGCAAAACGAATGGCCATTTTAGGTGAAACAGCTTGGGATTTTGGTTCCGTTGGTGGACTGTTCACATCACTGGGAAAAGCTGTACACCAAGTTTTTGGAAGTGTGTATACAACCATGTTTGGAGGGGTCTCATGGATGATTAGAATCCTAATTGGGTTCTTAGTATTGTGGATTGGCACGAATTCAAGAAATACTTCAATGGCAATGACGTGCATAGCTGTTGGAGGGATCACTCTGTTTCTAGGTTTCACAGTTCAAGCA
>DV4/CYD14/MALAYSIA/088/2012
TTTCACCTGTCAACAAGAGACGGCGAACCCCTCATGATAGTGGCAAAACACGAAAGGGGGAGACCTCTCTTGTTTAAGACAACAGAAGGAATCAACAAATGCACCCTCATTGCCATGGACCTGGGTGAAATGTGTGAAGACACTGTCACGTATAAATGTCCTCTACTGGTTAACACCGAACCTGAAGACATTGATTGCTGGTGCAATCTTACGTCCACTTGGGTCATGTACGGGACATGCACCCAGAGCGGAGAACGGAGGCGAGAAAAGCGCTCAGTAGCTTTAACACCACATTCAGGAATGGGATTGGAAACAAGAGCTGAGACATGGATGTCATCGGAAGGGGCTTGGAAACATGCTCAGAGAGTGGAAAGCTGGATACTCAGAAACCCAGGATTTGCGCTCCTGGCAGGATTTATGGCTTACATGATTGGGCAAACAGGAATCCAGCGAACTGTTTTCTTTGTCCTAATGATGCTAGTCGCCCCATCCTACGGAATGCGATGCGTAGGGGTAGGGAACAGAGACTTTGTGGAAGGAGTCTCGGGTGGAGCATGGGTTGACTTGGTGCTAGAACATGGAGGATGCGTCACAACCATGGCCCAGGGAAAACCAACCTTGGATTTTGAACTGACCAAGACAACAGCTAAGGAAGTGGCTCTGTTAAGAACCTATTGCATTGAAGCTTCGATATCAAACATAACCACGGCAACAAGATGTCCAACGCAAGGAGAGCCTTATCTCAAAGAGGAACAAGACCAACAGTACATTTGCCGGAGAGATGTGGTAGATAGAGGGTGGGGCAATGGCTGTGGCTTGTTTGGAAAAGGAGGAGTTGTGACATGTGCGAAGTTTTTATGCTCGGGGAAGATAACAGGCAATCTGGTCCAAATTGAAAACCTTGAATATACGGTAGTTGTGACAGTCCACAATGGAGACACCCATGCAGTAGGAAATGACACATCCAATCATGGAGTGACAGCCACGATAACTCCCAGGTCACCATCGGTAGAAGTCAAATTGCCTGACTATGGAGAACTAACACTCGATTGTGAACCCAGGTCCGGAATTGACTTCAATGAGATGATCCTGATGAAAATGAAAAAGAAAACGTGGCTTGTGCACAAGCAATGGTTTTTGGACCTACCTCTACCATGGACAGCAGGAGCAGACACATCAGAAGTTCATTGGAATTATAAAGAGAGAATGGTGACATTCAAAGTTCCTCACGCCAAGAGACAGGATGTGACAGTGCTAGGATCTCAGGAGGGAGCTATGCATTCTGCCCTCGCCGGAGCCACAGAAGTGGATTCTGGTGATGGAAATCACATGTTTGCAGGACATCTCAAGTGCAAAGTCCGTATGGAGAAATTGAGAATTAAGGGAATGTCATACACGATGTGTTCAGGAAAGTTCTCAATTGACAAAGAGATGGCAGAAACACAGCATGGGACAACAGTGGTGAAAGTCAAATACGAAGGCGCTGGAGCTCCGTGTAAAGTCCCCATAGAGATAAGAGACGTGAACAAGGAAAAAGTAGTTGGGCGCATCATCTCATCTACCCCTTTTGCTGAGAATACCAACAGCGTGACCAACATAGAATTGGAACCCCCTTTTGGGGACAGCTACATAGTGATAGGTGTTGGAGATAGTGCATTGACACTCCATTGGTTCAGGAAAGGGAGCTCCATTGGCAAGATGTTTGAGTCCACATACAGAGGTGCAAAACGAATGGCCATTTTAGGTGAAACAGCTTGGGATTTTGGTTCCGTTGGTGGACTGTTCACATCACTGGGAAAGGCTGTACACCAAGTTTTTGGAAGTGTGTATACAACCATGTTTGGAGGGGTCTCATGGATGATTAGAATCCTAATTGGGTTCTTAGTATTGTGGATTGGCACGAATTCAAGAAATACTTCAATGGCAATGACGTGCATAGCTGTTGGAGGGATCACTCTGTTTCTAGGTTTCACAGTTCAAGCA
>DV4/CYD14/MALAYSIA/464/2012
TTTCACCTGTCAACAAGAGACGGCGAACCCCTCATGATAGTGGCAAAACATGAAAGGGGGAGACCTCTCTTGTTTAAGACAACAGAAGGAATCAACAAATGTACCCTCATTGCCATGGACCTGGGTGAAATGTGTGAAGACACTGTCACGTATAAATGTCCTCTACTGGTTAACACCGAACCTGAAGACATTGATTGCTGGTGCAATCTCACGTCCACCTGGGTCATGTACGGGACATGCACCCAGAGCGGAGAACGGAGGCGAGAGAAGCGCTCAGTAGCATTAACACCACATTCAGGAATGGGATTGGAAACAAGAGCTGAGACATGGATGTCATCGGAAGGGGCTTGGAAACATGCTCAGAGAGTGGAAAGCTGGATACTCAGAAACCCAGGATTCGCGCTCCTGGCAGGGTTTATGGCTTATATGATTGGGCAAACAGGAATTCAGCGAACCGTTTTCTTTGTCCTAATGATGCTAGTCGCCCCATCCTACGGAATGCGATGCGTGGGGGTAGGGAACAGAGACTTTGTGGAAGGAGTCTCGGGTGGAGCATGGGTCGACTTGGTGCTAGAACATGGAGGATGCGTCACAACCATAGGCCCAGGGAAACCAACCTTGGATTTTGAACTGACCAAAACAACAGCTAAGGAAGTGGCTCTGTTAAGAACCTATTGCATTGAAGCTTCGATATCAAACATAACCACGGCAACAAGATGTCCAACGCAAGGAGAGCCTTATCTCAAAGAGGAACAAGACCAACAGTACATTTGCCGGAGAGATGTGGTAGATAGAGGGTGGGGCAATGGCTGTGGCTTGTTTGGAAAAGGAGGAGTTGTGACATGTGCGAAGTTTTTATGCTCGGGGAAGATAACAGGCAATCTGGTCCAAATTGAAAACCTTGAATATACGGTAGTTGTGACAGTCCACAATGGAGACACCCATGCAGTGGGAAATGACACATCCAATCATGGAGTGACAGCCACGATAACTCCCAGGTCACCATCGGTAGAAGTCAAATTGCCGGACTATGGAGAACTGACACTCGATTGTGAACCCAGGTCCGGAATTGACTTCAATGAGATGATCCTGATGAAAATGAAAAAGAAAACGTGGCTTGTGCACAAGCAATGGTTTTTGGACCTACCTCTACCATGGACAGCAGGAGCAGACACATCAGAAGTTCATTGGAATTATAAAGAGAGAATGGTGACGTTCAAAGTTCCTCATGCCAAGAGACAGGATGTGACAGTGCTAGGATCTCAGGAGGGAGCCATGCATTCTGCCCTCGCCGGAGCTACAGAAGTGGATTCTGGTGATGGAAATCACATGTTTGCAGGACATCTCAAGTGCAAAGTCCGTATGGAGAAATTGAGAATTAAGGGAATGTCATACACGATGTGTTCAGGAAAGTTCTCAATTGACAAAGAGATGGCAGAAACACAGCATGGGACAACAGTGGTGAAAGTCAAATACGAAGGCGCTGGAGCTCCGTGTAAAGTCCCCATAGAGATAAGAGATGTGAACAAGGAAAAAGTAGTTGGGCGCATCATCTCATCTACCCCTTTCGCTGAGAATACCAACAGCGTAACCAACATAGAATTGGAACCCCCTTTTGGGGACAGCTACATAGTGATAGGTGTTGGAGATAGTGCACTAACACTCCATTGGTTCAGGAAAGGGAGCTCCATTGGCAAGATGTTTGAGTCCACATACAGAGGTGCAAAACGAATGGCCATTTTAGGTGAAACAGCTTGGGATTTTGGTTCTGTTGGTGGACTGTTCACATCACTGGGAAAGGCTGTACACCAAGTTTTTGGAAGTGTGTATACAACCATGTTTGGAGGGGTTTCATGGATGATTAGAATCCTAATTGGGTTCTTAGTACTGTGGATCGGCACGAATTCAAGAAATACTTCAATGGCAATGACGTGCATAGCTATTGGAGGGATCACTCTGTTTCTAGGTTTCACAGTTCAAGCA
>DV4/CYD14/MALAYSIA/465/2012
TTTCACCTGTCAACAAGAGACGGCGAACCCCTCATGATAGTGGCAAAACATGAAAGGGGGAGACCTCTCTTGTTTAAGACAACAGAAGGAATCAACAAATGTACCCTCATTGCCATGGACCTGGGTGAAATGTGTGAAGACACTGTCACGTATAAATGTCCTCTACTGGTTAACACCGAACCTGAAGACATTGATTGCTGGTGCAATCTCACGTCCACCTGGGTCATGTACGGGACATGCACCCAGAGCGGAGAACGGAGGCGAGAGAAGCGCTCAGTAGCATTAACACCACATTCAGGAATGGGATTGGAAACAAGAGCTGAGACATGGATGTCATCGGAAGGGGCTTGGAAACATGCTCAGAGAGTGGAAAGCTGGATACTCAGAAACCCAGGATTCGCGCTCCTGGCAGGGTTTATGGCTTATATGATTGGGCAAACAGGAATTCAGCGAACCGTTTTCTTTGTCCTAATGATGCTAGTCGCCCCATCCTACGGAATGCGATGCGTGGGGGTAGGGAACAGAGACTTTGTGGAAGGAGTCTCGGGTGGAGCATGGGTCGACTTGGTGCTAGAACATGGAGGATGCGTCACAACCATGGCCCAGGGGAAACCAACCTTGGATTTTGAACTGACCAAAACAACAGCTAAGGAAGTGGCTCTGTTAAGAACCTATTGCATTGAAGCTTCGATATCAAACATAACCACGGCAACAAGATGTCCAACGCAAGGAGAGCCTTATCTCAAAGAGGAACAAGACCAACAGTACATTTGCCGGAGAGATGTGGTAGATAGAGGGTGGGGCAATGGCTGTGGCTTGTTTGGAAAAGGAGGAGTTGTGACATGTGCGAAGTTTTTATGCTCGGGGAAGATAACAGGCAATCTGGTCCAAATTGAAAACCTTGAATATACGGTAGTTGTGACAGTCCACAATGGAGACACCCATGCAGTGGGAAATGACACATCCAATCATGGAGTGACAGCCACGATAACTCCCAGGTCACCATCGGTAGAAGTCAAATTGCCGGACTATGGAGAACTGACACTCGATTGTGAACCCAGGTCCGGAATTGACTTCAATGAGATGATCCTGATGAAAATGAAAAAGAAAACGTGGCTTGTGCACAAGCAATGGTTTTTGGACCTACCTCTACCATGGACAGCAGGAGCAGACACATCAGAAGTTCATTGGAATTATAAAGAGAGAATGGTGACGTTCAAAGTTCCTCATGCCAAGAGACAGGATGTGACAGTGCTAGGATCTCAGGAGGGAGCCATGCATTCTGCCCTCGCCGGAGCTACAGAAGTGGATTCTGGTGATGGAAATCACATGTTTGCAGGACATCTCAAGTGCAAAGTCCGTATGGAGAAATTGAGAATTAAGGGAATGTCATACACGATGTGTTCAGGAAAGTTCTCAATTGACAAAGAGATGGCAGAAACACAGCATGGGACAACAGTGGTGAAAGTCAAATACGAAGGCGCTGGAGCTCCGTGTAAAGTCCCCATAGAGATAAGAGATGTGAACAAGGAAAAAGTAGTTGGGCGCATCATCTCATCTACCCCTTTCGCTGAGAATACCAACAGCGTAACCAACATAGAATTGGAACCCCCTTTTGGGGACAGCTACATAGTGATAGGTGTTGGAGATAGTGCACTAACACTCCATTGGTTCAGGAAAGGGAGCTCCATTGGCAAGATGTTTGAGTCCACATACAGAGGTGCAAAACGAATGGCCATTTTAGGTGAAACAGCTTGGGATTTTGGTTCTGTTGGTGGACTGTTCACATCACTGGGAAAGGCTGTACACCAAGTTTTTGGAAGTGTGTATACAACCATGTTTGGAGGGGTTTCATGGATGATTAGAATCCTAATTGGGTTCTTAGTACTGTGGATCGGCACGAATTCAAGAAATACTTCAATGGCAATGACGTGCATAGCTATTGGAGGGATCACTCTGTTTCTAGGTTTCACAGTTCAAGCA
>DV4/CYD14/MALAYSIA/664/2011
TTTCACCTGTCAACAAGAGACGGCGAACCCCTCATGATAGTGGCAAAACACGAAAGGGGGAGACCTCTCTTGTTTAAGACAACAGAAGGAATCAACAAATGCACCCTCATTGCCATGGACCTGGGTGAAATGTGTGAAGACACTGTCACGTATAAATGTCCTCTACTGGTTAACACCGAACCTGAAGACATTGATTGCTGGTGCAATCTTACGTCCACTTGGGTCATGTACGGGACATGCACCCAGAGCGGAGAACGGAGGCGAGAGAAGCGCTCAGTAGCTTTAACACCACATTCAGGAATGGGATTGGAAACAAGAGCTGAGACATGGATGTCATCGGAAGGGGCTTGGAAACATGCTCAGAGAGTGGAAAGCTGGATACTCAGAAACCCAGGATTTGCGCTCCTGGCAGGATTTATGGCTTACATGATTGGGCAAACAGGAATCCAGCGAACTGTTTTCTTTGTCCTAATGATGCTAGTCGCCCCATCCTACGGAATGCGATGCGTAGGGGTAGGGAACAGAGACTTTGTGGAAGGAGTCTCGGGTGGAGCATGGGTTGACTTGGTGCTAGAACATGGAGGATGTGTCACAACCATGGCCCAGGGAAAACCAACCTTGGATTTTGAACTGACCAAGACAACAGCTAAGGAAGTGGCTCTGTTAAGAACCTATTGCATTGAAGCTTCGATATCAAACATAACCACGGCAACAAGATGTCCAACGCAAGGAGAGCCTTATCTCAAAGAGGAACAAGACCAACAGTACATTTGCCGGAGAGATGTGGTAGATAGAGGGTGGGGCAATGGCTGTGGCTTGTTTGGAAAAGGAGGAGTTGTGACATGTGCGAAGTTTTTATGCTCGGGGAAGATAACAGGCAATCTGGTCCAAATTGAAAACCTTGAATATACGGTAGTTGTGACAGTCCACAATGGAGACACCCATGCTGTAGGAAATGACACATCCAATCATGGAGTGACAGCCACGATAACTCCCAGGTCACCATCGGTAGAAGTCAAATTGCCGGACTATGGAGAACTAACACTCGATTGTGAACCCAGGTCCGGAATTGACTTCAATGAGATGATCCTGATGAAAATGAAAAAGAAAACGTGGCTTGTGCACAAGCAATGGTTTTTGGACCTACCTCTACCATGGACAGCAGGAGCAGACACATCAGAAGTTCATTGGAATTATAAAGAGAGAATGGTGACATTCAAAGTTCCTCATGCCAAGAGACAGGATGTGACAGTGCTAGGATCTCAGGAGGGAGCTATGCATTCTGCCCTCGCCGGAGCCACAGAAGTGGATTCTGGTGATGGAAATCACATGTTTGCAGGACATCTCAAGTGCAAAGTCCGTATGGAGAAATTGAGAATTAAGGGAATGTCATACACGATGTGTTCAGGAAAGTTCTCAATTGACAAAGAGATGGCAGAAACACAGCATGGGACAACAGTGGTGAAAGTCAAATACGAAGGCGCTGGAGCTCCGTGTAAAGTCCCCATAGAGATAAGAGATGTGAACAAGGAAAAAGTAGTTGGGCGCATCATCTCATCTACCCCTTTTGCTGAGAATACCAACAGCGTGACCAACATAGAATTGGAACCCCCTTTTGGGGACAGCTACATAGTGATAGGTGTTGGAGATAGTGCATTAACACTCCATTGGTTCAGAAAAGGGAGCTCCATTGGCAAGATGTTTGAGTCCACATACAGAGGTGCAAAACGAATGGCCATTTTAGGTGAAACAGCTTGGGATTTTGGTTCCGTTGGTGGACTGTTCACATCACTGGGAAAGGCTGTACACCAAGTTTTTGGAAGTGTGTATACAACCATGTTTGGAGGGGTCTCATGGATGATTAGAATCCTAATTGGGTTCTTAGTATTGTGGATTGGCACGAATTCAAGAAATACCTCAATGGCAATGACGTGCATAGCTGTTGGAGGGATCACTCTGTTTCTAGGTTTCACAGTTCAAGCA
>DV4/CYD14/PHILIPPINES/089/2013
TTTCACCTGTCAACAAGAGATGGCGAACCCCTCATGATAGTGGCAAAACACGAAAGGGGGAGACCTCTCTTGTTTAAGACAACAGAAGGGATCAACAAATGTACCCTCATTGCTATGGACCTGGGTGAAATGTGCGAAGACACTGTCACGTATAAGTGTCCTCTACTGGTTAACACCGAACCTGAAGACATTGACTGCTGGTGCAATCTCACGTCCACCTGGGTCATGTATGGGACATGCACCCAGAACGGAGAACGGAGACGAGAGAAGCGCTCAGTAGCTTTAACACCACATTCAGGAATGGGATTGGAAACAAGAGCTGAGACATGGATGTCATCGGAAGGGGCTTGGAAACATGCTCAGAGAGTAGAAAGCTGGATACTCAGAAACCCAGGATTCGCGCTCTTGGCAGGATTTATGGCTTATATGATTGGGCAAACAGGAATCCAGCGAATTGTTTTCTTTGTCCTGATGATGCTAGTCGCCCCATCCTACGGAATGCGATGCGTAGGGGTAGGGAACAGAGACTTCGTGGAAGGAGTCTCGGGTGGAGCATGGGTCGACTTGGTGCTAGAACATGGAGGATGCGTCACAACCATGGCCCAGGGAAAGCCAACCTTAGATTTTGAATTGACTAAGACAACAGCCAAGGAAGTAGCTCTGTTAAGAACCTATTGCATTGAAGCCTCGATATCAAACATAACCACGGCAACAAGATGTCCAACGCAAGGAGAGCCTTATCTCAAAGAGGAGCAAGACCAACAGTACATTTGCCGGAGAGACGTGGTAGACAGAGGATGGGGCAATGGCTGTGGCTTATTTGGAAAAGGAGGAGTTGTGACATGTGCAAAGTTTTTATGCTCGGGGAAGATAACAGGCAATCTGGTCCAAATTGAAAACCTTGAATACACAGTAGTAGTAACAGTCCACAATGGAGACACCCATGCAGTAGGAAATGACACATCCAACCATGGAGTGACAGCCACGATAACTCCTAGGTCACCATCGGTAGAAGTTAAATTGCCGGACTATGGAGAACTAACACTCGATTGCGAGCCCAGGTCCGGAATTGATTTTAATGAGATGATCCTGATGAAGATGAAAAAGAAAACGTGGCTTGTGCATAAGCAATGGTTTTTAGACCTACCTCTACCATGGACGGCAGGAGCAGATACATCAGAAGTTCATTGGAATCATAAAGAGAGAATGGTGACATTCAAGGTTCCTCATGCCAAGAGACAGGATGTGACAGTGCTAGGATCTCAGGAGGGGGCTATGCATTCTGCCCTCGCCGGAGCCACAGAAGTGGATTCTGGTGATGGAAATCACATGTTTGCAGGACATCTCAAGTGCAAAGTCCGTATGGAGAAATTGAGAATTAAAGGAATGTCATACACGATGTGTTCAGGAAAGTTCTCAATTGACAAAGAGATGGCAGAAACACAGCATGGAACTACAGTGGTGAAAGTCAAGTATGAAGGCGCTGGAGCTCCGTGTAAAGTTCCCATAGAGATAAGAGATGTGAACAAGGAAAAAGTGGTCGGACGTATCATCTCATCTACCCCTTTTGCTGAGAATACCAACAGCGTAACCAACATAGAATTAGAACCCCCTTTTGGGGACAGCTACATAGTGATAGGTGTTGGAGAGAGTGCATTAACACTCCATTGGTTCAGAAAAGGGAGCTCCATTGGCAAGATGTTTGAGTCCACATACAGAGGTGCAAAACGAATGGCCATTCTAGGTGAAACAGCTTGGGATTTTGGCTCTGTTGGTGGACTGTTCACATCATTGGGAAAGGCCGTACACCAGGTTTTTGGAAGTGTGTATACAACTATGTTTGGAGGGGTCTCATGGATGGTTAGAATCCTAATTGGGTTCTTAGTATTGTGGATTGGCACAAATTCAAGAAACACTTCAATGGCAATGACGTGCATAGCTGTTGGAGGAATCACTCTGTTTCTGGGCTTCACAGTTCAAGCA
>DV4/CYD14/PHILIPPINES/090/2013
TTTCACCTGTCAACAAGAGATGGCGAACCCCTCATGATAGTGGCAAAACACGAAAGGGGGAGACCTCTCTTGTTTAAGACAACAGAAGGGATCAACAAATGTACCCTTATTGCTATGGACCTGGGTGAAATGTGCGAAGACACTGTCACGTATAAGTGTCCTCTACTGGTTAACACCGAACCTGAAGACATTGACTGCTGGTGCAATCTCACGTCCACCTGGGTCATGTACGGGACATGCACCCAGAACGGAGAACGGAGACGAGAGAAGCGCTCAGTAGCTTTAACACCACATTCAGGAATGGGATTGGAAACAAGAGCTGAGACATGGATGTCATCGGAAGGGGCTTGGAAACATGCTCAGAGAGTAGAAAGCTGGATACTCAGAAACCCAGGATTCGCGCTCTTGGCAGGATTTATGGCTTATATGATTGGGCAAACAGGAATCCAGCGAATTGTTTTCTTTGTCCTGATGATGCTAGTCGCCCCATCCTACGGAATGCGATGCGTAGGGGTAGGGAACAGAGACTTCGTGGAAGGAGTCTCGGGTGGAGCATGGGTCGACTTGGTGCTAGAACATGGAGGATGCGTCACAACCATGGCCCAGGGAAAACCAACCTTGGATTTTGAATTGACTAAGACAACAGCCAAGGAAGTAGCTCTGTTAAGAACCTATTGCATTGAAGCCTCGATATCAAACATAACCACGGCAACAAGATGTCCAACGCAAGGAGAGCCTTATCTCAAAGAGGAGCAAGACCAACAGTACATTTGCCGGAGAGACGTGGTAGACAGAGGATGGGGCAATGGCTGTGGCTTATTTGGAAAAGGAGGAGTTGTGACATGTGCAAAGTTTTTATGCTCGGGGAAGATAACAGGCAATCTGGTCCAAATTGAAAACCTTGAATACACAGTGGTAGTAACAGTCCATAATGGAGACACCCATGCAGTTGGAAATGACACATCCAACCATGGAGTGACAGCCACGATAACTCCTAGGTCACCATCGGTTGAAGTTAAATTGCCGGACTATGGAGAACTAACACTCGATTGCGAGCCCAGGTCCGGAATTGATTTTAATGAGATGATCCTGATGAAGATGAAAAAGAAAACGTGGCTTGTGCATAAGCAATGGTTTTTAGACCTACCTCTACCATGGACGGCAGGAGCAGATACATCAGAAGTTCATTGGAATCATAAGGAGAGAATGGTGACATTCAAGGTTCCTCATGCCAAGAGACAGGATGTGACAGTGCTAGGATCTCAGGAGGGAGCTATGCATTCTGCCCTCGCCGGAGCCACAGAAGTGGATTCTGGTGATGGAAATCACATGTTTGCAGGACATCTCAAGTGCAAAGTCCGCATGGAGAAATTGAGAATTAAAGGAATGTCATACACGATGTGTTCAGGAAAGTTCTCAATTGACAAAGAGATGGCAGAAACACAGCATGGAACTACAGTGGTGAAAGTCAAGTATGAAGGCGCTGGAGCTCCGTGTAAAGTTCCCATAGAGATAAGAGATGTGAACAAGGAAAAAGTGGTCGGACGTATCATCTCATCTACCCCTTTTGCTGAGAATACCAACAGCGTAACCAACATAGAATTAGAACCCCCTTTTGGGGACAGCTACATAGTGATAGGTGTTGGAGAGAGTGCATTAACACTCCATTGGTTCAGAAAAGGGAGCTCCATTGGCAAGATGTTTGAGTCCACATACAGAGGTGCAAAACGAATGGCCATTCTAGGTGAAACAGCTTGGGATTTTGGCTCTGTTGGTGGACTGTTCACATCATTGGGAAAGGCCGTACACCAGGTTTTTGGAAGTGTGTATACAACTATGTTTGGAGGGGTCTCATGGATGGTTAGAATCCTAATTGGGTTCTTAGTATTGTGGATTGGCACAAATTCAAGAAACACTTCAATGGCAATGACGTGCATAGCTGTTGGAGGAATCACTCTGTTTCTGGGTTTCACAGTTCAAGCA
>DV4/CYD14/PHILIPPINES/091/2013
TTTCACCTGTCAACAAGAGATGGCGAACCCCTCATGATAGTGGCAAAACACGAAAGGGGGAGACCTCTCTTGTTTAAGACAACAGAAGGGATCAACAAATGTACCCTTATTGCCATGGACCTGGGTGAAATGTGCGAAGACACTGTCACGTATAAGTGTCCTCTACTGGTTAACACCGAACCTGAAGACATTGACTGCTGGTGCAACCTCACGTCCACCTGGGTCATGTACGGGACATGCACCCAGAACGGAGAACGGAGACGAGAGAAGCGCTCAGTAGCTTTAACACCACATTCAGGAATGGGATTGGAAACAAGAGCTGAGACATGGATGTCATCGGAAGGGGCTTGGAAACATGCTCAGAGAGTAGAAAGCTGGATACTCAGAAACCCAGGATTCGCGCTCTTGGCAGGATTTATGGCTTATATGATTGGGCAAACAGGAATCCAGCGAATTGTTTTCTTTGTCCTAATGATGCTAGTCGCCCCATCCTACGGAATGCGATGCGTAGGGGTAGGGAACAGAGACTTCGTGGAAGGAGTCTCGGGTGGAGCATGGGTCGACTTGGTGCTAGAACATGGAGGATGTGTCACAACCATGGCCCAGGGAAAGCCAACCTTAGATTTTGAATTGACTAAGACAACAGCCAAGGAAGTAGCTCTATTAAGAACCTATTGCATTGAAGCCTCGATATCAAACATAACCACGGCAACAAGATGTCCAACGCAAGGAGAACCTTATCTCAAAGAGGAGCAAGACCAACAGTACATTTGCCGGAGAGACGTGGTAGACAGAGGATGGGGTAATGGCTGTGGCTTATTTGGAAAAGGAGGAGTTGTGACATGTGCAAAGTTTTTATGCTCGGGGAAGATAACAGGCAATCTGGTCCAAATTGAAAACCTTGAATACACAGTAGTAGTAACAGTCCACAATGGAGACACCCATGCAGTAGGAAATGACACATCCAACCATGGAGTGACAGCCACAATAACTCCTAGGTCACCATCGGTAGAAGTTAAATTGCCGGACTATGGAGAACTAACACTCGATTGCGAGCCCAGGTCCGGAATTGATTTTAATGAGATGATCCTGATGAAGATGAAAAAGAAAACGTGGCTTGTGCATAAGCAATGGTTTTTAGACCTACCTCTACCATGGACGGCAGGAGCAGATACATCAGAAGTTCATTGGAATCATAAAGAGAGAATGGTGACATTCAAGGTTCCTCATGCCAAGAGACAGGATGTGACAGTGCTAGGATCTCAGGAGGGGGCTATGCATTCTGCCCTCGCCGGAGCCACAGAAGTGGATTCTGGTGATGGAAATCACATGTTTGCAGGACATCTCAAGTGCAAAGTCCGCATGGAGAAATTGAGAATTAAAGGAATGTCATACACGATGTGTTCAGGAAAGTTCTCAATTGACAAAGAGATGGCAGAAACACAGCATGGAACTACAGTGGTGAAAGTCAAGTATGAAGGCGCTGGAGCTCCGTGTAAAGTTCCCATAGAGATAAGAGATGTGAACAAGGAAAAAGTGGTCGGACGTATCATCTCATCTACCCCTTTTGCTGAGAATACCAACAGCGTAACCAACATAGAATTAGAACCCCCTTTTGGGGACAGCTACATAGTGATAGGTGTTGGAGAGAGTGCATTAACACTCCATTGGTTCAGAAAAGGGAGCTCCATTGGCAAGATGTTTGAGTCCACATACAGAGGTGCAAAACGAATGGCCATTCTAGGTGAAACAGCTTGGGATTTTGGCTCTGTTGGTGGACTGTTCACATCATTGGGAAAGGCCGTACACCAGGTTTTTGGAAGTGTGTATACAACTATGTTTGGAGGGGTTTCATGGATGGTTAGAATCCTAATTGGGTTCTTAGTATTGTGGATTGGCACAAATTCAAGAAACACTTCAATGGCAATGACGTGCATAGCTGTTGGAGGAATCACTCTGTTTCTGGGTTTCACAGTTCAAGCA
>DV4/CYD14/PHILIPPINES/092/2013
TTTCACTTGTCAACAAGAGATGGCGAACCCCTCATGATAGTAGGAAAACACGAAAGGGGGAGACCTCTCTTGTTCAAGACAACAGAGGGAATCAACAAATGCACTCTCATTGCCATGGACCTGGGTGAAATGTGTGAGGACACCGTTACGTACAAATGCCCCCTACTGGTCAATACCGAACCTGAGGACATCGACTGCTGGTGCAATCTCACGTCTGCCTGGGTCATGTATGGAACATGTACTCAGAGTGGGGAACGGAGACGGGAGAAGCGCTCTGTAGCCCTAACACCACATTCAGGAATGGGATTGGAGACAAGGGCTGAGACATGGATGTCATCAGAAGGGGCCTGGAAACATGCTCAGAGGGTAGAGAGTTGGGTACTCAGGAACCCAGGATTCGCTCTCTTGGCAGGGTTTATGGCCTATATGATTGGGCAGACAGGAATTCAACGAGCAGTCTTCTTTGTTCTAATGATGCTGGTCGCTCCATCCTACGGAATGCGATGCGTGGGAGTGGGGAACAGAGACTTTGTGGAAGGAGTCTCAGGTGGAGCATGGGTCGACTTAGTGCTAGAACATGGAGGATGTGTCACAACCATGGCCCAGGGAAAACCAACCTTGGATTTTGAACTGATCAAGACAACAGCCAAGGAAGTAGCCCTGTTAAGAACCTATTGCATTGAAGCTTCGATATCAAACATAACCACGGCAACAAGATGTCCAACGCAAGGAGAACCTTATCTCAAAGAGGAACAAGATCAACAGTACATCTGCCGGAGAGATGTGGTAGACAGAGGGTGGGGCAATGGCTGCGGCTTGTTTGGGAAAGGAGGAGTTGTGACATGTGCGAAGTTCTCATGCTCGGGAAAGATAACAGGCAATCTGGTCCAAATTGAGAACCTTGAATACACAGTGGTTGTAACAGTCCACAATGGAGACACCCATGCAGTAGGAAATGATACATCCAACCATGGAGTGACAGCCACGATAACCCCCAGGTCACCATCAGTAGAAGTTAAACTACCGGATTATGGAGAATTGACACTTGATTGTGAACCTAGGTCCGGAATTGACTTTAATGAGATGATTCTGATGAAAATGAAAAAGAAAACGTGGCTTGTGCACAAGCAATGGTTTTTGGATCTACCTCTACCATGGGCAGCGGGAGCAGATACATCAGAAGTTCATTGGAATTACAAAGAGAGAATGGTAACATTCAAGGTCCCCCACGCCAAGAGGCAGGATGTGACAGTGCTAGGATCTCAGGAAGGAGCCATGCATTCCGCCCTCACCGGAGCCACAGAAGTGGATTCCGGTGATGGAAACCACATGTTTGCAGGACATCTGAAATGCAAAGTTCGTATGGAGAAGTTGAGAATTAAGGGAATGTCATACACGATGTGCTCAGGGAAGTTCTCAATTGACAAAGAGATGGCAGAAACACAGCATGGGACAACAGTGGTTAAAGTCAAGTATGAAGGTGCTGGAGCTCCATGTAAAGTTCCCATAGAAATAAGAGATGTGAACAAGGAAAAAGTGGTAGGGCGTGTCATCTCATCTACCCCTTTTGCTGAGAATACCAACAGTGTAACCAACATAGAGCTGGAACCCCCCTTCGGGGACAGCTACATAGTAATAGGTGTTGGAGACAGTGCATTAACACTCCATTGGTTCAGGAAAGGGAGTTCCATTGGCAAGATGTTCGAGTCCACATACAGAGGTGCAAAGCGAATGGCCATTCTAGGTGAAACAGCCTGGGATTTTGGTTCCGTTGGTGGATTGCTCACATCATTGGGAAAGGCCGTACACCAGGTTTTTGGTAGTGTGTACACAACCATGTTTGGAGGAGTCTCATGGATGGTTAGGATCCTAATTGGGTTCCTAGTGTTATGGATTGGTACGAACTCGAGAAACACCTCAATGGCAATGACGTGCATAGCTGTTGGAGGAATCACACTGTTTCTGGGTTTCACAGTTCAAGCA
>DV4/CYD14/PHILIPPINES/093/2013
TTTCACCTGTCAACAAGAGATGGCGAACCCCTCATGATAGTAGCAAAACACGAAAGGGGGAGACCTCTCTTGTTTAAGACAACAGAAGGGATCAACAAATGCACCCTCATTGCTATGGACCTGGGTGAAATGTGCGAAGACACTGTCACGTATAAGTGTCCTCTACTGGTTAACACCGAACCTGAAGACATTGATTGCTGGTGCAATCTCACGTCCACCTGGGTCATGTACGGGACATGCACCCAGAATGGAGAACGGAGACGAGAGAAGCGCTCAGTAGCTTTAACACCACATTCAGGAATGGGATTGGAAACAAGAGCTGAGACATGGATGTCATCGGAAGGGGCTTGGAAACATGCTCAAAGAGTGGAAAGCTGGATACTCAGAAACCCAGGATTCGCGCTCTTAGCAGGATTTATGGCTTATATGATTGGGCAAACAGGAATCCAGCGAACTGTTTTCTTTGTCCTGATGATGCTAGTCGCCCCATCCTACGGAATGCGATGCGTAGGGGTAGGGAACAGAGACTTTGTGGAAGGAGTCTCGGGTGGAGCATGGGTCGACTTGGTGCTAGAACACGGAGGATGCGTCACAACCATGGCCCAGGGAAAGCCAACCTTGGATTTTGAATTGACTAAGACAACAGCCAAGGAAGTAGCTCTGTTAAGAACCTATTGCATTGAAGCCTCGATATCAAACATAACCACGGCAACAAGATGTCCAACGCAAGGAGAGCCTTATCTCAAAGAGGAGCAAGACCAACAGTACATTTGCCGGAGAGACGTGGTAGACAGAGGGTGGGGCAATGGCTGTGGCTTATTTGGAAAAGGAGGAGTTGTGACATGTGCAAAGTTTTTATGCTCGGGGAAGATAACAGGCAATCTGGTCCAAATTGAAAACCTTGAATACACAGTAGTAGTAACAGTCCACAATGGAGACACCCATGCAGTAGGAAATGACACATCTAACCATGGAGTGACAGCCACGATAACTCCTAGGTCACCATCGGTAGAAGTTAAATTGCCGGACTATGGAGAACTAACACTCGATTGCGAGCCCAGGTCCGGAATTGATTTTAATGAGATGATCTTGATGAAAATGAAAAAGAAAACGTGGCTTGTGCATAAGCAATGGTTTTTAGACCTACCTCTACCATGGACGGCAGGAGCAGACACATCAGAAGTTCATTGGAATCATAAAGAGAGAATGGTGACATTCAAGGTTCCTCATGCCAAGAGACAGGATGTGACAGTGCTAGGATCTCAGGAGGGAGCTATGCATTCTGCCCTCGCCGGAGCTACAGAAGTAGATTCTGGTGAAGGAAATCACATGTTTGCAGGACATCTCAAGTGCAAAGTCCGCATGGAGAAATTGAGAATTAAAGGAATGTCATACACGATGTGTTCAGGAAAGTTCTCAATTGACAAAGAGATGGCAGAAACACAGCATGGAACTACAGTGGTGAAAGTCAAGTATGAAGGCGCTGGAGCTCCGTGTAAAGTCCCCATAGAGATAAGAGATGTGAACAAGGAAAAAGTGGTCGGACGTATCATCTCATCTACCCCTTTTGCTGAGAATACCAACAGCGTAACCAACATAGAATTGGAACCCCCTTTTGGGGACAGCTACATAGTGATAGGTGTTGGAGAGAGTGCATTAACACTCCATTGGTTCAGAAAAGGGAGCTCCATTGGCAAGATGTTTGAGTCCACATACAGAGGTGCAAAACGAATGGCCATTCTAGGTGAAACAGCTTGGGATTTTGGCTCTGTTGGTGGACTGTTCACATCATTGGGAAAGGCTGTACACCAGGTTTTTGGAAGTGTGTATACAACTATGTTTGGAGGGGTCTCATGGATGGTTAGAATCCTAATTGGGTTCCTAGTATTGTGGATTGGCACGAATTCAAGAAACACTTCAATGGCAATGACGTGCATAGCTGTTGGAGGAATCACTCTGTTTCTAGGTTTCACAGTTCAAGCA
>DV4/CYD14/PHILIPPINES/094/2012
TTTCATTTGTCAACAAGAGATGGCGAACCCCTCATGATAGTGGGAAAACACGAAAGGGGGAGACCTCTCTTGTTCAAGACAACAGAGGGAATCAACAAATGCACTCTCATTGCCATGGACCTGGGTGAAATGTGTGAGGACACCGTCACGTACAAATGCCCCCTACTGGTCAATACCGAACCTGAGGACATCGACTGCTGGTGCAATCTCACGTCTGCCTGGGTCATGTATGGAACATGTACTCAGAGTGGGGAACGGAGACGGGAGAAGCGCTCTGTAGCCCTAACACCACATTCAGGAATGGGATTGGAGACAAGGGCTGAGACATGGATGTCATCAGAAGGGGCTTGGAAACATGCTCAGAGGGTAGAGAGTTGGGTACTCAGGAACCCAGGATTCGCTCTCTTGGCAGGGTTTATGGCCTATATGATTGGGCAGACAGGAATTCAACGAGCAGTCTTCTTTGTTCTAATGATGCTGGTCGCTCCATCCTACGGAATGCGATGCGTGGGAGTGGGGAACAGAGACTTTGTGGAAGGAGTCTCAGGTGGAGCATGGGTCGACTTAGTGCTAGAACATGGAGGATGTGTCACAACCATGGCCCAGGGAAAACCAACCTTGGATTTTGAACTGATCAAGACAACAGCCAAGGAAGTAGCCCTGTTAAGAACCTATTGCATTGAAGCTTCGATATCAAACATAACCACGGCAACAAGATGTCCAACGCAAGGAGAGCCTTATCTCAAAGAGGAACAAGATCAACAGTACATCTGCCGGAGAGACGTGGTAGACAGAGGGTGGGGCAATGGCTGCGGCTTGTTTGGGAAAGGAGGAGTTGTGACATGTGCGAAGTTCTCATGCTCGGGAAAGATAACAGGCAATCTGGTCCAAATTGAGAACCTTGAATATACAGTGGTTGTAACAGTCCACAATGGAGACACCCATGCAGTAGGAAATGATACATCCAACCATGGAGTGACAGCCACGATAACCCCCAGGTCACCATCAGTAGAAGTTAAACTACCGGATTATGGAGAATTGACACTTGATTGTGAACCTAGGTCCGGAATTGACTTTAATGAGATGATTCTGATGAAAATGAAAAAGAAAACGTGGCTTGTGCACAAGCAATGGTTTTTGGATCTACCTCTACCATGGGCAGCGGGAGCAGATACATCAGAAGTTCATTGGAATCACAAAGAGAGAATGGTAACATTCAAGGTCCCTCATGCCAAGAGACAGGATGTGACAGTGCTAGGATCTCAGGAAGGAGCCATGCATTCCGCCCTCACCGGAGCCACAGAAGTGGATTCCGGTGATGGAAACCACATGTTTGCAGGACATCTGAAATGCAAAGTTCGTATGGAGAAGTTGAGAATTAAGGGAATGTCATACACGATGTGCTCAGGGAAGTTCTCAATTGACAAAGAGATGGCAGAAACACAGCATGGGACAACAGTGGTTAAAGTCAAGTATGAAGGTGCTGGAGCTCCATGTAAAGTTCCCATAGAAATAAGAGATGTGAACAAGGAAAAAGTGGTAGGGCGTGTCATCTCATCTACCCCTTTTGCTGAGAATACTAACAGTGTAACCAACATAGAGCTGGAACCCCCCTTTGGGGACAGCTACATAGTAATAGGTGTTGGAGACAGTGCATTAACACTCCATTGGTTCAGGAAAGGGAGTTCCATTGGCAAGATGTTCGAGTCCACATACAGAGGTGCAAAGCGAATGGCCATTCTAGGTGAAACAGCTTGGGATTTTGGTTCTGTTGGTGGATTGCTCACATCATTGGGAAAGGCCGTACACCAGGTTTTTGGTAGTGTGTACACAACCATGTTTGGAGGAGTCTCATGGATGGTTAGGATCCTAATTGGGTTCCTAGTGTTATGGATTGGTACGAACTCGAGAAACACCTCAATGGCAATGACGTGCATAGCTGTTGGAGGAATCACACTGTTTCTGGGTTTCACAGTTCAAGCA
>DV4/CYD14/PHILIPPINES/095/2013
TTTCACCTGTCAACAAGAGATGGCGAACCCCTCATGATAGTGGCAAAACACGAAAGGGGGAGACCTCTCTTGTTTAAGACAACAGAAGGAATCAACAAATGTACCCTTATTGCTATGGACCTGGGTGAAATGTGCGAAGATACTGTCACGTATAAGTGTCCTCTACTGGTTAACACCGAACCTGAAGACATTGATTGCTGGTGCAATCTCACGTCCACCTGGGTCATGTACGGGACATGTACCCAGAACGGGGAACGGAGGCGAGAGAAGCGCTCAGTAGCTTTAACACCACATTCAGGAATGGGATTGGAAACAAGAGCTGAGACATGGATGTCATCGGAAGGGGCTTGGAAACATGCTCAGAGAGTGGAAAGCTGGATACTCAGAAACCCAGGATTCGCGCTCTTGGCAGGATTTATGGCTTACATGATTGGGCAGACAGGAATCCAGCGAACTGTTTTCTTTGTCCTGATGATGTTAGTCGCCCCATCCTACGGAATGCGATGCGTAGGGGTAGGGAACAGAGACTTCGTGGAAGGAGTCTCGGGTGGAGCATGGGTCGACCTGGTGCTAGAACATGGAGGATGCGTCACAACCATGGCCCAGGGAAAACCAACCTTGGATTTTGAATTGACTAAGACAACAGCCAAGGAAGTAGCTCTGTTAAGAACCTATTGCATTGAAGCCTCGATATCAAACATAACCACGGCAACAAGATGTCCAACGCAAGGAGAGCCTTATCTCAAAGAGGAGCAAGACCAACAGTACATTTGCCGGAGAGACGTGGTAGACAGAGGATGGGGCAATGGCTGTGGCTTATTTGGAAAAGGAGGAGTTGTGACATGTGCAAAGTTTTTATGCTCGGGGAAGATAACAGGCAATCTGGTCCAAATTGAAAACCTTGAATACACAGTGGTAGTAACAGTCCATAATGGAGACACCCATGCAGTTGGAAATGACACATCCAACCATGGAGTGACAGCCACGATAACCCCTAGGTCACCATCGGTTGAAGTTAAATTGCCGGACTATGGAGAACTAACACTCGATTGCGAGCCCAGGTCCGGAATTGATTTTAATGAGATGATCCTGATGAAAATGAAAAAGAAAACGTGGCTTGTGCATAAGCAATGGTTTTTAGACCTACCTCTACCATGGACGGCAGGAGCAGATACATCAGAAGTTCATTGGAATCATAAGGAGAGAATGGTGACATTCAAGGTTCCTCATGCCAAGAGACAGGATGTGACAGTGCTAGGATCTCAGGAGGGAGCTATGCATTCTGCCCTCGCCGGAGCCACAGAAGTGGATTCTGGTGATGGAAATCACATGTTTGCAGGACATCTCAAGTGCAAAGTCCGCATGGAGAAATTGAGAATTAAAGGAATGTCATACACGATGTGTTCAGGAAAGTTCTCAATTGACAAAGAGATGGCAGAAACACAGCATGGAACTACAGTGGTGAAAGTCAAGTATGAAGGCGCTGGAGCTCCGTGTAAAGTTCCCATAGAGATAAGAGATGTGAACAAGGAAAAAGTGGTCGGGCGTATCATCTCATCTACCCCTTTTGCTGAGAATACCAACAGCGTAACCAACATAGAATTAGAACCCCCTTTTGGGGACAGCTACATAGTGATAGGTGTTGGAGAGAGTGCATTAACACTCCATTGGTTCAGAAAAGGGAGCTCCATTGGCAAGATGTTTGAGTCCACATACAGAGGTGCAAAACGAATGGCCATTCTAGGTGAAACAGCTTGGGATTTTGGCTCTGTTGGTGGACTGTTCACATCATTGGGAAAGGCCGTACACCAGGTTTTTGGAAGTGTGTATACAACTATGTTTGGAGGGGTCTCATGGATGGTTAGAATCCTAATTGGGTTCTTAGTATTGTGGATTGGCACAAATTCAAGAAACACTTCAATGGCAATGACGTGCATAGCTGTTGGAGGAATCACTCTGTTTCTGGGTTTCACAGTTCAAGCA
>DV4/CYD14/PHILIPPINES/096/2013
TTTCACCTGTCAACAAGAGATGGCGAACCCCTCATGATAGTGGCAAAACACGAAAGGGGGAGACCTCTCTTGTTTAAGACAACAGAAGGGATCAACAAATGTACCCTTATTGCTATGGACCTGGGTGAAATGTGCGAAGACACTGTCACGTATAAGTGTCCTCTACTGGTTAACACCGAACCTGAAGACATTGACTGCTGGTGCAATCTCACGTCCACCTGGGTCATGTACGGGACATGCACCCAGAACGGAGAACGGAGACGAGAGAAGCGCTCAGTAGCTTTAACACCACATTCAGGAATGGGATTGGAAACAAGAGCTGAGACATGGATGTCATCGGAAGGGGCTTGGAAACATGCTCAGAGAGTAGAAAGCTGGATACTCAGAAACCCAGGATTCGCGCTCTTGGCAGGATTTATGGCTTATATGATTGGGCAAACAGGAATCCAGCGAATTGTTTTCTTTGTCCTGATGATGCTAGTCGCCCCATCCTACGGAATGCGATGCGTAGGGGTAGGGAACAGAGACTTCGTGGAAGGAGTCTCGGGTGGAGCATGGGTCGACTTGGTGCTAGAACATGGAGGATGCGTCACAACCATGGCCCAGGGAAAGCCAACCTTGGATTTTGAATTGACTAAGACAACAGCCAAGGAAGTAGCTCTGTTAAGAACCTATTGCATTGAAGCCTCGATATCAAACATAACCACGGCAACAAGATGTCCAACGCAAGGAGAGCCTTATCTCAAAGAGGAGCAAGACCAACAGTACATTTGCCGGAGAGACGTGGTAGACAGAGGATGGGGCAATGGCTGTGGCTTATTTGGAAAAGGAGGAGTTGTGACATGTGCAAAGTTTTTATGCTCGGGGAAGATAACAGGCAATCTGGTCCAAATTGAAAACCTTGAATACACAGTGGTAGTAACAGTCCATAATGGAGACACCCATGCAGTTGGAAATGACACATCCAACCATGGAGTGACAGCCACGATAACTCCTAGGTCACCATCGGTTGAAGTTAAATTGCCGGACTATGGAGAACTAACACTCGATTGCGAGCCCAGGTCCGGAATTGATTTTAATGAGATGATCCTGATGAAGATGAAAAAGAAAACGTGGCTTGTGCATAAGCAATGGTTTTTAGACCTACCTCTACCATGGACGGCAGGAGCAGATACATCAGAAGTTCATTGGAATCATAAGGAGAGAATGGTGACATTCAAGGTTCCTCATGCCAAGAGACAGGATGTGACAGTGCTAGGATCTCAGGAGGGAGCTATGCATTCTGCCCTCGCCGGAGCCACAGAAGTGGATTCTGGTGATGGAAATCACATGTTTGCAGGACATCTCAAGTGCAAAGTCCGCATGGAGAAATTGAGAATTAAAGGAATGTCATACACGATGTGTTCAGGAAAGTTCTCAATTGACAAAGAGATGGCAGAAACACAGCATGGAACTACAGTGGTGAAAGTCAAGTATGAAGGCGCTGGAGCTCCGTGTAAAGTTCCCATAGAGATAAGAGATGTGAACAAGGAAAAAGTGGTCGGACGTATCATCTCATCTACCCCTTTTGCTGAGAATACCAACAGCGTAACCAACATAGAATTAGAACCCCCTTTTGGGGACAGCTACATAGTGATAGGTGTTGGAGAGAGTGCATTAACACTCCATTGGTTCAGAAAAGGGAGCTCCATTGGCAAGATGTTTGAGTCCACATACAGAGGTGCAAAACGAATGGCCATTCTAGGTGAAACAGCTTGGGATTTTGGCTCTGTTGGTGGACTGTTCACATCATTGGGAAAGGCCGTACACCAGGTTTTTGGAAGTGTGTATACAACTATGTTTGGAGGGGTCTCATGGATGGTTAGAATCCTAATTGGGTTCTTAGTATTGTGGATTGGCACAAATTCAAGAAACACTTCAATGGCAATGACGTGCATAGCTGTTGGAGGAATCACTCTGTTTCTGGGTTTCACAGTTCAAGCA
>DV4/CYD14/PHILIPPINES/097/2013
TTTCACCTGTCAACAAGAGATGGCGAACCCCTCATGATAGTGGCAAAACACGAAAGGGGGAGACCTCTCTTGTTTAAGACAACAGAAGGGATCAACAAATGTACCCTTATTGCTATGGACCTGGGTGAAATGTGCGAAGACACTGTCACGTATAAGTGTCCTCTACTGGTTAACACCGAACCTGAAGACATTGACTGCTGGTGCAATCTCACGTCCACCTGGGTCATGTACGGGACATGCACCCAGAACGGAGAACGGAGACGAGAGAAGCGCTCAGTAGCTTTAACACCACATTCAGGAATGGGATTGGAAACAAGAGCTGAGACATGGATGTCATCGGAAGGGGCTTGGAAACATGCTCAGAGAGTAGAAAGCTGGATACTCAGAAACCCAGGATTCGCGCTCTTGGCAGGATTTATGGCTTATATGATTGGGCAAACAGGAATCCAGCGAATTGTTTTCTTTGTCCTGATGATGCTAGTCGCCCCATCCTACGGAATGCGATGCGTAGGGGTAGGGAACAGAGACTTCGTGGAAGGAGTCTCGGGTGGAGCATGGGTCGACTTGGTGCTAGAACATGGAGGATGCGTCACAACCATGGCCCAGGGGAAGCCAACCTTGGATTTTGAATTGACTAAGACAACAGCCAAGGAAGTAGCTCTGTTAAGAACCTATTGCATTGAAGCCTCGATATCAAACATAACCACGGCAACAAGATGTCCAACGCAAGGAGAGCCTTATCTCAAAGAGGAGCAAGACCAACAGTACATTTGCCGGAGAGACGTGGTAGACAGAGGATGGGGCAATGGCTGTGGCTTATTTGGAAAAGGAGGAGTTGTGACATGTGCAAAGTTTTTATGCTCGGGGAAGATAACAGGCAATCTGGTCCAAATTGAAAACCTTGAATACACAGTGGTAGTAACAGTCCATAATGGAGACACCCATGCAGTTGGAAATGACACATCCAACCATGGAGTGACAGCCACGATAACTCCTAGGTCACCATCGGTTGAAGTTAAATTGCCGGACTATGGAGAACTAACACTCGATTGCGAGCCCAGGTCCGGAATTGATTTTAATGAGATGATCCTGATGAAGATGAAAAAGAAAACGTGGCTTGTGCATAAGCAATGGTTTTTAGACCTACCTCTACCATGGACGGCAGGAGCAGATACATCAGAAGTTCATTGGAATCATAAGGAGAGAATGGTGACATTCAAGGTTCCTCATGCCAAGAGACAGGATGTGACAGTGCTAGGATCTCAGGAGGGAGCTATGCATTCTGCCCTCGCCGGAGCCACAGAAGTGGATTCTGGTGATGGAAATCACATGTTTGCAGGACATCTCAAGTGCAAAGTCCGCATGGAGAAATTGAGAATTAAAGGAATGTCATACACGATGTGTTCAGGAAAGTTCTCAATTGACAAAGAGATGGCAGAAACACAGCATGGAACTACAGTGGTGAAAGTCAAGTATGAAGGCGCTGGAGCTCCGTGTAAAGTTCCCATAGAGATAAGAGATGTGAACAAGGAAAAAGTGGTCGGACGTATCATCTCATCTACCCCTTTTGCTGAGAATACCAACAGCGTAACCAACATAGAATTAGAACCCCCTTTTGGGGACAGCTACATAGTGATAGGTGTTGGAGAGAGTGCATTAACACTCCATTGGTTCAGAAAAGGGAGCTCCATTGGCAAGATGTTTGAGTCCACATACAGAGGTGCAAAACGAATGGCCATTCTAGGTGAAACAGCTTGGGATTTTGGCTCTGTTGGTGGACTGTTCACATCATTGGGAAAGGCCGTACACCAGGTTTTTGGAAGTGTGTATACAACTATGTTTGGAGGGGTCTCATGGATGGTTAGAATCCTAATTGGGTTCTTAGTATTGTGGATTGGCACAAATTCAAGAAACACTTCAATGGCAATGACGTGCATAGCTGTTGGAGGAATCACTCTGTTTCTGGGTTTCACAGTTCAAGCA
>DV4/CYD14/PHILIPPINES/098/2012
TTTCACCTGTCAACAAGAGATGGCGAACCCCTCATGATAGTGGCAAAACACGAAAGGGGGAGACCTCTCTTGTTTAAGACAACAGAAGGAATCAACAAATGTACCCTTATTGCTATGGACCTGGGTGAAATGTGCGAAGATACTGTCACGTATAAGTGTCCTCTACTGGTTAACACCGAACCTGAAGACATTGATTGCTGGTGCAATCTCACGTCCACCTGGGTCATGTACGGGACATGTACCCAGAACGGGGAACGGAGGCGAGAGAAGCGCTCAGTAGCTTTAACACCACATTCAGGAATGGGATTGGAAACAAGAGCTGAGACATGGATGTCATCGGAAGGGGCTTGGAAACATGCTCAGAGAGTGGAAAGCTGGATACTCAGAAACCCAGGATTCGCGCTCTTGGCAGGATTTATGGCTTACATGATTGGGCAGACAGGAATCCAGCGAACTGTTTTCTTTGTCCTGATGATGTTAGTCGCCCCATCCTACGGAATGCGATGCGTAGGGGTAGGGAACAGAGACTTTGTGGAAGGAGTCTCGGGTGGAGCATGGGTCGACCTGGTGCTAGAACATGGAGGATGCGTCACAACCATGGCCCAGGGAAAACCAACCTTGGATTTTGAATTGACCAAGACAACAGCCAAGGAAGTGGCTCTGTTAAGAACCTATTGCATTGAAGCCTCGATATCAAACATAACCACGGCAACAAGATGTCCAACGCAAGGAGAGCCTTATCTCAAAGAGGAGCAAGACCAACAGTACATTTGCCGGAGAGACGTGGTAGACAGAGGGTGGGGCAATGGCTGTGGCTTATTTGGAAAAGGAGGAGTTGTGACATGTGCGAAGTTTTTATGCTCGGGGAAGATAACAGGCAATCTGGTCCAAATTGAAAACCTTGAATACACAGTAGTAGTAACAGTCCACAATGGAGACACCCATGCAGTAGGAAATGACACATCCAATCATGGAGTGACAGCCACGATAACCCCTAGGTCACCATCGGTAGAAGTCAAATTGCCGGACTATGGAGAACTAACACTCGATTGCGAACCCAGGTCCGGAATTGATTTTAATGAAATGATCTTAATGAAAATGAAAAAGAAAACGTGGCTTGTGCATAAGCAATGGTTCTTAGACCTACCTCTACCATGGACAGCAGGAGCAGACACATCAGAAGTTCATTGGAATCATAAGGAGAGAATGGTGACATTCAAGGTTCCTCATGCTAAGAGACAGGATGTGACAGTGCTAGGATCTCAGGAGGGAGCCATGCATTCTGCCCTCGCCGGAGCCACAGAAGTGGATTCTGGTGATGGAAATCACATGTTTGCAGGACATCTCAAGTGCAAAGTCCGCATGGAGAAATTGAGAATTAAAGGAATGTCATACACGATGTGTTCAGGAAAGTTCTCAATTGACAAAGAGATGGCAGAAACACAGCATGGAACAACAGTGGTGAAAGTCAAGTATGAAGGCGCTGGAGCTCCGTGTAAAGTCCCCATAGAGATAAGAGATGTGAACAAGGAAAAAGTGGTCGGGCGTATCATCTCATCTACCCCTTTTGCTGAAAATACCAACAGCGTAACCAACATAGAATTAGAACCCCCTTTTGGGGACAGTTACATAGTGATAGGTGTTGGAGAGAGTGCATTAACACTCCATTGGTTCAGAAAAGGGAGCTCTATTGGCAAGATGTTTGAGTCCACATACAGAGGTGCAAAACGAATGGCCATTCTAGGTGAAACAGCTTGGGATTTTGGTTCTGTTGGTGGACTGTTCACATCATTGGGAAAGGCTGTACACCAGGTTTTTGGAAGTGTGTATACAACCATGTTTGGAGGGGTCTCATGGATGGTTAGAATCCTAATTGGGTTCTTAGTATTATGGATTGGCACGAATTCAAGAAACACTTCAATGGCAATGACGTGCATAGCTGTTGGAGGAATTACTCTGTTTCTAGGTTTCACAGTTCAAGCA
>DV4/CYD14/PHILIPPINES/099/2013
TTTCACCTGTCAACAAGAGATGGCGAACCCCTCATGATAGTGGCAAAACACGAAAGGGGGAGACCTCTCTTGTTTAAGACAACAGAAGGGATCAACAAATGTACCCTTATTGCTATGGACCTGGGTGAAATGTGCGAAGACACTGTCACGTATAAGTGTCCTCTACTGGTTAACACCGAACCTGAAGACATTGACTGCTGGTGCAATCTCACGTCCACCTGGGTCATGTACGGGACATGCACCCAGAACGGAGAACGGAGACGAGAGAAGCGCTCAGTAGCTTTAACACCACATTCAGGAATGGGATTGGAAACAAGAGCTGAGACATGGATGTCATCGGAAGGGGCTTGGAAACATGCTCAGAGAGTAGAAAGCTGGATACTCAGAAACCCAGGATTCGCGCTCTTGGCAGGATTTATGGCTTATATGATTGGGCAAACAGGAATCCAGCGAATTGTTTTCTTTGTCCTGATGATGCTAGTCGCCCCATCCTACGGAATGCGATGCGTAGGGGTAGGGAACAGAGACTTCGTGGAAGGAGTCTCGGGTGGAGCATGGGTCGACTTGGTGCTAGAACATGGAGGATGCGTCACAACCATGGCCCAGGGAAAGCCAACCTTGGATTTTGAATTGACTAAGACAACAGCCAAGGAAGTAGCTCTGTTAAGAACCTATTGCATTGAAGCCTCGATATCAAACATAACCACGGCAACAAGATGTCCAACGCAAGGAGAGCCTTATCTCAAAGAGGAGCAAGACCAACAGTACATTTGCCGGAGAGACGTGGTAGACAGAGGATGGGGCAATGGCTGTGGCTTATTTGGAAAAGGAGGAGTTGTGACATGTGCAAAGTTTTTATGCTCGGGGAAGATAACAGGCAATCTGGTCCAAATTGAAAACCTTGAATACACAGTGGTAGTAACAGTCCATAATGGAGACACCCATGCAGTTGGAAATGACACATCCAACCATGGAGTGACAGCTACGATAACCCCTAGGTCACCATCGGTTGAAGTTAAATTGCCGGACTATGGAGAACTAACACTCGATTGCGAGCCCAGGTCCGGAATTGATTTTAATGAGATGATCCTGATGAAGATGAAAAAGAAAACGTGGCTTGTGCATAAGCAATGGTTTTTAGACCTACCTCTACCATGGACGGCAGGAGCAGATACATCAGAAGTTCATTGGAATCATAAGGAGAGAATGGTGACATTCAAGGTTCCTCATGCCAAGAGACAGGATGTGACAGTGCTAGGATCTCAGGAGGGAGCTATGCATTCTGCCCTCGCCGGAGCCACAGAAGTGGATTCTGGTGATGGAAATCACATGTTTGCAGGACATCTCAAGTGCAAAGTCCGCATGGAGAAATTGAGAATTAAAGGAATGTCATACACGATGTGTTCAGGAAAGTTCTCAATTGACAAAGAGATGGCAGAAACACAGCATGGAACTACAGTGGTGAAAGTCAAGTATGAAGGCGCTGGAGCTCCGTGTAAAGTTCCCATAGAGATAAGAGATGTGAACAAGGAAAAAGTGGTCGGACGTATCATCTCATCTACCCCTTTTGCTGAGAATACCAACAGCGTAACCAACATAGAATTAGAACCCCCTTTTGGGGACAGCTACATAGTGATAGGTGTTGGAGAGAGTGCATTAACACTCCATTGGTTCAGAAAAGGGAGCTCCATTGGCAAGATGTTTGAGTCCACATACAGAGGTGCAAAACGAATGGCCATTCTAGGTGAAACAGCTTGGGATTTTGGCTCTGTTGGTGGACTGTTCACATCATTGGGAAAGGCCGTACACCAGGTTTTTGGAAGTGTGTATACAACTATGTTTGGAGGGGTCTCATGGATGGTTAGAATCCTAATTGGGTTCTTAGTATTGTGGATTGGCACAAATTCAAGAAACACTTCAATGGCAATGACGTGCATAGCTGTTGGAGGAATCACTCTGTTTCTGGGTTTCACAGTTCAAGCA
>DV4/CYD14/PHILIPPINES/100/2013
TTTCACCTGTCAACAAGAGATGGCGAACCCCTCATGATAGTGGCAAAACACGAAAGGGGGAGACCTCTCTTGTTTAAGACAACAGAAGGGATCAACAAATGTACCCTTATTGCTATGGACCTGGGTGAAATGTGCGAAGACACTGTCACGTATAAGTGTCCTCTACTGGTTAACACCGAACCTGAAGACATTGACTGCTGGTGCAATCTCACGTCCACCTGGGTCATGTACGGGACATGCACCCAGAACGGAGAACGGAGACGAGAGAAGCGCTCAGTAGCTTTAACACCACATTCAGGAATGGGATTGGAAACAAGAGCTGAGACATGGATGTCATCGGAAGGGGCTTGGAAACATGCTCAGAGAGTAGAAAGCTGGATACTCAGAAACCCAGGATTCGCGCTCTTGGCAGGATTTATGGCTTATATGATTGGGCAAACAGGAATCCAGCGAATTGTTTTCTTTGTCCTGATGATGCTAGTCGCCCCATCCTACGGAATGCGATGCGTAGGGGTAGGGAACAGAGACTTCGTGGAAGGAGTCTCGGGTGGAGCATGGGTCGACTTGGTGCTAGAACATGGAGGATGCGTCACAACCATGGCCCAGGGAAAGCCAACCTTGGATTTTGAATTGACTAAGACAACAGCCAAGGAAGTAGCTCTGTTAAGAACCTATTGCATTGAAGCCTCGATATCAAACATAACCACGGCAACAAGATGTCCAACGCAAGGAGAGCCTTATCTCAAAGAGGAGCAAGACCAACAGTACATATGCCGGAGAGACGTGGTAGACAGAGGATGGGGCAATGGCTGTGGCTTATTTGGAAAAGGAGGAGTTGTGACATGTGCAAAGTTTTTATGCTCGGGGAAGATAACAGGCAATCTGGTCCAAATTGAAAACCTTGAATACACAGTGGTAGTAACAGTCCATAATGGAGACACCCATGCAGTTGGAAATGACACATCCAACCATGGAGTGACAGCCACAATAACTCCTAGGTCACCATCGGTTGAAGTTAAATTGCCGGACTATGGAGAACTAACACTCGATTGCGAGCCCAGGTCCGGAATTGATTTTAATGAGATGATCCTGATGAAGATGAAAAAGAAAACGTGGCTTGTGCATAAGCAATGGTTTTTAGACCTACCTCTACCATGGACGGCAGGAGCAGATACATCAGAAGTTCATTGGAATCATAAGGAGAGAATGGTGACATTCAAGGTTCCTCATGCCAAGAGACAGGATGTGACAGTGCTAGGATCTCAGGAGGGAGCTATGCATTCTGCCCTCGCCGGAGCCACAGAAGTGGATTCTGGTGATGGAAATCACATGTTTGCAGGACATCTCAAGTGCAAAGTCCGCATGGAGAAATTGAGAATTAAAGGAATGTCATACACGATGTGTTCAGGAAAGTTCTCAATTGACAAAGAGATGGCAGAAACACAGCATGGAACTACAGTGGTGAAAGTCAAGTATGAAGGCGCTGGAGCTCCGTGTAAAGTTCCCATAGAGATAAGAGATGTGAACAAGGAAAAAGTGGTCGGACGTATCATCTCATCTACCCCTTTTGCTGAGAATACCAACAGCGTAACCAACATAGAATTAGAACCCCCTTTTGGGGACAGCTACATAGTGATAGGTGTTGGAGAGAGTGCATTAACACTCCATTGGTTCAGAAAAGGGAGCTCCATTGGCAAGATGTTTGAGTCCACATACAGAGGTGCAAAACGAATGGCCATTCTAGGTGAAACAGCTTGGGATTTTGGCTCTGTTGGTGGACTGTTCACATCATTGGGAAAGGCCGTACACCAGGTTTTTGGAAGTGTGTATACAACTATGTTTGGAGGGGTCTCATGGATGGTTAGAATCCTAATTGGGTTCTTAGTATTGTGGATTGGCACAAATTCAAGAAACACTTCAATGGCAATGACGTGCATAGCTGTTGGAGGAATCACTCTGTTTCTGGGTTTCACAGTTCAAGCA
>DV4/CYD14/PHILIPPINES/101/2013
TTTCACCTGTCAACAAGAGATGGCGAACCCCTCATGATAGTGGCAAAACACGAAAGGGGGAGACCTCTCTTGTTTAAGACAACAGAAGGGATCAACAAATGTACCCTTATTGCTATGGACCTGGGTGAAATGTGCGAAGACACTGTCACGTATAAGTGTCCTCTACTGGTTAACACCGAACCTGAAGACATTGACTGCTGGTGCAATCTCACGTCCACCTGGGTCATGTACGGGACATGCACCCAGAACGGAGAACGGAGACGAGAGAAGCGCTCAGTAGCTTTAACACCACATTCAGGAATGGGATTGGAAACAAGAGCTGAGACATGGATGTCATCGGAAGGGGCTTGGAAACATGCTCAGAGAGTAGAAAGCTGGATACTCAGAAACCCAGGATTCGCGCTCTTGGCAGGATTTATGGCTTATATGATTGGGCAAACAGGAATCCAGCGAACTGTTTTCTTTGTCCTGATGATGCTAGTCGCCCCATCCTACGGAATGCGATGCGTAGGGGTAGGGAACAGAGACTTCGTGGAAGGAGTCTCGGGTGGAGCATGGGTCGACTTGGTGCTAGAACATGGAGGATGCGTCACAACCATGGCCCAGGGAAAGCCAACCTTGGATTTTGAATTGACTAAGACAACAGCCAAGGAAGTAGCTCTGTTAAGAACCTATTGCATTGAAGCCTCGATATCAAACATAACCACGGCAACAAGATGTCCAACGCAAGGAGAGCCTTATCTCAAAGAGGAGCAAGACCAACAGTACATTTGCCGGAGAGACGTGGTAGACAGAGGATGGGGCAATGGCTGTGGCTTATTTGGAAAAGGAGGAGTTGTGACATGTGCAAAGTTTTTATGCTCGGGGAAGATAACAGGCAATCTGGTCCAAATTGAAAACCTTGAATACACAGTGGTAGTAACAGTCCATAATGGAGACACCCATGCAGTTGGAAATGACACATCCAACCATGGAGTGACAGCCACAATAACTCCTAGGTCACCATCGGTTGAAGTTAAATTGCCGGACTATGGAGAACTAACACTCGATTGCGAGCCCAGGTCCGGAATTGATTTTAATGAGATGATCCTGATGAAGATGAAAAAGAAAACGTGGCTTGTGCATAAGCAATGGTTTTTAGACCTACCTCTACCATGGACGGCAGGAGCAGATACATCAGAAGTTCATTGGAATCATAAGGAGAGAATGGTGACATTCAAGGTTCCTCATGCCAAGAGACAGGATGTGACAGTGCTAGGATCTCAGGAGGGAGCTATGCATTCTGCCCTCGCCGGAGCCACAGAAGTGGATTCTGGTGATGGAAATCACATGTTTGCAGGACATCTCAAGTGCAAAGTCCGCATGGAGAAATTGAGAATTAAAGGAATGTCATACACGATGTGTTCAGGAAAGTTCTCAATTGACAAAGAGATGGCAGAAACACAGCATGGAACTACAGTGGTGAAAGTCAAGTATGAAGGCGCTGGAGCTCCGTGTAAAGTTCCCATAGAGATAAGAGATGTGAACAAGGAAAAAGTGGTCGGACGTATCATCTCATCTACCCCTTTTGCTGAGAATACCAACAGCGTAACCAACATAGAATTAGAACCCCCTTTTGGGGACAGCTACATAGTGATAGGTGTTGGAGAGAGTGCATTAACACTCCATTGGTTCAGAAAAGGGAGCTCCATTGGCAAGATGTTTGAGTCCACATACAGAGGTGCAAAACGAATGGCCATTCTAGGTGAAACAGCTTGGGATTTTGGCTCTGTTGGTGGACTGTTCACATCATTGGGAAAGGCCGTACACCAGGTTTTTGGAAGTGTGTATACAACTATGTTTGGAGGGGTCTCATGGATGGTTAGAATCCTAATTGGGTTCTTAGTATTGTGGATTGGCACAAATTCAAGAAACACTTCAATGGCAATGACGTGCATAGCTGTTGGAGGAATCACTCTGTTTCTGGGTTTCACAGTTCAAGCA
>DV4/CYD14/PHILIPPINES/102/2013
TTTCACCTGTCAACAAGAGATGGCGAACCCCTCATGATAGTGGCAAAACACGAAAGGGGGAGACCTCTCTTGTTTAAGACAACAGAAGGGATCAACAAATGTACCCTTATTGCTATGGACCTGGGTGAAATGTGCGAAGACACTGTCACGTATAAGTGTCCTCTACTGGTTAACACCGAACCTGAAGACATTGACTGCTGGTGCAATCTCACGTCCACCTGGGTCATGTACGGGACATGCACCCAGAACGGAGAACGGAGACGAGAGAAGCGCTCAGTAGCTTTAACACCACATTCAGGAATGGGATTGGAAACAAGAGCTGAGACATGGATGTCATCGGAAGGGGCTTGGAAACATGCTCAGAGAGTAGAAAGCTGGATACTCAGAAACCCAGGATTCGCGCTCTTGGCAGGATTTATGGCTTATATGATTGGGCAAACAGGAATCCAGCGAATTGTTTTCTTTGTCCTGATGATGCTAGTCGCCCCATCCTACGGAATGCGATGCGTAGGGGTAGGGAACAGAGACTTCGTGGAAGGAGTCTCGGGTGGAGCATGGGTCGACTTGGTGCTAGAACATGGAGGATGCGTCACAACCATGGCCCAGGGAAAGCCAACCTTGGATTTTGAATTGACTAAGACAACAGCCAAGGAAGTAGCTCTGTTAAGAACCTATTGCATTGAAGCCTCGATATCAAACATAACCACGGCAACAAGATGTCCAACGCAAGGAGAGCCTTATCTCAAAGAGGAGCAAGACCAACAGTACATTTGCCGGAGAGACGTGGTAGACAGAGGATGGGGCAATGGCTGTGGCTTATTTGGAAAAGGAGGAGTTGTGACATGTGCAAAGTTTTTATGCTCGGGGAAGATAACAGGCAATCTGGTCCAAATTGAAAACCTTGAATACACAGTGGTAGTAACAGTCCATAATGGAGACACCCATGCAGTTGGAAATGACACATCCAACCATGGAGTGACAGCCACGATAACTCCTAGGTCACCATCGGTTGAAGTTAAATTGCCGGACTATGGAGAACTAACACTCGATTGCGAGCCCAGGTCCGGAATTGATTTTAATGAGATGATCCTGATGAAGATGAAAAAGAAAACGTGGCTTGTGCATAAGCAATGGTTTTTAGACCTACCTCTACCATGGACGGCAGGAGCAGATACATCAGAAGTTCATTGGAATCATAAGGAGAGAATGGTGACATTCAAGGTTCCTCATGCCAAGAGACAGGATGTGACAGTGCTAGGATCTCAGGAGGGAGCTATGCATTCTGCCCTCGCCGGAGCCACAGAAGTGGATTCTGGTGATGGAAATCACATGTTTGCAGGACATCTCAAGTGCAAAGTCCGCATGGAGAAATTGAGAATTAAAGGAATGTCATACACGATGTGTTCAGGAAAGTTCTCAATTGACAAAGAGATGGCAGAAACACAGCATGGAACTACAGTGGTGAAAGTCAAGTATGAAGGCGCTGGAGCTCCGTGTAAAGTTCCCATAGAGATAAGAGATGTGAACAAGGAAAAAGTGGTCGGACGTATCATCTCATCTACCCCTTTTGCTGAGAATACCAACAGCGTAACCAACATAGAATTAGAACCCCCTTTTGGGGACAGCTACATAGTGATAGGTGTTGGAGAGAGTGCATTAACACTCCATTGGTTCAGAAAAGGGAGCTCCATTGGCAAGATGTTTGAGTCCACATACAGAGGTGCAAAACGAATGGCCATTCTAGGTGAAACAGCTTGGGATTTTGGCTCTGTTGGTGGACTGTTCACATCATTGGGAAAGGCCGTACACCAGGTTTTTGGAAGTGTGTATACAACTATGTTTGGAGGGGTCTCATGGATGGTTAGAATCCTAATTGGGTTCTTAGTATTGTGGATTGGCACAAATTCAAGAAACACTTCAATGGCAATGACGTGCATAGCTGTTGGAGGAATCACTCTGTTTCTGGGTTTCACAGTTCAAGCA
>DV4/CYD14/PHILIPPINES/103/2013
TTTCACCTGTCAACAAGAGATGGCGAACCCCTCATGATAGTGGCAAAACACGAAAGGGGGAGACCTCTCTTGTTTAAGACAACAGAAGGGATCAACAAATGTACCCTTATTGCTATGGACCTGGGTGAAATGTGCGAAGACACTGTCACGTATAAGTGTCCTCTACTGGTTAACACCGAACCTGAAGACATTGACTGCTGGTGCAATCTCACGTCCACCTGGGTCATGTACGGGACATGCACCCAGAACGGAGAACGGAGACGAGAGAAGCGCTCAGTAGCTTTAACACCACATTCAGGAATGGGATTGGAAACAAGAGCTGAGACATGGATGTCATCGGAAGGGGCTTGGAAACATGCTCAGAGAGTAGAAAGCTGGATACTCAGAAACCCAGGATTCGCGCTCTTGGCAGGATTTATGGCTTATATGATTGGGCAAACAGGAATCCAGCGAATTGTTTTCTTTGTCCTGATGATGCTAGTCGCCCCATCCTACGGAATGCGATGCGTAGGGGTAGGGAACAGAGACTTCGTGGAAGGAGTCTCGGGTGGAGCATGGGTCGACTTGGTGCTAGAACATGGAGGATGCGTCACAACCATGGCCCAGGGAAAGCCAACCTTGGATTTTGAATTGACTAAGACAACAGCCAAGGAAGTAGCTCTGTTAAGAACCTATTGCATTGAAGCCTCGATATCAAACATAACCACGGCAACAAGATGTCCAACGCAAGGAGAGCCTTATCTCAAAGAGGAGCAAGACCAACAGTACATTTGCCGGAGAGACGTGGTAGACAGAGGATGGGGCAATGGCTGTGGCTTATTTGGAAAAGGAGGAGTTGTGACATGTGCAAAGTTTTTATGCTCGGGGAAGATAACAGGCAATCTGGTCCAAATTGAAAACCTTGAATACACAGTGGTAGTAACAGTCCATAATGGAGACACCCATGCAGTTGGAAATGACACATCCAACCATGGAGTGACAGCTACGATAACTCCTAGGTCACCATCGGTTGAAGTTAAATTGCCGGACTATGGAGAACTAACACTCGATTGCGAGCCCAGGTCCGGAATTGATTTTAATGAGATGATCCTGATGAAGATGAAAAAGAAAACGTGGCTTGTGCATAAGCAATGGTTTTTAGACCTACCTCTACCATGGACGGCAGGAGCAGATACATCAGAAGTTCATTGGAATCATAAGGAGAGAATGGTGACATTCAAGGTTCCTCATGCCAAGAGACAGGATGTGACAGTGCTAGGATCTCAGGAGGGAGCTATGCATTCTGCCCTCGCCGGAGCCACAGAAGTGGATTCTGGTGATGGAAATCACATGTTTGCAGGACATCTCAAGTGCAAAGTCCGCATGGAGAAATTGAGAATTAAAGGAATGTCATACACGATGTGTTCAGGAAAGTTCTCAATTGACAAAGAGATGGCAGAAACACAGCATGGAACTACAGTGGTGAAAGTCAAGTATGAAGGCGCTGGAGCTCCGTGTAAAGTTCCCATAGAGATAAGAGATGTGAACAAGGAAAAAGTGGTCGGACGTATCATCTCATCTACCCCTTTTGCTGAGAATACCAACAGCGTAACCAACATAGAATTAGAACCCCCTTTTGGGGACAGCTACATAGTGATAGGTGTTGGAGAGAGTGCATTAACACTCCATTGGTTCAGAAAAGGGAGCTCCATTGGCAAGATGTTTGAGTCCACATACAGAGGTGCAAAACGAATGGCCATTCTAGGTGAAACAGCTTGGGATTTTGGCTCTGTTGGTGGACTGTTCACATCATTGGGAAAGGCCGTACACCAGGTTTTTGGAAGTGTGTATACAACTATGTTTGGAGGGGTCTCATGGATGGTTAGAATCCTAATTGGGTTCTTAGTATTGTGGATTGGCACAAATTCAAGAAACACTTCAATGGCAATGACGTGCATAGCTGTTGGAGGAATCACTCTGTTTCTGGGTTTCACAGTTCAAGCA
>DV4/CYD14/PHILIPPINES/104/2013
TTTCACCTGTCAACAAGAGATGGCGAACCCCTCATGATAGTGGCAAAACACGAAAGGGGGAGACCTCTCTTGTTTAAGACAACAGAAGGGATCAACAAATGTACCCTTATTGCCATGGACCTGGGTGAAATGTGCGAAGACACTGTCACGTACAAGTGTCCTCTACTGGTTAACACCGAACCTGAAGACATTGACTGCTGGTGCAACCTCACGTCCACCTGGGTCATGTACGGGACATGCACCCAGAACGGAGAACGGAGACGAGAGAAGCGCTCAGTAGCTTTAACACCACATTCAGGAATGGGATTGGAAACAAGAGCTGAGACATGGATGTCATCGGAAGGGGCTTGGAAACATGCTCAGAGAGTAGAAAGCTGGATACTCAGAAACCCAGGATTCGCGCTCTTGGCAGGATTTATGGCTTATATGATTGGGCAAACAGGAATCCAGCGAATTGTTTTCTTTGTCCTGATGATGCTAGTTGCCCCATCCTACGGAATGCGATGCGTAGGGGTAGGGAACAGAGACTTCGTGGAAGGAGTCTCGGGTGGAGCATGGGTCGACTTGGTGCTAGAACATGGAGGATGCGTCACAACCATGGCCCAGGGAAAGCCAACCTTAGATTTTGAATTGACTAAGACAACAGCCAAGGAAGTAGCTCTGTTAAGAACCTATTGCATTGAAGCCTCGATATCAAACATAACCACGGCAACAAGATGTCCAACGCAAGGAGAGCCTTATCTCAAAGAGGAGCAAGACCAACAGTACATTTGCCGGAGAGACGTGGTAGACAGAGGATGGGGTAATGGCTGTGGCTTATTTGGAAAAGGAGGAGTTGTGACATGTGCAAAGTTTTTATGCTCGGGGAAGATAACAGGCAATCTGGTCCAAATTGAAAACCTTGAATACACAGTAGTAGTAACAGTCCACAATGGAGACACCCATGCAGTAGGAAATGACACATCCAACCATGGAGTGACAGCCACAATAACTCCTAGGTCACCATCGGTAGAAGTTAAATTGCCGGACTATGGAGAACTAACACTCGATTGCGAGCCCAGGTCCGGAATTGATTTTAATGAGATGATCCTGATGAAGATGAAAAAGAAAACGTGGCTTGTGCATAAGCAATGGTTTTTAGACCTACCTCTACCATGGACGGCAGGAGCAGATACATCAGAAGTTCATTGGAATCATAAAGAGAGAATGGTGACATTCAAGGTTCCTCATGCCAAGAGACAGGATGTGACAGTGCTAGGATCTCAGGAGGGGGCTATGCATTCTGCCCTCGCCGGAGCCACAGAAGTGGATTCTGGTGATGGAAATCACATGTTTGCAGGACATCTCAAGTGCAAAGTCCGCATGGAGAAATTGAGAATTAAAGGAATGTCATACACGATGTGTTCAGGAAAGTTCTCAATTGACAAAGAGATGGCAGAAACACAGCATGGAACTACAGTGGTGAAAGTCAAGTATGAAGGCGCTGGAGCTCCGTGTAAAGTTCCCATAGAGATAAGAGATGTGAACAAGGAAAAAGTGGTCGGACGTATCATCTCATCTACCCCTTTTGCTGAGAATACCAACAGCGTAACCAACATAGAATTAGAACCCCCTTTTGGGGACAGCTACATAGTGATAGGTGTTGGAGAGAGTGCATTAACACTCCATTGGTTCAGAAAAGGGAGCTCCATTGGCAAGATGTTTGAGTCCACATACAGAGGTGCAAAACGAATGGCCATTCTAGGTGAAACAGCTTGGGATTTTGGCTCTGTTGGTGGACTGTTCACATCATTGGGAAAGGCCGTACACCAGGTTTTTGGAAGTGTGTATACAACTATGTTTGGAGGGGTTTCATGGATGGTTAGAATCCTAATTGGGTTCTTAGTATTGTGGATTGGCACAAATTCAAGAAACACTTCAATGGCAATGACGTGCATAGCTGTTGGAGGAATCACTCTGTTTCTGGGTTTCACAGTTCAAGCA
>DV4/CYD14/PHILIPPINES/105/2013
TTTCACCTGTCAACAAGAGATGGCGAACCCCTCATGATAGTAGCAAAACACGAAAGGGGGAGACCTCTCTTGTTTAAGACAACAGAAGGGATCAACAAATGCACCCTCATTGCTATGGACCTGGGTGAAATGTGCGAAGACACTGTCACGTATAAGTGTCCTCTACTGGTTAACACCGAACCTGAAGACATTGATTGCTGGTGCAATCTCACGTCCACCTGGGTCATGTACGGGACATGCACCCAGAATGGAGAACGGAGACGAGAGAAGCGCTCAGTAGCTTTAACACCACATTCAGGAATGGGATTGGAAACAAGAGCTGAGACATGGATGTCATCGGAAGGGGCTTGGAAACATGCTCAAAGAGTGGAAAGCTGGATACTCAGAAACCCAGGATTCGCGCTCTTAGCAGGATTTATGGCTTATATGATTGGGCAAACAGGAATCCAGCGAACTGTTTTCTTTGTCCTGATGATGCTAGTCGCCCCATCCTACGGAATGCGATGCGTAGGGGTAGGGAACAGAGACTTTGTGGAAGGAGTCTCGGGTGGAGCATGGGTCGACTTGGTGCTAGAACACGGAGGATGCGTCACAACCATGGCCCAGGGAAAGCCAACCTTGGATTTTGAATTGACTAAGACAACAGCCAAGGAAGTAGCTCTGTTAAGAACCTATTGCATTGAAGCCTCGATATCAAACATAACCACGGCAACAAGATGTCCAACGCAAGGAGAGCCTTATCTCAAAGAGGAGCAAGACCAACAGTACATTTGCCGGAGAGACGTGGTAGACAGAGGGTGGGGCAATGGCTGTGGCTTATTTGGAAAAGGAGGAGTTGTGACATGTGCAAAGTTTTTATGCTCGGGGAAGATAACAGGCAATCTGGTCCAAATTGAAAACCTTGAATACACAGTAGTAGTAACAGTCCACAATGGAGACACCCATGCAGTAGGAAATGACACATCTAACCATGGAGTGACAGCCACGATAACTCCTAGGTCACCATCGGTAGAAGTTAAATTGCCGGACTATGGAGAACTAACACTCGATTGCGAGCCCAGGTCCGGAATTGATTTTAATGAGATGATCTTGATGAAAATGAAAAAGAAAACGTGGCTTGTGCATAAGCAATGGTTTTTAGACCTACCTCTACCATGGACGGCAGGAGCAGACACATCAGAAGTTCATTGGAATCATAAAGAGAGAATGGTGACATTCAAGGTTCCTCATGCCAAGAGACAGGATGTGACAGTGCTAGGATCTCAGGAGGGAGCTATGCATTCTGCCCTCGCCGGAGCTACAGAAGTAGATTCTGGTGAAGGAAATCACATGTTTGCAGGACATCTCAAGTGCAAAGTCCGCATGGAGAAATTGAGAATTAAAGGAATGTCATACACGATGTGTTCAGGAAAGTTCTCAATTGACAAAGAGATGGCAGAAACACAGCATGGAACTACAGTGGTGAAAGTCAAGTATGAAGGCGCTGGAGCTCCGTGTAAAGTCCCCATAGAGATAAGAGATGTGAACAAGGAAAAAGTGGTCGGACGTATCATCTCATCTACCCCTTTTGCTGAGAATACCAACAGCGTAACCAACATAGAATTGGAACCCCCTTTTGGGGACAGCTACATAGTGATAGGTGTTGGAGAGAGTGCATTAACACTCCATTGGTTCAGAAAAGGGAGCTCCATTGGCAAGATGTTTGAGTCCACATACAGAGGTGCAAAACGAATGGCCATTCTAGGTGAAACAGCTTGGGATTTTGGCTCTGTTGGTGGACTGTTCACATCATTGGGAAAGGCTGTACACCAGGTTTTTGGAAGTGTGTATACAACTATGTTTGGAGGGGTCTCATGGATGGTTAGAATCCTAATTGGGTTCCTAGTATTGTGGATTGGCACGAATTCAAGAAACACTTCAATGGCAATGACGTGCATAGCTGTTGGAGGAATCACTCTGTTTCTAGGTTTCACAGTTCAAGCA
>DV4/CYD14/PHILIPPINES/106/2013
TTTCACCTGTCAACAAGAGATGGCGAACCCCTCATGATAGTAGCAAAACACGAAAGGGGGAGACCTCTCTTGTTTAAGACAACAGAAGGGATCAACAAATGCACCCTCATTGCTATGGACCTGGGTGAAATGTGCGAAGACACTGTCACGTATAAGTGTCCTCTACTGGTTAACACCGAACCTGAAGACATTGATTGCTGGTGCAATCTCACGTCCACCTGGGTCATGTACGGGACATGCACCCAGAATGGAGAACGGAGACGAGAGAAGCGCTCAGTAGCTTTAACACCACATTCAGGAATGGGATTGGAAACAAGAGCTGAGACATGGATGTCATCGGAAGGGGCTTGGAAACATGCTCAAAGAGTGGAAAGCTGGATACTCAGAAACCCAGGATTCGCGCTCTTAGCAGGATTTATGGCTTATATGATTGGGCAAACAGGAATCCAGCGAACTGTTTTCTTTGTCCTGATGATGCTAGTCGCCCCATCCTACGGAATGCGATGCGTAGGGGTAGGGAACAGAGACTTTGTGGAAGGAGTCTCGGGTGGAGCATGGGTCGACTTGGTGCTAGAACACGGAGGATGCGTCACAACCATGGCCCAGGGAAAGCCAACCTTGGATTTTGAATTGACTAAGACAACAGCCAAGGAAGTAGCTCTGTTAAGAACCTATTGCATTGAAGCCTCGATATCAAACATAACCACGGCAACAAGATGTCCAACGCAAGGAGAGCCTTATCTCAAAGAGGAGCAAGACCAACAGTACATTTGCCGGAGAGACGTGGTAGACAGAGGGTGGGGCAATGGCTGTGGCTTATTTGGAAAAGGAGGAGTTGTGACATGTGCAAAGTTTTTATGCTCGGGGAAGATAACAGGCAATCTGGTCCAAATTGAAAACCTTGAATACACAGTAGTAGTAACAGTCCACAATGGAGACACCCATGCAGTAGGAAATGACACATCTAACCATGGAGTGACAGCCACAATAACTCCTAGGTCACCATCGGTAGAAGTTAAATTGCCGGACTATGGAGAACTAACACTCGATTGCGAGCCCAGGTCCGGAATTGATTTTAATGAGATGATCTTGATGAAAATGAAAAAGAAAACGTGGCTTGTGCATAAGCAATGGTTTTTAGACCTACCTCTACCATGGACGGCAGGAGCAGACACATCAGAAGTTCATTGGAATCATAAAGAGAGAATGGTGACATTCAAGGTTCCTCATGCCAAGAGACAGGATGTGACAGTGCTAGGATCTCAGGAGGGAGCTATGCATTCTGCCCTCGCCGGAGCTACAGAAGTAGATTCTGGTGAAGGAAATCACATGTTTGCAGGACATCTCAAGTGCAAAGTCCGCATGGAGAAATTGAGAATTAAAGGAATGTCATACACGATGTGTTCAGGAAAGTTCTCAATTGACAAAGAGATGGCAGAAACACAGCATGGAACTACAGTGGTGAAAGTCAAGTATGAAGGCGCTGGAGCTCCGTGTAAAGTCCCCATAGAGATAAGAGATGTGAACAAGGAAAAAGTGGTCGGACGTATCATCTCATCTACCCCTTTTGCTGAGAATACCAACAGCGTAACCAACATAGAATTGGAACCCCCTTTTGGGGACAGCTACATAGTGATAGGTGTTGGAGAGAGTGCATTAACACTCCATTGGTTCAGAAAAGGGAGCTCCATTGGCAAGATGTTTGAGTCCACATACAGAGGTGCAAAACGAATGGCCATTCTAGGTGAAACAGCTTGGGATTTTGGCTCTGTTGGTGGACTGTTCACATCATTGGGAAAGGCTGTACACCAGGTTTTTGGAAGTGTGTATACAACTATGTTTGGAGGGGTCTCATGGATGGTTAGAATCCTAATTGGGTTCCTAGTATTGTGGATTGGCACGAATTCAAGAAACACTTCAATGGCAATGACGTGCATAGCTGTTGGAGGAATCACTCTGTTTCTAGGTTTCACAGTTCAAGCA
>DV4/CYD14/PHILIPPINES/107/2013
TTTCACCTGTCAACAAGAGATGGCGAACCCCTCATGATAGTGGCAAAACACGAAAGGGGGAGACCTCTCTTGTTTAAGACAACAGAAGGGATCAACAAATGTACCCTTATTGCCATGGACCTGGGTGAAATGTGCGAAGACACTGTCACGTACAAGTGTCCTCTACTGGTTAACACCGAACCTGAAGACATTGACTGCTGGTGCAACCTCACGTCCACCTGGGTCATGTACGGGACATGCACCCAGAACGGAGAACGGAGACGAGAGAAGCGCTCAGTAGCTTTAACACCACATTCAGGAATGGGATTGGAAACAAGAGCTGAGACATGGATGTCATCGGAAGGGGCTTGGAAACATGCTCAGAGAGTAGAAAGCTGGATACTCAGAAACCCAGGATTCGCGCTCTTGGCAGGATTTATGGCTTATATGATTGGGCAAACAGGAATCCAGCGAATTGTTTTCTTTGTCCTGATGATGCTAGTTGCCCCATCCTACGGAATGCGATGCGTAGGGGTAGGGAACAGAGACTTCGTGGAAGGAGTCTCGGGTGGAGCATGGGTCGACTTGGTGCTAGAACATGGAGGATGCGTCACAACCATGGCCCAGGGAAAGCCAACCTTAGATTTTGAATTGACTAAGACAACAGCCAAGGAAGTAGCTCTGTTAAGAACCTATTGCATTGAAGCCTCGATATCAAACATAACCACGGCAACAAGATGTCCAACGCAAGGAGAGCCTTATCTCAAAGAGGAGCAAGACCAACAGTACATTTGCCGGAGAGACGTGGTAGACAGAGGATGGGGTAATGGCTGTGGCTTATTTGGAAAAGGAGGAGTTGTGACATGTGCAAAGTTTTTATGCTCGGGGAAGATAACAGGCAATCTGGTCCAAATTGAAAACCTTGAATACACAGTAGTAGTAACAGTCCACAATGGAGACACCCATGCAGTAGGAAATGACACATCCAACCATGGAGTGACAGCCACGATAACTCCTAGGTCACCATCGGTAGAAGTTAAATTGCCGGACTATGGAGAACTAACACTCGATTGCGAGCCCAGGTCCGGAATTGATTTTAATGAGATGATCCTGATGAAGATGAAAAAGAAAACGTGGCTTGTGCATAAGCAATGGTTTTTAGACCTACCTCTACCATGGACGGCAGGAGCAGATACATCAGAAGTTCATTGGAATCATAAAGAGAGAATGGTGACATTCAAGGTTCCTCATGCCAAGAGACAGGATGTGACAGTGCTAGGATCTCAGGAGGGGGCTATGCATTCTGCCCTCGCCGGAGCCACAGAAGTGGATTCTGGTGATGGAAATCACATGTTTGCAGGACATCTCAAGTGCAAAGTCCGCATGGAGAAATTGAGAATTAAAGGAATGTCATACACGATGTGTTCAGGAAAGTTCTCAATTGACAAAGAGATGGCAGAAACACAGCATGGAACTACAGTGGTGAAAGTCAAGTATGAAGGCGCTGGAGCTCCGTGTAAAGTTCCCATAGAGATAAGAGATGTGAACAAGGAAAAAGTGGTCGGACGTATCATCTCATCTACCCCTTTTGCTGAGAATACCAACAGCGTAACCAACATAGAATTAGAACCCCCTTTTGGGGACAGCTACATAGTGATAGGTGTTGGAGAGAGTGCATTAACACTCCATTGGTTCAGAAAAGGGAGCTCCATTGGCAAGATGTTTGAGTCCACATACAGAGGTGCAAAACGAATGGCCATTCTAGGTGAAACAGCTTGGGATTTTGGCTCTGTTGGTGGACTGTTCACATCATTGGGAAAGGCCGTACACCAGGTTTTTGGAGGTGTGTATACAACTATGTTTGGAGGGGTTTCATGGATGGTTAGAATCCTAATTGGGTTCTTAGTATTGTGGATTGGCACAAATTCAAGAAACACTTCAATGGCAATG------------------------------------------------------
>DV4/CYD14/PHILIPPINES/108/2013
TTTCACTTGTCAACAAGAGATGGCGAACCCCTCATGATAGTGGGAAGACACGAAAGGGGGAGACCTCTCTTGTTCAAGACAACAGAGGGAATCAACAAATGTACTCTCATTGCCATGGACCTGGGTGAAATGTGTGAGGACACCGTCACGTACAAATGCCCCCTACTAGTCAATACCGAACCTGAGGACATTGATTGCTGGTGCAATCTTACGTCTGCTTGGGTCATGTATGGAACATGCACTCAGAGTGGGGAACGGAGACGGGAGAAGCGCTCAGTAGCCCTAACACCACACTCAGGAATGGGATTGGAGACAAGGGCTGAGACATGGATGTCATCGGAAGGGGCTTGGAAACATGCTCAAAGGGTAGAGAGTTGGGTACTCAGGAACCCAGGATTCGCTCTCTTGGCAGGATTTATGGCCTACATGATTGGGCAGACGGGAATCCAACGAGCAGTCTTCTTTGTTTTAATGATGCTGGTCGCTCCATCCTACGGAATGCGATGCGTGGGAGTGGGGAACAGAGACTTTGTGGAAGGAGTCTCAGGTGGAGCATGGGTCGATTTAGTGCTAGAACATGGAGGATGTGTCACAACCATGGCCCAGGGAAAACCAACCTTGGATTTTGAACTGATCAAGACAACAGCCAAGGAAGTGGCCCTATTAAGAACCTATTGCATTGAAGCCTCGATATCAAACATAACCACGGCAACAAGATGCCCAACGCAAGGAGAACCTTATCTCAAAGAGGAACAAGATCAACAGTACATCTGCCGGAGAGATGTGGTAGACAGAGGGTGGGGCAATGGTTGCGGCTTGTTTGGGAAAGGAGGAGTTGTGACATGTGCGAAGTTCTCATGCTCGGGAAAGATAACAGGCAATTTGGTCCAAATTGAGAACCTTGAATACACAGTGGTTGTGACAGTCCACAATGGAGACACTCATGCAGTGGGAAATGATACATCCAACCATGGAGTGACAGCCACGATAACCCCCAGGTCACCATCGGTAGAAGTTAAATTACCGGATTATGGAGAATTGACACTTGATTGTGAACCCAGGTCCGGAATTGACTTCAATGAGATGATTCTGATGAAAATGAAAAAGAAAACGTGGCTTGTGCACAAGCAATGGTTTTTGGACCTACCTCTACCATGGGCAGCAGGAGCAGACACATCAGAAGTTCATTGGAATCACAAAGAGAGAATGGTAACATTCAAGGTCCCTCATGCCAAGAGACAGGATGTGACAGTGCTAGGATCTCAGGAAGGAGCCATGCATTCTGCCCTCACCGGAGCTACAGAAGTGGATTCCGGTGATGGAAACCACATGTTTGCAGGACATCTGAAATGCAAAGTTCGTATGGAGAAATTGAGAATTAAGGGGATGTCATACACGATGTGCTCAGGAAAGTTCTCAATTGACAAAGAGATGGCAGAAACACAGCATGGGACAACAGTGGTCAAAGTCAAGTATGAAGGTGCTGGAGCTCCGTGTAAAGTTCCCATAGAAATAAGAGATGTGAACAAGGAAAAAGTGGTAGGGCGTGTCATCTCATCTACCCCTTTTGCTGAGAATACCAACAGTGTAACCAACATAGAGCTGGAACCCCCCTTTGGGGATAGCTACATAGTAATTGGTGTTGGAGACAGTGCATTGACACTCCATTGGTTCAGGAAAGGGAGTTCCATTGGCAAGATGTTTGAGTCCACATACAGAGGCGCAAAGCGAATGGCCATTCTAGGTGAAACAGCTTGGGATTTTGGTTCTGTTGGTGGATTGCTCACATCATTGGGAAAGGCTGTACACCAGGTTTTTGGTAGTGTGTATACAACTATGTTTGGAGGAGTCTCATGGATGGTTAGAATCCTAATTGGATTCCTAGTGTTGTGGATTGGCACAAATTCGAGAAACACCTCAATGGCAATGACGTGCATAGCTGTTGGAGGAATCACACTGTTTCTAGGTTTCACAGT-------
>DV4/CYD14/PHILIPPINES/109/2013
TTTCACCTGTCAACAAGAGATGGCGAACCCCTCATGATAGTGGCAAAACACGAAAGGGGGAGACCTCTCTTGTTTAAGACAACAGAAGGGATCAACAAATGTACCCTCATTGCTATGGACCTGGGTGAAATGTGCGAAGACACTGTCACGTATAAGTGTCCTCTACTGGTTAACACCGAACCTGAAGACATTGATTGCTGGTGCAATCTCACGTCCACCTGGGTCATGTACGGGACATGCACCCAGAATGGAGAACGGAGACGAGAGAAGCGCTCAGTAGCTTTAACACCACATTCAGGAATGGGATTGGAAACAAGAGCTGAGACATGGATGTCATCGGAAGGGGCTTGGAAACATGCTCAAAGAGTAGAAAGCTGGATACTCAGAAACCCAGGATTCGCGCTCTTGGCAGGATTTATGGCTTATATGATTGGGCAAACAGGAATCCAGCGAACTGTTTTCTTTGTCCTAATGATGCTAGTCGCCCCATCCTACGGAATGCGATGCGTAGGGGTAGGGAACAGAGACTTCGTGGAAGGAGTCTCGGGTGGAGCATGGGTCGACTTGGTGCTAGAACATGGAGGATGCGTCACAACCATGGCCCAGGGAAAGCCAACCTTGGATTTTGAATTGACTAAGACAACAGCCAAGGAAGTAGCTCTGTTAAGAACCTATTGCATTGAAGCCTCGATATCAAACATAACCACGGCAACAAGATGTCCAACGCAAGGAGAGCCTTATCTCAAAGAGGAGCAAGACCAACAGTACATTTGCCGGAGAGACGTGGTAGACAGAGGGTGGGGCAATGGCTGTGGCTTATTTGGAAAAGGAGGAGTTGTGACATGTGCAAAGTTTTTATGCTCGGGGAAGATAACAGGCAATCTGGTCCAAATTGAAAACCTTGAATACACAGTAGTAGTAACAGTCCACAATGGAGACACCCATGCAGTAGGAAATGACACATCTAACCATGGAGTGACAGCCACAATAACTCCTAGGTCACCATCGGTAGAAGTTAAGTTGCCGGACTATGGAGAACTAACACTCGATTGCGAGCCCAGGTCCGGAATTGATTTTAATGAGATGATCTTGATGAAAATGAAAAAGAAAACGTGGCTTGTGCATAAGCAATGGTTTTTAGACCTACCTCTACCATGGACGGCAGGAGCAGACACATCAGAAGTTCATTGGAATCATAAAGAGAGAATGGTGACATTCAAGGTTCCTCATGCCAAGAGACAGGATGTGACAGTGCTAGGATCTCAGGAAGGAGCTATGCATTCTGCCCTCGCCGGAGCCACAGAAGTAGATTCTGGTGAAGGAAATCACATGTTTGCAGGACATCTCAAGTGCAAAGTCCGCATGGAGAAATTGAGAATTAAAGGAATGTCATACACGATGTGTTCAGGAAAGTTCTCAATTGACAAAGAGATGGCAGAAACACAGCATGGAACTACAGTGGTGAAAGTCAAGTATGAAGGCGCTGGAGCTCCGTGTAAAGTCCCCATAGAGATAAGAGATGTGAACAAGGAAAAAGTGGTCGGACGTATCATCTCATCTACCCCTTTTGCTGAGAATACCAACAGTGTAACCAACATAGAATTGGAACCCCCTTTTGGGGACAGCTACATAGTGATAGGTGTTGGAGAGAGTGCATTAACACTCCATTGGTTCAGAAAAGGGAGCTCCATTGGCAGGATGTTTGAGTCCACATACAGAGGTGCAAAACGAATGGCCATTCTAGGTGAAACAGCTTGGGATTTTGGCTCTGTTGGTGGACTGTTCACATCATTGGGAAAGGCTGTACACCAGGTTTTTGGAAGTGTGTATACAACTATGTTTGGAGGGGTCTCATGGATGGTTAGAATCCTAATTGGGTTCCTAGTATTGTGGATTGGCACGAATTCAAGAAACACTTCAATGGCAATGACGTGCATAGCTGTTGGAGGAATCACTCTGTTTCTAGGTTTCACAGTTCAAGCA
>DV4/CYD14/PHILIPPINES/110/2012
TTTCACCTGTCAACAAGAGATGGCGAACCCCTCATGATAGTGGCAAAACACGAAAGGGGGAGACCTCTCTTGTTTAAGACAACAGAAGGGATCAACAAATGTACCCTCATTGCTATGGACCTGGGTGAAATGTGCGAAGACACTGTCACGTATAAGTGTCCTCTACTGGTTAACACCGAACCTGAAGACATTGATTGCTGGTGCAATCTCACGTCCACCTGGGTCATGTACGGGACATGCACCCAGAATGGAGAACGGAGACGAGAGAAGCGCTCAGTAGCTTTAACACCACATTCAGGAATGGGATTGGAAACAAGAGCTGAGACATGGATGTCATCGGAAGGGGCTTGGAAACATGCTCAAAGAGTAGAAAGCTGGATACTCAGAAACCCAGGATTCGCGCTCTTGGCAGGATTTATGGCTTATATGATTGGGCAAACAGGAATCCAGCGAACTGTTTTCTTTGTCCTAATGATGCTAGTCGCCCCATCCTACGGAATGCGATGCGTAGGGGTAGGGAACAGAGACTTCGTGGAAGGAGTCTCGGGTGGAGCATGGGTCGACTTGGTGCTAGAACATGGAGGATGCGTCACAACTATGGCCCAGGGAAAGCCAACCTTGGATTTTGAATTGACTAAGACAACAGCCAAGGAAGTAGCTCTGTTAAGAACCTATTGCATTGAAGCCTCGATATCAAACATAACCACGGCAACAAGATGTCCAACGCAAGGAGAGCCTTATCTCAAAGAGGAGCAAGACCAACAGTACATTTGCCGGAGAGACGTGGTAGACAGAGGGTGGGGCAATGGCTGTGGCTTATTTGGAAAAGGAGGAGTTGTGACATGTGCAAAGTTTTTATGCTCGGGGAAGATAACAGGCAATCTGGTCCAAATTGAAAACCTTGAATACACAGTAGTAGTAACAGTCCACAATGGAGACACCCATGCAGTAGGAAATGACACATCTAACCATGGAGTGACAGCCACAATAACTCCTAGGTCACCATCGGTAGAAGTTAAGTTGCCGGACTATGGAGAACTAACACTCGATTGCGAGCCCAGGTCCGGAATTGATTTTAATGAGATGATCTTGATGAAAATGAAAAAGAAAACGTGGCTTGTGCATAAGCAATGGTTTTTAGACCTACCTCTACCATGGACGGCAGGAGCAGACACATCAGAAGTTCATTGGAATCATAAAGAGAGAATGGTGACATTCAAGGTTCCTCATGCCAAGAGACAGGATGTGACAGTGCTAGGATCTCAGGAAGGAGCTATGCATTCTGCCCTCGCCGGAGCCACAGAAGTAGATTCTGGTGAAGGAAATCACATGTTTGCAGGACATCTCAAGTGCAAAGTCCGCATGGAGAAATTGAGAATTAAAGGAATGTCATACACGATGTGTTCAGGAAAGTTCTCAATTGACAAAGAGATGGCAGAAACACAGCATGGAACTACAGTGGTGAAAGTCAAGTATGAAGGCGCTGGAGCTCCGTGTAAAGTCCCCATAGAGATAAGAGATGTGAACAAGGAAAAAGTGGTCGGACGTATCATCTCATCTACCCCTTTTGCTGAGAATACCAACAGTGTAACCAACATAGAATTGGAACCCCCTTTTGGGGACAGCTACATAGTGATAGGTGTTGGAGAGAGTGCATTAACACTCCATTGGTTCAGAAAAGGGAGCTCCATTGGCAGGATGTTTGAGTCCACATACAGAGGTGCAAAACGAATGGCCATTCTAGGTGAAACAGCTTGGGATTTTGGCTCTGTTGGTGGACTGTTCACATCATTGGGAAAGGCTGTACACCAGGTTTTTGGAAGTGTGTATACAACTATGTTTGGAGGGGTCTCATGGATGGTTAGAATCCTAATTGGGTTCCTAGTATTGTGGATTGGCACGAATTCAAGAAACACTTCAATGGCAATGACGTGCATAGCTGTTGGAGGAATCACTCTGTTTCTAGGTTTCACAGTTCAAGCA
>DV4/CYD14/PHILIPPINES/111/2013
TTTCACCTGTCAACAAGAGATGGCGAACCCCTCATGATAGTGGCAAAACACGAAAGGGGGAGACCTCTCTTGTTTAAGACAACAGAAGGGATCAACAAATGTACCCTTATTGCTATGGACCTGGGTGAAATGTGCGAAGACACTGTCACGTATAAGTGTCCTCTACTGGTTAACACCGAACCTGAAGACATTGACTGCTGGTGCAATCTCACGTCCACCTGGGTCATGTACGGGACATGCACCCAGAACGGAGAACGGAGACGAGAGAAGCGCTCAGTAGCTTTAACACCACATTCAGGAATGGGATTGGAAACAAGAGCTGAGACATGGATGTCATCGGAAGGGGCTTGGAAACATGCTCAGAGAGTAGAAAGCTGGATACTCAGAAACCCAGGATTCGCGCTCTTGGCAGGATTTATGGCTTATATGGTTGGGCAAACAGGAATCCAGCGAATTGTTTTCTTTGTCCTGATGATGCTAGTCGCCCCATCCTACGGAATGCGATGCGTAGGGGTAGGGAACAGAGACTTCGTGGAAGGAGTCTCGGGTGGAGCATGGGTCGACTTGGTGCTAGAACATGGAGGATGCGTCACAACTATGGCCCAGGGAAAGCCAACCTTAGATTTTGAATTGACTAAGACAACAGCCAAGGAAGTAGCTCTGTTAAGAACCTATTGCATTGAAGCCTCGATATCAAACATAACCACGGCAACAAGATGTCCAACGCAAGGAGAGCCTTATCTCAAAGAGGAGCAAGACCAACAGTACATTTGCCGGAGAGACGTGGTAGACAGAGGATGGGGCAATGGCTGTGGCTTATTTGGAAAAGGAGGAGTTGTGACATGTGCAAAGTTTTTATGCTCGGGGAAGATAACAGGCAATCTGGTCCAAATTGAAAACCTTGAATACACAGTAGTAGTAACAGTCCACAATGGAGACACCCATGCAGTAGGAAATGACACATCCAACCATGGAGTGACAGCCACAATAACTCCTAGGTCACCATCGGTAGAAGTTAAATTGCCGGACTATGGAGAACTAACACTCGATTGTGAGCCCAGGTCCGGAATTGATTTTAATGAGATGATCCTGATGAAGATGAAAAAGAAAACGTGGCTTGTGCATAAGCAATGGTTTTTAGACCTACCTCTACCATGGACGGCAGGAGCAGATACATCAGAAGTTCATTGGAATCATAAAGAGAGAATGGTGACATTCAAGGTTCCTCATGCCAAGAGACAGGATGTGACAGTGCTAGGATCTCAGGAGGGGGCTATGCATTCTGCCCTCGCCGGAGCCACAGAAGTGGATTCTGGTGATGGAAATCACATGTTTGCAGGACATCTCAAGTGCAAAGTCCGCATGGAGAAATTGAGAATAAAAGGAATGTCATACACGATGTGTTCAGGAAAGTTCTCAATTGACAAAGAGATGGCAGAAACACAGCATGGAACTACAGTGGTGAAAGTCAAGTATGAAGGCACTGGAGCTCCGTGTAAAGTTCCCATAGAGATAAGAGATGTGAACAAGGAAAAAGTGGTTGGACGTATCATCTCATCTACCCCTTTTGCTGAGAATACCAACAGTGTAACCAACATAGAATTAGAACCCCCTTTTGGGGACAGCTACATAGTGATAGGTGTTGGAGAGAGTGCATTAACACTCCATTGGTTCAGAAAAGGGAGCTCCATTGGCAAGATGTTTGAGTCCACATACAGAGGTGCAAAACGAATGGCCATTCTAGGTGAAACAGCTTGGGATTTTGGCTCTGTTGGTGGACTGTTCACATCATTGGGAAAGGCCGTACACCAGGTTTTTGGAAGTGTGTATACAACTATGTTTGGAGGGGTCTCATGGATGGTCAGAATCCTAATTGGGTTCTTAGTATTGTGGATTGGCACAAATTCAAGAAACACTTCAATGGCAATGACGTGCATAGCTGTTGGAGGAATCACCCTGTTTCTGGGTTTCACAGTTCAAGCA
>DV4/CYD14/PHILIPPINES/112/2013
TTTCACCTGTCAACAAGAGATGGCGAACCCCTCATGATAGTGGCAAAACACGAAAGGGGGAGACCTCTCTTGTTTAAGACAACAGAAGGGATTAACAAATGTACCCTTATTGCTATGGACCTGGGTGAAATGTGCGAAGACACTGTCACGTATAAGTGTCCTCTACTGGTTAACACCGAACCTGAAGACATTGACTGCTGGTGCAATCTCACGTCCACCTGGGTCATGTACGGGACATGCACCCAGAACGGAGAACGGAGACGAGAGAAGCGCTCAGTAGCTTTAACACCACATTCAGGAATGGGATTGGAAACAAGAGCTGAGACATGGATGTCATCGGAAGGGGCTTGGAAACATGCTCAGAGAGTAGAAAGCTGGATACTCAGAAACCCAGGATTCGCGCTCTTGGCAGGATTTATGGCTTATATGGTTGGGCAAACAGGAATCCAGCGAATTGTTTTCTTTGTCCTGATGATGCTAGTCGCCCCATCCTACGGAATGCGATGCGTAGGGGTAGGGAACAGAGACTTCGTGGAAGGAGTCTCGGGTGGAGCATGGGTCGACTTGGTGCTAGAACATGGAGGATGCGTCACAACCATGGCCCAGGGAAAGCCAACCTTAGATTTTGAATTGACTAAGACAACAGCCAAGGAAGTAGCTCTGTTAAGAACCTATTGCATTGAAGCCTCGATATCAAACATAACCACGGCAACAAGATGTCCAACGCAAGGAGAGCCTTATCTCAAAGAGGAGCAAGACCAACAGTACATTTGCCGGAGAGACGTGGTAGACAGAGGATGGGGCAATGGCTGTGGCTTATTTGGAAAAGGAGGAGTTGTGACATGTGCAAAGTTTTTATGCTCGGGGAAGATAACAGGCAATCTGGTCCAAATTGAAAACCTTGAATACACAGTAGTAGTAACAGTCCACAATGGAGACACCCATGCAGTAGGAAATGACACATCCAACCATGGAGTGACAGCCACAATAACTCCTAGGTCACCATCGGTAGAAGTTAAATTGCCGGACTATGGAGAACTAACACTCGATTGTGAGCCCAGGTCCGGAATTGATTTTAATGAGATGATCCTGATGAAGATGAAAAAGAAAACGTGGCTTGTGCATAAGCAATGGTTTTTAGACCTACCTCTACCATGGACGGCAGGAGCAGATACATCAGAAGTTCATTGGAATCATAAAGAGAGAATGGTGACATTCAAGGTTCCTCATGCCAAGAGACAGGATGTGACAGTGCTAGGATCTCAGGAGGGGGCTATGCATTCTGCCCTCGCCGGAGCCACAGAAGTGGATTCTGGTGATGGAAATCACATGTTTGCAGGACATCTCAAGTGCAAAGTCCGCATGGAGAAATTGAGAATAAAAGGAATGTCATACACGATGTGTTCAGGAAAGTTCTCAATTGACAAAGAGATGGCAGAAACACAGCATGGAACTACAGTGGTGAAAGTCAAGTATGAAGGCACTGGAGCTCCGTGTAAAGTTCCCATAGAGATAAGAGATGTGAACAAGGAAAAAGTGGTTGGACGTATCATCTCATCTACCCCTTTTGCTGAGAATACCAACAGTGTAACCAACATAGAATTAGAACCCCCTTTTGGGGACAGCTACATAGTGATAGGTGTTGGAGAGAGTGCATTAACACTCCATTGGTTCAGAAAAGGGAGCTCCATTGGCAAGATGTTTGAGTCCACATACAGAGGTGCAAAACGAATGGCCATTCTAGGTGAAACAGCTTGGGATTTTGGCTCTGTTGGTGGACTGTTCACATCATTGGGAAAGGCCGTACACCAGGTTTTTGGAAGTGTGTATACAACTATGTTTGGAGGGGTCTCATGGATGGTCAGAATCCTAATTGGGTTCTTAGTATTGTGGATTGGCACAAATTCAAGAAACACTTCAATGGCAATGACGTGCATAGCTGTTGGAGGAATCACCCTGTTTCTGGGTTTCACAGTTCAAGCA
>DV4/CYD14/PHILIPPINES/113/2013
TTTCACCTGTCAACAAGAGATGGCGAACCCCTCATGATAGTGGCAAAACACGAAAGGGGGAGACCTCTCTTGTTTAAGACAACAGAAGGGATCAACAAATGTACCCTTATTGCTATGGACCTGGGTGAAATGTGCGAAGACACTGTCACGTATAAGTGTCCTCTACTGGTTAACACCGAACCTGAAGACATTGACTGCTGGTGCAATCTCACGTCCACCTGGGTCATGTACGGGACATGCACCCAGAACGGAGAACGGAGACGAGAGAAGCGCTCAGTAGCTTTAACACCACATTCAGGAATGGGATTGGAAACAAGAGCTGAGACATGGATGTCATCGGAAGGGGCTTGGAAACATGCTCAGAGAGTAGAAAGCTGGATACTCAGAAACCCAGGATTCGCGCTCTTGGCAGGATTTATGGCTTATATGGTTGGGCAAACAGGAATCCAGCGAATTGTTTTCTTTGTCCTGATGATGCTAGTCGCCCCATCCTACGGAATGCGATGCGTAGGGGTAGGGAACAGAGACTTCGTGGAAGGAGTCTCGGGTGGAGCATGGGTCGACTTGGTGCTAGAACATGGAGGATGCGTCACAACCATGGCCCAGGGAAAGCCAACCTTAGATTTTGAATTGACTAAGACAACAGCCAAGGAAGTAGCTCTGTTAAGAACCTATTGCATTGAAGCCTCGATATCAAACATAACCACGGCAACAAGATGTCCAACGCAAGGAGAGCCTTATCTCAAAGAGGAGCAAGACCAACAGTACATTTGCCGGAGAGACGTGGTAGACAGAGGATGGGGCAATGGCTGTGGCTTATTTGGAAAAGGAGGAGTTGTGACATGTGCAAAGTTTTTATGCTCGGGGAAGATAACAGGCAATCTGGTCCAAATTGAAAACCTTGAATACACAGTAGTAGTAACAGTCCACAATGGAGACACCCATGCAGTAGGAAATGACACATCCAACCATGGAGTGACAGCCACGATAACTCCTAGGTCACCATCGGTAGAAGTTAAATTGCCGGACTATGGAGAACTAACACTCGATTGTGAGCCCAGGTCCGGAATTGATTTTAATGAGATGATCCTGATGAAGATGAAAAAGAAAACGTGGCTTGTGCATAAGCAATGGTTTTTAGACCTACCTCTACCATGGACGGCAGGAGCAGATACATCAGAAGTTCATTGGAATCATAAAGAGAGAATGGTGACATTCAAGGTTCCTCATGCCAAGAGACAGGATGTGACAGTGCTAGGATCTCAGGAGGGGGCTATGCATTCTGCCCTCGCCGGAGCCACAGAAGTGGATTCTGGTGATGGAAATCACATGTTTGCAGGACATCTCAAGTGCAAAGTCCGCATGGAGAAATTGAGAATAAAAGGAATGTCATACACGATGTGTTCAGGAAAGTTCTCAATTGACAAAGAGATGGCAGAAACACAGCATGGAACTACAGTGGTGAAAGTCAAGTATGAAGGCACTGGAGCTCCGTGTAAAGTTCCCATAGAGATAAGAGATGTGAACAAGGAAAAAGTGGTTGGACGTATCATCTCATCTACCCCTTTTGCTGAGAATACCAACAGTGTAACCAACATAGAATTAGAACCCCCTTTTGGGGACAGCTACATAGTGATAGGTGTTGGAGAGAGTGCATTAACACTCCATTGGTTCAGAAAAGGGAGCTCCATTGGCAAGATGTTTGAGTCCACATACAGAGGTGCAAAACGAATGGCCATTCTAGGTGAAACAGCTTGGGATTTTGGCTCTGTTGGTGGACTGTTCACATCATTGGGAAAGGCCGTACACCAGGTTTTTGGAAGTGTGTATACAACTATGTTTGGAGGGGTCTCATGGATGGTCAGAATCCTAATTGGGTTCTTAGTATTGTGGATTGGCACAAATTCAAGAAACACTTCAATGGCAATGACGTGCATAGCTGTTGGAGGAATCACCCTGTTTCTGGGTTTCACAGTTCAAGCA
>DV4/CYD14/PHILIPPINES/466/2012
TTTCACCTGTCAACAAGAGATGGCGAACCCCTCATGATAGTGGCAAAACACGAAAGGGGGAGACCTCTCTTGTTTAAGACAACAGAAGGAATCAACAAATGTACCCTTATTGCTATGGACCTGGGTGAAATGTGCGAAGATACTGTCACGTATAAGTGTCCTCTACTGGTTAACACCGAACCTGAAGACATTGATTGCTGGTGCAATCTCACGTCCACCTGGGTCATGTACGGGACATGTACCCAGAACGGGGAACGGAGGCGAGAGAAGCGCTCAGTAGCTTTAACACCACATTCAGGAATGGGATTGGAAACAAGAGCTGAGACATGGATGTCATCGGAAGGGGCTTGGAAACATGCTCAGAGAGTAGAAAGCTGGATACTCAGAAACCCAGGATTCGCGCTCTTGGCAGGATTTATGGCTTACATGATTGGGCAGACAGGAATCCAGCGAACTGTTTTCTTTGTCCTGATGATGTTAGTCGCCCCATCCTACGGAATGCGATGCGTAGGGGTAGGGAACAGAGACTTTGTGGAAGGAGTCTCGGGTGGAGCATGGGTCGACTTGGTGCTAGAACATGGAGGATGCGTCACAACCATGGCCCAGGGAAAACCAACCTTGGATTTTGAATTGACCAAGACAACAGCCAAGGAAGTGGCTCTGTTAAGAACCTATTGCATTGAAGCCTCGATATCAAACATAACCACGGCAACAAGATGTCCAACGCAAGGAGAGCCTTATCTCAAAGAGGAGCAAGACCAACAGTACATTTGCCGGAGAGACGTGGTAGACAGAGGGTGGGGCAATGGCTGTGGCTTATTTGGAAAAGGAGGAGTTGTGACATGTGCGAAGTTTTTATGCTCGGGGAAGATAACAGGCAATCTGGTCCAAATTGAAAACCTTGAATACACAGTAGTAGTAACAGTCCACAATGGAGACACCCATGCAGTAGGAAATGACACATCCAATCATGGAGTGACAACCACGATAACTCCTAGGTCACCATCGGTAGAAGTCAAATTGCCGGACTATGGAGAACTAACACTCGATTGCGAACCCAGGTCCGGAATTGATTTTAATGAAATGATCTTGATGAAAATGAAAAAGAAAACGTGGCTTGTGCATAAGCAATGGTTCTTAGACCTACCTCTACCATGGACAGCAGGAGCAGACACATCAGAAGTTCATTGGAATCATAAGGAGAGAATGGTGACATTCAAGGTTCCTCATGCTAAGAGACAGGATGTGACAGTGCTAGGATCTCAGGAGGGAGCCATGCATTCTGCCCTCGCCGGAGCCACAGAAGTGGATTCTGGTGATGGAAATCACATGTTTGCAGGACATCTCAAGTGCAAAGTCCGCATGGAGAAATTGAGAATTAAAGGAATGTCATACACGATGTGTTCAGGAAAGTTCTCAATTGACAAAGAGATGGCAGAAACACAGCATGGAACAACAGTGGTGAAAGTCAAGTATGAAGGCGCTGGAGCTCCGTGTAAAGTCCCCATAGAGATAAGAGATGTGAACAAGGAAAAAGTGGTCGGGCGTATCATCTCATCTACCCCTTTTGCTGAAAATACCAACAGTGTAACAAACATAGAATTAGAACCCCCTTTTGGGGACAGTTACATAGTGATAGGTGTTGGAGAGAGTGCATTAACACTCCATTGGTTCAGAAAAGGGAGCTCTATTGGCAAGATGTTTGAGTCCACATACAGAGGTGCAAAACGAATGGCCATTCTAGGTGAAACAGCCTGGGATTTTGGTTCTGTTGGTGGACTGTTCACATCATTGGGAAAGGCTGTACACCAGGTTTTTGGAAGTGTGTATACAACCATGTTTGGAGGGGTCTCATGGATGGTTAGAATCCTAATTGGGTTCTTAGTATTATGGATTGGCACGAATTCAAGAAACACTTCAATGGCAATGACGTGCATAGCTGTTGGAGGAATTACTCTGTTTCTAGGTTTCACAGTTCAAGCA
>DV4/CYD14/PHILIPPINES/467/2012
TTTCACCTGTCAACAAGAGATGGCGAACCCCTCATGATAGTGGCAAAACACGAAAGGGGGAGACCTCTCTTGTTTAAGACAACAGAAGGAATCAACAAATGTACCCTTATTGCTATGGACCTGGGTGAAATGTGCGAAGATACTGTCACGTATAAGTGTCCTCTACTGGTTAACACCGAACCTGAAGACATTGATTGCTGGTGCAATCTCACGTCCACCTGGGTCATGTACGGGACATGTACCCAGAACGGGGAACGGAGGCGAGAGAAGCGCTCAGTAGCTTTAACACCACATTCAGGAATGGGATTGGAAACAAGAGCTGAGACATGGATGTCATCGGAAGGGGCTTGGAAACATGCTCAGAGAGTAGAAAGCTGGATACTCAGAAACCCAGGATTCGCGCTCTTGGCAGGATTTATGGCTTACATGATTGGGCAGACAGGAATCCAGCGAACTGTTTTCTTTGTCCTGATGATGTTAGTCGCCCCATCCTACGGAATGCGATGCGTAGGGGTAGGGAACAGAGACTTTGTGGAAGGAGTCTCGGGTGGAGCATGGGTCGACTTGGTGCTAGAACATGGAGGATGCGTCACAACCATGGCCCAGGGAAAACCAACCTTGGATTTTGAATTGACCAAGACAACAGCCAAGGAAGTGGCTCTGTTAAGAACCTATTGCATTGAAGCCTCGATATCAAACATAACCACGGCAACAAGATGTCCAACGCAAGGAGAGCCTTATCTCAAAGAGGAGCAAGACCAACAGTACATTTGCCGGAGAGACGTGGTAGACAGAGGGTGGGGCAATGGCTGTGGCTTATTTGGAAAAGGAGGAGTTGTGACATGTGCGAAGTTTTTATGCTCGGGGAAGATAACAGGCAATCTGGTCCAAATTGAAAACCTTGAATACACAGTAGTAGTAACAGTCCACAATGGAGACACCCATGCTGTAGGAAATGACACATCCAACCACGGAGAGACAGCTACGATAACCCCCAGGTCACCATCGGTAGAAGTCAAATTGCCGGACTATGGAGAACTAACACTCGATTGCGAACCCAGGTCCGGAATTGATTTTAATGAAATGATCTTGATGAAAATGAAAAAGAAAACGTGGCTTGTGCATAAGCAATGGTTCTTAGACCTACCTCTACCATGGACAGCAGGAGCAGACACATCAGAAGTTCATTGGAATCATAAGGAGAGAATGGTGACATTCAAGGTTCCTCATGCTAAGAGACAGGATGTGACAGTGCTAGGATCTCAGGAGGGAGCCATGCATTCTGCCCTCGCCGGAGCCACAGAAGTGGATTCTGGTGATGGAAATCACATGTTTGCAGGACATCTCAAGTGCAAAGTTCGCATGGAGAAATTGAGAATTAAAGGAATGTCATACACGATGTGTTCAGGAAAGTTCTCAATTGACAAAGAGATGGCAGAAACACAGCATGGAACAACAGTGGTGAAAGTCAAGTATGAAGGCGCTGGAGCTCCGTGTAAAGTCCCCATAGAGATAAGAGATGTGAACAAGGAAAAAGTGGTCGGGCGTATCATCTCATCTACCCCTTTTGCTGAAAATACCAACAGTGTAACAAACATAGAATTAGAACCCCCTTTTGGGGACAGTTACATAGTGATAGGTGTTGGAGAGAGTGCATTAACACTCCATTGGTTCAGAAAAGGGAGCTCCATTGGCAAGATGTTTGAGTCCACATACAGAGGTGCAAAACGAATGGCCATTCTAGGTGAAACAGCTTGGGATTTTGGTTCTGTTGGTGGACTGTTCACATCATTGGGAAAGGCTGTACACCAGGTTTTTGGAAGTGTGTATACAACCATGTTTGGAGGGGTCTCATGGATGGTTAGAATCCTAATTGGGTTCTTAGTATTATGGATTGGCACGAATTCAAGAAACACTTCAATGGCAATGACGTGCATAGCTGTTGGAGGAATTACTCTGTTTCTAGGTTTCACAGTTCAAGCA
>DV4/CYD14/PHILIPPINES/468/2012
TTTCACTTGTCAACAAGAGATGGCGAACCCCTCATGATAGTGGGAAAACACGAAAGGGGGAGACCTCTCTTGTTCAAGACAACAGAGGGAATCAACAAATGCACTCTCATTGCCATGGACCTGGGTGAAATGTGTGAGGACACCGTCACGTACAAATGCCCCCTACTGGTCAATACCGAACCTGAGGACATCGACTGCTGGTGCAATCTCACGTCTGCCTGGGTCATGTATGGAACATGTACTCAGAGTGGGGAACGGAGACGGGAGAAGCGCTCTGTAGCCCTAACACCACATTCAGGAATGGGATTGGAGACAAGGGCTGAGACATGGATGTCATCAGAAGGGGCCTGGAAACATGCTCAGAGGGTAGAGAGTTGGGTACTCAGGAACCCAGGATTCGCTCTCTTGGCAGGGTTTATGGCCTATATGATTGGGCAGACAGGAATTCAACGAGCAGTCTTCTTTGTTCTAATGATGCTGGTCGCTCCATCCTACGGAATGCGATGCGTGGGAGTGGGGAACAGAGACTTTGTGGAAGGAGTCTCAGGTGGAGCATGGGTCGACTTAGTGCTAGAACATGGAGGATGTGTCACAACCATGGCCCAGGGAAAACCAACCTTGGATTTTGAACTGATCAAGACAACAGCCAAGGAAGTAGCCCTGTTAAGAACCTATTGCATTGAAGCTTCGATATCAAACATAACCACGGCAACAAGATGTCCAACGCAAGGAGAACCTTATCTCAAAGAGGAACAAGATCAACAGTACATCTGCCGGAGAGACGTGGTAGACAGAGGGTGGGGCAATGGCTGCGGCTTGTTTGGGAAAGGAGGAGTTGTGACATGTGCGAAGTTTTTATGCTCGGGAAAGATAACAGGCAATCTGGTCCAAATTGAGAACCTTGAATACACAGTGGTTGTAACAGTCCACAATGGAGACACCCATGCAGTAGGAAATGATACATCCAACCATGGAGTGACAGCCACGATAACCCCCAGGTCACCATCAGTAGAAGTTAAACTACCGGATTATGGAGAATTGACACTTGATTGTGAACCTAGGTCCGGAATTGACTTTAATGAGATGATTCTGATGAAAATGAAAAAGAAAACGTGGCTTGTGCACAAGCAATGGTTTTTGGATCTACCTCTACCATGGGCAGCGGGAGCAGATACATCAGAAGTTCATTGGAATTACAAAGAGAGAATGGTAACATTCAAGGTCCCCCATGCCAAGAGGCAGGATGTGACAGTGCTAGGATCTCAGGAAGGAGCCATGCATTCCGCCCTCGCCGGAGCCACAGAAGTGGATTCCGGTGATGGGAACCACATGTTTGCAGGACATCTGAAATGCAAAGTTCGTATGGAGAAGTTGAGAATTAAGGGAATGTCATACACGATGTGCTCAGGGAAGTTCTCAATTGACAAAGAGATGGCAGAAACACAGCATGGGACAACAGTGGTTAAAGTCAAGTATGAAGGTGCTGGAGCTCCATGTAAAGTTCCCATAGAAATAAGAGATGTGAACAAGGAAAAAGTGGTAGGGCGTGTCATCTCATCTACCCCTTTTGCTGAGAATACCAACAGTGTAACCAACATAGAGCTGGAACCCCCCTTCGGGGACAGCTACATAGTAATAGGTGTTGGAGACAGTGCATTAACACTCCATTGGTTCAGGAAAGGGAGTTCCATTGGCAAGATGTTCGAGTCCACATACAGAGGTGCAAAGCGAATGGCCATTCTAGGTGAAACAGCTTGGGATTTTGGTTCTGTTGGTGGATTGCTCACATCATTGGGAAAGGCCGTACACCAGGTTTTTGGTAGTGTGTACACAACCATGTTTGGAGGAGTCTCATGGATGGTTAGGATCCTAATTGGGTTCCTAGTGTTATGGATTGGTACGAACTCGAGAAACACCTCAATGGCAATGACGTGCATAGCTGTTGGAGGAATCACACTGTTTCTGGGTTTCACAGTTCAAGCA
>DV4/CYD14/PHILIPPINES/469/2012
TTTCACCTGTCAACAAGAGATGGCGAACCCCTCATGATAGTGGCAAAACACGAAAGGGGGAGACCTCTCTTGTTTAAGACAACAGAAGGAATCAACAAATGTACCCTTATTGCTATGGACCTGGGTGAAATGTGCGAAGATACTGTCACGTATAAGTGTCCTCTACTGGTTAACACCGAACCTGAAGACATTGATTGCTGGTGCAATCTCACGTCCACCTGGGTCATGTACGGGACATGTACCCAGAACGGGGAACGGAGGCGAGAGAAGCGCTCAGTAGCTTTAACACCACATTCAGGAATGGGATTGGAAACAAGAGCTGAGACATGGATGTCATCGGAAGGGGCTTGGAAACATGCTCAGAGAGTAGAAAGCTGGATACTCAGAAACCCAGGATTCGCGCTCTTGGCAGGATTTATGGCTTACATGATTGGGCAGACAGGAATCCAGCGAACTGTTTTCTTTGTCCTGATGATGTTAGTCGCCCCATCCTACGGAATGCGATGCGTAGGGGTAGGGAACAGAGACTTTGTGGAAGGAGTCTCGGGTGGAGCATGGGTCGACTTGGTGCTAGAACATGGAGGATGCGTCACAACCATGGCCCAGGGAAAACCAACCTTGGATTTTGAATTGACCAAGACAACAGCCAAGGAAGTGGCTCTGTTAAGAACCTATTGCATTGAAGCCTCGATATCAAACATAACCACGGCAACAAGATGTCCAACGCAAGGAGAGCCTTATCTCAAAGAGGAGCAAGACCAACAGTACATTTGCCGGAGAGACGTGGTAGACAGAGGGTGGGGCAATGGCTGTGGCTTATTTGGAAAAGGAGGAGTTGTGACATGTGCGAAGTTTTTATGCTCGGGGAAGATAACAGGCAATCTGGTCCAAATTGAAAACCTTGAATACACAGTAGTAGTAACAGTCCACAATGGAGACACCCATGCAGTAGGAAATGACACATCCAATCATGGAGTGACAACCACGATAACTCCTAGGTCACCATCGGTAGAAGTCAAATTGCCGGACTATGGAGAACTAACACTCGATTGCGAACCCAGGTCCGGAATTGATTTTAATGAAATGATCTTGATGAAAATGAAAAAGAAAACGTGGCTTGTGCATAAGCAATGGTTCTTAGACCTACCTCTACCATGGACAGCAGGAGCAGACACATCAGAAGTTCATTGGAATCATAAGGAGAGAATGGTGACATTCAAGGTTCCTCATGCTAAGAGACAGGATGTGACAGTGCTAGGATCTCAGGAGGGAGCCATGCATTCTGCCCTCGCCGGAGCCACAGAAGTGGATTCTGGTGATGGAAATCACATGTTTGCAGGACATCTCAAGTGCAAAGTTCGCATGGAGAAATTGAGAATTAAAGGAATGTCATACACGATGTGTTCAGGAAAGTTCTCAATTGACAAAGAGATGGCAGAAACACAGCATGGAACAACAGTGGTGAAAGTCAAGTATGAAGGCGCTGGAGCTCCGTGTAAAGTCCCCATAGAGATAAGAGATGTGAACAAGGAAAAAGTGGTCGGGCGTATCATCTCATCTACCCCTTTTGCTGAAAATACCAACAGTGTAACAAACATAGAATTAGAACCCCCTTTTGGGGACAGTTACATAGTGATAGGTGTTGGAGAGAGTGCATTAACACTCCATTGGTTCAGAAAAGGGAGCTCTATTGGCAAGATGTTTGAGTCCACATACAGAGGTGCAAAACGAATGGCCATTCTAGGTGAAACAGCTTGGGATTTTGGTTCTGTTGGTGGACTGTTCACATCATTGGGAAAGGCTGTACACCAGGTTTTTGGAAGTGTGTATACAACCATGTTTGGAGGGGTCTCATGGATGGTTAGAATCCTAATTGGGTTCTTAGTATTATGGATTGGCACGAATTCAAGAAACACTTCAATGGCAATGACGTGCATAGCTGTTGGAGGAATTACTCTGTTTCTAGGTTTCACAGTTCAAGCA
>DV4/CYD14/PHILIPPINES/470/2012
TTTCACCTGTCAACAAGAGATGGCGAACCCCTCATGATAGTGGCAAAACACGAAAGGGGGAGACCTCTCTTGTTTAAGACAACAGAAGGAATCAACAAATGTACCCTTATTGCTATGGACCTGGGTGAAATGTGCGAAGATACTGTCACGTATAAGTGTCCTCTACTGGTTAACACCGAACCTGAAGACATTGATTGCTGGTGCAATCTCACGTCCACCTGGGTCATGTACGGGACATGTACCCAGAACGGGGAACGGAGGCGAGAGAAGCGCTCAGTAGCTTTAACACCACATTCAGGAATGGGATTGGAAACAAGAGCTGAGACATGGATGTCATCGGAAGGGGCTTGGAAACATGCTCAGAGAGTAGAAAGCTGGATACTCAGAAACCCAGGATTCGCGCTCTTGGCAGGATTTATGGCTTACATGATTGGGCAGACAGGAATCCAGCGAACTGTTTTCTTTGTCCTGATGATGTTAGTCGCCCCATCCTACGGAATGCGATGCGTAGGGGTAGGGAACAGAGACTTTGTGGAAGGAGTCTCGGGTGGAGCATGGGTCGACTTGGTGCTAGAACATGGAGGATGCGTCACAACCATGGCCCAGGGAAAACCAACCTTGGATTTTGAATTGACCAAGACAACAGCCAAGGAAGTGGCTCTGTTAAGAACCTATTGCATTGAAGCCTCGATATCAAACATAACCACGGCAACAAGATGTCCAACGCAAGGAGAGCCTTATCTCAAAGAGGAGCAAGACCAACAGTACATTTGCCGGAGAGACGTGGTAGACAGAGGGTGGGGCAATGGCTGTGGCTTATTTGGAAAAGGAGGAGTTGTGACATGTGCGAAGTTTTTATGCTCGGGGAAGATAACAGGCAATCTGGTCCAAATTGAAAACCTTGAATACACAGTAGTAGTAACAGTCCACAATGGAGACACCCATGCAGTAGGAAATGACACATCCAATCATGGAGTGACAACCACGATAACTCCTAGGTCACCATCGGTAGAAGTCAAATTGCCGGACTATGGAGAACTAACACTCGATTGCGAACCCAGGTCCGGAATTGATTTTAATGAAATGATCTTGATGAAAATGAAAAAGAAAACGTGGCTTGTGCATAAGCAATGGTTCTTAGACCTACCTCTACCATGGACAGCAGGAGCAGACACATCAGAAGTTCATTGGAATCATAAGGAGAGAATGGTGACATTCAAGGTTCCTCATGCTAAGAGACAGGATGTGACAGTGCTAGGATCTCAGGAGGGAGCCATGCATTCTGCCCTCGCCGGAGCCACAGAAGTGGATTCTGGTGATGGAAATCACATGTTTGCAGGACATCTCAAGTGCAAAGTCCGCATGGAGAAATTGAGAATTAAAGGAATGTCATACACGATGTGTTCAGGAAAGTTCTCAATTGACAAAGAGATGGCAGAAACACAGCATGGAACAACAGTGGTGAAAGTCAAGTATGAAGGCGCTGGAGCTCCGTGTAAAGTCCCCATAGAGATAAGAGATGTGAACAAGGAAAAAGTGGTCGGGCGTATCATCTCATCTACCCCTTTTGCTGAAAATACCAACAGTGTAACAAACATAGAATTAGAACCCCCTTTTGGGGACAGTTACATAGTGATAGGTGTTGGAGAGAGTGCATTAACACTCCATTGGTTCAGAAAAGGGAGCTCTATTGGCAAGATGTTTGAGTCCACATACAGAGGTGCAAAACGAATGGCCATTCTAGGTGAAACAGCTTGGGATTTTGGTTCTGTTGGTGGACTGTTCACATCATTGGGAAAGGCTGTACACCAGGTTTTTGGAAGTGTGTATACAACCATGTTTGGAGGGGTCTCATGGATGGTTAGAATCCTAATTGGGTTCTTAGTATTATGGATTGGCACGAATTCAAGAAACACTTCAATGGCAATGACGTGCATAGCTGTTGGAGGAATTACTCTGTTTCTAGGTTTCACAGTTCAAGCA
>DV4/CYD15/PUERTORICO/572/2012
TTTCACTTGTCAACAAGAGATGGCGAACCCCTCATGATAGTGGCAAAACATGAAAGGGGGAGACCTCTCTTGTTTAAGACAACAGAGGGGATCAACAAATGCACTCTCATTGCCATGGACTTGGGTGAAATGTGTGAGGACACTGTCACGTATAAATGCCCCCTACTGGTCAATACTGAACCTGAAGACATTGATTGCTGGTGCAACCTCACGTCTACCTGGGTCATGTATGGGACATGCACCCAGAGCGGAGAACGGAGACGAGAGAAGCGCTCAGTAGCTTTGACACCACATTCAGGAATGGGACTGGAAACAAGAGCTGAGACATGGATGTCATCGGAAGGGGCTTGGAAGCATGCTCAGAGAGTAGAGAGCTGGATACTCAGAAACCCAGGATTTGCGCTCTTGGCAGGATTTATGGCTTACATGATTGGGCAAACAGGAATCCAGCGAACTGTCTTCTTTGTCCTAATGATGCTGGTCGCCCCATCCTACGGAATGCGATGCGTAGGAGTAGGAAACAGAGACTTTGTGGAAGGAGTCTCAGGTGGAGCATGGGTCGACCTGGTGCTAGAACATGGAGGATGCGTCACAACCATGGCCCAGGGAAAACCAACCTTAGATTTTGAACTGACTAAGACAACAGCTAAGGAAGTGGCTCTGTTAAGAACCTATTGTATTGAAGCCTCAATATCAAACATAACTACGGCAACAAGATGTCCAACGCAAGGAGAGCCTTATCTGAAAGAGGAACAGGACCAACAGTACATCTGCCGGAGAGATTTAGTAGACAGAGGATGGGGTAATGGCTGTGGCTTGTTTGGAAAAGGAGGAGTTGTGACATGTGCGAAGTTTTCATGTTCGGGGAAGATAACAGGCAATCTGGTCCAAATTGAGAACCTTGAATACACAGTGGTTGTAACAGTCCACAATGGAGACACCCATGCAGTAGGGAATGACACATCCAATCATGGAGTTACAGCCACGATAACTCCCAGGTCACCATCGGTAGAAGTCGAATTGCCGGACTATGGAGAACTAACACTCGATTGTGAACCCAGGTCTGGAATTGACTTTAATGAGATGATCCTAATGAAAATGAAAAAGAAAACATGGCTTGTGCACAAGCAATGGTTTTTGGACCTGCCTCTTCCATGGACAGCAGGAGCAGACACATCAGAGGTTCACTGGAATTACAAAGAAAGAATGGTGACATTTAAGGTTCCTCATGCTAAGAGACAGGATGTGACAGTGCTGGGATCTCAGGAAGGAGCCATGCATTCAGCCCTCGCTGGAGCCACAGAAGTGGACTCCGGTGATGGAAATCACATGTTTGCAGGACATCTCAAGTGCAAAGTCCGTATGGAGAAATTGAGAATCAAAGGAATGTCATACACGATGTGTTCAGGAAAGTTTTCAATTGACAAAGAGATGGCAGAAACACAGCATGGGACAACAGTGGTGAAAGTCAAGTATGAAGGTGCTGGAGCTCCGTGTAAAGTCCCCATAGAGATAAGAGATGTAAACAAGGAAAAAGTGATTGGGCGCGTTATCTCAGCCATCCCTTTGGCTGAGAACACCAACAGTGTAACCAACATAGAATTAGAACCCCCCTTTGGGGACAGCTACATAGTGATAGGTGTTGGAAACAGCGCATTAACACTCCATTGGTTTAGGAAAGGGAGTTCCATTGGCAAGATGTTCGAGTCCACATATAGAGGTGCAAAACGAATGGCCATTCTAGGTGAGACGGCTTGGGATTTTGGTTCCGTTGGTGGACTGTTCACATCATTGGGAAAGGCTGTGCACCAGGTTTTCGGAAGTGTGTATACAACCATGTTTGGAGGAGTCTCATGGATGATTAGAATCTTAATTGGGTTCTTAGTGTTGTGGATTGGCACGAACTCAAGGAACACTTCAATGGCCATGACGTGCATAGCTGTCGGAGGAATCACTCTGTTCTTGGGCTTCACAGTTCAAGCG
>DV4/CYD14/THAILAND/114/2013
TTTCACTTGTCAACGAGAGATGGTGAACCCCTCATGATAGTGGCGAAACACGAAAGGGGGAGACCCCTCTTGTTTAAGACAACAGAGGGAATCAATAAGTGCACTCTTATTGCCATGGACCTGGGTGAGATGTGCGAGGACACCGTCACGTACAAATGCCCCTTATTGGTCAATACCGAACCCGAAGACATTGATTGCTGGTGCAATCTCACGTCTGCCTGGGTTATGTATGGGACATGCACCCAAAGTGGAGAACGAAGGCGTGAGAAGCGCTCAGTAGCTCTAACACCACATTCAGGGATGGGATTGGAAACAAGGGCTGAAACATGGATGTCATCGGAAGGAGCTTGGAAACACGCCCAGAGGGTAGAGAGTTGGATACTCAGAAACCCAGGATTCGCGCTCTTGGCAGGGTTTATGGCCTACATGATCGGGCAAACAGGAATCCAGCGAACAGTCTTTTTCATTCTAATGATGCTGGTTGCCCCATCTTACGGAATGCGATGCGTAGGAGTAGGGAACAGAGATTTTGTAGAAGGAGTCTCAGGTGGAGCATGGGTCGATCTGGTGTTAGAACATGGAGGATGTGTTACAACCATGGCCCAGGGAAAACCAACCCTGGATTTTGAACTGATCAAGACAACAGCCAAGGAAGTGGCTCTGCTAAGAACCTATTGCATTGAAGCTTCCATATCAAACATAACCACGGCAACAAGATGTCCAACGCAAGGAGAGCCTTACCTCAAAGAGGAACAAGATCAACAGTACATCTGCCGGAGAGACATGGTAGATAGAGGGTGGGGTAACGGCTGTGGCTTGTTCGGGAAAGGAGGAGTTGTGACATGTGCGAAGTTTTCATGTTCGGGGAAGATAACGGGCAACCTAGTCCAAATTGAGAACCTTGAATACACAGTGGTTGTGACAGTCCACAATGGAGACACCCATGCTGTAGGAAATGACTCATCCAACCACGGAGTGACAGCTACGATAACCCCCAGGTCACCATCGGTTGAAGTTAAATTGCCGGACTATGGAGAACTGACACTTGACTGTGAACCTAGGTCCGGAATTGACTTTAATGAGATGATCCTGATGAAAATGAAAACGAAAACGTGGCTCGTGCATAAGCAATGGTTTTTGGATTTACCTCTACCATGGACAGCAGGAGCAGACACGTTAGAAGTTCACTGGAATCACAAAGAGAGAATGGTGACATTCAAGGTTCCTCATGCCAAGAGACAGGATGTGACAGTGCTAGGATCCCAGGAAGGAGCCATGCATTCAGCCCTCGCCGGAGCCACAGAAGTGGATTCCGGTGACGGAAACCACATGTTTGCAGGACACTTAAAGTGTAAAGTTCGTATGGAAAAGTTGAGGATCAAGGGAATGTCATACACGATGTGCTCAGGAAAGTTCTCAATTGATAAAGAGATGGCAGAAACACAGCATGGAACAACAGTGGTAAAGGTCAAGTATGAGGGTACTGGAGCTCCATGTAAAGTTCCCATAGAGATAAGAGATGTGAACAAGGAAAAAGTGGTTGGGCGCATCATCTCATCTACCCCTTTTGCTGAGAATACCAACAGTGTGACCAATATAGAATTGGAACCTCCTTTTGGGGATAGCTACATAGTGATAGGTGTGGGAGAGAGTGCATTAACACTCCATTGGTTCAGGAAAGGGAGCTCCATTGGTAAGATGTTTGAGTCCACGTACAGAGGTGCAAAGCGCATGGCCATTCTAGGTGAAACAGCTTGGGATTTTGGTTCCGTTGGTGGACTGCTCACGTCATTAGGAAAGGCCGTACACCAGGTCTTTGGCAGTGTGTATACAACTATGTTTGGAGGAGTCTCATGGATGGTCAGAATCCTAATCGGGCTCTTAGTGTTGTGGATTGGCACGAACTCAAGAAACACTTCAATGGCTATGTCGTGCATAGCTGTTGGAGGAATTACCCTGTTTCTGGGTTTTACAGTCCATGCA
>DV4/CYD14/THAILAND/471/2012
TTTCACTTGTCAACGAGAGATGGTGAACCCCTCATGATAGTGGCGAAACACGAAAGGGGGAGACCTCTCTTGTTTAAGACAACAGAAGGAATCAATAAGTGCACTCTCATTGCCATGGACCTGGGTGAGATGTGTGAGGACACCGTCACGTATAAATGCCCCTTACTGGTCAATACCGAACCCGAAGACATTGATTGCTGGTGCAATCTCACGTCTGCCTGGGTTATGTATGGGACATGCACCCAAAGTGGAGAACGAAGGCGAGAGAAGCGCTCAGTAGCTCTAACACCACATTCAGGAATGGGATTGGAAACAAGGGCTGAAACATGGATGTCATCGGAAGGAGCTTGGAAACACGCCCAGAGGGTAGAGAGTTGGATACTCAGAAACCCAGGATTCGCGCTCTTGGCAGGGTTTATGGCCTACATGATTGGGCAAACAGGAATCCAGCGAACAGTTTTCTTCATTCTAATGATGTTGGTCGCCCCATCTTACGGAATGCGATGCGTAGGAGTAGGGAACAGAGACTTTGTAGAAGGAGTCTCAGGTGGAGCATGGGTCGATCTGGTGCTAGAACATGGAGGATGTGTCACAACCATGGCCCAGGGAAAGCCAACCTTGGATTTTGAACTGATCAAGACAACAGCCAAGGAAGTGGCCCTGTTAAGAACCTATTGCATTGAAGCTTCCATATCAAACATAACCACAGCAACAAGATGTCCAACGCAAGGAGAGCCTTACCTTAAAGAGGAACAAGATCAACAGTACATTTGCCGGAGAGACATGGTAGATAGAGGGTGGGGCAACGGCTGTGGCTTGTTTGGGAAGGGAGGAGTTGTGACATGTGCGAAGTTTTCATGCTTGGGGAAGACAACAGGCAACTTAGTCCAAATTGAGAACCTTGAATACACAGTGGTTGTGACAGTCCACAATGGAGACACCCACGCTGTAGGAAATGACACATCTAACCATGGAGTGACAGCCACGATAACCCCCAGGTCACCATCGGTTGAAGTTAAATTACCGGACTATGGAGAATTGACACTTGACTGTGAACCTAGGTCCGGAATTGACTTTAATGAGATGATTCTGATGAAAATGAAAACGAAAACGTGGCTCGTGCATAAGCAATGGTTTTTGGATCTACCTCTACCATGGACAACAGGAGCAGACACGCTAGAAGTTCACTGGAATCACAAAGAGAGAATGGTGACATTCAAGGTTCCTCACGCCAAGAGACAGGATGTGACAGTGCTAGGATCTCAGGAAGGAGCCATGCATTCAGCCCTCGCCGGAGCCACAGAAGTGGATTCCGGTGATGGAAACCATATGTTTGCAGGACACTTAAAGTGTAAAGTTCGTATGGAAAAGTTGAGGATCAAGGGAATGTCATACACGATGTGCTCAGGAAAGTTCTCAATTGATAAAGAGATGGCAGAAACACAGCATGGAACAACAGTGGTAAAGGTCAAGTATGAGGGTACTGGAGCTCCATGTAAAGTTCCCATAGAGATAAGAGATGTGAACAAGGAAAAAGTGGTTGGGCGCATCATCTCATCCACCCCTTTTGCTGAGAATACCAACAGTGTGACCAATATAGAATTGGAACCTCCTTTTGGGGATAGCTACATAGTGATAGGTGTGGGAGACAGTGCATTAACACTCCATTGGTTCAGGAAAGGGAGCTCCATTGGCAAGATGTTTGAGTCCACATACAGAGGTGCAAAGCGCATGGCCATTCTAGGTGAAACAGCTTGGGATTTTGGTTCCGTTGGTGGACTGCTCACGTCATTAGGAAAGGCTATACACCAGGTTTTTGGCAGTGTGTACACAACTATGTTTGGAGGAGTCTCATGGATGGTTAGAATCCTAATCGGACTCTTAGTGTTGTGGATTGGTACGAATTCAAGAAACACTTCAATGGCCATGTCATGCATAGCTGTTGGAGGAATCACTCTGTTTCTGGGCTTCACAGTCCATGCA
>DV4/CYD14/VIETNAM/115/2012
TTCCACTTGTCAACGAGAGATGGAGAACCCCTCATGATAGTGGCGAAACACGAAAGGGGGAGACCTCTCTTGTTCAAGACAACAGAAGGAATCAATAAGTGCACTCTCATTGCCATGGACCTGGGTGAGATGTGCGAGGACACCGTCACGTACAAATGCCCCTTACTGGTCAACACCGAACCCGAAGACATTGACTGCTGGTGCAATCTCACGTCTGCTTGGGTTATGTATGGGACATGCACCCAAAGTGGAGAACGAAGACGAGAGAAGCGCTCAGTAGCTCTAACACCACATTCAGGAATGGGATTGGAAACAAGGGCTGAAACATGGATGTCATCGGAAGGAGCCTGGAAACACGCCCAGAGGGTAGAGAGTTGGATACTCAGAAACCCAGGATTCGCGCTCTTGGCAGGGTTTATGGCCTATATGATCGGGCAAACAGGAATCCAGCGAACAGTCTTTTTCATTCTAATGATGCTGGTCGCCCCATCTTACGGAATGCGATGCGTGGGAGTGGGGAACAGAGACTTTGTGGAAGGAGTCTCAGGTGGAGCATGGGTCGATCTGGTGTTAGAACATGGAGGATGTGTCACAACCATGGCCCAGGGAAAGCCAACCTTGGATTTTGAACTGATCAAGACAACAGCCAAGGAAGTGGCTCTATTAAGAACCTATTGCATTGAAGCTTCCATATCAAACATAACCACGGCAACAAGATGTCCAACGCAAGGAGAGCCTTACCTCAAAGAGGAACAAGATCAACAGTACATCTGCCGGAGAGATATGGTAGATAGAGGGTGGGGCAACGGCTGCGGCTTGTTTGGGAAAGGAGGAGTTGTGACATGTGCGAAGTTTTCATGCTCAGGAAAAATAACGGGCAATTTAGTCCAAATTGAAAATCTTGAATACACAGTGGCTGTGACAGTCCACAATGGGGACACCCATGCTGTAGGAAACGACTCATCCAACCACGGAGAGACAGCTACGATAACCCCCAGGTCACCATCGGTTGAAGTTAAATTACCAGACTATGGAGAATTGACACTTGACTGTGAACCTAGGTCCGGAATTGACTTTAATGAGATGATCCTGATGAAAATGAAGACGAAAACGTGGCTCGTGCACAAGCAATGGTTCTTAGACCTACCTCTACCATGGACAGCCGGAGCAGACACGTCAGAAGTTCACTGGAATCACAAAGAGAGAATGGTGACATTCAAGGTCCCTCATGCCAAGAGACAGGATGTGACAGTGCTAGGATCTCAAGAAGGGGCCATGCATTCAGCCCTCGCCGGAGCCACAGAAGTGGACTCCGGTGATGGAAACCATATGTTTGCAGGACACTTAAAATGTAAAGTTCGTATGGAAAAGTTGAGGATCAAGGGAATGTCATACACGATGTGCTCAGGAAAGTTCTCAATTGATAAAGAGATGGCAGAAACACAGCATGGAACAACAGTGGTAAAGGTCAAGTATGAGGGTACTGGAGCTCCATGTAAAGTTCCCATAGAGATAAGAGATGTGAACAAGGGAAAAGTGGTTGGGCGCATCATCTCATCCACCCCTTTTGCTGAGAATACCAACAGTGTAACCAATATAGAATTGGAACCTCCTTTTGGGGATAGCTACATAGTGATAGGTGTGGGAGACAGTGCATTAACACTCCATTGGTTCAGAAAAGGGAGCTCCATTGGTAAGATGTTTGAGTCCACATACAGAGGTGCAAAGCGCATGGCCATTCTAGGTGAAACAGCTTGGGATTTTGGTTCTGTTGGTGGACTGTTCACGTCATTAGGAAAGGCTGTACATCAGGTTTTTGGCAGTGTGTATACAACTATGTTTGGTGGAGTCTCATGGATGGTCAGAATCCTAATCGGGCTCTTAGTGTTGTGGATTGGCACGAATTCAAGAAACACTTCAATGGCAATGTCGTGCATAGCCGTTGGAGGAATCACCCTGTTTCTGGGCTTCACAGTTCATGCA
>DV4/CYD14/VIETNAM/116/2013
TTCCACTTGTCAACGAGAGATGGAGAACCCCTCATGATAGTGGCGAAACACGAAAGAGGGAGACCTCTCTTGTTCAAGACAACAGAAGGAATCAACAAGTGCACTCTCATTGCCATGGACCTGGGTGAGATGTGCGAGGACACCGTTACGTATAAATGCCCCTTACTGGTCAACACTGAACCTGAAGACATTGACTGCTGGTGCAATCTCACGTCTGCCTGGGTTATGTATGGGACGTGCACCCAAAGTGGAGAACGAAGACGAGAGAAGCGCTCAGTAGCTCTAACACCACATTCAGGAATGGGATTGGAAACAAGGGCTGAAACATGGATGTCATCGGAAGGAGCTTGGAAACACGCTCAGAGGGTAGAGAGTTGGATACTCAGAAACCCAGGATTCGCGCTCTTGGCAGGGTTTATGGCCTACATGATCGGGCAAACAGGAATCCAGCGAACAGTCTTCTTTATTCTAATGATGCTGGTCGCCCCATCTTACGGAATGCGATGCGTGGGAGTGGGGAACAGAGACTTTGTGGAAGGAGTCTCAGGTGGAGCATGGGTCGATCTGGTGCTAGAACATGGAGGATGTGTCACAACCATGGCCCAGGGAAAGCCAACCTTGGATTTTGAACTGATCAAGACAACAGCCAAGGAAGTGGCTCTATTAAGAACCTATTGCATTGAAGCTTCCATATCAAACATAACCACGGCAACAAGATGTCCAACGCAAGGAGAGCCTTACCTCAAAGAGGAACAAGATCAACAGTACATCTGCCGGAGAGATGTGGTAGATAGAGGGTGGGGCAACGGCTGTGGCTTGTTTGGGAAAGGAGGAGTTGTGACATGTGCGAAGTTTTCATGCTCGGGAAAAATAACGGGCAATTTAGTCCAAATTGAAAACCTTGAATACACGGTGGTTGTGACAGTCCACAATGGAGACACCCATGCTGTAGGAAACGACACATCCAACCACGGAGAGACAGCTACAATAACCCCTAGGTCACCATCGGTTGAAGTTAAATTACCAGACTATGGAGAATTGACACTTGACTGTGAACCTAGATCCGGAATTGACTTTAATGAGATGATTCTGATGAAAATGAAAACGAAAACGTGGCTCGTGCACAAGCAATGGTTCTTGGATCTACCTCTACCATGGACAGCCGGAGCAGACACGTCAGAAGTTCACTGGAATCACAAAGAGAGAATGGTGACATTCAAGGTTCCTCATGCTAAGAGACAGGATGTGACAGTGTTAGGATCTCAAGAAGGGGCCATGCATTCAGCCCTCGCCGGAGCCACAGAAGTGGATTCCGGTGATGGAAACCATATGTTTGCAGGACACTTAAAATGTAAAGTTCGCATGGAAAAGTTGAGGATCAAGGGAATGTCATACACGATGTGCTCAGGAAAGTTCTCAATTGATAAAGAGATGGCAGAAACACAGCATGGAACAACAGTGGTAAAGGTCAAGTATGAGGGTACTGGAGCTCCATGTAAAGTTCCCATAGAGATAAGAGATGTGAACAAGGAAAAAGTGGTTGGGCGCATCATCTCATCCACCCCTTTTGCTGAGAATACCAACAGTGTGACCAATATAGAATTGGAACCTCCTTTTGGGGATAGCTACATAGTGATAGGTGTGGGAGACAGTGCATTAACACTCCATTGGTTCAGAAAAGGGAGCTCCATTGGTAAGATGTTTGAGTCCACATACAGAGGTGCAAAGCGCATGGCCATTCTAGGTGAAACAGCTTGGGATTTTGGTTCTGTTGGTGGACTGCTCACGTCACTAGGAAAGGCTGTACACCAGGTTTTTGGCAGTGTGTATACAACTATGTTTGGAGGAGTCTCATGGATGGTCAGAATCCTAATCGGGCTCTTAGTGTTGTGGATTGGCACGAATTCAAGAAACACTTCAATGGCTATGTCGTGCATAGCTGTTGGAGGAATCACCCTGTTCCTGGGCTTCACAGTTCATGCA
>DV4/CYD14/VIETNAM/117/2013
TTCCACTTGTCAACGAGAGATGGAGAACCCCTCATGATAGTGGCGAAACACGAAAGGGGGAGACCTCTCTTGTTCAAGACAACAGAAGGAATCAATAAGTGCACTCTCATTGCCATGGACCTGGGTGAGATGTGCGAGGACACCGTCACGTACAAATGCCCCTTACTGGTCAACACCGAACCCGAAGACATTGACTGCTGGTGCAATCTCACGTCTGCTTGGGTTATGTATGGGACATGCACCCAAAGTGGAGAACGAAGACGAGAGAAGCGCTCAGTAGCTCTAACACCACATTCAGGAATGGGATTGGAAACAAGGGCTGAAACATGGATGTCATCGGAAGGAGCCTGGAAACACGCCCAGAGGGTAGAGAGTTGGATACTCAGAAACCCAGGATTCGCGCTCTTGGCAGGGTTTATGGCCTATATGATCGGGCAAACAGGAATCCAGCGAACAGTCTTTTTCATTCTAATGATGCTGGTCGCCCCATCTTACGGAATGCGATGCGTGGGAGTGGGGAACAGAGACTTTGTGGAAGGAGTCTCAGGTGGAGCATGGGTCGATCTGGTGTTAGAACATGGAGGATGTGTCACAACCATGGCCCAGGGAAAGCCAACCTTGGATTTTGAACTGATCAAGACAACAGCCAAGGAAGTGGCTCTATTAAGAACCTATTGCATTGAAGCTTCCATATCAAACATAACCACGGCAACAAGATGTCCAACGCAAGGAGAGCCTTACCTCAAAGAGGAACAAGATCAACAGTACATCTGCCGGAGAGATATGGTAGATAGAGGGTGGGGCAACGGCTGCGGCTTGTTTGGGAAAGGAGGAGTTGTGACATGTGCGAAGTTTTCATGCTCAGGAAAAATAACGGGCAATTTAGTCCAAATTGAAAATCTTGAATACACAGTGGCTGTGACAGTCCACAATGGGGACACCCATGCTGTAGGAAACGACTCATCCAACCACGGAGAGACAGCTACGATAACCCCCAGGTCACCATCGGTTGAAGTTAAATTACCAGACTATGGAGAATTGACACTTGACTGTGAACCTAGGTCCGGAATTGACTTCAATGAGATGATCCTGATGAAAATGAAGACGAAAACGTGGCTCGTGCACAAGCAATGGTTCTTAGACCTACCTCTACCATGGACAGCCGGAGCAGACACGTCAGAAGTTCACTGGAATCACAAAGAGAGAATGGTGACATTCAAGGTCCCTCATGCCAAGAGACAGGATGTGACAGTGCTAGGATCTCAAGAAGGGGCCATGCATTCAGCCCTCGCCGGAGCCACAGAAGTGGACTCCGGTGATGGAAACCATATGTTTGCAGGACACTTAAAATGTAAAATTCGTATGGAAAAGTTGAGGATCAAGGGAATGTCATACACGATGTGCTCAGGAAAGTTCTCAATTGATAAAGAGATGGCAGAAACACAGCATGGAACAACAGTGGTAAAGGTCAAGTATGAGGGTACTGGAGCTCCATGTAAAGTTCCCATAGAGATAAGAGATGTGAACAAGGAAAAAGTGGTTGGGCGCATCATCTCATCCACCCCTTTTGCTGAGAATACCAACAGTGTGACCAATATAGAATTGGAACCTCCTTTTGGGGATAGCTACATAGTGATAGGTGTGGGAGACAGTGCATTAACACTCCATTGGTTCAGAAAAGGGAGCTCCATTGGTAAGATGTTTGAGTCCACATACAGAGGTGCAAAGCGCATGGCCATTCTAGGTGAAACAGCTTGGGATTTTGGTTCTGTTGGTGGACTGTTCACGTCATTAGGAAAGGCTGTACATCAGGTTTTTGGCAGTGTGTATACAACTATGTTTGGTGGAGTCTCATGGATGGTCAGAATCCTAATCGGGCTCTTAGTGTTGTGGATTGGCACGAATTCAAGAAACACTTCAATGGCAATGTCGTGCATAGCTGTTGGAGGAATCACCCTGTTTCTGGGCTTCACAGTTCATGCA
>DV4/CYD14/VIETNAM/118/2013
TTCCACTTGTCAACGAGAGATGGAGAACCCCTCATGATAGTGGCGAAACACGAAAGAGGGAGACCTCTCTTGTTCAAGACAACAGAAGGAATCAATAAGTGCACTCTCATTGCCATGGACCTGGGTGAGATGTGCGAGGACACCGTTACGTATAAATGCCCCTTACTGGTCAACACCGAACCTGAAGACATTGACTGCTGGTGCAATCTCACGTCTGCCTGGGTTATGTATGGGACGTGCACCCAAAGTGGAGAACGAAGACGAGAGAAGCGCTCAGTAGCTCTAACACCACATTCAGGAATGGGATTGGAAACAAGGGCTGAAACATGGATGTCATCGGAAGGAGCTTGGAAACACGCTCAGAGGGTAGAGAGTTGGATACTCAGAAACCCAGGATTCGCGCTCTTGGCAGGGTTTATGGCCTATATGATCGGGCAAACAGGAATCCAGCGAACAGTCTTCTTCATTCTAATGATGCTGGTCGCCCCATCTTACGGAATGCGATGCGTGGGAGTGGGGAACAGAGACTTTGTGGAAGGAGTCTCAGGTGGAGCATGGGTCGATCTGGTGCTAGAACATGGAGGATGTGTCACAACCATGGCCCAGGGAAAGCCAACCTTGGATTTTGAACTGATCAAGACAACAGCCAAGGAAGTGGCTCTATTAAGAACCTATTGCATTGAAGCTTCCATATCAAACATAACCACGGCAACAAGATGTCCAACGCAAGGAGAACCTTACCTCAAAGAGGAACAAGATCAACAGTACATCTGCCGGAGAGATGTGGTAGATAGAGGGTGGGGCAACGGCTGTGGCTTGTTTGGGAAAGGAGGAGTTGTGACATGTGCGAAGTTTTCATGCTCGGGAAAAATAACGGGCAACTTAGTCCAAATTGAAAACCTTGAATACACGGTGGTTGTGACAGTCCACAATGGAGACACCCATGCTGTAGGAAACGACACATCCAACCACGGAGAGACAGCTACAATAACCCCTAGGTCACCATCGGTTGAAGTTAAATTACCAGACTATGGAGAATTGACACTTGACTGTGAACCTAGATCCGGAATTGACTTCAATGAGATGATCCTGATGAAAATGAAAACGAAAACGTGGCTCGTGCACAAGCAATGGTTCTTGGATCTACCTCTACCATGGACAGCCGGAGCAGACACGTCAGAAGTTCACTGGAATCACAAAGAGAGAATGGTGACATTCAAGGTTCCTCATGCCAAGAGACAGGATGTGACAGTGCTAGGATCTCAAGAAGGGGCCATGCATTCAGCCCTCGCCGGAGCCACAGAAGTGGATTCCGGTGATGGAAACCATATGTTTGCAGGACACTTAAAATGTAAAGTTCGCATGGAAAAGTTGAGGATCAAGGGAATGTCATACACGATGTGCTCAGGAAAGTTCTCAATTGATAAAGAGATGGCAGAAACACAGCATGGAACAACAGTGGTAAAGGTCAAATATGAGGGTACTGGAGCTCCATGTAAAGTTCCCATAGAGATAAGAGATATGAACAAGGAAAAAGTAGTTGGACGCATCATCTCATCCACCCCTTTTGCTGAGAATACCAACAGTGTGACCAATATAGAATTGGAGCCTCCTTTTGGGGATAGCTACATAGTGATAGGTGTGGGAGACAGTGCATTAACACTCCATTGGTTCAGAAAAGGGAGCTCCATTGGCAAGATGTTTGAGTCCACATACAGAGGTGCAAAGCGCATGGCCATTCTAGGTGAAACAGCTTGGGATTTTGGTTCTGTTGGTGGACTGCTCACGTCACTAGGAAAGGCTGTACACCAGGTTTTTGGCAGTGTGTATACAACTATGTTTGGAGGAGTCTCATGGATGGTCAGAATCCTAATCGGGCTCTTAGTGTTGTGGATTGGCACGAATTCAAGAAACACTTCAATGGCTATGTCGTGCATAGCTGTTGGAGGAATCACCCTGTTCCTGGGCTTCACAGTTCATGCA
>DV4/CYD14/VIETNAM/119/2012
TTCCACTTGTCAACGAGAGATGGAGAACCCCTCATGATAGTGGCGAAACACGAAAGGGGGAGACCTCTCTTGTTCAAGACAACAGAAGGAATCAATAAGTGCACTCTCATTGCCATGGACCTGGGTGAGATGTGCGAGGATACCGTCACGTACAAATGCCCCTTACTGGTCAACACCGAACCCGAAGACATTGACTGCTGGTGCAATCTCACGTCTGCCTGGGTTATGTATGGGACATGCACCCAAAGTGGAGAACGAAGACGAGAGAAGCGCTCAGTAGCTCTAACACCACATTCAGGAATGGGATTGGAAACAAGGGCTGAAACATGGATGTCATCGGAAGGAGCCTGGAAACACGCCCAGAGGGTAGAGAGTTGGATACTCAGAAACCCAGGATTCGCGCTCTTGGCAGGGTTTATGGCCTATATGATCGGGCAAACAGGAATCCAGCGAACAGTCTTTTTCATTCTAATGATGCTGGTCGCCCCATCTTACGGAATGCGATGCGTGGGAGTGGGGAACAGAGACTTTGTGGAAGGAGTCTCAGGTGGAGCATGGGTCGATCTAGTGTTAGAACATGGAGGATGTGTCACAACCATGGCCCAGGGAAAGCCAACCTTGGATTTTGAACTGATCAAGACAACAGCCAAGGAAGTGGCTCTATTAAGAACCTATTGCATTGAAGCTTCCATATCAAACATAACCACGGCAACAAGATGTCCAACACAAGGAGAGCCTTACCTCAAAGAGGAACAAGATCAACAGTACATCTGCCGGAGAGATATGGTAGATAGAGGGTGGGGCAACGGCTGCGGCTTGTTTGGGAAAGGAGGAGTTGTGACATGTGCGAAGTTTTCATGCTCAGGAAAAATAACGGGCAATTTAGTCCAAATTGAAAATCTTGAATACACAGTGGCTGTGACAGTCCACAATGGGGACACTCATGCTGTAGGAAACGACTCATCCAACCACGGAGAGACAGCTACGATAACCCCCAGGTCACCATCAGTTGAAGTTAAATTACCAGACTATGGAGAATTGACACTTGACTGTGAACCTAGGTCCGGAATTGACTTTAATGAGATGATCCTGATGAAAATGAAGACGAAAACGTGGCTCGTGCACAAGCAATGGTTCTTAGACCTACCTCTACCATGGACAGCCGGAGCAGACACGTCAGAAGTTCACTGGAATCACAAAGAGAGAATGGTGACATTCAAGGTCCCTCATGCCAAGAGACAGGATGTGACAGTGCTAGGATCTCAAGAAGGGGCCATGCATTCAGCCCTCGCCGGAGCCACAGAAGTGGACTCCGGTGATGGAAACCATATGTTTGCAGGACACTTAAAATGTAAAGTTCGTATGGAAAAGTTGAGGATCAAGGGAATGTCATACACGATGTGCTCAGGAAAGTTCTCAATTGATAAAGAGATGGCAGAAACACAGCATGGAACAACAGTGGTAAAGGTCAAGTATGAGGGTACTGGAGCTCCATGTAAAGTTCCCATAGAGATAAGAGATGTGAACAAGGAAAAAGTGGTTGGGCGCATCATCTCATCCACCCCTTTTGCTGAGAATACCAACAGTGTGACCAATATAGAATTGGAACCTCCTTTTGGGGATAGCTACATAGTGATAGGTGTGGGAGACAGTGCATTAACACTCCATTGGTTCAGAAAAGGGAGCTCCATTGGTAAGATGTTTGAGTCCACATACAGAGGTGCAAAGCGCATGGCCATTCTAGGTGAAACAGCTTGGGATTTTGGTTCTGTTGGTGGACTGTTCACGTCATTAGGAAAGGCTGTACATCAGGTTTTTGGCAGTGTGTATACAACTATGTTTGGTGGAGTCTCATGGATGGTCAGAATCCTAATCGGGCTCTTAGTGTTGTGGATTGGCACGAATTCAAGAAACACTTCAATGGCAATGTCGTGCATAGCTGTTGGAGGAATCACCCTGTTTCTGGGCTTCACAGTTCATGCA
>DV4/CYD14/VIETNAM/120/2013
TTCCACTTGTCAACGAGAGATGGAGAACCCCTCATGATAGTGGCGAAACACGAAAGGGGGAGACCTCTCTTGTTCAAGACAACAGAAGGAATCAATAAGTGCACTCTCATTGCCATGGACCTGGGTGAGATGTGCGAGGACACCGTTACGTACAAATGCCCCTTACTGGTCAACACCGAACCTGAAGACATTGACTGCTGGTGCAATCTCACGTCTACCTGGGTTATGTATGGGACGTGCACCCAAAGTGGAGAACGAAGACGAGAGAAGCGCTCAGTAGCTCTAACACCACATTCAGGAATGGGATTGGAAACAAGGGCTGAAACATGGATGTCATCGGAAGGAGCTTGGAAACACGCTCAGAGGGTAGAGAGTTGGATACTCAGAAACCCAGGATTCGCGCTCTTGGCAGGGTTTATGGCCTACATGATCGGGCAAACAGGAATCCAGCGAACAGTCTTCTTCATTCTAATGATGCTGGTCGCCCCATCTTACGGAATGCGATGCGTGGGAGTGGGGAACAGAGACTTTGTGGAAGGAGTCTCAGGTGGAGCATGGGTCGATCTGGTGCTAGAACATGGAGGATGTGTCACAACCATGGCCCAGGGAAAGCCAACCTTGGATTTTGAATTGATCAAGACAACAGCCAAGGAAGTGGCTCTATTAAGAACCTATTGCATTGAAGCTTCCATATCAAACATAACCACGGCAACAAGATGTCCAACGCAAGGAGAGCCTTACCTCAAAGAGGAACAAGATCAACAGTACATCTGTCGGAGAGATGTGGTAGATAGAGGGTGGGGCAACGGCTGTGGCTTGTTTGGGAAAGGAGGAGTTGTGACATGTGCGAAGTTTTCATGCTCGGGAAAAATAACGGGCAACTTAGTCCAAATTGAAAACCTTGAATACACGGTGGTTGTGACAGTCCACAATGGAGACACCCATGCTGTAGGAAACGACACATCCAACCACGGAGAGACAGCTACGATAACCCCTAGGTCACCATCGGTTGAAGTTAAATTACCAGACTATGGAGAATTGACACTTGACTGTGAACCTAGGTCCGGAATTGACTTTAATGAGATGATTCTGATGAAAATGAAAACGAAAACGTGGCTCGTGCACAAGCAATGGTTCTTGGATCTACCTCTACCATGGACAGCCGGAGCAGACACGTCAGAAGTTCACTGGAATCACAAAGAGAGAATGGTGACATTCAAGGTTCCTCATGCCAAGAGACAGGATGTGACAGTGCTAGGATCTCAAGAAGGGGCCATGCATTCAGCCCTCGCCGGAGCCACAGAAGTGGATTCCGGTGATGGAAACCATATGTTTGCAGGACACTTGAAATGTAAAGTTCGCATGGAAAAGTTGAGGATCAAGGGAATGTCATACACGATGTGCTCAGGAAAATTCTCAATTGATAAAGAGATGGCAGAAACACAGCATGGAACAACAGTGGTAAAGGTCAAGTATGAGGGTACTGGAGCTCCATGTAAAGTTCCCATAGAGATAAGAGATGTGAACAAGGAAAAAGTGGTTGGGCGCATCATCTCATCCACCCCTTTTGCTGAGAATACCAACAGTGTGACCAATATAGAATTGGAACCTCCTTTTGGGGATAGCTACATAGTGATAGGTGTGGGAGACAGTGCATTAACACTCCATTGGTTCAGGAAAGGGAGCTCCATTGGTAAGATGTTTGAGTCCACATACAGAGGTGCAAAGCGCATGGCTATTTTAGGTGAAACAGCTTGGGATTTTGGTTCTGTTGGTGGACTGCTCACGTCACTAGGAAAGGCTGTACACCAGGTTTTTGGCAGTGTGTATACAACTATGTTTGGAGGAGTCTCATGGATGGTCAGAATCCTAATCGGGCTCTTAGTGTTGTGGATTGGCACGAATTCAAGAAACACTTCAATGGCTATGTCGTGCATAGCTGTTGGAGGAATCACCCTGTTCCTGGGCTTCACAGTTCATGCA
>DV4/CYD14/VIETNAM/121/2013
TTCCACTTGTCAACGAGAGATGGAGAACCCCTCATGATAGTGGCGAAACACGAAAGGGGGAGACCTCTCTTGTTCAAGACAACAGAAGGAATCAATAAGTGCACTCTCATTGCCATGGATCTGGGTGAGATGTGCGAGGACACCGTTACGTATAAATGCCCCTTACTGGTCAACACCGAACCTGAAGACATTGACTGCTGGTGCAATCTCACGTCTGCCTGGGTTATGTATGGGACGTGCACCCAAAGTGGAGAACGAAGACGAGAGAAGCGCTCAGTAGCTCTAACACCACATTCAGGAATGGGATTGGAAACAAGGGCTGAAACATGGATGTCATCGGAAGGAGCTTGGAAACACGCCCAGAGGGTAGAGAGTTGGATACTCAGAAACCCAGGATTCGCGCTCTTGGCAGGGTTTATGGCCTACATGATCGGGCAAACAGGAATCCAGCGAACAGTCTTCTTCATTCTAATGATGCTGGTCGCCCCATCTTACGGAATGCGATGCGTGGGAGTGGGGAACAGAGACTTTGTGGAAGGAGTCTCAGGTGGAGCATGGGTCGATCTGGTGTTAGAACATGGAGGATGTGTCACAACCATGGCCCAGGGAAAGCCAACCTTGGATTTTGAACTGATTAAGACAACAGCCAAGGAAGTGGCTCTATTGAGAACCTATTGCATTGAAGCTTCCATATCAAACATAACCACGGCAACAAGATGTCCAACGCAAGGAGAACCTTACCTCAAAGAGGAACAAGATCAACAGTATATCTGCCGGAGAGATGTGGTAGATAGAGGGTGGGGCAACGGCTGTGGCTTGTTTGGGAAAGGAGGAGTTGTGACATGTGCGAAGTTTTCATGCTCGGGAAAAATAACGGGCAACTTAGTCCAAATTGAAAACCTTGAATACACGGTGGTTGTGACAGTCCACAATGGAGACACCCATGCTGTAGGAAACGACACATCCAACCACGGAGAGACAGCTACGATAACCCCCAGGTCACCATCGGTTGAAGTTAAATTACCAGACTATGGAGAATTGACACTTGACTGTGAACCCAGGTCCGGAATTGACTTTAATGAGATGATTCTGATGAAAATGAAAACGAAAACGTGGCTCGTGCACAAGCAATGGTTCTTGGATCTACCTCTACCATGGACAGCCGGAGCAGACACGTCAGAAGTTCACTGGAATCACAAAGAGAGAATGGTGACATTCAAGGTTCCTCATGCCAAGAGACAGGATGTGACAGTGCTAGGATCTCAAGAAGGGGCCATGCATTCAGCCCTCGCCGGAGCCACAGAAGTGGATTCCGGTGATGGAAACCATATGTTTGCAGGACACTTAAAATGTAAAGTTCGTATGGAAAAGTTGAGGATCAAGGGAATGTCATACACGATGTGCTCAGGAAAGTTCTCAATTGATAAAGAGATGGCAGAAACACAGCATGGAACAACAGTGGTAAAGGTCAAGTATGAGGGTACCGGAGCTCCATGTAAAGTTCCCATAGAGATAAGAGATGTGAACAAGGAAAAAGTGGTTGGGCGCATCATCTCATCCACCCCTTTTGCTGAGAATACCAACAGTGTGACCAATATAGAATTGGAACCTCCTTTTGGGGATAGCTACATAGTGATAGGTGTGGGAGACAGTGCATTAACACTCCATTGGTTCAGGAAAGGGAGCTCCATTGGTAAGATGTTTGAGTCCACATACAGAGGTGCAAAGCGCATGGCCATTCTAGGTGAAACAGCTTGGGATTTTGGTTCTGTTGGTGGACTGCTCACGTCACTAGGAAAGGCTGTACACCAGGTTTTTGGCAGTGTGTATACAACTATGTTTGGAGGAGTCTCATGGATGGTCAGAATCCTAATCGGACTCTTAGTGTTGTGGATTGGCACGAATTCAAGAAACACTTCAATGGCTATGTCGTGCATAGCTGTTGGAGGAATTACCCTGTTTTTGGGCTTCACAGTTCATGCA
>DV4/CYD14/VIETNAM/472/2012
TTCCACTTGTCAACGAGAGATGGAGAACCCCTCATGATAGTGGCGAAACACGAAAGGGGGAGACCTCTCTTGTTCAAGACAACAGAAGGAATCAATAAGTGCACTCTCATTGCCATGGACCTGGGTGAGATGTGCGAGGACACTGTCACGTATAAATGCCCCTTACTGGTCAACACCGAACCCGAAGACATTGACTGCTGGTGCAATCTCACGTCTGCTTGGGTTATGTATGGGACATGCACCCAAAGTGGAGAACGAAGACGAGAGAAGCGCTCAGTAGCTCTAACACCACATTCAGGAATGGGATTGGAAACAAGGGCTGAAACATGGATGTCATCGGAAGGAGCCTGGAAACACGCCCAGAGGGTAGAGAGTTGGATACTCAGAAACCCAGGATTCGCGCTCTTGGCAGGGTTTATGGCCTATATGATCGGGCAAACAGGAATCCAGCGAACAGTCTTTTTCATTCTAATGATGCTGGTTGCCCCATCTTACGGAATGCGATGCGTGGGAGTGGGGAACAGAGACTTTGTGGAAGGAGTCTCAGGTGGAGCATGGGTCGATCTGGTGTTAGAACATGGAGGATGTGTCACAACCATGGCCCAGGGAAAGCCAACCTTGGATTTTGAACTGATCAAGACAACAGCCAAGGAAGTGGCTCTATTAAGAACCTATTGCATTGAAGCTTCCATATCAAACATAACCACGGCAACAAGATGTCCAACGCAAGGAGAGCCTTACCTCAAAGAGGAACAAGATCAACAGTACATCTGCCGGAGAGATATGGTAGATAGAGGGTGGGGCAACGGCTGCGGCTTGTTTGGGAAAGGAGGAGTTGTGACATGTGCGAAGTTTTCATGCTCAGGAAAAATAACGGGCAATTTAGTCCAAATTGAAAATCTTGAATACACAGTGGTTGTGACAGTCCACAATGGAGACACCCATGCAGTAGGAAATGACACATCCAATCATGGAGTGACAGCTACGATAACCCCCAGGTCACCATCGGTTGAAGTTAAATTACCAGACTATGGAGAATTGACACTTGACTGTGAACCTAGGTCCGGAATTGACTTTAATGAGATGATCCTGATGAAAATGAAAACGAAAACGTGGCTCGTGCACAAGCAATGGTTCTTAGACCTACCTCTACCATGGACAGCCGGAGCAGACACGTCAGAAGTTCACTGGAATCACAAAGAGAGAATGGTGACATTCAAGGTCCCTCATGCCAAGAGACAGGATGTGACAGTGCTAGGATCTCAAGAAGGGGCCATGCATTCAGCCCTCGCCGGAGCCACAGAAGTGGACTCCGGTGATGGAAACCATATGTTTGCAGGACACTTAAAATGTAAAGTTCGTATGGAAAAGTTGAGGATCAAGGGAATGTCATACACGATGTGCTCAGGAAAGTTCTCAATTGATAAAGAGATGGCAGAAACACAGCATGGAACAACAGTGGTAAAGGTCAAGTATGAGGGTACTGGAGCTCCATGTAAAGTTCCCATAGAGATAAGAGATGTGAACAAGGAAAAAGTGGTTGGGCGCATCATCTCATCCACCCCTTTTGCTGAGAATACCAACAGTGTGACCAATATAGAATTGGAACCTCCTTTTGGGGATAGCTACATAGTGATAGGTGTGGGAGACAGTGCATTAACACTCCATTGGTTCAGAAAAGGGAGCTCCATTGGTAAGATGTTTGAGTCCACATACAGAGGTGCAAAGCGCATGGCCATTCTAGGTGAAACAGCTTGGGATTTTGGTTCTGTTGGTGGACTGTTCACGTCATTAGGAAAGGCTGTACATCAGGTTTTTGGCAGTGTGTATACAACTATGTTTGGTGGAGTCTCATGGATGGTCAGAATCCTAATCGGGCTCTTAGTGTTGTGGATTGGCACGAATTCAAGAAATACTTCAATGGCAATGTCGTGCATAGCTGTTGGAGGAATCACCCTGTTTCTGGGCTTCACAGTTCATGCA
>DV4/CYD14/VIETNAM/473/2012
TTCCACTTGTCAACGAGAGATGGAGAACCCCTCATGATAGTGGCGAAACACGAAAGGGGGAGACCTCTCTTGTTCAAGACAACAGAAGGAATCAATAAGTGCACTCTCATTGCCATGGACCTGGGTGAGATGTGCGAGGACACCGTCACGTACAAATGCCCCTTACTGGTCAACACCGAACCTGAAGACATTGACTGCTGGTGCAATCTCACGTCTGCCTGGGTTATGTATGGGACGTGCACCCAAAGTGGAGAACGAAGACGAGAGAAGCGCTCAGTAGCTCTAACACCACATTCAGGAATGGGATTGGAAACAAGGGCTGAAACATGGATGTCATCGGAAGGAGCTTGGAAACACGCTCAGAGGGTAGAGAGTTGGATACTCAGAAACCCAGGATTCGCGCTCTTGGCAGGGTTTATGGCCTACATGATCGGGCAAACAGGAATCCAGCGAACAGTCTTCTTCATTCTAATGATGCTGGTCGCCCCATCCTACGGAATGCGATGCGTGGGAGTGGGGAACAGAGACTTTGTGGAAGGAGTCTCAGGTGGAGCATGGGTCGATCTGGTGCTAGAACATGGAGGATGTGTCACAACCATGGCCCAGGGAAAGCCAACCTTGGATTTTGAACTGATCAAGACAACAGCCAAGGAAGTGGCTCTATTAAGAACCTATTGCATTGAAGCTTCCATATCAAACATAACCACGGCAACAAGATGTCCAACGCAAGGAGAGCCTTACCTCAAAGAGGAACAAGATCAACAGTACATCTGTCGGAGAGATGTGGTAGATAGAGGGTGGGGCAACGGCTGTGGCTTGTTTGGGAAAGGAGGAGTTGTGACATGTGCGAAGTTTTCATGCTCGGGAAAAATAACGGGCAACTTAGTCCAAATTGAAAACCTTGAATACACGGTGGTTGTGACAGTCCACAATGGAGACACCCATGCTGTAGGAAACGACACATCCAACCACGGAGAGACAGCTACGATAACCCCTAGGTCACCATCGGTTGAAGTTAAATTACCAGACTATGGAGAATTGACACTTGACTGTGAACCTAGGTCCGGAATTGACTTTAATGAGATGATTCTGATGAAAATGAAAACGAAAACGTGGCTCGTGCACAAGCAATGGTTCTTGGATCTACCTCTACCATGGACAGCCGGAGCAGACACGTCAGAAGTTCACTGGAATCACAAAGAGAGAATGGTGACATTCAAGGTTCCTCATGCCAAGAGACAGGATGTGACAGTGCTAGGATCTCAAGAAGGGGCCATGCATTCAGCCCTCGCCGGAGCCACAGAAGTGGATTCCGGTGATGGAAACCATATGTTTGCAGGACACTTGAAATGTAAAGTTCGCATGGAAAAGTTGAGGATCAAGGGAATGTCATACACGATGTGCTCAGGAAAATTCTCAATTGATAAAGAGATGGCAGAAACACAGCATGGAACAACAGTGGTAAAGGTCAAGTATGAGGGTACTGGAGCTCCATGTAAAGTTCCCATAGAGATAAGAGATGTGAACAAGGAAAAAGTGGTTGGGCGCATCATCTCATCCACCCCTTTTGCTGAGAATACCAACAGTGTGACCAATATAGAATTGGAACCTCCTTTTGGGGATAGCTACATAGTGATAGGTGTGGGAGACAGTGCATTAACACTCCATTGGTTCAGGAAAGGGAGCTCCATTGGTAAGATGTTTGAGTCCACATACAGAGGTGCAAAGCGCATGGCCATTCTAGGTGAAACAGCTTGGGATTTTGGTTCTGTTGGTGGACTGCTCACGTCACTAGGAAAGGCTGTACACCAGGTTTTTGGCAGTGTGTATACAACTATGTTTGGAGGAGTCTCATGGATGGTCAGAATCCTAATCGGGCTCTTAGTGTTGTGGATTGGCACGAATTCAAGAAACACTTCAATGGCTATGTCGTGCATAGCTGTTGGAGGAATCACCCTGTTCCTGGGCTTCACAGTTCATGCA
>DV4/CYD14/VIETNAM/474/2012
TTCCACTTGTCAACGAGAGATGGAGAACCCCTCATGATAGTGGCGAAACACGAAAGGGGGAGACCTCTCTTGTTCAAGACAACAGAAGGAATCAATAAGTGCACTCTCATTGCCATGGACCTGGGTGAGATGTGCGAGGACACCGTCACGTATAAATGCCCCTTACTGGTCAACACCGAACCCGAAGACATTGACTGCTGGTGCAATCTCACGTCTGCTTGGGTTATGTATGGGACATGCACCCAAAGTGGAGAACGAAGACGAGAGAAGCGCTCAGTAGCTCTAACACCACATTCAGGAATGGGATTGGAAACAAGGGCTGAAACATGGATGTCATCGGAAGGAGCCTGGAAACACGCCCAGAGGGTAGAGAGTTGGATACTCAGAAACCCAGGATTCGCGCTCTTGGCAGGGTTTATGGCCTATATGATCGGGCAAACAGGAATCCAGCGAACAGTCTTTTTCATTCTAATGATGCTGGTCGCCCCATCTTACGGAATGCGATGCGTGGGAGTGGGGAACAGAGACTTTGTGGAAGGAGTCTCAGGTGGAGCATGGGTCGATCTGGTGTTAGAACATGGAGGATGTGTCACAACCATGGCCCAGGGAAAGCCAACCTTGGATTTTGAACTGATCAAGACAACAGCCAAGGAAGTGGCTCTATTAAGAACCTATTGCATTGAAGCTTCCATATCAAACATAACCACGGCAACAAGATGTCCAACGCAAGGAGAGCCTTACCTCAAAGAGGAACAAGATCAACAGTACATCTGCCGGAGAGATGTGGTAGATAGAGGGTGGGGCAACGGCTGCGGCTTGTTTGGGAAAGGAGGAGTTGTGACATGTGCGAAGTTTTCATGCTCAGGAAAAATAACGGGCAATTTAGTCCAAATTGAAAATCTTGAATACACAGTGGTTGTGACAGTCCACAATGGAGACACCCATGCTGTAGGAAACGACACATCCAACCACGGAGAGACAGCTACGATAACCCCCAGGTCACCATCGGTTGAAGTTAAATTACCAGACTATGGAGAATTGACACTTGACTGTGAACCTAGGTCCGGAATTGACTTTAATGAGATGATCCTGATGAAAATGAAAACGAAAACGTGGCTCGTGCACAAGCAATGGTTCTTAGACCTACCTCTACCATGGACAGCCGGAGCAGACACGTCAGAAGTTCACTGGAATCACAAAGAGAGAATGGTGACATTCAAGGTCCCTCATGCCAAGAGACAGGATGTGACAGTGCTAGGATCTCAAGAAGGGGCCATGCATTCAGCCCTCGCCGGAGCCACAGAAGTGGACTCCGGTGATGGAAACCATATGTTTGCAGGACACTTAAAATGTAAAGTTCGTATGGAAAAGTTGAGGATCAAGGGAATGTCATACACGATGTGCTCAGGAAAGTTCTCAATTGATAAAGAGATGGCAGAAACACAGCATGGAACAACAGTGGTAAAGGTCAAGTATGAGGGTACTGGAGCTCCATGTAAAGTTCCCATAGAGATAAGAGATGTGAACAAGGAAAAAGTGGTTGGGCGCATCATCTCATCCACCCCTTTTGCTGAGAATACCAACAGTGTGACCAATATAGAATTGGAACCTCCTTTTGGGGATAGCTACATAGTGATAGGCGTGGGAGACAGTGCATTAACACTCCATTGGTTCAGAAAAGGGAGCTCCATTGGTAAGATGTTTGAGTCCACATACAGAGGTGCAAAGCGCATGGCCATTCTAGGTGAAACAGCTTGGGATTTTGGTTCTGTTGGTGGACTGTTCACGTCATTAGGAAAGGCTGTACATCAGGTTTTTGGCAGTGTGTATACAACTATGTTTGGTGGAGTCTCATGGATGGTCAGAATCCTAATCGGGCTCTTAGTGTTGTGGATTGGCACGAATTCAAGAAATACTTCAATGGCAATGTCGTGCATAGCTGTTGGAGGAATCACCCTGTTTCTGGGCTTCACAGTTCATGCA
>DV4/CYD14/VIETNAM/475/2012
TTCCACTTGTCAACGAGAGATGGAGAACCCCTCATGATAGTGGCGAAACACGAAAGGGGGAGACCTCTCTTGTTCAAGACAACAGAAGGAATCAATAAGTGCACTCTCATTGCCATGGACCTGGGTGAGATGTGCGAGGACACCGTCACGTACAAATGCCCCTTACTGGTCAACACCGAACCCGAAGACATTGACTGCTGGTGCAATCTCACGTCTGCTTGGGTTATGTATGGGACATGCACCCAAAGTGGAGAACGAAGACGAGAGAAGCGCTCAGTAGCTCTAACACCACATTCAGGAATGGGATTGGAAACAAGGGCTGAAACATGGATGTCATCGGAAGGAGCCTGGAAACACGCCCAGAGGGTAGAGAGTTGGATACTCAGAAACCCAGGATTCGCGCTCTTGGCAGGGTTTATGGCCTATATGATCGGGCAAACAGGAATCCAGCGAACAGTCTTTTTCATTCTAATGATGCTGGTCGCCCCATCTTACGGAATGCGATGCGTGGGAGTGGGGAACAGAGACTTTGTGGAAGGAGTCTCAGGTGGAGCATGGGTCGATCTGGTGTTAGAACATGGAGGATGTGTCACAACCATGGCCCAGGGAAAGCCAACCTTGGATTTTGAACTGATCAAGACAACAGCCAAGGAAGTGGCTCTATTAAGAACCTATTGCATTGAAGCTTCCATATCAAACATAACCACGGCAACAAGATGTCCAACGCAAGGAGAGCCTTACCTCAAAGAGGAACAAGATCAACAGTACATCTGCCGGAGAGATGTGGTAGATAGAGGGTGGGGCAACGGCTGCGGCTTGTTTGGGAAAGGAGGAGTTGTGACATGTGCGAAGTTTTCATGCTCAGGAAAAATAACGGGCAATCTAGTCCAAATTGAAAACCTTGAATACACAGTGGTTGTGACAGTCCACAATGGGGACACCCATGCTGTAGGAAACGACTCATCCAACCATGGAGTGACAGCTACGATAACCCCCAGGTCACCATCGGTAGAAGTTAAATTACCGGACTATGGAGAATTGACACTTGACTGTGAACCTAGGTCCGGAATTGACTTTAATGAGATGATCCTGATGAAAATGAAAGCGAAAACGTGGCTCGTGCACAAGCAATGGTTCTTAGACCTACCTCTACCATGGACAGCCGGAGCAGACACGTCAGAAGTTCACTGGAATCACAAAGAGAGAATGGTGACATTCAAGGTCCCTCATGCCAAGAGACAGGATGTGACAGTGCTAGGATCTCAAGAAGGGGCCATGCATTCAGCCCTCGCCGGAGCCACAGAAGTGGACTCCGGTGATGGAAACCATATGTTTGCAGGACATTTAAAATGTAAAGTTCGTATGGAAAAGTTGAGGATCAAGGGAATGTCATACACGATGTGCTCAGGAAAGTTCTCAATTGATAAAGAGATGGCAGAAACACAGCATGGAACAACAGTGGTAAAGGTCAAGTATGAGGGTACTGGAGCTCCATGTAAAGTTCCCATAGAGATAAGAGATGTGAACAAGGAAAAAGTGGTTGGGCGCATCATCTCATCCACCCCTTTTGCTGAGAATACCAACAGTGTGACCAATATAGAATTGGAACCTCCTTTTGGGGATAGCTACATAGTGATAGGTGTGGGAGACAGTGCATTAACACTCCATTGGTTCAGAAAAGGGAGCTCCATTGGTAAGATGTTTGAGTCCACATACAGAGGTGCAAAGCGCATGGCCATTCTAGGTGAGACAGCTTGGGATTTTGGTTCTGTTGGTGGACTGTTCACGTCATTAGGAAAGGCTGTACATCAGGTTTTTGGCAGTGTGTATACAACTATGTTTGGTGGAGTCTCATGGATGGTCAGAATCCTAATCGGGCTCTTAGTGTTGTGGATTGGCACGAACTCAAGAAACACTTCAATGGCAATGTCGTGCATAGCTGTTGGAGGAATCACCCTGTTTCTGGGCTTCACAGTTCATGCA
>DV4/CYD14/VIETNAM/476/2012
TTCCACTTGTCAACGAGAGATGGAGAACCCCTCATGATAGTGGCGAAACACGAAAGAGGGAGACCTCTCTTGTTCAAGACAACAGAAGGAATCAATAAGTGCACTCTCATTGCCATGGACCTGGGTGAGATGTGCGAGGACACCGTCACGTATAAATGCCCCTTACTGGTCAACACCGAACCTGAAGACATTGACTGCTGGTGCAATCTCACGTCTGCCTGGGTTATGTATGGGACGTGCACCCAAAGTGGAGAACGAAGACGAGAGAAGCGCTCAGTAGCTCTAACACCACATTCAGGAATGGGATTGGAAACAAGGGCTGAAACATGGATGTCATCGGAAGGAGCTTGGAAACACGCTCAGAGGGTAGAGAGTTGGATACTCAGAAACCCAGGATTCGCGCTCTTGGCAGGGTTTATGGCCTACATGATCGGGCAAACAGGAATCCAGCGAACAGTCTTCTTCATTCTAATGATGCTGGTCGCCCCATCTTACGGAATGCGATGCGTGGGAGTGGGGAACAGAGACTTTGTGGAAGGAGTCTCAGGTGGAGCATGGGTCGATCTGGTGCTAGAACATGGAGGATGTGTCACAACCATGGCCCAGGGAAAGCCAACCTTGGATTTTGAACTGATCAAGACAACAGCCAAGGAAGTGGCTCTATTAAGAACCTATTGCATTGAAGCTTCCATATCAAACATAACCACGGCAACAAGATGTCCAACGCAAGGAGAGCCTTACCTCAAAGAGGAACAAGATCAACAGTACATCTGCCGGAGAGATGTGGTAGATAGAGGGTGGGGCAACGGCTGTGGCTTGTTTGGGAAAGGAGGAGTTGTGACATGTGCGAAGTTTTCATGCTCGGGAAAAATAACGGGCAACTTAGTCCAAATTGAAAACCTTGAATACACGGTGGTTGTGACAGTCCACAATGGAGACACCCATGCTGTAGGAAACGACACATCCAACCACGGAGAGACAGCTACAATAACCCCTAGGTCACCATCGGTTGAAGTTAAATTACCAGACTATGGAGAATTGACACTTGACTGTGAACCTAGATCCGGAATTGACTTTAATGAGATGATTCTGATGAAAATGAAAACGAAAACGTGGCTCGTGCACAAGCAATGGTTCTTGGATCTACCTCTACCATGGACAGCCGGAGCAGACACGTCAGAAGTTCACTGGAATCACAAAGAGAGAATGGTGACATTCAAGGTTCCTCATGCCAAGAGACAGGATGTGACAGTGCTAGGATCTCAAGAAGGGGCCATGCATTCAGCCCTCGCCGGAGCCACAGAAGTGGATTCCGGTGATGGAAACCATATGTTTGCAGGACACTTAAAATGTAAAGTTCGCATGGAAAAGTTGAGGATCAAGGGAATGTCATACACGATGTGCTCAGGAAAGTTCTCAATTGATAAAGAGATGGCAGAAACACAGCATGGAACAACAGTGGTAAAGGTCAAGTATGAGGGCACTGGAGCTCCATGTAAAGTTCCCATAGAGATAAGAGATATGAACAAGGAAAAAGTGGTTGGGCGCATCATCTCATCTACCCCTTTTGCTGAGAATACCAACAGTGTGACCAATATAGAATTGGAACCTCCTTTTGGGGATAGCTACATAGTGATAGGTGTAGGAGACAGTGCATTAACACTCCATTGGTTCAGAAAAGGGAGCTCCATTGGCAAGATGTTTGAGTCCACATACAGAGGTGCAAAGCGCATGGCCATTCTAGGTGAAACAGCTTGGGATTTTGGTTCTGTTGGTGGACTGCTCACGTCACTAGGAAAGGCTGTACACCAGGTTTTTGGCAGTGTGTATACAACTATGTTTGGAGGAGTCTCATGGATGGTCAGAATCCTAATCGGGCTCTTAGTGTTGTGGATCGGCACGAATTCAAGAAACACTTCAATGGCTATGTCGTGCATAGCTGTTGGAGGAATCACCCTGTTCCTGGGCTTCACAGTTCGTGCA
>DV4/CYD14/VIETNAM/477/2012
TTCCACTTGTCAACGAGAGATGGAGAACCCCTCATGATAGTGGCGAAACACGAAAGGGGGAGACCTCTCTTGTTCAAGACAACAGAAGGAATCAATAAGTGCACTCTCATTGCCATGGACCTGGGTGAGATGTGCGAGGACACCGTTACGTACAAATGCCCCTTACTGGTCAACACCGAACCTGAAGACATTGACTGCTGGTGCAATCTCACGTCTGCCTGGGTTATGTATGGGACATGCACCCAAAGTGGAGAACGAAGACGAGAGAAGCGCTCAGTAGCTCTAACACCACATTCAGGAATGGGATTGGAAACAAGGGCTGAAACATGGATGTCATCGGAAGGAGCTTGGAAACACGCTCAGAGGGTAGAGAGTTGGATACTCAGAAACCCAGGATTCGCGCTCTTGGCAGGGTTTATGGCCTACATGATCGGGCAAACAGGAATCCAGCGAACAGTCTTCTTCATTCTAATGATGCTGGTCGCCCCATCCTACGGAATGCGATGCGTGGGAGTGGGGAACAGAGACTTTGTGGAAGGAGTCTCAGGTGGAGCATGGGTCGATCTGGTGCTAGAACATGGAGGATGTGTCACAACCATGGCCCAGGGAAAGCCAACCTTGGATTTTGAACTGATCAAGACAACAGCCAAGGAAGTGGCTCTATTAAGAACCTATTGCATTGAAGCTTCCATATCAAACATAACCACGGCAACAAGATGTCCAACGCAAGGAGAGCCTTACCTCAAAGAGGAACAAGATCAACAGTACATCTGTCGGAGAGATGTGGTAGATAGAGGGTGGGGCAACGGCTGTGGCTTGTTTGGGAAAGGAGGAGTTGTGACATGTGCGAAGTTTTCATGCTCGGGAAAAATAACGGGCAACTTAGTCCAAATTGAAAACCTTGAATACACGGTGGTTGTGACAGTCCACAATGGAGACACCCATGCTGTAGGAAACGACACATCCAACCACGGAGAGACAGCTACGATAACCCCTAGGTCACCATCGGTTGAAGTTAAATTACCAGACTATGGAGAATTGACACTTGACTGTGAACCTAGGTCCGGAATTGACTTTAATGAGATGATTCTGATGAAAATGAAAACGAAAACGTGGCTCGTGCACAAGCAATGGTTCTTGGATCTACCTCTACCATGGACAGCCGGAGCAGACACGTCAGAAGTTCACTGGAATCACAAAGAGAGAATGGTGACATTCAAGGTTCCTCATGCCAAGAGACAGGATGTGACAGTGCTAGGATCTCAAGAAGGGGCCATGCATTCAGCCCTCGCCGGAGCCACAGAAGTGGATTCCGGTGATGGAAACCATATGTTTGCAGGACACTTAAAATGTAAAGTTCGTATGGAAAAGTTGAGGATCAAGGGAATGTCATACACGATGTGCTCAGGAAAGTTCTCAATTGATAAAGAGATGGCAGAAACACAGCATGGAACAACAGTGGTAAAGGTCAAGTATGAGGGTACTGGAGCTCCATGTAAAGTTCCCATAGAGATAAGAGATGTGAACAAGGAAAAAGTGGTTGGGCGCATCATCTCATCCACCCCTTTTGCTGAGAATACCAACAGTGTGACCAATATAGAATTGGAACCTCCTTTTGGGGATAGCTACATAGTGATAGGTGTGGGAGACAGTGCATTAACACTCCATTGGTTCAGGAAAGGGAGCTCCATTGGTAAGATGTTTGAGTCCACATACAGAGGTGCAAAGCGCATGGCCATTCTAGGTGAAACAGCTTGGGATTTTGGTTCTGTTGGTGGACTGTTCACGTCACTAGGAAAGGCTGTACATCAGGTTTTTGGCAGTGTGTATACAACTATGTTTGGTGGAGTCTCATGGATGGTCAGAATCCTAATCGGGCTCTTAGTGTTGTGGATTGGCACGAATTCAAGAAACACTTCAATGGCAATGTCGTGCATAGCTGTTGGAGGAATCACCCTGTTTCTGGGCTTCACAGTTCATGCA
>DV4/CYD14/VIETNAM/478/2012
TTCCACTTGTCAACGAGAGATGGAGAACCCCTCATGATAGTGGCGAAACACGAAAGGGGGAGACCTCTCTTGTTCAAGACAACAGAAGGAATCAATAAGTGCACTCTCATTGCCATGGACCTGGGTGAGATGTGCGAGGACACCGTCACGTACAAATGCCCCTTACTGGTCAACACCGAACCCGAAGACATTGACTGCTGGTGCAATCTCACGTCTGCTTGGGTTATGTATGGGACATGCACCCAAAGTGGAGAACGAAGACGAGAGAAGCGCTCAGTAGCTCTAACACCACATTCAGGAATGGGATTGGAAACAAGGGCTGAAACATGGATGTCATCGGAAGGAGCCTGGAAACACGCCCAGAGGGTAGAGAGTTGGATACTCAGAAACCCAGGATTCGCGCTCTTGGCAGGGTTTATGGCCTATATGATCGGGCAAACAGGAATCCAGCGAACAGTCTTTTTCATTCTAATGATGCTGGTCGCCCCATCTTACGGAATGCGATGCGTGGGAGTGGGGAACAGAGACTTTGTGGAAGGAGTCTCAGGTGGAGCATGGGTCGATCTGGTGTTAGAACATGGAGGATGTGTCACAACCATGGCCCAGGGAAAGCCAACCTTGGATTTTGAACTGATCAAGACAACAGCCAAGGAAGTGGCTCTATTAAGAACCTATTGCATTGAAGCTTCCATATCAAACATAACCACGGCAACAAGATGTCCAACGCAAGGAGAGCCTTACCTCAAAGAGGAACAAGATCAACAGTACATCTGCCGGAGAGATATGGTAGATAGAGGGTGGGGCAACGGCTGCGGCTTGTTTGGGAAAGGAGGAGTTGTGACATGTGCGAAGTTTTCATGCTCAGGAAAAATAACGGGCAATTTAGTCCAAATTGAAAATCTTGAATACACAGTGGTTGTGACAGTCCACAATGGGGACACCCATGCTGTAGGAAACGACTCATCCAACCACGGAGAGACAGCTACGATAACCCCCAGGTCACCATCGGTTGAAGTTAAATTACCAGACTATGGAGAATTGACACTTGACTGTGAACCTAGGTCCGGAATTGACTTTAATGAGATGATCCTGATGAAAATGAAAACGAAAACGTGGCTCGTGCACAAGCAATGGTTCTTAGACCTACCTCTACCATGGACAGCCGGAGCAGACACGTCAGAAGTTCACTGGAATCACAAAGAGAGAATGGTGACATTCAAGGTCCCTCATGCCAAGAGACAGGATGTGACAGTGCTAGGATCTCAAGAAGGGGCCATGCATTCAGCCCTCGCCGGAGCCACAGAAGTGGACTCCGGTGATGGAAACCATATGTTTGCAGGACACTTAAAATGTAAAGTTCGTATGGAAAAGTTGAGGATCAAGGGAATGTCATACACGATGTGCTCAGGAAAGTTCTCAATTGATAAAGAGATGGCAGAAACACAGCATGGAACAACAGTGGTAAAGGTCAAGTATGAGGGTACTGGAGCTCCATGTAAAGTTCCCATAGAGATAAGAGATGTGAACAAGGAAAAAGTGGTTGGGCGCATCATCTCATCCACCCCTTTTGCTGAGAATACCAACAGTGTGACCAATATAGAATTGGAACCTCCTTTTGGGGATAGCTACATAGTGATAGGTGTGGGAGACAGTGCATTAACACTCCATTGGTTCAGAAAAGGGAGCTCCATTGGTAAGATGTTTGAGTCCACATACAGAGGTGCAAAGCGCATGGCCATTCTAGGTGAGACAGCTTGGGATTTTGGTTCTGTTGGTGGACTGTTCACGTCATTAGGAAAGGCTGTACATCAGGTTTTTGGCAGTGTGTATACAACTATGTTTGGTGGAGTCTCATGGATGGTCAGAATCCTAATCGGGCTCTTAGTGTTGTGGATTGGCACGAATTCAAGAAATACTTCAATGGCAATGTCGTGCATAGCTGTTGGAGGAATCACCCTGTTTCTGGGCTTCACAGTTCATGCA
>DV4/CYD14/VIETNAM/479/2012
------------------------------------------------------------------------------------------------------------------------------------------GACACCGTCACGTACAAATGCCCCTTACTGGTCAACACCGAACCTGAAGACATTGACTGCTGGTGCAATCTCACGTCTGCCTGGGTCATGTATGGGACGTGCACCCAAAGTGGAGAACGAAGACGAGAGAAGCGCTCAGTAGCTCTAACACCACATTCAGGAATGGGATTGGAAACAAGGGCTGAAACATGGATGTCATCGGAAGGAGCTTGGAAACACGCTCAGAGGGTAGAGAGTTGGATACTCAGAAACCCAGGATTCGCGCTCTTGGCAGGGTTTATGGCCTACATGATCGGGCAAACAGGAATCCAGCGAACAGTCTTCTTCATTCTAATGATGCTGGTCGCCCCATCTTACGGAATGCGATGCGTGGGAGTGGGGAACAGAGACTTTGTGGAAGGAGTCTCAGGTGGAGCATGGGTCGATCTGGTGCTAGAACATGGAGGATGTGTCACAACCATGGCCCAGGGAAAGCCAACCTTGGATTTTGAACTGATCAAGACAACAGCCAAGGAAGTGGCTCTATTAAGAACCTATTGCATTGAAGCTTCCATATCAAACATAACCACGGCAACAAGATGTCCAACGCAAGGAGAGCCTTACCTCAAAGAGGAACAAGATCAACAGTACATCTGTCGGAGAGATGTGGTAGATAGAGGGTGGGGCAACGGCTGTGGCTTGTTTGGGAAAGGAGGAGTTGTGACATGTGCGAAGTTTTCATGCTCGGGAAAAATAACGGGCAACTTAGTCCAAATTGAAAACCTTGAATACACGGTGGTTGTGACAGTCCACAATGGAGACACCCATGCTGTAGGAAACGACACATCCAATCACGGAGAGACAGCTACGATAACCCCTAGGTCACCATCGGTAGAAGTTAAATTACCAGACTATGGAGAATTGACACTTGACTGTGAACCTAGGTCCGGAATTGACTTTAATGAGATGATTCTGATGAAAATGAAAACGAAAACGTGGCTCGTGCACAAGCAATGGTTCTTGGACCTACCTCTACCATGGACAGCCGGAGCAGACACGTCAGAAGTTCACTGGAATCACAAAGAGAGAATGGTGACATTCAAGGTTCCTCATGCCAAGAGACAGGATGTGACAGTGCTAGGATCTCAAGAAGGGGCCATGCATTCAGCCCTCGCCGGAGCCACAGAAGTGGATTCCGGTGATGGAAACCATATGTTTGCAGGACACTTGAAATGTAAAGTTCGCATGGAAAAGTTGAGGATCAAGGGAATGTCATACACGATGTGCTCAGGAAAATTCTCAATTGATAAAGAGATGGCAGAAACACAGCATGGAACAACAGTGGTAAAGGTCAAGTATGAGGGTACTGGAGCTCCATGTAAAGTTCCCATAGAGATAAGAGATATTAACAAGGAAAAAGTAGTTGGGCGCATCATCTCATCCACCCCTTTTGCTGAGAATACCAACAGTGTGACCAATATAGAATTGGAACCTCCTTTTGGGGATAGCTACATAGTGATAGGTGTGGGAGACAGTGCATTAACACTCCATTGGTTCAGGAAAGGGAGCTCCATTGGTAAGATGTTTGAGTCCACATACAGAGGTGCAAAACGCATGGCCATTCTAGGTGAAACAGCTTGGGATTTTGGTCCTGTTGGTGGACTGCTCACGTCACTAGGAAAGGCTGTACACCAGGTTTTTGGCAGTGTGTATACAACTATGTTTGGAGGAGTCTCATGGATGGTCAGAATCCTAATCGGGCTCTTAGTGTTGTGGATTGGCACGAATTCAAGAAACACTTCAATGGCTATGTCGTGCATAGCTGTTGGAGGAATCACCCTGTTCCTGGGCTTCACAGTTCATGCA
>DV4/CYD14/VIETNAM/480/2012
TTCCACTTGTCAACGAGAGATGGAGAACCCCTCATGATAGTGGCGAAACACGAAAGGGGGAGACCTCTCTTGTTCAAGACAACAGAAGGAATCAATAAGTGCACTCTCATTGCCATGGACCTGGGTGAGATGTGCGAGGACACCGTTACGTACAAATGCCCCTTACTGGTCAACACCGAACCTGAAGACATTGACTGCTGGTGCAATCTCACGTCTGCCTGGGTTATGTATGGGACGTGCACCCAAAGTGGAGAACGAAGACGAGAGAAGCGCTCAGTAGCTCTAACACCACATTCAGGAATGGGATTGGAAACAAGGGCTGAAACATGGATGTCATCGGAAGGAGCTTGGAAACACGCTCAGAGGGTAGAGAGTTGGATACTCAGAAACCCAGGATTCGCGCTCTTGGCAGGGTTTATGGCCTACATGATCGGGCAAACAGGAATCCAGCGAACAGTCTTCTTCATTCTAATGATGCTGGTCGCCCCATCCTACGGAATGCGATGCGTGGGAGTGGGGAACAGAGACTTTGTGGAAGGAGTCTCAGGTGGAGCATGGGTCGATCTGGTGCTAGAACATGGAGGATGTGTCACAACCATGGCCCAGGGAAAGCCAACCTTGGATTTTGAACTGATCAAGACAACAGCCAAGGAAGTGGCTCTATTAAGAACCTATTGCATTGAAGCTTCCATATCAAACATAACCACGGCAACAAGATGTCCAACGCAAGGAGAGCCTTACCTCAAAGAGGAACAAGATCAACAGTACATCTGTCGGAGAGATGTGGTAGATAGAGGGTGGGGCAACGGCTGTGGCTTGTTTGGGAAAGGAGGAGTTGTGACATGTGCGAAGTTTTCATGCTCGGGAAAAATAACGGGCAACTTAGTCCAAATTGAAAACCTTGAATACACGGTGGTTGTGACAGTCCACAATGGAGACACCCATGCTGTAGGAAACGACACATCCAACCACGGAGAGACAGCTACGATAACCCCTAGGTCACCATCGGTTGAAGTTAAATTACCAGACTATGGAGAATTGACACTTGACTGTGAACCTAGGTCCGGAATTGACTTTAATGAGATGATTCTGATGAAAATGAAAACGAAAACGTGGCTCGTGCACAAGCAATGGTTCTTGGATCTACCTCTACCATGGACAGCCGGAGCAGACACGTCAGAAGTTCACTGGAATCACAAAGAGAGAATGGTGACATTCAAGGTTCCTCATGCCAAGAGACAGGATGTGACAGTGCTAGGATCTCAAGAAGGGGCCATGCATTCAGCCCTCGCCGGAGCCACAGAAGTGGATTCCGGTGATGGAAACCATATGTTTGCAGGACACTTGAAATGTAAAGTTCGCATGGAAAAGTTGAGGATCAAGGGAATGTCATACACGATGTGCTCAGGAAAATTCTCAATTGATAAAGAGATGGCAGAAACACAGCATGGAACAACAGTGGTAAAGGTCAAGTATGAGGGTGCTGGAGCTCCATGTAAAGTTCCCATAGAGATAAGAGATGTGAACAAGGAAAAAGTGGTTGGGCGCATCATCTCATCCACCCCTTTTGCTGAGAATACCAACAGTGTGACCAATATAGAATTGGAACCTCCTTTTGGGGATAGCTACATAGTGATAGGTGTGGGAGACAGTGCATTAACACTCCATTGGTTCAGGAAAGGGAGCTCCATTGGTAAGATGTTTGAGTCCACATACAGAGGTGCAAAGCGCATGGCCATTCTAGGTGAAACAGCTTGGGATTTTGGTTCTGTTGGTGGACTGCTCACGTCACTAGGAAAGGCTGTACACCAGGTTTTTGGCAGTGTGTATACAACTATGTTTGGAGGAGTCTCATGGATGGTCAGAATCCTAATCGGGCTCTTAGTGTTGTGGATTGGCACGAATTCAAGAAACACTTCAATGGCTATGTCGTGCATAGCTGTTGGAGGAATCACCCTGTTCCTGGGCTTCACAGTTCATGCA
>DV4/CYD14/VIETNAM/481/2012
TTCCACTTGTCAACGAGAGATGGAGAACCCCTCATGATAGTGGCGAAACACGAAAGGGGGAGACCTCTCTTGTTCAAGACAACAGAAGGAATCAATAAGTGCACTCTCATTGCCATGGACCTGGGTGAGATGTGCGAGGACACCGTTACGTACAAATGCCCCTTACTGGTCAACACCGAACCTGAAGACATTGACTGCTGGTGCAATCTCACGTCTGCCTGGGTTATGTATGGGACGTGCACCCAAAGTGGAGAACGAAGACGAGAGAAGCGCTCAGTAGCTCTAACACCACATTCAGGAATGGGATTGGAAACAAGGGCTGAAACATGGATGTCATCAGAAGGAGCTTGGAAACACGCTCAGAGGGTAGAGAGTTGGATACTCAGAAACCCAGGATTCGCGCTCTTGGCAGGGTTTATGGCCTACATGATCGGGCAAACAGGAATCCAGCGAACAGTCTTCTTCATTCTAATGATGCTGGTCGCCCCATCTTACGGAATGCGATGCGTGGGAGTGGGGAACAGAGACTTTGTGGAAGGAGTCTCAGGTGGAGCATGGGTCGATCTGGTGCTAGAACATGGAGGATGTGTCACAACCATGGCCCAGGGAAAGCCAACCTTGGATTTTGAACTGATCAAGACAACAGCCAAGGAAGTGGCTCTATTAAGAACCTATTGCATTGAAGCTTCCATATCAAACATAACCACGGCAACAAGATGTCCAACGCAAGGAGAGCCTTACCTCAAAGAGGAACAAGATCAACAGTACATCTGTCGGAGAGATGTGGTAGATAGAGGGTGGGGCAACGGCTGTGGCTTGTTTGGGAAAGGAGGAGTTGTGACATGTGCGAAGTTTTCATGCTCGGGGAAAATAACGGGCAACTTAGTCCAAATTGAAAACCTTGAATACACGGTGGTTGTGACAGTCCACAATGGAGACACCCATGCTGTAGGAAACGACACATCCAACCACGGAGAGACAGCTACGATAACCCCTAGGTCACCATCGGTTGAAGTTAAATTACCAGACTATGGAGAATTGACACTTGACTGTGAACCTAGGTCCGGAATTGACTTTAATGAGATGATTCTGATGAAAATGAAAACGAAAACGTGGCTCGTGCACAAGCAATGGTTCTTGGATCTTCCTCTACCATGGACAGCCGGAGCAGACACGTCAGAAGTTCACTGGAATCACAAAGAGAGAATGGTGACATTCAAGGTTCCTCATGCCAAGAGACAGGATGTGACAGTGCTAGGATCTCAAGAAGGGGCCATGCATTCAGCCCTCGCCGGAGCCACAGAAGTGGATTCCGGTGATGGAAACCATATGTTTGCAGGACACTTGAAATGTAAAGTTCGCATGGAAAAGTTGAGGATCAAGGGAATGTCATACACGATGTGCTCAGGAAAATTCTCAATTGATAAAGAGATGGCAGAAACACAGCATGGAACAACAGTGGTAAAGGTCAAGTATGAGGGTACTGGAGCTCCATGTAAAGTTCCCATAGAAATAAGAGATATTAACAAGGAAAAAGTGGTTGGGCGCATCATCTCATCCACCCCTTTTGCTGAGAATACCAACAGTGTGACCAATATAGAATTGGAACCTCCTTTTGGGGATAGCTACATAGTGATAGGTGTGGGAGACAGTGCATTAACACTCCATTGGTTCAGGAAAGGGAGCTCCATTGGTAAGATGTTTGAGTCCACATACAGAGGTGCAAAACGCATGGCCATTCTAGGTGAAACAGCTTGGGATTTTGGTTCTGTTGGTGGACTGCTCACGTCACTAGGAAAGGCTGTACACCAGGTTTTTGGCAGTGTGTATACAACTATGTTTGGAGGAGTCTCATGGATGGTCAGAATCCTAATCGGGCTCTTAGTGTTGTGGATTGGCACGAATTCAAGAAACACTTCAATGGCTATGTCGTGCATAGCTGTTGGAGGAATCACCCTGTTCCTGGGCTTCACAGTTCATGCA
>DV4/CYD14/VIETNAM/482/2012
TTCCACTTGTCAACGAGAGATGGAGAACCCCTCATGATAGTGGCGAAACACGAAAGGGGGAGACCTCTCTTGTTCAAGACAACAGAAGGAATCAATAAGTGCACTCTCATTGCCATGGACCTGGGTGAGATGTGCGAGGACACCGTTACGTACAAATGCCCCTTACTGGTCAACACCGAACCTGAAGACATTGACTGCTGGTGCAATCTCACGTCTGCCTGGGTTATGTATGGGACGTGCACCCAAAGTGGAGAACGAAGACGAGAGAAGCGCTCAGTAGCTCTAACACCACATTCAGGAATGGGATTGGAAACAAGGGCTGAAACATGGATGTCATCAGAAGGAGCTTGGAAACACGCTCAGAGGGTAGAGAGTTGGATACTCAGAAACCCAGGATTCGCGCTCTTGGCAGGGTTTATGGCCTACATGATCGGGCAAACAGGAATCCAGCGAACAGTCTTCTTCATTCTAATGATGCTGGTCGCCCCATCTTACGGAATGCGATGCGTGGGAGTGGGGAACAGAGACTTTGTGGAAGGAGTCTCAGGTGGAGCATGGGTCGATCTGGTGCTAGAACATGGAGGATGTGTCACAACCATGGCCCAGGGAAAGCCAACCTTGGATTTTGAACTGATCAAGACAACAGCCAAGGAAGTGGCTCTATTAAGAACCTATTGCATTGAAGCTTCCATATCAAACATAACCACGGCAACAAGATGTCCAACGCAAGGAGAGCCTTACCTCAAAGAGGAACAAGATCAACAGTACATCTGTCGGAGAGATGTGGTAGATAGAGGGTGGGGCAACGGCTGTGGCTTGTTTGGGAAAGGAGGAGTTGTGACATGTGCGAAGTTTTCATGCTCGGGGAAAATAACGGGCAACTTAGTCCAAATTGAAAACCTTGAATACACGGTGGTTGTGACAGTCCACAATGGAGACACCCATGCTGTAGGAAACGACACATCCAACCACGGAGAGACAGCTACGATAACCCCTAGGTCACCATCGGTTGAAGTTAAATTACCAGACTATGGAGAATTGACACTTGACTGTGAACCTAGGTCCGGAATTGACTTTAATGAGATGATTCTGATGAAAATGAAAACGAAAACGTGGCTCGTGCACAAGCAATGGTTCTTGGATCTTCCTCTACCATGGACAGCCGGAGCAGACACGTCAGAAGTTCACTGGAATCACAAAGAGAGAATGGTGACATTCAAGGTTCCTCATGCCAAGAGACAGGATGTGACAGTGCTAGGATCTCAAGAAGGGGCCATGCATTCAGCCCTCGCCGGAGCCACAGAAGTGGATTCCGGTGATGGAAACCATATGTTTGCAGGACACTTGAAATGTAAAGTTCGCATGGAAAAGTTGAGGATCAAGGGAATGTCATACACGATGTGCTCAGGAAAATTCTCAATTGATAAAGAGATGGCAGAAACACAGCATGGAACAACAGTGGTAAAGGTCAAGTATGAGGGTACTGGAGCTCCATGTAAAGTTCCCATAGAAATAAGAGATATTAACAAGGAAAAAGTGGTTGGGCGCATCATCTCATCCACCCCTTTTGCTGAGAATACCAACAGTGTGACCAATATAGAATTGGAACCTCCTTTTGGGGATAGCTACATAGTGATAGGTGTGGGAGACAGTGCATTAACACTACATTGGTTCAGGAAAGGGAGCTCCATTGGTAAGATGTTTGAGTCCACATACAGAGGTGCAAAACGCATGGCCATTCTAGGTGAAACAGCTTGGGATTTTGGTTCTGTTGGTGGACTGCTCACGTCACTAGGAAAGGCTGTACACCAGGTTTTTGGCAGTGTGTATACAACTATGTTTGGAGGAGTCTCATGGATGGTCAGAATCCTAATCGGGCTCTTAGTGTTGTGGATTGGCACGAATTCAAGAAACACTTCAATGGCTATGTCGTGCATAGCTGTTGGAGGAATCACCCTGTTCCTGGGCTTCACAGTTCATGCA
>DV4/CYD14/VIETNAM/483/2011
TTCCACTTGTCAACGAGAGATGGAGAACCCCTCATGATAGTGGCGAAACACGAAAGGGGGAGACCTCTCTTGTTCAAGACAACAGAAGGAATCAATAAGTGCACTCTCATTGCCATGGACCTGGGTGAGATGTGCGAGGACACCGTCACGTACAAATGCCCCTTACTGGTCAACACCGAACCCGAAGACATTGACTGCTGGTGCAATCTCACGTCTGCTTGGGTTATGTATGGGACATGCACCCAAAGTGGAGAACGAAGACGAGAGAAGCGCTCAGTAGCTCTAACACCACATTCAGGAATGGGATTGGAAACAAGGGCTGAAACATGGATGTCATCGGAAGGAGCCTGGAAACACGCCCAGAGGGTAGAGAGTTGGATACTCAGAAACCCAGGATTCGCGCTCTTGGCAGGGTTTATGGCCTATATGATCGGGCAAACAGGAATCCAGCGAAC----------------------------------------------------------------------------------------------------------------------------------------------------------------------------------------------------------------------------------------------------------------------------------------------------------------------------------------------------------------------------------------------------------------------------------------------------------------------------------------------------------------------------------------------------------------------------------------------------------------------------------------------------------------------------------------------------------------------------------------------------------------------------------------------------------------------------------------------------------------------------------------------------------------------------------------------------------------------------------------------------------------------------------------------------------------------------------------------------------------------------------------------------------------------------------------------------------------------------------------------------------------------------------------------------------------------------------------------------------------------------------------------------------------------------------------------------------------------------------------------------------------------------------------------------------------------------------------
>DV4/CYD14/VIETNAM/484/2012
TTCCACTTGTCAACGAGAGATGGAGAACCCCTCATGATAGTGGCGAAACACGAAAGGGGGAGACCTCTCTTGTTCAAGACAACAGAAGGAATCAATAAGTGCACTCTCATTGCCATGGACCTGGGTGAGATGTGCGAGGACACCGTCACGTACAAATGCCCCTTACTGGTCAACACCGAACCCGAAGACATTGACTGCTGGTGCAATCTCACGTCTGCTTGGGTTATGTATGGGACATGCACCCAAAGTGGAGAACGAAGACGAGAGAAGCGCTCAGTAGCTCTAACACCACATTCAGGAATGGGATTGGAAACAAGGGCTGAAACATGGATGTCATCGGAAGGAGCCTGGAAACACGCCCAGAGGGTAGAGAGTTGGATACTCAGAAACCCAGGATTCGCGCTCTTGGCAGGGTTTATGGCCTATATGATCGGGCAAACAGGAATCCAGCGAAC----------------------------------------------------------------------------------------------------------------------------------------------------------------------------------------------------------------------------------------------------------------------------------------------------------------------------------------------------------------------------------------------------------------------------------------------------------------------------------------------------------------------------------------------------------------------------------------------------------------------------------------------------------------------------------------------------------------------------------------------------------------------------------------------------------------------------------------------------------------------------------------------------------------------------------------------------------------------------------------------------------------------------------------------------------------------------------------------------------------------------------------------------------------------------------------------------------------------------------------------------------------------------------------------------------------------------------------------------------------------------------------------------------------------------------------------------------------------------------------------------------------------------------------------------------------------------------------
>DV4/CYD14/VIETNAM/485/2012
TTCCACTTGTCAACGAGAGATGGAGAACCCCTCATGATAGTGGCGAAACACGAAAGGGGGAGACCTCTCTTATTCAAGACAACAGAAGGAATCAATAAGTGCACTCTCATTGCCATGGACCTGGGTGAGATGTGCGAGGACACCGTTACGTACAAATGCCCCTTACTGGTCAACACCGAACCTGAAGACATTGACTGCTGGTGCAATCTCACGTCTGCCTGGGTTATGTATGGGACGTGCACCCAAAGTGGAGAACGAAGACGAGAGAAGCGCTCAGTAGCTCTAACACCACATTCAGGAATGGGATTGGAAACAAGGGCTGAAACATGGATGTCATCAGAAGGAGCTTGGAAACACGCTCAGAGGGTAGAGAGTTGGATACTCAGAAACCCAGGATTCGCGCTCTTGGCAGGGTTTATGGCCTACATGATCGGGCAAACAGGAATCCAGCGAACAGTCTTCTTCATTCTAATGATGCTGGTCGCCCCATCTTACGGAATGCGATGCGTGGGAGTGGGGAACAGAGACTTTGTGGAAGGAGTCTCAGGTGGAGCATGGGTCGATCTGGTGCTAGAACATGGAGGATGTGTCACAACCATGGCCCAGGGAAAGCCAACCTTGGATTTTGAACTGATCAAGACAACAGCCAAGGAAGTGGCTCTATTAAGAACCTATTGCATTGAAGCTTCTATATCAAACATAACCACGGCAACAAGATGTCCAACGCAAGGAGAGCCTTACCTCAAAGAGGAACAAGATCAACAGTACATCTGTCGGAGAGATGTGGTAGATAGAGGGTGGGGCAACGGCTGTGGCTTGTTTGGGAAAGGAGGAGTTGTGACATGTGCGAAGTTTTCATGCTCGGGGAAAATAACGGGCAACTTAGTCCAAATTGAAAACCTTGAATACACGGTGGTTGTGACAGTCCACAATGGAGACACCCATGCTGTAGGAAACGACACATCCAACCACGGAGAGACAGCTACGATAACCCCTAGGTCACCATCGGTTGAAGTTAAATTACCAGACTATGGAGAATTGACACTTGACTGTGAACCTAGGTCCGGAATTGACTTTAATGAGATGATTCTGATGAAAATGAAAACGAAAACGTGGCTCGTGCACAAGCAATGGTTCTTGGATCTACCTCTACCATGGACAGCCGGAGCAGACACGTCAGAAGTTCACTGGAATCACAAAGAGAGAATGGTGACATTCAAGGTTCCTCATGCCAAGAGACAGGATGTGACAGTGCTAGGATCTCAAGAAGGGGCCATGCATTCAGCCCTCGCCGGAGCCACAGAAGTGGATTCCGGTGATGGAAACCATATGTTTGCAGGACACTTGAAATGTAAAGTTCGCATGGAAAAGTTGAGGATCAAGGGAATGTCATACACGATGTGCTCAGGAAAATTCTCAATTGATAAAGAGATGGCAGAAACACAGCATGGAACAACAGTGGTAAAGGTCAAGTATGAGGGTACTGGAGCTCCATGTAAAGTTCCCATAGAGATAAGAGATATTAACAAGGAAAAAGTGGTTGGGCGCATCATCTCATCCACCCCTTTTGCTGAGAATACCAACAGTGTGACCAATATAGAATTGGAACCTCCTTTTGGGGATAGCTACATAGTGATAGGTGTGGGAGACAGTGCATTAACACTCCATTGGTTCAGGAAAGGGAGCTCCATTGGTAAGATGTTTGAGTCCACATACAGAGGTGCAAAACGCATGGCCATTCTAGGTGAAACAGCTTGGGATTTTGGTTCTGTTGGTGGACTGCTCACGTCACTAGGAAAGGCTGTACACCAGGTTTTTGGCAGTGTGTATACAACTATGTTTGGAGGAGTCTCATGGATGGTCAGAATCCTAATCGGGCTCTTAGTGTTGTGGATTGGCACGAATTCAAGAAACACTTCAATGGCTATGTCGTGCATAGCTGTTGGAGGAATCACCCTGTTCCTGGGCTTCACAGTTCATGCA
>DV4/CYD14/VIETNAM/486/2012
TTCCACTTGTCAACGAGAGATGGAGAACCCCTCATGATAGTGGCGAAACACGAAAGGGGGAGACCTCTCTTGTTCAAGACAACAGAAGGAATCAATAAGTGCACTCTCATTGCCATGGACCTGGGTGAGATGTGCGAGGACACCGTCACGTACAAATGCCCCTTACTGGTCAACACCGAACCCGAAGACATTGACTGCTGGTGCAATCTCACGTCTGCTTGGGTTATGTATGGGACATGCACCCAAAGTGGAGAACGAAGACGAGAGAAGCGCTCAGTAGCTCTAACACCACATTCAGGAATGGGATTGGAAACAAGGGCTGAAACATGGATGTCATCGGAAGGAGCCTGGAAACACGCCCAGAGGGTAGAGAGTTGGATACTCAGAAACCCAGGATTCGCGCTCTTGGCAGGGTTTATGGCCTATATGATCGGGCAAACAGGAATCCAGCGAACAGTCTTTTTCATTCTAATGATGCTGGTCGCCCCATCTTACGGAATGCGATGCGTGGGAGTGGGGAACAGAGACTTTGTGGAAGGAGTCTCAGGTGGAGCATGGGTCGATCTGGTGTTAGAACATGGAGGATGTGTCACAACCATGGCCCAGGGAAAGCCAACCTTGGATTTTGAACTGATCAAGACAACAGCCAAGGAAGTGGCTCTATTAAGAACCTATTGCATTGAAGCTTCCATATCAAACATAACCACGGCAACAAGATGTCCAACGCAAGGAGAGCCTTACCTCAAAGAGGAACAAGATCAACAGTACATCTGCCGGAGAGATATGGTAGATAGAGGGTGGGGCAACGGCTGCGGCTTGTTTGGGAAAGGAGGAGTTGTGACATGTGCGAAGTTTTCATGCTCAGGAAAAATAACGGGCAATTTAGTCCAAATTGAAAATCTTGAATACACAGTGGCTGTGACAGTCCACAATGGAGACACCCATGCTGTAGGAAACGACTCATCCAACCACGGAGAGACAGCTACGATAACCCCTAGGTCACCATCGGTTGAAGTTAAATTACCAGACTATGGAGAATTGACACTTGACTGTGAACCTAGGTCCGGAATTGACTTTAATGAGATGATCCTGATGAAAATGAAAACGAAAACGTGGCTCGTGCACAAGCAATGGTTCTTAGACCTACCTCTACCATGGACAGCCGGAGCAGACACGTCAGAAGTTCACTGGAATCACAAAGAGAGAATGGTGACATTCAAGGTCCCTCATGCCAAGAGACAGGATGTGACAGTGCTAGGATCTCAAGAAGGGGCCATGCATTCAGCCCTCGCCGGAGCCACAGAAGTGGACTCCGGTGATGGAAACCATATGTTTGCAGGACACTTAAAATGTAAAGTTCGTATGGAAAAGTTGAGGATCAAGGGAATGTCATACACGATGTGCTCAGGAAAGTTCTCAATTGATAAAGAGATGGCAGAAACACAGCATGGAACAACAGTGGTAAAGGTCAAGTATGAGGGTACTGGAGCTCCATGTAAAGTTCCCATAGAGATAAGAGATGTGAACAAGGAAAAAGTGGTTGGGCGCATCATCTCATCCACCCCTTTTGCTGAGAATACCAACAGTGTGACCAATATAGAATTGGAACCTCCTTTTGGGGATAGCTACATAGTGATAGGTGTGGGAGACAGTGCATTAACACTCCATTGGTTCAGAAAAGGGAGCTCCATTGGTAAGATGTTTGAGTCCACATACAGAGGTGCAAAGCGCATGGCCATTCTAGGTGAGACAGCTTGGGATTTTGGTTCTGTTGGTGGACTGTTCACGTCATTAGGAAAGGCTGTACATCAGGTTTTTGGCAGTGTGTATACAACTATGTTTGGTGGAGTCTCATGGATGGTCAGAATCCTAATCGGGCTCTTAGTGTTGTGGATTGGCACGAATTCAAGAAATACTTCAATGGCAATGTCGTGCATAGCTGTTGGAGGAATCACCCTGTTTCTGGGCTTCACAGTTCATGCA
>DV4/CYD14/VIETNAM/487/2012
TTCCACTTGTCAACGAGAGATGGAGAACCCCTCATGATAGTGGCGAAACACGAAAGGGGGAGACCTCTCTTGTTCAAGACAACAGAAGGAATCAATAAGTGCACTCTCATTGCCATGGACCTGGGTGAGATGTGCGAGGACACCGTCACGTACAAATGCCCCTTACTGGTCAACACCGAACCCGAAGACATTGACTGCTGGTGCAATCTCACGTCTGCTTGGGTTATGTATGGGACATGCACCCAAAGTGGAGAACGAAGACGAGAGAAGCGCTCAGTAGCTCTAACACCACATTCAGGAATGGGATTGGAAACAAGGGCTGAAACATGGATGTCATCGGAAGGAGCCTGGAAACACGCCCAGAGGGTAGAGAGTTGGATACTCAGAAACCCAGGATTCGCGCTCTTGGCAGGGTTTATGGCCTATATGATCGGGCAAACAGGAATCCAGCGAACAGTCTTTTTCATTCTAATGATGCTGGTCGCCCCATCTTACGGAATGCGATGCGTGGGAGTGGGGAACAGAGACTTTGTGGAAGGAGTCTCAGGTGGAGCATGGGTCGATCTGGTGTTAGAACATGGAGGATGTGTCACAACCATGGCCCAGGGAAAGCCAACCTTGGATTTTGAACTGATCAAGACAACAGCCAAGGAAGTGGCTCTATTAAGAACCTATTGCATTGAAGCTTCCATATCAAACATAACCACGGCAACAAGATGTCCAACGCAAGGAGAGCCTTACCTCAAAGAGGAACAAGATCAACAGTACATCTGCCGGAGAGATATGGTAGATAGAGGGTGGGGCAACGGCTGCGGCTTGTTTGGGAAAGGAGGAGTTGTGACATGTGCGAAGTTTTCATGCTCAGGAAAAATAACGGGCAATTTAGTCCAAATTGAAAATCTTGAATACACAGTGGCTGTGACAGTCCACAATGGGGACACCCATGCTGTAGGAAACGACTCATCCAACCATGGAGTGACAGCTACGATAACCCCCAGGTCACCATCGGTTGAAGTTAAATTACCAGACTATGGAGAATTGACACTTGACTGTGAACCTAGGTCCGGAATTGACTTTAATGAGATGATCCTGATGAAAATGAAAACGAAAACGTGGCTCGTGCACAAGCAATGGTTCTTAGACCTACCTCTACCATGGACAGCCGGAGCAGACACGTCAGAAGTTCACTGGAATCACAAAGAGAGAATGGTGACATTCAAGGTCCCTCATGCCAAGAGACAGGATGTGACAGTGCTGGGATCTCAAGAAGGGGCCATGCATTCAGCCCTCGCCGGAGCCACAGAAGTGGACTCCGGTGATGGAAACCATATGTTTGCAGGACACTTAAAATGTAAAGTTCGTATGGAAAAGTTGAGGATCAAGGGAATGTCATACACGATGTGCTCAGGAAAGTTCTCAATTGATAAAGAGATGGCAGAAACACAGCATGGAACAACAGTGGTAAAGGTCAAGTATGAGGGTACTGGAGCTCCATGTAAAGTTCCCATAGAGATAAGAGATGTGAACAAGGAAAAAGTGATTGGGCGCATCATCTCATCCACCCCTTTTGCTGAGAATACCAACAGTGTGACCAATATAGAATTGGAACCTCCTTTTGGGGATAGCTACATAGTGATAGGTGTGGGAGACAGTGCATTAACACTCCATTGGTTCAGAAAAGGGAGCTCCATTGGTAAGATGTTTGAGTCCACATACAGAGGTGCAAAGCGCATGGCCATTCTAGGTGAGACAGCTTGGGATTTTGGTTCTGTTGGTGGACTGTTCACGTCATTAGGAAAGGCTGTACATCAGGTTTTTGGCAGTGTATATACAACTATGTTTGGTGGAGTCTCATGGATGGTCAGAATCCTAATCGGGCTCTTAGTGTTGTGGATTGGCACGAATTCAAGAAACACTTCAATGGCAATGTCGTGCATAGCTGTTGGAGGAATCACCCTGTTTCTGGGCTTCACAGTTCATGCA
>DV4/CYD14/VIETNAM/488/2012
TTCCACTTGTCAACGAGAGATGGAGAACCCCTCATGATAGTGGCGAAACACGAAAGAGGGAGACCTCTCTTGTTCAAGACAACAGAAGGAATCAATAAGTGCACTCTCATTGCCATGGACCTGGGTGAGATGTGCGAGGACACCGTTACGTATAAATGCCCCTTACTGGTCAACACCGAACCTGAAGACATTGACTGCTGGTGCAATCTCACGTCTGCCTGGGTTATGTATGGGACGTGCACCCAAAGTGGAGAACGAAGACGAGAGAAGCGCTCAGTAGCTCTAACACCACATTCAGGAATGGGATTGGAAACAAGGGCTGAAACATGGATGTCATCGGAAGGAGCTTGGAAACACGCTCAGAGGGTAGAGAGTTGGATACTCAGAAACCCAGGATTCGCGCTCTTGGCAGGGTTTATGGCCTACATGATCGGGCAAACAGGAATCCAGCGAACAGTCTTCTTCATTCTAATGATGCTGGTCGCCCCATCTTACGGAATGCGATGCGTGGGAGTGGGGAACAGAGACTTTGTGGAAGGAGTCTCAGGTGGAGCATGGGTCGATTTGGTGCTAGAACATGGAGGATGTGTCACAACCATGGCCCAGGGAAAGCCAACCTTGGATTTTGAACTGATCAAGACAACAGCCAAGGAAGTGGCTCTATTAAGAACCTATTGCATTGAAGCTTCCATATCAAACATAACCACGGCAACAAGATGTCCAACGCAAGGAGAGCCTTACCTCAAAGAGGAACAAGATCAACAGTACATCTGCCGGAGAGACGTGGTAGATAGAGGGTGGGGCAACGGCTGTGGCTTGTTTGGGAAAGGAGGAGTTGTGACATGTGCGAAGTTTTCATGCTCGGGAAAAATAACGGGCAACTTAGTCCAAATTGAAAACCTTGAATACACGGTGGTTGTGACAGTCCACAATGGAGACACCCATGCTGTAGGAAACGACACATCCAACCACGGAGAGACAGCTACAATAACCCCTAGGTCACCATCGGTTGAAGTTAAATTACCAGACTATGGAGAATTGACACTTGACTGTGAACCTAGATCCGGAATTGACTTTAATGAGATGATTCTGATGAAAATGAAAACGAAAACGTGGCTCGTGCACAAGCAATGGTTCTTGGATCTACCTCTACCATGGACAGCCGGAGCAGACACGTCAGAAGTTCACTGGAATCACAAAGAGAGAATGGTGACATTCAAGGTTCCTCATGCCAAGAGACAGGATGTGACAGTGCTAGGATCTCAAGAAGGGGCCATGCATTCAGCCCTCGCCGGAGCCACAGAAGTGGATTCCGGCGATGGAAACCATATGTTTGCAGGACACTTAAAATGTAAAGTTCGCATGGAAAAGTTGAGGATCAAGGGAATGTCATACACGATGTGCTCAGGAAAGTTCTCAATTGATAAAGAGATGGCAGAAACACAGCATGGAACAACAGTGGTAAAGGTCAAGTATGAGGGTACTGGAGCTCCATGCAAAGTTCCCATAGAGATAAGAGATGTGAACAAGGAAAAAGTGGTTGGGCGCATCATCTCATCCACCCCTTTTGCTGGGAATACCAACAGTGTGACCAATATAGAATTGGAACCTCCTTTTGGGGATAGCTACATAGTGATAGGTGTGGGAGACAGTGCATTAACACTCCATTGGTTCAGAAAAGGGAGCTCCATTGGTAAGATGTTTGAGTCCACATACAGAGGTGCAAAGCGCATGGCCATTCTAGGTGAAACAGCTTGGGATTTTGGTTCTGTTGGTGGACTGCTCACGTCACTAGGAAAGGCTGTACACCAGGTTTTTGGCAGTGTGTATACAACTATGTTTGGAGGAGTCTCATGGATGGTCAGAATCCTAATCGGGCTCTTAGTGTTGTGGATTGGCACGAATTCAAGAAACACTTCAATGGCTATGTCGTGCATAGCTGTTGGAGGAATCACCCTGTTCCTGGGCTTCACAGTTCGTGCA
>DV4/CYD14/VIETNAM/489/2012
TTCCACTTGTCAACGAGAGATGGAGAACCCCTCATGATAGTGGCGAAACACGAAAGGGGGAGACCTCTCTTGTTCAAGACAACAGAAGGAATCAATAAGTGCACTCTCATTGCCATGGACCTGGGTGAGATGTGCGAGGACACCGTTACGTACAAATGCCCCTTACTGGTCAACACCGAACCTGAAGACATTGACTGCTGGTGCAATCTCACGTCTGCCTGGGTCATGTATGGGACGTGCACCCAAAGTGGAGAACGAAGACGAGAGAAGCGCTCAGTAGCTCTAACACCACATTCAGGAATGGGATTGGAAACAAGGGCTGAAACATGGATGTCATCGGAAGGAGCTTGGAAACACGCTCAGAGGGTAGAGAGTTGGATACTCAGAAACCCAGGATTCGCGCTCTTGGCAGGGTTTATGGCCTACATGATCGGGCAAACAGGAATCCAGCGAACAGTCTTCTTCATTCTAATGATGCTGGTCGCCCCATCTTACGGAATGCGATGCGTGGGAGTGGGGAACAGAGACTTTGTGGAAGGAGTCTCAGGTGGAGCATGGGTCGATCTGGTGCTAGAACATGGAGGATGTGTCACAACCATGGCCCAGGGAAAGCCAACCTTGGATTTTGAACTGATCAAGACAACAGCCAAGGAAGTGGCTCTATTAAGAACCTATTGCATTGAAGCTTCCATATCAAACATAACCACGGCAACAAGATGTCCAACGCAAGGAGAGCCTTACCTCAAAGAGGAACAAGATCAACAGTACATCTGTCGGAGAGATGTGGTAGATAGAGGGTGGGGCAACGGCTGTGGCTTGTTTGGGAAAGGAGGAGTTGTGACATGTGCGAAGTTTTCATGCTCGGGAAAAATAACGGGCAACTTAGTCCAAATTGAAAACCTTGAATACACGGTGGTTGTGACAGTCCACAATGGAGACACCCATGCTGTAGGAAACGACACATCCAATCACGGAGAGACAGCTACGATAACCCCTAGGTCACCATCGGTTGAAGTTAAATTACCAGACTATGGAGAATTGACACTTGACTGTGAACCTAGGTCCGGAATTGACTTTAATGAGATGATTCTGATGAAAATGAAAACGAAAACGTGGCTCGTGCACAAGCAATGGTTCTTGGACCTACCTCTACCATGGACAGCCGGAGCAGACACGTCAGAAGTTCACTGGAATCACAAAGAGAGAATGGTGACATTCAAGGTTCCTCATGCCAAGAGACAGGATGTGACAGTGCTAGGATCTCAAGAAGGGGCCATGCATTCAGCCCTCGCCGGAGCCACAGAAGTGGATTCCGGTGATGGAAACCATATGTTTGCAGGACACTTGAAGTGTAAAGTTCGCATGGAAAAGTTGAGGATCAAGGGAATGTCATACACGATGTGCTCAGGAAAATTCTCAATTGATAAAGAGATGGCAGAAACACAGCATGGAACAACAGTGGTAAAGGTCAAGTATGAGGGTACTGGAGCTCCATGTAAAGTTCCCATAGAGATAAGAGATATTAACAAGGAAAAAGTAGTTGGGCGCATCATCTCATCCACCCCTTTTGCTGAGAATACCAACAGTGTGACCAATATAGAATTGGAACCTCCTTTTGGGGATAGCTACATAGTGATAGGTGTGGGAGACAGTGCATTAACACTCCATTGGTTCAGGAAAGGGAGCTCCATTGGTAAGATGTTTGAGTCCACATACAGAGGTGCAAAACGCATGGCCATTCTAGGTGAAACAGCTTGGGATTTTGGTTCTGTTGGTGGACTGCTCACGTCACTAGGAAAGGCTGTACACCAGGTTTTTGGCAGTGTGTATACAACTATGTTTGGAGGAGTCTCATGGATGGTCAGAATCCTAATCGGGCTCTTAGTGTTGTGGATTGGCACGAATTCAAGAAACACTTCAATGGCTATGTCGTGCATAGCTGTTGGAGGAATCACCCTGTTCCTGGGCTTCACAGTTCATGCA
>DV4/CYD14/VIETNAM/490/2011
TTCCACTTGTCAACGAGAGATGGAGAACCCCTCATGATAGTGACGAAACACGAAAGGGGGAGACCTCTCTTGTTCAAGACAACAGAAGGAATCAATAAGTGCACTCTCATTGCCATGGATCTGGGTGAGATGTGCGAGGACACCGTTACGTATAAATGCCCCTTACTGGTCAACACCGAACCTGAAGACATTGACTGCTGGTGCAATCTCACGTCTGCCTGGGTTATGTATGGGACGTGCACCCAAAGTGGAGAACGAAGACGAGAGAAGCGCTCAGTAGCTCTAACACCACATTCAGGAATGGGATTGGAAACAAGGGCTGAAACATGGATGTCATCGGAAGGAGCTTGGAAACACGCCCAGAGGGTAGAGAGTTGGATACTCAGAAACCCAGGATTCGCGCTCTTGGCAGGGTTTATGGCCTACATGATCGGGCAAACAGGAATCCAGCGAACAGTCTTCTTCATTCTAATGATGCTGGTCGCCCCATCTTACGGAATGCGATGCGTGGGAGTGGGGAACAGAGACTTTGTGGAAGGAGTCTCAGGTGGAGCATGGGTCGATCTGGTGTTAGAACATGGAGGATGTGTCACAACCATGGCCCAGGGAAAGCCAACCTTGGATTTTGAACTGATTAAGACAACAGCCAAGGAAGTGGCTCTATTGAGAACCTATTGCATTGAAGCTTCCATATCAAACATAACCACGGCAACAAGATGTCCAACGCAAGGAGAGCCTTACCTCAAAGAGGAACAAGATCAACAGTATATCTGCCGGAGAGATGTGGTAGATAGAGGGTGGGGCAACGGCTGTGGCTTGTTTGGGAAAGGAGGAGTTGTGACATGTGCGAAGTTTTCATGCTCGGGAAAAATAACGGGCAACTTAGTCCAAATTGAAAACCTTGAATACACGGTGGTTGTGACAGTCCACAATGGAGACACCCATGCTGTAGGAAACGACACATCCAACCACGGAGAGACAGCTACGATAACCCCCAGGTCACCATCGGTTGAAGTTAAATTACCAGACTATGGAGAATTGACACTTGACTGTGAACCCAGGTCCGGAATTGACTTTAATGAGATGATTCTGATGAAAATGAAAACGAAAACGTGGCTCGTGCACAAGCAATGGTTCTTGGATCTACCTCTACCATGGACAGCCGGAGCAGACACGTCAGAAGTTCACTGGAATCACAAAGAGAGAATGGTGACATTCAAGGTTCCTCATGCCAAGAGACAGGATGTGACAGTGCTAGGATCTCAAGAAGGGGCCATGCATTCAGCCCTCGCCGGAGCCACAGAAGTGGATTCCGGTGATGGAAACCATATGTTTGCAGGACACTTAAAATGTAAAGTTCGTATGGAAAAGTTGAGGATCAAGGGAATGTCATACACGATGTGCTCAGGAAAGTTCTCAATTGATAAAGAGATGGCAGAAACACAGCATGGAACAACAGTGGTAAAGGTCAAGTATGAGGGTACCGGAGCTCCATGTAAAGTTCCCATAGAGATAAGAGATGTGAACAAGGAAAAAGTGGTTGGGCGCATCATCTCATCCACCCCTTTTGCTGAGAATACCAACAGTGTGACCAATATAGAATTGGAACCTCCTTTTGGGGATAGCTACATAGTGATAGGTGTGGGAGACAGTGCATTAACACTCCATTGGTTCAGGAAAGGGAGCTCCATTGGTAAGATGTTTGAGTCCACATACAGAGGTGCAAAGCGCATGGCCATTCTAGGTGAAACAGCTTGGGATTTTGGTTCTGTTGGTGGACTGCTCACGTCACTAGGAAAGGCTGTACACCAGGTTTTTGGCAGTGTGTATACAACTATGTTTGGAGGAGTCTCATGGATGGTCAGAATCCTAATCGGACTCTTAGTGTTGTGGATTGGCACGAATTCAAGAAACACTTCAATGGCTATGTCGTGCATAGCTGTTGGAGGAATTACCCTGTTTCTGGGCTTCACAGTTCATGCA
>DV4/CYD14/VIETNAM/491/2012
TTCCACTTGTCAACGAGAGATGGAGAACCCCTCATGATAGTGGCGAAACACGAAAGGGGGAGACCTCTCTTGTTCAAGACAACAGAAGGAATCAATAAGTGCACTCTCATTGCCATGGACCTGGGTGAGATGTGCGAGGACACCGTCACGTACAAATGCCCCTTACTGGTCAACACCGAACCCGAAGACATTGACTGCTGGTGCAATCTCACGTCTGCTTGGGTTATGTATGGGACATGCACCCAAAGTGGAGAACGAAGACGAGAGAAGCGCTCAGTAGCTCTAACACCACATTCAGGAATGGGATTGGAAACAAGGGCTGAAACATGGATGTCATCGGAAGGAGCCTGGAAACACGCCCAGAGGGTAGAGAGTTGGATACTCAGAAACCCAGGATTCGCGCTCTTGGCAGGGTTTATGGCCTATATGATCGGGCAAACAGGAATCCAGCGAACAGTCTTTTTCATTCTAATGATGCTGGTCGCCCCATCTTACGGAATGCGATGCGTGGGAGTGGGGAACAGAGACTTTGTGGAAGGAGTCTCAGGTGGAGCATGGGTCGATCTGGTGTTAGAACATGGAGGATGTGTCACAACCATGGCCCAGGGAAAGCCAACCTTGGATTTTGAACTGATCAAGACAACAGCCAAGGAAGTGGCTCTATTAAGAACCTATTGCATTGAAGCTTCCATATCAAACATAACCACGGCAACAAGATGTCCAACGCAAGGAGAGCCTTACCTCAAAGAGGAACAAGATCAACAGTACATCTGCCGGAGAGATATGGTAGATAGAGGGTGGGGCAACGGCTGCGGCTTGTTTGGGAAAGGAGGAGTTGTGACATGTGCGAAGTTTTCATGCTCAGGAAAAATAACGGGCAATTTAGTCCAAATTGAAAATCTTGAATACACAGTGGTTGTGACAGTCCATAATGGGGACACCCATGCTGTAGGAAACGACTCATCCAACCACGGAGAGACAGCTACGATAACCCCCAGGTCACCATCGGTTGAAGTTAAATTACCAGACTATGGAGAATTGACACTTGATTGTGAACCTAGGTCCGGAATTGACTTTAATGAGATGATCCTGATGAAAATGAAAACGAAAACGTGGCTCGTGCACAAGCAATGGTTCTTAGACCTACCTCTACCATGGACAGCCGGAGCAGACACGTCAGAAGTTCACTGGAATCACAAAGAGAGAATGGTGACATTCAAGGTCCCCCATGCCAAGAGACAGGATGTGACAGTGCTAGGGTCTCAAGAAGGGGCCATGCATTCAGCCCTCGCCGGAGCCACAGAAGTGGATTCCGGTGATGGAAACCATATGTTTGCAGGACACTTAAAATGTAAAGTTCGTATGGAAAAGTTGAGGATCAAGGGAATGTCATACACGATGTGCTCAGGAAAGTTCTCAATTGATAAAGAGATGGCAGAAACACAGCATGGAACAACAGTGGTAAAGGTCAAGTATGAGGGTACTGGAGCTCCATGTAAAGTTCCCATAGAGATAAGAGATGTGAACAAGGAAAAAGTGGTTGGGCGCATCATCTCATCCACCCCTTTTGCTGAGAATACCAACAGTGTGACCAATATAGAATTGGAACCTCCTTTTGGGGATAGCTACATAGTGATAGGTGTGGGAGACAGTGCATTAACACTCCATTGGTTCAGAAAAGGGAGCTCCATTGGTAAGATGTTTGAGTCCACATACAGAGGTGCAAAGCGCATGGCCATTCTAGGTGAAACAGCTTGGGATTTTGGTTCTGTTGGTGGACTGTTCACGTCATTAGGAAAGGCTGTACATCAGGTTTTTGGCAGTGTGTATACAACTATGTTTGGTGGAGTCTCATGGATGGTCAGAATCCTAATCGGGCTCTTAGTGTTGTGGATTGGCACGAATTCAAGAAACACTTCAATGGCAATGTCGTGCATAGCTGTTGGAGGAATTACCCTGTTTCTGGGCTTCACAGTTCATGCA
>DV4/CYD14/VIETNAM/492/2012
TTCCACTTGTCAACGAGAGATGGAGAACCCCTCATGATAGTGGCGAAACACGAAAGGGGGAGACCTCTCTTGTTCAAGACAACAGAAGGAATCAATAAGTGCACTCTCATTGCCATGGACCTGGGTGAGATGTGCGAGGACACCGTTACGTACAAATGCCCCTTACTGGTCAACACCGAACCTGAAGACATTGACTGCTGGTGCAATCTCACGTCTGCCTGGGTTATGTATGGGACGTGCACCCAAAGTGGAGAACGAAGACGAGAGAAGCGCTCAGTAGCTCTAACACCACATTCAGGAATGGGATTGGAAACAAGGGCTGAAACATGGATGTCATCGGAAGGAGCTTGGAAACACGCTCAGAGGGTAGAGAGTTGGATACTCAGAAACCCAGGATTCGCGCTCTTGGCAGGGTTTATGGCCTACATGATCGGGCAAACAGGAATCCAGCGAACAGTCTTCTTCATTCTAATGATGCTGGTCGCCCCATCCTACGGAATGCGATGCGTGGGAGTGGGGAACAGAGACTTTGTGGAAGGAGTCTCAGGTGGAGCATGGGTCGATCTGGTGCTAGAACATGGAGGATGTGTCACAACCATGGCCCAGGGAAAGCCAACCTTGGATTTTGAACTGATCAAGACAACAGCCAAGGAAGTGGCTCTATTAAGAACCTATTGCATTGAAGCTTCCATATCAAACATAACCACGGCAACAAGATGTCCAACGCAAGGAGAGCCTTACCTCAAAGAGGAACAAGATCAACAGTACATCTGTCGGAGAGATGTGGTAGATAGAGGGTGGGGCAACGGCTGTGGCTTGTTTGGGAAAGGAGGAGTTGTGACATGTGCGAAGTTTTCATGCTCGGGAAAAATAACGGGCAACTTAGTCCAAATTGAAAACCTTGAATACACGGTGGTTGTGACAGTCCACAATGGAGACACCCATGCTGTAGGAAACGACACATCCAACCACGGAGAGACAGCTACGATAACCCCTAGGTCACCATCGGTTGAAGTTAAATTACCAGACTATGGAGAATTGACACTTGACTGTGAACCTAGGTCCGGAATTGACTTTAATGAGATGATTCTGATGAAAATGAAAACGAAAACGTGGCTCGTGCACAAGCAATGGTTCTTGGATCTACCTCTACCATGGACAGCCGGAGCAGACACGTCAGAAGTTCACTGGAATCACAAAGAGAGAATGGTGACATTCAAGGTTCCTCATGCCAAGAGACAGGATGTGACAGTGCTAGGATCTCAAGAAGGGGCCATGCATTCAGCCCTCGCCGGAGCCACAGAAGTGGATTCCGGTGATGGAAACCATATGTTTGCAGGACACTTGAAATGTAAAGTTCGCATGGAAAAGTTGAGGATCAAGGGAATGTCATACACGATGTGCTCAGGAAAATTCTCAATTGATAAAGAGATGGCAGAAACACAGCATGGAACAACAGTGGTAAAGGTCAAGTATGAGGGTACTGGAGCTCCATGTAAAGTTCCCATAGAGATAAGAGATGTGAACAAGGAAAAAGTGGTTAGGCGCATCATCTCATCCACCCCTTTTGCTGAGAATACCAACAGTGTGACCAATATAGAATTGGAACCTCCTTTTGGGGATAGCTACATAGTGATAGGTGTGGGAGACAGTGCATTAACACTCCATTGGTTCAGGAAAGGGAGCTCCATTGGTAAGATGTTTGAGTCCACATACAGAGGTGCAAAGCGCATGGCCATTCTAGGTGAAACAGCTTGGGATTTTGGTTCTGTTGGTGGACTGCTCACGTCACTAGGAAAGGCTGTACACCAGGTTTTTGGCAGTGTGTATACAACTATGTTTGGAGGAGTCTCATGGATGGTCAGAATCCTAATCGGGCTCTTAGTGTTGTGGATTGGCACGAATTCAAGAAACACTTCAATGGCTATGTCGTGCATAGCTGTTGGAGGAATCACCCTGTTCCTGGGCTTCACAGTTCATGCA
>DV4/CYD14/VIETNAM/493/2012
TTCCACTTGTCAACGAGAGATGGAGAACCCCTCATGATAGTGGCGAAACACGAAAGAGGGAGACCTCTCTTGTTCAAGACAACAGAAGGAATCAATAAGTGCACTCTCATTGCCATGGACCTGGGTGAGATGTGCGAGGACACCGTCACGTATAAATGCCCCTTACTGGTCAACACCGAACCTGAAGACATTGACTGCTGGTGCAATCTCACGTCTGCCTGGGTTATGTATGGGACGTGCACCCAAAGTGGAGAACGAAGACGAGAGAAGCGCTCAGTAGCTCTAACACCACATTCAGGAATGGGATTGGAAACAAGGGCTGAAACATGGATGTCATCGGAAGGAGCTTGGAAACACGCTCAGAGGGTAGAGAGTTGGATACTCAGAAACCCAGGATTCGCGCTCTTGGCAGGGTTTATGGCCTACATGATCGGGCAAACAGGAATCCAGCGAACAGTCTTCTTCATTCTAATGATGCTGGTCGCCCCATCTTACGGAATGCGATGCGTGGGAGTGGGGAACAGAGACTTTGTGGAAGGAGTCTCAGGTGGAGCATGGGTCGATCTGGTGCTAGAACATGGAGGATGTGTCACAACCATGGCCCAGGGAAAGCCAACCTTGGATTTTGAACTGATCAAGACAACAGCCAAGGAAGTGGCTCTATTAAGAACCTATTGCATTGAAGCTTCCATATCAAACATAACCACGGCAACAAGATGTCCAACGCAAGGAGAGCCTTACCTCAAAGAGGAACAAGATCAACAGTACATCTGCCGGAGAGACGTGGTAGATAGAGGGTGGGGCAACGGCTGTGGCTTGTTTGGGAAAGGAGGAGTTGTGACATGTGCGAAGTTTTCATGCTCGGGAAAAATAACGGGCAACTTAGTCCAAATTGAAAACCTTGAATACACGGTGGTTGTGACAGTCCACAATGGAGACACCCATGCTGTAGGAAACGACACATCCAACCACGGAGAGACAGCTACAATAACCCCTAGGTCACCATCGGTTGAAGTTAAATTACCAGACTATGGAGAATTGACACTTGACTGTGAACCTAGATCCGGAATTGACTTTAATGAGATGATTCTGATGAAAATGAAAACGAAAACGTGGCTCGTGCACAAGCAATGGTTCTTGGATCTACCTCTACCATGGACAGCCGGAGCAGACACGTCAGAAGTTCACTGGAATCACAAAGAGAGAATGGTGACATTCAAGGTTCCTCATGCCAAGAGACAGGATGTGACAGTGCTAGGATCTCAAGAAGGGGCCATGCATTCAGCCCTCGCCGGAGCCACAGAAGTGGATTCCGGTGATGGAAACCATATGTTTGCAGGACACTTAAAATGTAAAGTTCGCATGGAAAAGTTGAGGATCAAGGGAATGTCATACACGATGTGCTCAGGAAAGTTCTCAATTGATAAAGAGATGGCAGAAACACAGCATGGAACAACAGTGGTAAAGGTCAAGTATGAGGGCACTGGAGCTCCATGTAAAGTTCCCATAGAGATAAGAGATATGAACAAGGAAAAAGTGGTTGGGCGCATCATCTCATCTACCCCTTTTGCTGAGAATACCAACAGTGTGACCAATATAGAATTGGAACCTCCTTTTGGGGATAGCTACATAGTGATAGGTGTAGGAGACAGTGCATTAACACTCCATTGGTTCAGAAAAGGGAGCTCCATTGGTAAGATGTTTGAGTCCACATACAGAGGTGCAAAGCGCATGGCCATTCTAGGTGAAACAGCTTGGGATTTTGGTTCTGTTGGTGGACTGCTCACGTCACTAGGAAAGGCTGTACACCAGGTTTTTGGCAGTGTGTATACAACTATGTTTGGAGGAGTCTCATGGATGGTCAGAATCCTAATCGGGCTCTTAGTGTTGTGGATCGGCACGAATTCAAGAAACACTTCAATGGCTATGTCGTGCATAGCTGTTGGAGGAATCACCGTGTTCCTGGGCTTCACAGTTC-----
>DV4/CYD14/VIETNAM/494/2012
TTCCACTTGTCAACGAGAGATGGAGAACCCCTCATGATAGTGGCGAAACACGAAAGGGGGAGACCTCTCTTGTTCAAGACAACAGAAGGAATCAATAAGTGCACTCTCATTGCCATGGACCTGGGTGAGATGTGCGAGGACACCGTCACGTACAAATGCCCCTTACTGGTCAACACCGAACCCGAAGACATTGACTGCTGGTGCAATCTCACGTCTGCTTGGGTTATGTATGGAACATGCACCCAAAGTGGAGAACGAAGACGAGAGAAGCGCTCAGTAGCTCTAACACCACATTCAGGAATGGGATTGGAAACAAGGGCTGAAACATGGATGTCATCGGAAGGAGCCTGGAAACACGCCCAGAGGGTAGAGAGTTGGATACTCAGAAACCCAGGATTCGCGCTCTTGGCAGGGTTTATGGCCTATATGATCGGGCAAACAGGAATCCAGCGAACAGTCTTTTTCATTCTAATGATGCTGGTCGCCCCATCTTACGGAATGCGATGCGTGGGAGTGGGGAACAGAGACTTTGTGGAAGGAGTCTCAGGTGGAGCATGGGTCGATCTGGTGTTAGAACATGGAGGATGTGTCACAACCATGGCCCAGGGAAAGCCAACCTTGGATTTTGAACTGATCAAGACAACAGCCAAGGAAGTGGCTCTATTAAGAACCTATTGCATTGAAGCTTCCATATCAAACATAACCACGGCAACAAGATGTCCAACGCAAGGAGAGCCTTACCTCAAAGAGGAACAAGATCAACAGTACATCTGCCGGAGAGATATGGTAGATAGAGGGTGGGGCAACGGCTGCGGCTTGTTTGGGAAAGGAGGAGTTGTGACATGTGCGAAGTTTTCATGCTCAGGAAAAATAACGGGCAATTTAGTCCAAATTGAAAATCTTGAATACACAGTGGCTGTGACAGTCCACAATGGGGACACCCATGCTGTAGGAAACGACTCATCCAACCACGGAGAGACAGCTACGATAACCCCCAGGTCACCATCGGTTGAAGTTAAATTACCAGACTATGGAGAATTGACACTTGACTGTGAACCTAGGTCCGGAATTGACTTTAATGAGATGATCCTGATGAAAATGAAGACGAAAACGTGGCTCGTGCACAAGCAATGGTTCTTAGACCTACCTTTACCATGGACAGCCGGAGCAGACACGTCAGAAGTTCACTGGAATCACAAAGAGAGAATGGTGACATTCAAGGTCCCTCATGCCAAGAGACAGGATGTGACAGTGCTAGGATCTCAAGAAGGGGCCATGCATTCAGCCCTCGCCGGAGCCACAGAAGTGGACTCCGGTGATGGAAACCATATGTTTGCAGGACATTTAAAATGTAAAGTTCGTATGGAAAAGTTGAGGATCAAGGGAATGTCATACACGATGTGCTCAGGAAAGTTCTCAATTGATAAAGAGATGGCAGAAACACAGCATGGAACAACAGTGGTAAAGGTCAAGTATGAGGGTACTGGAGCTCCATGTAAAGTTCCCATAGAGATAAGAGATGTGAACAAGGAAAAAGTGGTTGGGCGCATCATCTCATCCACCCCTTTTGCTGAGAATACCAACAGTGTGACCAATATAGAATTGGAACCTCCTTTTGGGGATAGCTACATAGTGATAGGTGTGGGAGACAGTGCATTAACACTCCATTGGTTCAGAAAAGGGAGCTCCATTGGTAAGATGTTTGAGTCCACATACAGAGGTGCAAAGCGCATGGCCATTCTAGGTGAGACAGCTTGGGATTTTGGTTCTGTTGGTGGACTGTTCACGTCATTAGGAAAGGCTGTACATCAGGTTTTTGGCAGTGTGTATACAACTATGTTTGGTGGAGTCTCATGGATGGTCAGAATCCTAATCGGGCTCTTAGTGTTGTGGATTGGCACGAATTCAAGAAACACTTCAATGGCAATGTCGTGCATAGCTGTTGGAGGAATCACCCTGTTTCTGGGCTTCACAGTTCATGCA
>DV4/CYD14/VIETNAM/495/2012
TTCCACTTGTCAACGAGAGATGGAGAACCCCTCATGATAGTGACGAAACACGAAAGGGGGAGACCTCTCTTGTTCAAGACAACAGAAGGAATCAATAAGTGCACTCTCATTGCCATGGATCTGGGTGAGATGTGCGAGGACACCGTTACGTATAAATGCCCCTTACTGGTCAACACCGAACCTGAAGACATTGACTGCTGGTGCAATCTCACGTCTGCCTGGGTTATGTATGGGACGTGCACCCAAAGTGGAGAACGAAGACGAGAGAAGCGCTCAGTAGCTCTAACACCACATTCAGGAATGGGATTGGAAACAAGGGCTGAAACATGGATGTCATCGGAAGGAGCTTGGAAACACGCCCAGAGGGTAGAGAGTTGGATACTCAGAAACCCAGGATTCGCGCTCTTGGCAGGGTTTATGGCCTACATGATCGGGCAAACAGGAATCCAGCGAACAGTCTTCTTCATTCTAATGATGCTGGTCGCCCCATCTTACGGAATGCGATGCGTGGGAGTGGGGAACAGAGACTTTGTGGAAGGAGTCTCAGGTGGAGCATGGGTCGATCTGGTGTTAGAACATGGAGGATGTGTCACAACCATGGCCCAGGGAAAGCCAACCTTGGATTTTGAACTGATTAAGACAACAGCCAAGGAAGTGGCTCTATTGAGAACCTATTGCATTGAAGCTTCCATATCAAACATAACCACGGCAACAAGATGTCCAACGCAAGGAGAGCCTTACCTCAAAGAGGAACAAGATCAACAGTATATCTGCCGGAGAGATGTGGTAGATAGAGGGTGGGGCAACGGCTGTGGCTTGTTTGGGAAAGGAGGAGTTGTGACATGTGCGAAGTTTTCATGCTCGGGAAAAATAACGGGCAACTTAGTCCAAATTGAAAACCTTGAATACACGGTGGTTGTGACAGTCCACAATGGAGACACCCATGCTGTAGGAAACGACACATCCAACCACGGAGAGACAGCTACGATAACCCCCAGGTCACCATCGGTTGAAGTTAAATTACCAGACTATGGAGAATTGACACTTGACTGTGAACCCAGGTCCGGAATTGACTTTAATGAGATGATTCTGATGAAAATGAAAACGAAAACGTGGCTCGTGCACAAGCAATGGTTCTTGGATCTACCTCTACCATGGACAGCCGGAGCAGACACGTCAGAAGTTCACTGGAATCACAAAGAGAGAATGGTGACATTCAAGGTTCCTCATGCCAAGAGACAGGATGTGACAGTGCTAGGATCTCAAGAAGGGGCCATGCATTCAGCCCTCGCCGGAGCCACAGAAGTGGATTCCGGTGATGGAAACCATATGTTTGCAGGACACTTAAAATGTAAAGTTCGTATGGAAAAGTTGAGGATCAAGGGAATGTCATACACGATGTGCTCAGGAAAGTTCTCAATTGATAAAGAGATGGCAGAAACACAGCATGGAACAACAGTGGTAAAGGTCAAGTATGAGGGTACCGGAGCTCCATGTAAAGTTCCCATAGAGATAAGAGATGTGAACAAGGAAAAAGTGGTTGGGCGCATCATCTCATCCACCCCTTTTGCTGAGAATACCAACAGTGTGACCAATATAGAATTGGAACCTCCTTTTGGGGATAGCTACATAGTGATAGGTGTGGGAGACAGTGCATTAACACTCCATTGGTTCAGGAAAGGGAGCTCCATTGGTAAGATGTTTGAGTCCACATACAGAGGTGCAAAGCGCATGGCCATTCTAGGTGAAACAGCTTGGGATTTTGGTTCTGTTGGTGGACTGCTCACGTCACTAGGAAAGGCTGTACACCAGGTTTTTGGCAGTGTGTATACAACTATGTTTGGAGGAGTCTCATGGATGGTCAGAATCCTAATCGGACTCTTAGTGTTGTGGATTGGCACGAATTCAAGAAACACTTCAATGGCTATGTCGTGCATAGCTGTTGGAGGAATTACCCTGTTTTTGGGCTTCACAGTTCATGCA
>DV4/CYD14/VIETNAM/496/2012
TTCCACTTGTCAACGAGAGATGGAGAACCCCTCATGATAGTGGCGAAACACGAAAGGGGGAGACCTCTCTTGTTCAAGACAACAGAAGGAATCAATAAGTGCACTCTCATTGCCATGGACCTGGGTGAGATGTGCGAGGACACCGTCACGTACAAATGCCCCTTACTGGTCAACACCGAACCCGAAGACATTGACTGCTGGTGCAATCTCACGTCTGCTTGGGTTATGTATGGAACATGCACCCAAAGTAGAGAACGAAGACGAGAGAAGCGCTCAGTAGCTCTAACACCACATTCAGGAATGGGATTGGAAACAAGGGCTGAAACATGGATGTCATCGGAAGGAGCCTGGAAACACGCCCAGAGGGTAGAGAGTTGGATACTCAGAAACCCAGGATTCGCGCTCTTGGCAGGGTTTATGGCCTATATGATCGGGCAAACAGGAATCCAGCGAACAGTCTTTTTCATTCTAATGATGCTGGTCGCCCCATCTTACGGAATGCGATGCGTGGGAGTGGGGAACAGAGACTTTGTGGAAGGAGTCTCAGGTGGAGCATGGGTCGATCTGGTGTTAGAACATGGAGGATGTGTCACAACCATGGCCCAGGGAAAGCCAACCTTGGATTTTGAACTGATCAAGACAACAGCCAAGGAAGTGGCTCTATTAAGAACCTATTGCATTGAAGCTTCCATATCAAACATAACCACGGCAACAAGATGTCCAACGCAAGGAGAGCCTTACCTCAAAGAGGAACAAGATCAACAGTACATCTGCCGGAGAGATATGGTAGATAGAGGGTGGGGCAACGGCTGCGGCTTGTTTGGGAAAGGAGGAGTTGTGACATGTGCGAAGTTTTCATGCTCAGGAAAAATAACGGGCAATTTAGTCCAAATTGAAAATCTTGAATACACAGTGGTTGTGACAGTCCACAATGGGGACACCCATGCTGTAGGAAACGACTCATCCAACCACGGAGAGACAGCTACGATAACCCCCAGGTCACCATCGGTTGAAGTTAAATTACCAGACTATGGAGAATTAACACTTGACTGTGAACCTAGGTCCGGAATTGACTTTAATGAGATGATCCTGATGAAAATGAAGACGAAAACGTGGCTCGTGCACAAGCAATGGTTCTTAGACCTACCTTTACCATGGACAGCCGGAGCAGACACGTCAGAAGTTCACTGGAATCACAAAGAGAGAATGGTGACATTCAAGGTCCCTCATGCCAAGAGACAGGATGTGACAGTGCTAGGATCTCAAGAAGGGGCCATGCATTCAGCCCTCGCCGGAGCCACAGAAGTGGACTCCGGTGATGGAAACCATATGTTTGCAGGACATTTAAAATGTAAAGTTCGTATGGAAAAGTTGAGGATCAAGGGAATGTCATACACGATGTGCTCAGGAAAGTTCTCAATTGATAAAGAGATGGCAGAAACACAGCATGGAACAACAGTGGTAAAGGTCAAGTATGAGGGTACTGGAGCTCCATGTAAAGTTCCCATAGAGATAAGAGATGTGAACAAGGAAAAAGTGGTTGGGCGCATCATCTCATCCACCCCTTTTGCTGAGAATACCAACAGTGTGACCAATATAGAATTGGAACCTCCTTTTGGGGATAGCTACATAGTGATAGGTGTGGGAGACAGTGCATTAACACTCCATTGGTTCAGAAAAGGGAGCTCCATTGGTAAGATGTTTGAGTCCACATACAGAGGTGCAAAGCGCATGGCCATTCTAGGTGAGACAGCTTGGGATTTTGGTTCTGTTGGTGGACTGTTCACGTCATTAGGAAAGGCTGTACATCAGGTTTTTGGCAGTGTGTATACAACTATGTTTGGTGGAGTCTCATGGATGGTCAGAATCCTAATCGGGCTCTTAGTGTTGTGGATTGGCACGAATTCAAGAAACACTTCAATGGCAATGTCGTGCATAGCTGTTGGAGGAATCACCCTG------------------------
